# Supplementary material for: Metabolic modeling of host–microbe interactions for therapeutics in colorectal cancer
Source: NPJ Syst Biol Appl. 2022 Jan 19;8:1. doi: 10.1038/s41540-021-00210-9 (PMC8770697; doi:10.1038/s41540-021-00210-9)
Supplement: Supplementary file 2 — Supplementary Data 1 [file 41540_2021_210_MOESM2_ESM.xlsx]

## Sheet: Index
S. No.	Content		Sheet Title	Sheet Title
1	1-A: MRS medium composition		1_A
2	1-B: MRS medium constrained E. durans metabolic model		1_B_Reaction List	1_B_Metabolite List
3	1-C: MRS medium constrained ROS expanded E. durans metabolic model		1_C_Reaction List	1_C_Metabolite List

## Sheet: 1_A
			MRS medium composition
		Model inputs
Nutrient	elemental formula	Exchanges in model	Lower bounds
Alanine	ala_L	EX_ala_L	-0.00279202
Arginine	arg_L	EX_arg_L	-0.00142795
Aspargine	asn_L	EX_asn_L	-0.00188279
Aspartic acid	asp_L	EX_asp_L	-0.00186886
Cystenine	cys_L	EX_cys_L	-0.0020531
Glutamine	gln_L	EX_gln_L	-0.00170208
Glutamic acid	glu_L	EX_glu_L	-0.00169069
Glycine	gly	EX_gly	-0.00331372
Histidine	his_L	EX_his_L	-0.00160324
Isoleucine	ile_L	EX_ile_L	-0.00189635
Leucine	leu_L	EX_leu_L	-0.00189635
Lysine	lys_L	EX_lys_L	-0.00170158
Methionine	met_L	EX_met_L	-0.0016671
Phenylalanine	phe_L	EX_phe_L	-0.00150585
Proline	pro_L	EX_pro_L	-0.00216059
Serine	ser_L	EX_ser_L	-0.00236696
Theronine	thr_L	EX_thr_L	-0.00208824
Tryptophan	trp_L	EX_trp_L	-0.00121802
Tyrosine	tyr_L	EX_tyr_L	-0.00137288
Valine	val_L	EX_val_L	-0.00212341
Sodium, Na	Na	EX_Na	-0.0306295
Folic acid	fol	EX_fol	-0.000634962
Potassium, K	K	EX_K	-0.0111897
Magnesium, Mg	mg2	EX_mg2	-0.00466134
Niacin	nac	EX_nac	-0.000653374
Phosphorus, P	Pi	EX_Pi	-0.000699534
Calcium, Ca	ca2	EX_ca2	-0.000348279
Choline	chol	EX_chol	-0.00096757
Water	h2o	EX_h2o	-0.0945955
Thiamin	thm	EX_thm	-0.000550795
Riboflavin	ribflv	EX_ribflv	-0.000291191
Pantothenic acid	pnto_R	EX_pnto_R	-0.000131851
Zinc, Zn	zn2	EX_zn2	-0.000407436
Iron, Fe	Fe	EX_Fe	-0.000468932
Maltose	malt	EX_malt	-0.000973815
Vitamin B12	adocbl	EX_adocbl	-0.000403481
Manganese, Mn	Mn2	EX_Mn2	-0.000299205
Copper, Cu	Cu2	EX_Cu2	-0.000308887
cobalt	cobalt2	EX_cobalt2	-0.000123588
lead	pb	EX_pb	-0.00068438
Cadmium	cd2	EX_cd2	-0.000556
chloride	cl	EX_cl	-0.00293427
Sulphate	so4	EX_so4	-0.000651042

## Sheet: 1_B_Reaction List
Abbreviation	Description	Reaction	GPR	Lower bound	Upper bound	Objective	Subsystem
23PDE2	2,3-Cyclic UMP 3-nucleotidohydrolase	h2o[c] + 23cump[c] -> 3ump[c] + h[c]	g.29871.CDS.263	0	1000	0	Nucleotide interconversion
23PDE4	2,3-Cyclic CMP 3-nucleotidohydrolase	h2o[c] + 23ccmp[c] -> h[c] + 3cmp[c]	g.29871.CDS.263	0	1000	0	Nucleotide interconversion
23PDE7	2,3-Cyclic AMP 3-nucleotidohydrolase	h2o[c] + 23camp[c] -> h[c] + 3amp[c]	g.29871.CDS.263	0	1000	0	Nucleotide interconversion
23PDE9	2,3-Cyclic GMP 3-nucleotidohydrolase	h2o[c] + 23cgmp[c] -> h[c] + 3gmp[c]	g.29871.CDS.263	0	1000	0	Nucleotide interconversion
26DAPLLATi	L,L-diaminopimelate aminotransferase (irreversible)	h2o[c] + h[c] + glu_L[c] + thdp[c] -> akg[c] + 26dap_LL[c]		0	1000	0	Lysine metabolism
2DHPL	2 dehydropantoate formaldehyde lyase 3 methyl 2 oxobutanoate forming	2dhp[c] <=> 3mob[c] + fald[c]	g.29871.CDS.2979	-1000	1000	0	CoA synthesis
2DMMQ8abc	2-Demethylmenaquinone 8 uptake via ABC transporter	h2o[c] + atp[c] + 2dmmq8[e] -> h[c] + adp[c] + pi[c] + 2dmmq8[c]		0	1000	0	Transport, extracellular
2HBO	2-Hydroxybutyrate:NAD+ oxidoreductase	2hb[c] + nad[c] <=> h[c] + 2obut[c] + nadh[c]	(g.29871.CDS.2204 or g.29871.CDS.2303)	-1000	1000	0	Propanoate metabolism
2HMCOXT	4-oxalocrotonate tautomerase	2hmc[c] <=> oxalc[c]	g.29871.CDS.81	-1000	1000	0	Benzoate degradation
2MBCOATA	2-methylbutanoyl-CoA[acyl-carrier-protein] transferase	2mbcoa[c] + ACP[c] <=> coa[c] + 2mbutACP[c]	g.29871.CDS.252	-1000	1000	0	Glycerophospholipid metabolism
2OBUTt2r	2-Oxobutanoate transport via proton symport, reversible	h[e] + 2obut[e] <=> h[c] + 2obut[c]		-1000	1000	0	Transport, extracellular
34DHOXPEGOX	3,4-Dihydroxyphenylethyleneglycol:NAD+ oxidoreductase	h[c] + nadh[c] + 34dhmald[c] <=> nad[c] + 34dhoxpeg[c]	(g.29871.CDS.860 or g.29871.CDS.429)	-1000	1000	0	Tyrosine metabolism
3HAD10M12	10-methyl-3-hydroxy-dodecanoyl-ACP hydro-lyase	10m3hddcaACP[c] -> h2o[c] + 10mtddec2eACP[c]	Unknown	0	1000	0	Fatty acid synthesis
3HAD11M12	11-methyl-3-hydroxy-dodecanoyl-ACP hydro-lyase	11m3hddcaACP[c] -> h2o[c] + 11mtddec2eACP[c]	Unknown	0	1000	0	Fatty acid synthesis
3HAD12M14	12-methyl-3-hydroxy-tetra-decanoyl-ACP hydro-lyase	12m3hmyrsACP[c] -> h2o[c] + 12mtmrs2eACP[c]	Unknown	0	1000	0	Fatty acid synthesis
3HAD13M14	13-methyl-3-hydroxy-tetra-decanoyl-ACP hydro-lyase	13m3hmyrsACP[c] -> h2o[c] + 13mtmrs2eACP[c]	Unknown	0	1000	0	Fatty acid synthesis
3HAD14M16	14-methyl-3-hydroxy-hexa-decanoyl-ACP hydro-lyase	14m3hpalmACP[c] -> h2o[c] + 14mtpalm2eACP[c]	Unknown	0	1000	0	Fatty acid synthesis
3HAD15M16	15-methyl-3-hydroxy-hexa-decanoyl-ACP hydro-lyase	15m3hpalmACP[c] -> h2o[c] + 15mtpalm2eACP[c]	Unknown	0	1000	0	Fatty acid synthesis
3HAD4M6	4-methyl-3-hydroxy-hexanoyl-ACP hydro-lyase	4m3hhexACP[c] -> h2o[c] + 4mthex2eACP[c]	Unknown	0	1000	0	Fatty acid synthesis
3HAD5M6	5-methyl-3-hydroxy-hexanoyl-ACP hydro-lyase	5m3hhexACP[c] -> h2o[c] + 5mthex2eACP[c]	Unknown	0	1000	0	Fatty acid synthesis
3HAD6M8	6-methyl-3-hydroxy-octanoyl-ACP hydro-lyase	6m3hocACP[c] <=> h2o[c] + 6mtoct2eACP[c]	Unknown	-0.0016907	1000	0	Fatty acid synthesis
3HAD7M8	7-methyl-3-hydroxy-octanoyl-ACP hydro-lyase	7m3hocACP[c] -> h2o[c] + 7mtoct2eACP[c]	Unknown	0	1000	0	Fatty acid synthesis
3HAD8M10	8-methyl-3-hydroxy-decanoyl-ACP hydro-lyase	8m3hdcaACP[c] -> h2o[c] + 8mtdec2eACP[c]	Unknown	0	1000	0	Fatty acid synthesis
3HAD9M10	9-methyl-3-hydroxy-decanoyl-ACP hydro-lyase	9m3hdcaACP[c] -> h2o[c] + 9mtdec2eACP[c]	Unknown	0	1000	0	Fatty acid synthesis
3MOPt2r	3-Methyl-2-oxopentanoate transport via proton symport reversible	h[e] + 3mop[e] <=> h[c] + 3mop[c]		-1000	1000	0	Transport, extracellular
3OAR100	3-oxoacyl-[acyl-carrier-protein] reductase (n-C10:0)	h[c] + 3odecACP[c] + nadph[c] <=> 3hdecACP[c] + nadp[c]	(g.29871.CDS.988 or g.29871.CDS.315)	-1000	1000	0	Fatty acid synthesis
3OAR10M11	10-methyl-3-oxo-undecanoyl-ACPNADP+ oxidoreductase	h[c] + nadph[c] + 10m3oundecACP[c] <=> nadp[c] + 10m3hundecACP[c]	(g.29871.CDS.988 or g.29871.CDS.315)	-1000	1000	0	Fatty acid synthesis
3OAR10M12	10-methyl-3-oxo-dodecanoyl-ACPNADP+ oxidoreductase	h[c] + nadph[c] + 10m3oddcaACP[c] <=> 10m3hddcaACP[c] + nadp[c]	(g.29871.CDS.315 or g.29871.CDS.988)	-1000	1000	0	Fatty acid synthesis
3OAR11M12	11-methyl-3-oxo-dodecanoyl-ACPNADP+ oxidoreductase	h[c] + nadph[c] + 11m3oddcaACP[c] <=> 11m3hddcaACP[c] + nadp[c]	(g.29871.CDS.315 or g.29871.CDS.988)	-1000	1000	0	Fatty acid synthesis
3OAR120	3-oxoacyl-[acyl-carrier-protein] reductase (n-C12:0)	h[c] + nadph[c] + 3oddecACP[c] <=> nadp[c] + 3hddecACP[c]	(g.29871.CDS.988 or g.29871.CDS.315)	-1000	1000	0	Fatty acid synthesis
3OAR12M13	12-methyl-3-oxo-tridecanoyl-ACPNADP+ oxidoreductase	h[c] + nadph[c] + 12m3otridecACP[c] <=> nadp[c] + 12m3htridecACP[c]	(g.29871.CDS.315 or g.29871.CDS.988)	-1000	1000	0	Fatty acid synthesis
3OAR12M14	12-methyl-3-oxo-tetra-decanoyl-ACPNADP+ oxidoreductase	h[c] + nadph[c] + 12m3omyrsACP[c] <=> 12m3hmyrsACP[c] + nadp[c]	(g.29871.CDS.988 or g.29871.CDS.315)	-1000	1000	0	Fatty acid synthesis
3OAR13M14	13-methyl-3-oxo-tetra-decanoyl-ACPNADP+ oxidoreductase	h[c] + nadph[c] + 13m3omyrsACP[c] <=> 13m3hmyrsACP[c] + nadp[c]	(g.29871.CDS.988 or g.29871.CDS.315)	-1000	1000	0	Fatty acid synthesis
3OAR140	3-oxoacyl-[acyl-carrier-protein] reductase (n-C14:0)	h[c] + nadph[c] + 3omrsACP[c] <=> nadp[c] + 3hmrsACP[c]	(g.29871.CDS.315 or g.29871.CDS.988)	-1000	1000	0	Fatty acid synthesis
3OAR14M15	14-methyl-3-oxo-pentadecanoyl-ACPNADP+ oxidoreductase	h[c] + nadph[c] + 14m3opentdecACP[c] <=> nadp[c] + 14m3hpentdecACP[c]	(g.29871.CDS.988 or g.29871.CDS.315)	-1000	1000	0	Fatty acid synthesis
3OAR14M16	14-methyl-3-oxo-hexa-decanoyl-ACPNADP+ oxidoreductase	h[c] + nadph[c] + 14m3opalmACP[c] <=> 14m3hpalmACP[c] + nadp[c]	(g.29871.CDS.315 or g.29871.CDS.988)	-1000	1000	0	Fatty acid synthesis
3OAR15M16	15-methyl-3-oxo-hexa-decanoyl-ACPNADP+ oxidoreductase	h[c] + nadph[c] + 15m3opalmACP[c] <=> 15m3hpalmACP[c] + nadp[c]	(g.29871.CDS.988 or g.29871.CDS.315)	-1000	1000	0	Fatty acid synthesis
3OAR160	3-oxoacyl-[acyl-carrier-protein] reductase (n-C16:0)	h[c] + nadph[c] + 3opalmACP[c] <=> nadp[c] + 3hpalmACP[c]	(g.29871.CDS.315 or g.29871.CDS.988)	-1000	1000	0	Fatty acid synthesis
3OAR180	3-oxoacyl-[acyl-carrier-protein] reductase (n-C18:0)	h[c] + nadph[c] + 3ooctdACP[c] <=> nadp[c] + 3hoctaACP[c]	(g.29871.CDS.988 or g.29871.CDS.315)	-1000	1000	0	Fatty acid synthesis
3OAR40	3-oxoacyl-[acyl-carrier-protein] reductase (n-C4:0)	h[c] + nadph[c] + actACP[c] <=> nadp[c] + 3haACP[c]	(g.29871.CDS.315 or g.29871.CDS.988)	-1000	1000	0	Fatty acid synthesis
3OAR4M5	4-methyl-3-oxo-pentanoyl-ACPNADP+ oxidoreductase	h[c] + nadph[c] + 4m3opentACP[c] <=> nadp[c] + 4m3hpentACP[c]	(g.29871.CDS.315 or g.29871.CDS.988)	-1000	1000	0	Fatty acid synthesis
3OAR4M6	4-methyl-3-oxo-hexanoyl-ACPNADP+ oxidoreductase	h[c] + nadph[c] + 4m3ohexACP[c] <=> 4m3hhexACP[c] + nadp[c]	(g.29871.CDS.315 or g.29871.CDS.988)	-1000	1000	0	Fatty acid synthesis
3OAR5M6	5-methyl-3-oxo-hexanoyl-ACPNADP+ oxidoreductase	h[c] + nadph[c] + 5m3ohexACP[c] <=> 5m3hhexACP[c] + nadp[c]	(g.29871.CDS.315 or g.29871.CDS.988)	-1000	1000	0	Fatty acid synthesis
3OAR60	3-oxoacyl-[acyl-carrier-protein] reductase (n-C6:0)	h[c] + nadph[c] + 3ohexACP[c] <=> nadp[c] + 3hhexACP[c]	(g.29871.CDS.988 or g.29871.CDS.315)	-1000	1000	0	Fatty acid synthesis
3OAR6M7	6-methyl-3-oxo-heptanoyl-ACPNADP+ oxidoreductase	h[c] + nadph[c] + 6m3oheptACP[c] <=> nadp[c] + 6m3hheptACP[c]	(g.29871.CDS.315 or g.29871.CDS.988)	-1000	1000	0	Fatty acid synthesis
3OAR6M8	6-methyl-3-oxo-octanoyl-ACPNADP+ oxidoreductase	h[c] + nadph[c] + 6m3oocACP[c] <=> 6m3hocACP[c] + nadp[c]	(g.29871.CDS.988 or g.29871.CDS.315)	-1000	1000	0	Fatty acid synthesis
3OAR7M8	7-methyl-3-oxo-octanoyl-ACPNADP+ oxidoreductase	h[c] + nadph[c] + 7m3oocACP[c] <=> 7m3hocACP[c] + nadp[c]	(g.29871.CDS.315 or g.29871.CDS.988)	-1000	1000	0	Fatty acid synthesis
3OAR80	3-oxoacyl-[acyl-carrier-protein] reductase (n-C8:0)	h[c] + nadph[c] + 3ooctACP[c] <=> nadp[c] + 3hoctACP[c]	(g.29871.CDS.988 or g.29871.CDS.315)	-1000	1000	0	Fatty acid synthesis
3OAR8M10	8-methyl-3-oxo-decanoyl-ACPNADP+ oxidoreductase	h[c] + nadph[c] + 8m3odcaACP[c] <=> 8m3hdcaACP[c] + nadp[c]	(g.29871.CDS.315 or g.29871.CDS.988)	-1000	1000	0	Fatty acid synthesis
3OAR8M9	8-methyl-3-oxo-nonanoyl-ACPNADP+ oxidoreductase	h[c] + nadph[c] + 8m3ononACP[c] <=> nadp[c] + 8m3hnonACP[c]	(g.29871.CDS.988 or g.29871.CDS.315)	-1000	1000	0	Fatty acid synthesis
3OAR9M10	9-methyl-3-oxo-decanoyl-ACPNADP+ oxidoreductase	h[c] + nadph[c] + 9m3odcaACP[c] <=> 9m3hdcaACP[c] + nadp[c]	(g.29871.CDS.315 or g.29871.CDS.988)	-1000	1000	0	Fatty acid synthesis
3OAS100	3-oxoacyl-[acyl-carrier-protein] synthase (n-C10:0)	h[c] + malACP[c] + ocACP[c] -> ACP[c] + 3odecACP[c] + co2[c]	(g.29871.CDS.19 and g.29871.CDS.500)	0	1000	0	Fatty acid synthesis
3OAS10M11	10-methyl-undecanoyl-ACPmalonyl-[acyl-carrier-protein] C-acyltransferase (decarboxylating)	h[c] + malACP[c] + 10mundecACP[c] -> ACP[c] + 12m3otridecACP[c] + co2[c]	(g.29871.CDS.500 and g.29871.CDS.19)	0	1000	0	Fatty acid synthesis
3OAS10M12	10-methyl-dodecanoyl-ACPmalonyl-[acyl-carrier-protein] C-acyltransferase (decarboxylating)	h[c] + malACP[c] + 10mddcaACP[c] -> ACP[c] + 12m3omyrsACP[c] + co2[c]	(g.29871.CDS.19 and g.29871.CDS.500)	0	1000	0	Fatty acid synthesis
3OAS11M12	11-methyl-dodecanoyl-ACPmalonyl-[acyl-carrier-protein] C-acyltransferase (decarboxylating)	h[c] + malACP[c] + 11mddcaACP[c] -> ACP[c] + 13m3omyrsACP[c] + co2[c]	(g.29871.CDS.500 and g.29871.CDS.19)	0	1000	0	Fatty acid synthesis
3OAS120	3-oxoacyl-[acyl-carrier-protein] synthase (n-C12:0)	h[c] + malACP[c] + dcaACP[c] -> ACP[c] + 3oddecACP[c] + co2[c]	(g.29871.CDS.19 and g.29871.CDS.500)	0	1000	0	Fatty acid synthesis
3OAS12M13	12-methyl-tridecanoyl-ACPmalonyl-[acyl-carrier-protein] C-acyltransferase (decarboxylating)	h[c] + malACP[c] + 12mtridecACP[c] -> ACP[c] + 14m3opentdecACP[c] + co2[c]	(g.29871.CDS.500 and g.29871.CDS.19)	0	1000	0	Fatty acid synthesis
3OAS12M14	12-methyl-tetra-decanoyl-ACPmalonyl-[acyl-carrier-protein] C-acyltransferase (decarboxylating)	h[c] + malACP[c] + 12mmyrsACP[c] -> ACP[c] + 14m3opalmACP[c] + co2[c]	(g.29871.CDS.500 and g.29871.CDS.19)	0	1000	0	Fatty acid synthesis
3OAS13M14	13-methyl-tetra-decanoyl-ACPmalonyl-[acyl-carrier-protein] C-acyltransferase (decarboxylating)	h[c] + malACP[c] + 13mmyrsACP[c] -> ACP[c] + 15m3opalmACP[c] + co2[c]	(g.29871.CDS.19 and g.29871.CDS.500)	0	1000	0	Fatty acid synthesis
3OAS140	3-oxoacyl-[acyl-carrier-protein] synthase (n-C14:0)	h[c] + malACP[c] + ddcaACP[c] -> ACP[c] + 3omrsACP[c] + co2[c]	(g.29871.CDS.500 and g.29871.CDS.19)	0	1000	0	Fatty acid synthesis
3OAS160	3-oxoacyl-[acyl-carrier-protein] synthase (n-C16:0)	h[c] + malACP[c] + myrsACP[c] -> ACP[c] + 3opalmACP[c] + co2[c]	(g.29871.CDS.500 and g.29871.CDS.19)	0	1000	0	Fatty acid synthesis
3OAS180	3-oxoacyl-[acyl-carrier-protein] synthase (n-C18:0)	h[c] + malACP[c] + palmACP[c] -> ACP[c] + 3ooctdACP[c] + co2[c]	(g.29871.CDS.500 and g.29871.CDS.19)	0	1000	0	Fatty acid synthesis
3OAS2M3	2-methylpropionyl-ACPmalonyl-[acyl-carrier-protein] C-acyltransferase (decarboxylating)	h[c] + malACP[c] + 2mpropACP[c] -> ACP[c] + 4m3opentACP[c] + co2[c]	(g.29871.CDS.500 and g.29871.CDS.19)	0	1000	0	Fatty acid synthesis
3OAS3M4	3-methylbutanoyl-ACPmalonyl-[acyl-carrier-protein] C-acyltransferase (decarboxylating)	h[c] + malACP[c] + 3mbutACP[c] -> ACP[c] + 5m3ohexACP[c] + co2[c]	(g.29871.CDS.500 and g.29871.CDS.19)	0	1000	0	Fatty acid synthesis
3OAS4M3O6	4-methyl-3-oxo-hexanoyl-ACPmalonyl-[acyl-carrier-protein] C-acyltransferase (decarboxylating)	h[c] + 2mbutACP[c] + malACP[c] -> ACP[c] + 4m3ohexACP[c] + co2[c]	(g.29871.CDS.500 and g.29871.CDS.19)	0	1000	0	Fatty acid synthesis
3OAS4M5	4-methyl-pentanoyl-ACPmalonyl-[acyl-carrier-protein] C-acyltransferase (decarboxylating)	h[c] + malACP[c] + 4mpentACP[c] -> ACP[c] + 6m3oheptACP[c] + co2[c]	(g.29871.CDS.500 and g.29871.CDS.19)	0	1000	0	Fatty acid synthesis
3OAS4M6	4-methyl-hexanoyl-ACPmalonyl-[acyl-carrier-protein] C-acyltransferase (decarboxylating)	h[c] + malACP[c] + 4mhexACP[c] -> ACP[c] + 6m3oocACP[c] + co2[c]	(g.29871.CDS.19 and g.29871.CDS.500)	0	1000	0	Fatty acid synthesis
3OAS5M6	5-methyl-hexanoyl-ACPmalonyl-[acyl-carrier-protein] C-acyltransferase (decarboxylating)	h[c] + malACP[c] + 5mhexACP[c] -> ACP[c] + 7m3oocACP[c] + co2[c]	(g.29871.CDS.500 and g.29871.CDS.19)	0	1000	0	Fatty acid synthesis
3OAS60	3-oxoacyl-[acyl-carrier-protein] synthase (n-C6:0)	h[c] + malACP[c] + butACP[c] -> ACP[c] + 3ohexACP[c] + co2[c]	(g.29871.CDS.500 and g.29871.CDS.19)	0	1000	0	Fatty acid synthesis
3OAS6M7	6-methyl-heptanoyl-ACPmalonyl-[acyl-carrier-protein] C-acyltransferase (decarboxylating)	h[c] + malACP[c] + 6mheptACP[c] -> ACP[c] + 8m3ononACP[c] + co2[c]	(g.29871.CDS.500 and g.29871.CDS.19)	0	1000	0	Fatty acid synthesis
3OAS6M8	6-methyl-octanoyl-ACPmalonyl-[acyl-carrier-protein] C-acyltransferase (decarboxylating)	h[c] + malACP[c] + 6mocACP[c] -> ACP[c] + 8m3odcaACP[c] + co2[c]	(g.29871.CDS.500 and g.29871.CDS.19)	0	1000	0	Fatty acid synthesis
3OAS7M8	7-methyl-octanoyl-ACPmalonyl-[acyl-carrier-protein] C-acyltransferase (decarboxylating)	h[c] + malACP[c] + 7mocACP[c] -> ACP[c] + 9m3odcaACP[c] + co2[c]	(g.29871.CDS.500 and g.29871.CDS.19)	0	1000	0	Fatty acid synthesis
3OAS80	3-oxoacyl-[acyl-carrier-protein] synthase (n-C8:0)	h[c] + malACP[c] + hexACP[c] -> ACP[c] + 3ooctACP[c] + co2[c]	(g.29871.CDS.19 and g.29871.CDS.500)	0	1000	0	Fatty acid synthesis
3OAS8M10	8-methyl-decanoyl-ACPmalonyl-[acyl-carrier-protein] C-acyltransferase (decarboxylating)	h[c] + malACP[c] + 8mdcaACP[c] -> ACP[c] + 10m3oddcaACP[c] + co2[c]	(g.29871.CDS.500 and g.29871.CDS.19)	0	1000	0	Fatty acid synthesis
3OAS8M9	8-methyl-nonanoyl-ACPmalonyl-[acyl-carrier-protein] C-acyltransferase (decarboxylating)	h[c] + malACP[c] + 8mnonACP[c] -> ACP[c] + 10m3oundecACP[c] + co2[c]	(g.29871.CDS.19 and g.29871.CDS.500)	0	1000	0	Fatty acid synthesis
3OAS9M10	9-methyl-decanoyl-ACPmalonyl-[acyl-carrier-protein] C-acyltransferase (decarboxylating)	h[c] + malACP[c] + 9mdcaACP[c] -> ACP[c] + 11m3oddcaACP[c] + co2[c]	(g.29871.CDS.500 and g.29871.CDS.19)	0	1000	0	Fatty acid synthesis
4HBZt2	4-Hydroxybenzoate transport via proton symport	h[e] + 4hbz[e] <=> h[c] + 4hbz[c]		-1000	1000	0	Transport, extracellular
5AIZCDC	5aizc decarboxylase	h[c] + 5aizc[c] -> co2[c] + air[c]	((g.29871.CDS.2632 and g.29871.CDS.2772) or g.29871.CDS.2632 or g.29871.CDS.2772)	0	1000	0	Purine catabolism
6PHBG	6-phospho-beta-glucosidase	h2o[c] + salc6p[c] -> 2hymeph[c] + g6p[c]	(g.29871.CDS.84 or g.29871.CDS.1454 or g.29871.CDS.1598 or g.29871.CDS.2415 or g.29871.CDS.1734)	0	1000	0	Glycolysis/gluconeogenesis
6PHBG2	Salicin 6 phosphate glucohydrolase	h2o[c] + salc6p[c] -> 2hymeph[c] + g6p_B[c]	(g.29871.CDS.84 or g.29871.CDS.1454 or g.29871.CDS.1598 or g.29871.CDS.2415 or g.29871.CDS.1734 or g.29871.CDS.84 or g.29871.CDS.1454 or g.29871.CDS.1598 or g.29871.CDS.2415 or g.29871.CDS.1734)	0	1000	0	Glycolysis/gluconeogenesis
A5PISO	arabinose-5-phosphate isomerase	ru5p_D[c] <=> ara5p[c]	(g.29871.CDS.963 or g.29871.CDS.685)	-1000	1000	0	Pentose and glucuronate interconversions
AACPS6	acyl-[acyl-carrier-protein] synthetase (n-C18:0)	atp[c] + ACP[c] + ocdca[c] -> ppi[c] + amp[c] + ocdcaACP[c]		0	1000	0	Fatty acid synthesis
AACPS7	acyl-[acyl-carrier-protein] synthetase (n-C12:0)	atp[c] + ACP[c] + ddca[c] -> ddcaACP[c] + ppi[c] + amp[c]		0	1000	0	Fatty acid synthesis
AB6PGH	Arbutin 6-phosphate glucohydrolase	h2o[c] + arbt6p[c] -> g6p[c] + hqn[c]	(g.29871.CDS.84 or g.29871.CDS.1454 or g.29871.CDS.1598 or g.29871.CDS.2415 or g.29871.CDS.1734)	0	1000	0	Glycolysis/gluconeogenesis
AB6PGH2	Arbutin 6-phosphate glucohydrolase	h2o[c] + arbt6p[c] -> g6p_B[c] + hqn[c]	(g.29871.CDS.1598 or g.29871.CDS.2415 or g.29871.CDS.1734 or g.29871.CDS.84 or g.29871.CDS.1454 or g.29871.CDS.2415 or g.29871.CDS.1598 or g.29871.CDS.1734 or g.29871.CDS.84 or g.29871.CDS.1454)	0	1000	0	Glycolysis/gluconeogenesis
ABTOXy	L-arabinitol:NADP oxidoreductase	nadp[c] + abt[c] <=> h[c] + nadph[c] + arab_L[c]	(g.29871.CDS.2173 or g.29871.CDS.2049)	-1000	1000	0	Pentose and glucuronate interconversions
ABUTD	Aminobutyraldehyde dehydrogenase	h2o[c] + nad[c] + 4abutn[c] -> 2 h[c] + nadh[c] + 4abut[c]	g.29871.CDS.1230	0	1000	0	beta-Alanine metabolism
ACACT1r	acetyl-CoA C-acetyltransferase	2 accoa[c] <=> coa[c] + aacoa[c]	(g.29871.CDS.2309 or g.29871.CDS.2309)	-1000	1000	0	Tryptophan metabolism
ACACT2r	acetyl-CoA C-acyltransferase (butanoyl-CoA) (r)	accoa[c] + btcoa[c] <=> coa[c] + 3ohcoa[c]	(g.29871.CDS.2309 or g.29871.CDS.2309)	-1000	1000	0	Fatty acid oxidation
ACACT3r	acetyl-CoA C-acyltransferase (hexanoyl-CoA) (r)	accoa[c] + hxcoa[c] <=> coa[c] + 3oocoa[c]	g.29871.CDS.2309	-1000	1000	0	Fatty acid oxidation
ACACT4r	acetyl-CoA C-acyltransferase (octanoyl-CoA) (r)	accoa[c] + occoa[c] <=> coa[c] + 3odcoa[c]	g.29871.CDS.2309	-1000	1000	0	Fatty acid oxidation
ACACT5r	acetyl-CoA C-acyltransferase (decanoyl-CoA) (r)	accoa[c] + dcacoa[c] <=> coa[c] + 3oddcoa[c]	g.29871.CDS.2309	-1000	1000	0	Fatty acid oxidation
ACACT6r	acetyl-CoA C-acyltransferase (dodecanoyl-CoA) (r)	accoa[c] + ddcacoa[c] <=> coa[c] + 3otdcoa[c]	g.29871.CDS.2309	-1000	1000	0	Fatty acid oxidation
ACACT7r	acetyl-CoA C-acyltransferase (tetradecanoyl-CoA) (r)	accoa[c] + tdcoa[c] <=> coa[c] + 3ohdcoa[c]	g.29871.CDS.2309	-1000	1000	0	Fatty acid oxidation
ACALD	acetaldehyde dehydrogenase (acetylating)	nad[c] + coa[c] + acald[c] <=> h[c] + nadh[c] + accoa[c]	g.29871.CDS.429	-1000	1000	0	Pyruvate metabolism
ACALDt	acetaldehyde reversible transport	acald[e] <=> acald[c]		-1000	1000	0	Transport, extracellular
ACBIPGT	Adenosyl cobinamide phosphate guanyltransferase	h[c] + adocbip[c] + gtp[c] -> ppi[c] + agdpcbi[c]	Unknown	0	1000	0	Vitamin B12 metabolism
ACCOAC	acetyl-CoA carboxylase	atp[c] + accoa[c] + hco3[c] -> h[c] + adp[c] + pi[c] + malcoa[c]	g.29871.CDS.36	0	1000	0	Fatty acid oxidation
ACCOACL	Acetyl-CoA:carbon-dioxide ligase (ADP-forming)	accoa[c] + btn_co2[c] -> malcoa[c] + apoC_Lys_btn[c]	(g.29871.CDS.609 and g.29871.CDS.33)	0	1000	0	Pyruvate metabolism
ACCOALYS2	Lysine biosynthesis AAA pathway 2/AcetylCoA to Lysine	nadph[c] + acaadpdp[c] -> pi[c] + nadp[c] + acaadpsal[c]	g.29871.CDS.1230	0	1000	0	Lysine metabolism
ACEDIPIT	Acetyl-L,L-diaminopimelate aminotransferase	akg[c] + n6all26d[c] <=> glu_L[c] + acamoxm[c]	g.29871.CDS.1992	-1000	1000	0	Lysine metabolism
ACGAMK	N-acetylglucosamine kinase	atp[c] + acgam[c] -> h[c] + adp[c] + acgam6p[c]		0	1000	0	Aminosugar metabolism
ACGAMPM	phosphoacetylglucosamine mutase	acgam6p[c] <=> acgam1p[c]	g.29871.CDS.563	-1000	1000	0	Aminosugar metabolism
ACGAMT	UDP-N-acetylglucosamine:undecaprenylphosphate N-acetylglucosamine -1-phosphate transferase	uacgam[c] + udcpp[c] -> ump[c] + unaga[c]	g.29871.CDS.800	0	1000	0	Cell wall biosynthesis
ACGApts	N-Acetyl-D-glucosamine transport via PEP:Pyr PTS	acgam[e] + pep[c] -> acgam6p[c] + pyr[c]	(g.29871.CDS.255 and g.29871.CDS.79 and (g.29871.CDS.287 or g.29871.CDS.441 or g.29871.CDS.595 or g.29871.CDS.599) and (g.29871.CDS.599 or g.29871.CDS.595 or g.29871.CDS.287 or g.29871.CDS.441))	0	1000	0	Transport, extracellular
ACHBPL	(S)-2-Aceto-2-hydroxybutanoate pyruvate-lyase (carboxylating)	2obut[c] + hethmpp[c] <=> thmpp[c] + 2ahbut[c]	1140001.3.peg.2208	-1000	1000	0	Valine, leucine, and isoleucine metabolism
ACKr	acetate kinase	atp[c] + ac[c] <=> adp[c] + actp[c]	g.29871.CDS.73	-1000	1000	0	Pyruvate metabolism
ACLDC	acetolactate decarboxylase	h[c] + alac_S[c] -> co2[c] + actn_R[c]	g.29871.CDS.1204	0	1000	0	Butanoate metabolism
ACLS_a	pyruvatethiamin diphosphate acetaldehydetransferase	h[c] + pyr[c] + thmpp[c] -> co2[c] + hethmpp[c]	1140001.3.peg.2208	0	1000	0	Valine, leucine, and isoleucine metabolism
ACLS_b	2-Acetolactate pyruvate-lyase (carboxylating)	thmpp[c] + alac_S[c] <=> pyr[c] + hethmpp[c]	1140001.3.peg.2208	-1000	1000	0	Valine, leucine, and isoleucine metabolism
ACNAMS	N-acetylneuraminate synthase	h2o[c] + pep[c] + acmana[c] -> pi[c] + acnam[c]	g.29871.CDS.495	0	1000	0	Aminosugar metabolism
ACOAAGPAT140	myristoyl-1-acylglycerol-3-phosphate O-acyltransferase	tdcoa[c] + 1tdecg3p[c] -> coa[c] + pa140[c]	g.29871.CDS.713	0	1000	0	Glycerophospholipid metabolism
ACOAAGPAT160	palmitoyl-1-acylglycerol-3-phosphate O-acyltransferase	pmtcoa[c] + 1hdecg3p[c] -> coa[c] + pa160[c]	g.29871.CDS.713	0	1000	0	Glycerophospholipid metabolism
ACOAAGPAT180	stearoyl-1-acylglycerol-3-phosphate O-acyltransferase	stcoa[c] + 1odecg3p[c] -> coa[c] + pa180[c]	g.29871.CDS.713	0	1000	0	Glycerophospholipid metabolism
ACOAAGPATAI15	anteisopentadecanoyl-1-acylglycerol-3-phosphate O-acyltransferase	1aipdecg3p[c] + aipdcoa[c] -> h[c] + coa[c] + paai15[c]	g.29871.CDS.713	0	1000	0	Glycerophospholipid metabolism
ACOAAGPATAI17	anteisoheptadecanoyl-1-acylglycerol-3-phosphate O-acyltransferase	1aihpdecg3p[c] + aihpdcoa[c] -> coa[c] + paai17[c]	g.29871.CDS.713	0	1000	0	Glycerophospholipid metabolism
ACOAAGPATI14	isotetradecanoyl-1-acylglycerol-3-phosphate O-acyltransferase	itdcoa[c] + 1itdecg3p[c] -> h[c] + coa[c] + pai14[c]	g.29871.CDS.713	0	1000	0	Glycerophospholipid metabolism
ACOAAGPATI15	isopentadecanoyl-1-acylglycerol-3-phosphate O-acyltransferase	ipdcoa[c] + 1ipdecg3p[c] -> h[c] + coa[c] + pai15[c]	g.29871.CDS.713	0	1000	0	Glycerophospholipid metabolism
ACOAAGPATI16	isohexadecanoyl-1-acylglycerol-3-phosphate O-acyltransferase	ihdcoa[c] + 1ihdecg3p[c] -> h[c] + coa[c] + pai16[c]	g.29871.CDS.713	0	1000	0	Glycerophospholipid metabolism
ACOAAGPATI17	isoheptadecanoyl-1-acylglycerol-3-phosphate O-acyltransferase	ihpdcoa[c] + 1ihpdecg3p[c] -> coa[c] + pai17[c]	g.29871.CDS.713	0	1000	0	Glycerophospholipid metabolism
ACOATA	Acetyl-CoA ACP transacylase	ACP[c] + accoa[c] <=> coa[c] + acACP[c]	(g.29871.CDS.500 and g.29871.CDS.19)	-1000	1000	0	Fatty acid oxidation
ACOCT	N-acetylornithine carbamoyltransferase	cbp[c] + acorn[c] -> pi[c] + Naccitr_L[c]	1140001.3.peg.145	0	1000	0	Arginine and Proline Metabolism
ACPS1	acyl-carrier protein synthase	coa[c] + apoACP[c] -> h[c] + ACP[c] + pap[c]	g.29871.CDS.815	0	1000	0	CoA synthesis
ACTNDH	acetoin dehydrogenase complex	nad[c] + coa[c] + actn_R[c] <=> h[c] + nadh[c] + accoa[c] + acald[c]		-1000	1000	0	Butanoate metabolism
ACTNdiff	R acetoin diffusion	actn_R[e] <=> actn_R[c]		-1000	1000	0	Transport, extracellular
ACtr	acetate transporter	ac[e] <=> ac[c]		-1000	1000	0	Transport, extracellular
ADAD	deoxycytidine kinase	atp[c] + dcyt[c] <=> h[c] + adp[c] + dcmp[c]		-1000	1000	0	Nucleotide interconversion
ADCS	4-amino-4-deoxychorismate synthase	chor[c] + gln_L[c] -> glu_L[c] + 4adcho[c]	g.29871.CDS.1387	0	1000	0	Folate metabolism
ADD	adenine deaminase	h2o[c] + h[c] + ade[c] -> hxan[c] + nh4[c]	g.29871.CDS.253	0	1000	0	Nucleotide interconversion
ADEt2r	adenine transport in via proton symport, reversible	h[e] + ade[e] <=> h[c] + ade[c]		-1000	1000	0	Transport, extracellular
ADK1	adenylate kinase	atp[c] + amp[c] <=> 2 adp[c]	1140001.3.peg.1572	-1000	1000	0	Nucleotide interconversion
ADK10	adenylate kinase (dTTP)	amp[c] + dttp[c] <=> adp[c] + dtdp[c]	1140001.3.peg.1572	-1000	1000	0	Nucleotide interconversion
ADK11	adenylate kinase (dUTP)	amp[c] + dutp[c] <=> adp[c] + dudp[c]	1140001.3.peg.1572	-1000	1000	0	Nucleotide interconversion
ADK2	adenylate kinase (Inorganic triphosphate)	amp[c] + pppi[c] <=> adp[c] + ppi[c]	g.29871.CDS.978	-1000	1000	0	Nucleotide interconversion
ADK3	adentylate kinase (GTP)	amp[c] + gtp[c] <=> adp[c] + gdp[c]	1140001.3.peg.1572	-1000	1000	0	Nucleotide interconversion
ADK5	adenylate kinase (CTP)	amp[c] + ctp[c] <=> adp[c] + cdp[c]	1140001.3.peg.1572	-1000	1000	0	Nucleotide interconversion
ADK7	adenylate kinase (dATP)	amp[c] + datp[c] <=> adp[c] + dadp[c]	1140001.3.peg.1572	-1000	1000	0	Nucleotide interconversion
ADK8	adenylate kinase (dCTP)	amp[c] + dctp[c] <=> adp[c] + dcdp[c]	1140001.3.peg.1572	-1000	1000	0	Nucleotide interconversion
ADK9	adenylate kinase (dGTP)	amp[c] + dgtp[c] <=> adp[c] + dgdp[c]	1140001.3.peg.1572	-1000	1000	0	Nucleotide interconversion
ADNCNT3tc	adenosine transport CNT3	h[e] + adn[e] <=> h[c] + adn[c]	g.29871.CDS.2454	-1000	1000	0	Transport, extracellular
ADNCYC	adenylate cyclase	atp[c] -> ppi[c] + camp[c]	(g.29871.CDS.1409 or g.29871.CDS.1409)	0	1000	0	Nucleotide interconversion
ADNK1	adenosine kinase	atp[c] + adn[c] -> h[c] + adp[c] + amp[c]	g.29871.CDS.2733	0	1000	0	Nucleotide interconversion
ADOCBIK	Adenosyl cobinamide kinase	atp[c] + adocbi[c] -> h[c] + adp[c] + adocbip[c]	Unknown	0	1000	0	Vitamin B12 metabolism
ADOCBLS	Adenosylcobalamin 5-phosphate synthase	agdpcbi[c] + rdmbzi[c] -> h[c] + adocbl[c] + gmp[c]	Unknown	0	1000	0	Vitamin B12 metabolism
ADPRDP	ADPribose diphosphatase	h2o[c] + adprib[c] -> 2 h[c] + amp[c] + r5p[c]	(g.29871.CDS.533 or g.29871.CDS.601)	0	1000	0	Nucleotide interconversion
ADPT	adenine phosphoribosyltransferase	ade[c] + prpp[c] -> ppi[c] + amp[c]	g.29871.CDS.2083	0	1000	0	Nucleotide salvage pathway
ADSL1r	adenylsuccinate lyase	dcamp[c] <=> amp[c] + fum[c]	1140001.3.peg.732	-1000	1000	0	Purine synthesis
ADSL2r	adenylosuccinate lyase	25aics[c] <=> fum[c] + aicar[c]	1140001.3.peg.732	-1000	1000	0	Purine synthesis
ADSS	adenylosuccinate synthase	gtp[c] + asp_L[c] + imp[c] -> 2 h[c] + pi[c] + gdp[c] + dcamp[c]	1140001.3.peg.1486	0	1000	0	Nucleotide interconversion
AGDC	N-acetylglucosamine-6-phosphate deacetylase	h2o[c] + acgam6p[c] -> ac[c] + gam6p[c]	g.29871.CDS.2608	0	1000	0	Aminosugar metabolism
AGPAT120	1-tetradecanoyl-sn-glycerol 3-phosphate O-acyltransferase (n-C12:0)	ddcaACP[c] + 1ddecg3p[c] -> ACP[c] + pa120[c]	g.29871.CDS.713	0	1000	0	Glycerophospholipid metabolism
AGPAT140	1-tetradecanoyl-sn-glycerol 3-phosphate O-acyltransferase (n-C14:0)	myrsACP[c] + 1tdecg3p[c] -> ACP[c] + pa140[c]	g.29871.CDS.713	0	1000	0	Glycerophospholipid metabolism
AGPAT141	1-tetradec-7-enoyl-sn-glycerol 3-phosphate O-acyltransferase (n-C14:1)	1tdec7eg3p[c] + tdeACP[c] -> ACP[c] + pa141[c]	g.29871.CDS.713	0	1000	0	Glycerophospholipid metabolism
AGPAT160	1-hexadecanoyl-sn-glycerol 3-phosphate O-acyltransferase (n-C16:0)	palmACP[c] + 1hdecg3p[c] -> ACP[c] + pa160[c]	g.29871.CDS.713	0	1000	0	Glycerophospholipid metabolism
AGPAT161	1-hexadec-7-enoyl-sn-glycerol 3-phosphate O-acyltransferase (n-C16:1)	1hdec9eg3p[c] + hdeACP[c] -> ACP[c] + pa161[c]	g.29871.CDS.713	0	1000	0	Glycerophospholipid metabolism
AGPAT180	1-octadecanoyl-sn-glycerol 3-phosphate O-acyltransferase (n-C18:0)	ocdcaACP[c] + 1odecg3p[c] -> ACP[c] + pa180[c]	g.29871.CDS.713	0	1000	0	Glycerophospholipid metabolism
AGPAT181	1-octadec-7-enoyl-sn-glycerol 3-phosphate O-acyltransferase (n-C18:1)	1odec11eg3p[c] + octeACP[c] -> ACP[c] + pa181[c]	g.29871.CDS.713	0	1000	0	Glycerophospholipid metabolism
AHC	adenosylhomocysteinase	h2o[c] + ahcys[c] <=> adn[c] + hcys_L[c]	g.29871.CDS.344	-1000	1000	0	Methionine and cysteine metabolism
AHCYSNS_r	S-adenosylhomocysteine nucleosidase reversible	h2o[c] + ahcys[c] <=> ade[c] + rhcys[c]	(g.29871.CDS.364 and g.29871.CDS.364)	-1000	1000	0	Methionine and cysteine metabolism
AHEXASE3	Hexosaminidase	h2o[c] + chtbs[c] <=> 2 acgam[c]	g.29871.CDS.434	-1000	1000	0	Aminosugar metabolism
AICART	phosphoribosylaminoimidazolecarboxamide formyltransferase	aicar[c] + 10fthf[c] <=> fprica[c] + thf[c]	1140001.3.peg.723	-1000	1000	0	Purine synthesis
AIHDUDPMG	anteisoheptadecanoyl-UDP-glucosyltransferase (monoglucosyl)	udpg[c] + 12daihdglyc[c] <=> h[c] + udp[c] + m12dahglyc[c]	Unknown	-1000	1000	0	Glycerophospholipid metabolism
AIHDUPDG	anteisoheptadecanoyl-UDP-glucosyltransferase (diglucosyl)	udpg[c] + m12dahglyc[c] <=> h[c] + udp[c] + diglcpgai17[c]	Unknown	-1000	1000	0	Glycerophospholipid metabolism
AIHPDCOATA	14-methyl-hexa-decanoyl-ACP[acyl-carrier-protein] transferase	coa[c] + 14mpalmACP[c] <=> ACP[c] + aihpdcoa[c]	g.29871.CDS.252	-1000	1000	0	Glycerophospholipid metabolism
AIPDCOATA	12-methyl-tetra-decanoyl-ACP[acyl-carrier-protein] transferase	coa[c] + 12mmyrsACP[c] <=> ACP[c] + aipdcoa[c]	g.29871.CDS.252	-1000	1000	0	Glycerophospholipid metabolism
AIRC4	Phosphoribosylaminoimidazole carboxylase	atp[c] + air[c] + hco3[c] -> h[c] + adp[c] + pi[c] + 5aizc[c]	(1140001.3.peg.733 and 1140001.3.peg.734)	0	1000	0	Purine synthesis
ALAALA	D-alanine--D-alanine ligase (EC 6.3.2.4)	atp[c] + 2 ala_D[c] -> h[c] + adp[c] + pi[c] + alaala[c]	Unknown	0	1000	0	Alanine and aspartate metabolism
ALAASP1c	Hydrolysis of L-alanyl-L-aspartate	h2o[c] + alaasp[c] <=> asp_L[c] + ala_L[c]	(g.29871.CDS.72 or g.29871.CDS.24 or g.29871.CDS.1742 or g.29871.CDS.1568 or g.29871.CDS.1742)	-1000	1000	0	Peptide metabolism
ALAASPabc	L-alanyl-L-aspartate transport via ABC system	h2o[c] + atp[c] + alaasp[e] -> h[c] + adp[c] + pi[c] + alaasp[c]	(g.29871.CDS.131 or g.29871.CDS.1955 or g.29871.CDS.823 or g.29871.CDS.1022 or g.29871.CDS.1876 or g.29871.CDS.152 or g.29871.CDS.352 or g.29871.CDS.1917)	0	1000	0	Transport, extracellular
ALAGLN1c	Hydrolysis of L-alanyl-L-glutamine	h2o[c] + alagln[c] <=> gln_L[c] + ala_L[c]	(g.29871.CDS.72 or g.29871.CDS.24 or g.29871.CDS.1742 or g.29871.CDS.1568 or g.29871.CDS.1742)	-1000	1000	0	Peptide metabolism
ALAGLNabc	L-alanyl-L-glutamine transport via ABC system	h2o[c] + atp[c] + alagln[e] -> h[c] + adp[c] + pi[c] + alagln[c]	(g.29871.CDS.131 or g.29871.CDS.1955 or g.29871.CDS.823 or g.29871.CDS.1022 or g.29871.CDS.152 or g.29871.CDS.1876 or g.29871.CDS.352 or g.29871.CDS.1917)	0	1000	0	Transport, extracellular
ALAGLU1c	Hydrolysis of L-alanyl-L-glutamate	h2o[c] + alaglu[c] <=> glu_L[c] + ala_L[c]	(g.29871.CDS.72 or g.29871.CDS.24 or g.29871.CDS.1742 or g.29871.CDS.1568 or g.29871.CDS.1742)	-1000	1000	0	Peptide metabolism
ALAGLUabc	L-alanyl-L-glutamate transport via ABC system	h2o[c] + atp[c] + alaglu[e] -> h[c] + adp[c] + pi[c] + alaglu[c]	(g.29871.CDS.1955 or g.29871.CDS.131 or g.29871.CDS.1022 or g.29871.CDS.823 or g.29871.CDS.152 or g.29871.CDS.1876 or g.29871.CDS.352 or g.29871.CDS.1917)	0	1000	0	Transport, extracellular
ALAGLY1c	Hydrolysis of L-alanylglycine	h2o[c] + alagly[c] <=> ala_L[c] + gly[c]	(g.29871.CDS.72 or g.29871.CDS.24 or g.29871.CDS.1742 or g.29871.CDS.1742 or g.29871.CDS.1568)	-1000	1000	0	Peptide metabolism
ALAGLYabc	L-alanylglycine transport via ABC system	h2o[c] + atp[c] + alagly[e] -> h[c] + adp[c] + pi[c] + alagly[c]	(g.29871.CDS.131 or g.29871.CDS.1955 or g.29871.CDS.1022 or g.29871.CDS.823 or g.29871.CDS.152 or g.29871.CDS.1876 or g.29871.CDS.1917 or g.29871.CDS.352)	0	1000	0	Transport, extracellular
ALAHIS1c	Hydrolysis of L-alanyl-L-histidine	h2o[c] + alahis[c] <=> ala_L[c] + his_L[c]	(g.29871.CDS.72 or g.29871.CDS.24 or g.29871.CDS.1742 or g.29871.CDS.1742 or g.29871.CDS.1568)	-1000	1000	0	Peptide metabolism
ALAHISabc	L-alanyl-L-histidine transport via ABC system	h2o[c] + atp[c] + alahis[e] -> h[c] + adp[c] + pi[c] + alahis[c]	(g.29871.CDS.131 or g.29871.CDS.1955 or g.29871.CDS.823 or g.29871.CDS.1022 or g.29871.CDS.1876 or g.29871.CDS.152 or g.29871.CDS.352 or g.29871.CDS.1917)	0	1000	0	Transport, extracellular
ALALEU1c	Hydrolysis of L-alanyl-L-leucine	h2o[c] + alaleu[c] <=> ala_L[c] + leu_L[c]	(g.29871.CDS.72 or g.29871.CDS.24 or g.29871.CDS.1742 or g.29871.CDS.1742 or g.29871.CDS.1568)	-1000	1000	0	Peptide metabolism
ALALEUabc	L-alanyl-L-leucine transport via ABC system	h2o[c] + atp[c] + alaleu[e] -> h[c] + adp[c] + pi[c] + alaleu[c]	(g.29871.CDS.131 or g.29871.CDS.1955 or g.29871.CDS.1022 or g.29871.CDS.823 or g.29871.CDS.1876 or g.29871.CDS.152 or g.29871.CDS.352 or g.29871.CDS.1917)	0	1000	0	Transport, extracellular
ALAPGPL	D-alanine-polyphosphoribitol ligase	45 atp[c] + 45 ala_D[c] + prl45tca[c] -> 45 h2o[c] + 45 ppi[c] + 45 amp[c] + prl45tcaala[c]	(g.29871.CDS.140 and g.29871.CDS.700 and g.29871.CDS.0 and g.29871.CDS.307)	0	1000	0	Cell wall biosynthesis
ALAR	alanine racemase	ala_L[c] <=> ala_D[c]	1140001.3.peg.1695	-1000	1000	0	Alanine and aspartate metabolism
ALATA_D	D-alanine transaminase	akg[c] + ala_D[c] <=> pyr[c] + glu_D[c]	g.29871.CDS.2787	-1000	1000	0	Glutamate metabolism
ALATHR1c	Hydrolysis of L-alanyl-L-threonine	h2o[c] + alathr[c] <=> ala_L[c] + thr_L[c]	(g.29871.CDS.72 or g.29871.CDS.24 or g.29871.CDS.1742 or g.29871.CDS.1568 or g.29871.CDS.1742)	-1000	1000	0	Peptide metabolism
ALATHRabc	L-alanyl-L-threonine transport via ABC system	h2o[c] + atp[c] + alathr[e] -> h[c] + adp[c] + pi[c] + alathr[c]	(g.29871.CDS.131 or g.29871.CDS.1955 or g.29871.CDS.1022 or g.29871.CDS.823 or g.29871.CDS.1876 or g.29871.CDS.152 or g.29871.CDS.352 or g.29871.CDS.1917)	0	1000	0	Transport, extracellular
ALAt2r	L-alanine reversible transport via proton symport	h[e] + ala_L[e] <=> h[c] + ala_L[c]		-1000	1000	0	Transport, extracellular
ALCD19	alcohol dehydrogenase (glycerol)	h[c] + nadh[c] + glyald[c] <=> nad[c] + glyc[c]	(g.29871.CDS.860 or g.29871.CDS.429)	-1000	1000	0	Pyruvate metabolism
ALCD2x	alcohol dehydrogenase (ethanol)	nad[c] + etoh[c] <=> h[c] + nadh[c] + acald[c]	(g.29871.CDS.860 or g.29871.CDS.429 or g.29871.CDS.429 or g.29871.CDS.860)	-1000	1000	0	Glycolysis/gluconeogenesis
ALTRH	altronate hydrolase	altrn[c] -> h2o[c] + 2ddglcn[c]	g.29871.CDS.801	0	1000	0	Pentose and glucuronate interconversions
AMANAPEr	N-acetylmannosamine 6-phosphate epimerase	acmanap[c] <=> acgam6p[c]	(g.29871.CDS.7 or g.29871.CDS.1084)	-1000	1000	0	Aminosugar metabolism
AMANK	N-acetyl-D-mannosamine kinase	atp[c] + acmana[c] -> h[c] + adp[c] + acmanap[c]	g.29871.CDS.1296	0	1000	0	Aminosugar metabolism
AMPTASECG	alanyl aminopeptidase (cys-gly)	h2o[c] + cgly[c] -> gly[c] + cys_L[c]	(g.29871.CDS.72 or g.29871.CDS.24 or g.29871.CDS.1742 or g.29871.CDS.1568 or g.29871.CDS.1742)	0	1000	0	Glutathione metabolism
AMPTASEGC	Gly-Cys aminopeptidase	h2o[c] + glycys[c] -> gly[c] + cys_L[c]	(g.29871.CDS.72 or g.29871.CDS.24 or g.29871.CDS.1742 or g.29871.CDS.1568 or g.29871.CDS.1742)	0	1000	0	Peptide metabolism
ANPRT	anthranilate phosphoribosyltransferase	prpp[c] + anth[c] -> ppi[c] + pran[c]	1140001.3.peg.2870	0	1000	0	Tryptophan metabolism
ANS	anthranilate synthase	chor[c] + gln_L[c] -> h[c] + glu_L[c] + pyr[c] + anth[c]	(1140001.3.peg.2868 and 1140001.3.peg.2869)	0	1000	0	Tryptophan metabolism
ANS2	anthranilate synthase 2	chor[c] + nh4[c] -> h2o[c] + h[c] + pyr[c] + anth[c]	(1140001.3.peg.2868 and 1140001.3.peg.2869)	0	1000	0	Tryptophan metabolism
APAT	apolipoprotein N acyl transferase	h2o[c] + thdp[c] + accoa[c] <=> coa[c] + acamoxm[c]	g.29871.CDS.1216	-1000	1000	0	Glycerophospholipid metabolism
ARAI	L-arabinose isomerase	arab_L[c] <=> rbl_L[c]	g.29871.CDS.410	-1000	1000	0	Pentose and glucuronate interconversions
ARBTpts	arbutin transport via PEP:Pyr PTS	pep[c] + arbt[e] -> arbt6p[c] + pyr[c]	((g.29871.CDS.1385 or g.29871.CDS.2283 or g.29871.CDS.631) and g.29871.CDS.255 and g.29871.CDS.79 and (g.29871.CDS.1385 or g.29871.CDS.631 or g.29871.CDS.2283) and (g.29871.CDS.1385 or g.29871.CDS.631 or g.29871.CDS.2283))	0	1000	0	Transport, extracellular
ARBabc	L-arabinose transport via ABC system	h2o[c] + atp[c] + arab_L[e] -> h[c] + adp[c] + pi[c] + arab_L[c]	((g.29871.CDS.737 and g.29871.CDS.924 and g.29871.CDS.143) or g.29871.CDS.1311)	0	1000	0	Transport, extracellular
ARGDA	Arginine deiminase	h2o[c] + arg_L[c] -> nh4[c] + citr_L[c]	(g.29871.CDS.1752 or g.29871.CDS.1752)	0	1000	0	Arginine and Proline Metabolism
ARGSL	argininosuccinate lyase	argsuc[c] <=> fum[c] + arg_L[c]	1140001.3.peg.2747	-1000	1000	0	Alanine and aspartate metabolism
ARGSSr	argininosuccinate synthase, reversible	atp[c] + asp_L[c] + citr_L[c] <=> h[c] + ppi[c] + amp[c] + argsuc[c]	1140001.3.peg.2746	-1000	1000	0	Alanine and aspartate metabolism
ARGt2	L arginine transport in via proton symport	h[e] + arg_L[e] -> h[c] + arg_L[c]		0	1000	0	Transport, extracellular
ARSENBabc	arsenobetaine transport in via ABC system	h2o[c] + atp[c] + arsenb[e] -> h[c] + adp[c] + pi[c] + arsenb[c]	(g.29871.CDS.1351 and g.29871.CDS.1439 and g.29871.CDS.1439)	0	1000	0	Transport, extracellular
ASAD	aspartate-semialdehyde dehydrogenase	pi[c] + nadp[c] + aspsa[c] <=> h[c] + nadph[c] + 4pasp[c]	1140001.3.peg.2935	-1000	1000	0	Glycine, serine, alanine and threonine metabolism
ASCBPL	L-ascorbate 6-phosphate lactonase	h2o[c] + ascb6p[c] -> h[c] + 3dhgulnp[c]	g.29871.CDS.1624	0	1000	0	Ascorbate and aldarate metabolism
ASNS1	asparagine synthase (glutamine-hydrolysing)	h2o[c] + atp[c] + gln_L[c] + asp_L[c] -> h[c] + glu_L[c] + ppi[c] + amp[c] + asn_L[c]	1140001.3.peg.111	0	1000	0	Alanine and aspartate metabolism
ASNt2r	L-asparagine reversible transport via proton symport	h[e] + asn_L[e] <=> h[c] + asn_L[c]		-1000	1000	0	Transport, extracellular
ASPCT	aspartate carbamoyltransferase	cbp[c] + asp_L[c] -> h[c] + pi[c] + cbasp[c]	1140001.3.peg.570	0	1000	0	Pyrimidine synthesis
ASPK	aspartate kinase	atp[c] + asp_L[c] <=> adp[c] + 4pasp[c]	1140001.3.peg.2936	-1000	1000	0	Glycine, serine, alanine and threonine metabolism
ASPO1	L-aspartate oxidase	h2o[c] + asp_L[c] + o2[c] -> nh4[c] + h2o2[c] + oaa[c]	(g.29871.CDS.1377 or g.29871.CDS.1482)	0	1000	0	NAD metabolism
ASPO5	L-aspartate oxidase	fum[c] + asp_L[c] -> h[c] + iasp[c] + succ[c]		0	1000	0	NAD metabolism
ASPO6	L-aspartate oxidase	asp_L[c] + o2[c] -> h[c] + h2o2[c] + iasp[c]	(g.29871.CDS.1482 or g.29871.CDS.1377)	0	1000	0	NAD metabolism
ASPO7	L-aspartate oxidase	asp_L[c] + fmn[c] -> h[c] + iasp[c] + fmnh2[c]	(1140001.3.peg.2635 and 1140001.3.peg.2636)	0	1000	0	NAD metabolism
ASPT	L-aspartase	asp_L[c] -> nh4[c] + fum[c]	1140001.3.peg.2936	0	1000	0	Alanine and aspartate metabolism
ASPTA	aspartate transaminase	akg[c] + asp_L[c] <=> glu_L[c] + oaa[c]	(1140001.3.peg.2139 or 1140001.3.peg.2157 or 1140001.3.peg.718 or 1140001.3.peg.763)	-1000	1000	0	Alanine and aspartate metabolism
ASPt2r	L-aspartate reversible transport via proton symport	h[e] + asp_L[e] <=> h[c] + asp_L[c]		-1000	1000	0	Transport, extracellular
ATPS4	ATP synthase (four protons for one ATP)	adp[c] + pi[c] + 4 h[e] -> h2o[c] + 3 h[c] + atp[c]	((1140001.3.peg.1971 and 1140001.3.peg.1972 and 1140001.3.peg.1973 and 1140001.3.peg.1974 and 1140001.3.peg.1975 and 1140001.3.peg.1976 and 1140001.3.peg.1977 and 1140001.3.peg.1978) or (1140001.3.peg.2019 and 1140001.3.peg.2020 and 1140001.3.peg.2021 and 1140001.3.peg.2022 and 1140001.3.peg.2023 and 1140001.3.peg.2024 and 1140001.3.peg.2025 and 1140001.3.peg.2026))	0	1000	0	Energy metabolism
BACCLi	biotin-[acetyl-CoA-carboxylase] ligase, irreversible	ppi[c] + btamp[c] -> h[c] + atp[c] + btn[c]	g.29871.CDS.2322	0	1000	0	Biotin metabolism
BGLA	1,4-beta-D-Glucan glucohydrolase	h2o[c] + cellb[c] -> 2 glc_D[c]	(g.29871.CDS.1454 or g.29871.CDS.6 or g.29871.CDS.2749 or g.29871.CDS.2660)	0	1000	0	Starch and sucrose metabolism
BGLA1	6-phospho-beta-glucosidase	h2o[c] + 6pgg[c] -> g6p[c] + glc_D[c]	(g.29871.CDS.1734 or g.29871.CDS.2415 or g.29871.CDS.1598 or g.29871.CDS.1454 or g.29871.CDS.84 or g.29871.CDS.1734 or g.29871.CDS.1598 or g.29871.CDS.2415 or g.29871.CDS.1454 or g.29871.CDS.84)	0	1000	0	Glycolysis/gluconeogenesis
BGLAr	1,4-beta-D-Glucan glucohydrolase, reversible	h2o[c] + cellb[c] <=> 2 glc_bD[c]	(g.29871.CDS.1454 or g.29871.CDS.6 or g.29871.CDS.2749 or g.29871.CDS.2660)	-1000	1000	0	Starch and sucrose metabolism
BPNT	3',5'-bisphosphate nucleotidase	h2o[c] + pap[c] -> pi[c] + amp[c]	Unknown	0	1000	0	Nucleotide interconversion
BTNCLi	biotin-carboxyl-carrier-protein:carbon-dioxide ligase (ADP-forming)	atp[c] + hco3[c] + apoC_Lys_btn[c] -> h[c] + adp[c] + pi[c] + btn_co2[c]	(g.29871.CDS.2322 and g.29871.CDS.2322 and g.29871.CDS.460 and g.29871.CDS.643)	0	1000	0	Biotin metabolism
BTNabc	Biotin transport via ABC system	h2o[c] + atp[c] + btn[e] -> h[c] + adp[c] + pi[c] + btn[c]	g.29871.CDS.437	0	1000	0	Transport, extracellular
C180SN	Fatty acid biosynthesis (n-C18:0)	23 h[c] + 16 nadph[c] + actACP[c] + 7 malACP[c] -> 8 h2o[c] + 7 ACP[c] + 16 nadp[c] + 7 co2[c] + ocdcaACP[c]	Unknown	0	1000	0	Fatty acid synthesis
CAt4i	Calcium transport via proton antiport, irreversible	h[c] + ca2[e] -> h[e] + ca2[c]	Unknown	0	1000	0	Transport, extracellular
CBIAT	Cobinamide adenyltransferase	h[c] + atp[c] + cbi[c] <=> pppi[c] + adocbi[c]	g.29871.CDS.2919	-1000	1000	0	Vitamin B12 metabolism
CBMK	Carbamate kinase	atp[c] + co2[c] + nh4[c] -> 2 h[c] + adp[c] + cbp[c]	g.29871.CDS.1908	0	1000	0	Arginine and Proline Metabolism
CBPS	carbamoyl-phosphate synthase (glutamine-hydrolysing)	h2o[c] + 2 atp[c] + hco3[c] + gln_L[c] -> 2 h[c] + glu_L[c] + 2 adp[c] + pi[c] + cbp[c]	(1140001.3.peg.567 and 1140001.3.peg.568)	0	1000	0	Pyrimidine synthesis
CD2abc1	cadmium transport out via ABC system	h2o[c] + atp[c] + cd2[c] -> h[c] + adp[c] + pi[c] + cd2[e]	(g.29871.CDS.2684 or g.29871.CDS.2523 or g.29871.CDS.2615 or g.29871.CDS.3117 or g.29871.CDS.642 or g.29871.CDS.1290 or g.29871.CDS.1636 or g.29871.CDS.1146 or g.29871.CDS.3074 or g.29871.CDS.2074)	0	1000	0	Transport, extracellular
CDPEAS	R07384	2 h[c] + cmp[c] + plasmetha[c] <=> cdpea[c] + M00512[c]	g.29871.CDS.780	-1000	1000	0	Cell wall biosynthesis
CDPGLYCGPT	CDP-glycerol polyglycerophosphate glycerophosphotransferase	acbdma14gapuc[c] + 45 cdpglyc[c] <=> 45 h[c] + prl45tca[c] + 45 cmp[c]	Unknown	-1000	1000	0	Cell wall biosynthesis
CDPMEK	4-(cytidine 5-diphospho)-2-C-methyl-D-erythritol kinase	atp[c] + 4c2me[c] -> h[c] + adp[c] + 2p4c2me[c]	g.29871.CDS.2240	0	1000	0	Terpenoid backbone biosynthesis
CELBpts	cellobiose transport via PEPPyr PTS	pep[c] + cellb[e] -> pyr[c] + 6pgg[c]	(((g.29871.CDS.2008 or g.29871.CDS.1664 or g.29871.CDS.1768 or g.29871.CDS.304 or g.29871.CDS.1670 or g.29871.CDS.265 or g.29871.CDS.2580 or g.29871.CDS.293 or g.29871.CDS.156 or g.29871.CDS.787) and (g.29871.CDS.897 or g.29871.CDS.403)) or g.29871.CDS.1347 or g.29871.CDS.614 or g.29871.CDS.1578 or g.29871.CDS.230 or g.29871.CDS.933)	0	1000	0	Transport, extracellular
CGLYabc	L-cysteinylglycine transport via ABC system	h2o[c] + atp[c] + cgly[e] -> h[c] + adp[c] + pi[c] + cgly[c]	(g.29871.CDS.1955 or g.29871.CDS.131 or g.29871.CDS.823 or g.29871.CDS.1022 or g.29871.CDS.152 or g.29871.CDS.1876 or g.29871.CDS.1917 or g.29871.CDS.352)	0	1000	0	Transport, extracellular
CHLabc	choline transport via ABC system	h2o[c] + atp[c] + chol[e] -> h[c] + adp[c] + pi[c] + chol[c]	(g.29871.CDS.686 and g.29871.CDS.617 and g.29871.CDS.375 and g.29871.CDS.532)	0	1000	0	Transport, extracellular
CHOLD	choline dehydrogenase	nad[c] + chol[c] -> h[c] + nadh[c] + betald[c]	(g.29871.CDS.429 or g.29871.CDS.860)	0	1000	0	Glycine, serine, alanine and threonine metabolism
CHOLK	Choline kinase	atp[c] + chol[c] -> h[c] + adp[c] + cholp[c]	g.29871.CDS.568	0	1000	0	Glycerophospholipid metabolism
CHOLabc	Choline ABC transport	h2o[c] + atp[c] + chols[e] -> h[c] + adp[c] + pi[c] + chols[c]	(g.29871.CDS.617 and g.29871.CDS.686 and g.29871.CDS.375 and g.29871.CDS.532)	0	1000	0	Transport, extracellular
CHORM	chorismate mutase	chor[c] -> pphn[c]		0	1000	0	Phenylalanine metabolism
CHORS	chorismate synthase	3psme[c] -> pi[c] + chor[c]	1140001.3.peg.2955	0	1000	0	Phenylalanine metabolism
CITL	Citrate lyase	cit[c] -> ac[c] + oaa[c]	(g.29871.CDS.18 or g.29871.CDS.3091 or g.29871.CDS.3106 or g.29871.CDS.153 or g.29871.CDS.26 or g.29871.CDS.3070)	0	1000	0	Citric acid cycle
CITRH	L Citrulline N5 carbamoyldihydrolase	h2o[c] + 2 h[c] + citr_L[c] <=> co2[c] + nh4[c] + orn[c]	g.29871.CDS.2976	-1000	1000	0	Urea cycle
CLPNS140	myristoyl-cardiolipin synthase	2 pg140[c] <=> glyc[c] + clpn140[c]	(g.29871.CDS.2153 or g.29871.CDS.1710)	-1000	1000	0	Glycerophospholipid metabolism
CLPNS160	palmitoyl-cardiolipin synthase	2 pg160[c] <=> glyc[c] + clpn160[c]	(g.29871.CDS.1710 or g.29871.CDS.2153)	-1000	1000	0	Glycerophospholipid metabolism
CLPNS180	stearoyl-cardiolipin synthase	2 pg180[c] <=> glyc[c] + clpn180[c]	(g.29871.CDS.1710 or g.29871.CDS.2153)	-1000	1000	0	Glycerophospholipid metabolism
CLPNSAI15	anteisopentadecanoyl-cardiolipin synthase	2 pgai15[c] <=> glyc[c] + clpnai15[c]	(g.29871.CDS.1710 or g.29871.CDS.2153)	-1000	1000	0	Glycerophospholipid metabolism
CLPNSAI17	anteisoheptadecanoyl-cardiolipin synthase	2 pgai17[c] <=> glyc[c] + clpnai17[c]	(g.29871.CDS.1710 or g.29871.CDS.2153)	-1000	1000	0	Glycerophospholipid metabolism
CLPNSI14	isotetradecanoyl-cardiolipin synthase	2 pgi14[c] <=> glyc[c] + clpni14[c]	(g.29871.CDS.1710 or g.29871.CDS.2153)	-1000	1000	0	Glycerophospholipid metabolism
CLPNSI15	isopentadecanoyl-cardiolipin synthase	2 pgi15[c] <=> glyc[c] + clpni15[c]	(g.29871.CDS.1710 or g.29871.CDS.2153)	-1000	1000	0	Glycerophospholipid metabolism
CLPNSI16	isohexadecanoyl-cardiolipin synthase	2 pgi16[c] <=> glyc[c] + clpni16[c]	(g.29871.CDS.2153 or g.29871.CDS.1710)	-1000	1000	0	Glycerophospholipid metabolism
CLPNSI17	isoheptadecanoyl-cardiolipin synthase	2 pgi17[c] <=> glyc[c] + clpni17[c]	(g.29871.CDS.1710 or g.29871.CDS.2153)	-1000	1000	0	Glycerophospholipid metabolism
CMLDC	4-carboxymuconolactone decarboxylase	h[c] + 2c25dho[c] -> co2[c] + 5odhf2a[c]	(g.29871.CDS.2228 or g.29871.CDS.1936)	0	1000	0	Benzoate degradation
CO2t	CO2 transporter via diffusion	co2[e] <=> co2[c]	Unknown	-1000	1000	0	Transport, extracellular
COBALTt5	cobalt transport in/out via permease (no H+)	cobalt2[c] <=> cobalt2[e]	g.29871.CDS.636	-1000	1000	0	Transport, extracellular
CPC8MM	precorrin-8X methylmutase	copre8[c] <=> cobya[c]	(g.29871.CDS.148 or g.29871.CDS.1871)	-1000	1000	0	Vitamin B12 metabolism
CPPPGO	coproporphyrinogen oxidase (O2 required)	2 h[c] + o2[c] + cpppg3[c] -> 2 h2o[c] + 2 co2[c] + pppg9[c]	g.29871.CDS.1870	0	1000	0	Heme synthesis
CRNabc	L-carnitine transport via ABC system	h2o[c] + atp[c] + crn[e] -> h[c] + adp[c] + pi[c] + crn[c]	(g.29871.CDS.686 and g.29871.CDS.617 and g.29871.CDS.375 and g.29871.CDS.532)	0	1000	0	Transport, extracellular
CSNt2	cytosine transport in via proton symport	h[e] + csn[e] -> h[c] + csn[c]		0	1000	0	Transport, extracellular
CTBTabc	Crotono-betaine ABC transport	h2o[c] + atp[c] + ctbt[e] -> h[c] + adp[c] + pi[c] + ctbt[c]	(g.29871.CDS.1351 and g.29871.CDS.1439 and g.29871.CDS.1439)	0	1000	0	Transport, extracellular
CTPS1	CTP synthase (NH3)	atp[c] + nh4[c] + utp[c] -> 2 h[c] + adp[c] + pi[c] + ctp[c]	(g.29871.CDS.1985 or g.29871.CDS.2681)	0	1000	0	Nucleotide interconversion
CTPS2	CTP synthase (glutamine)	h2o[c] + atp[c] + gln_L[c] + utp[c] -> 2 h[c] + glu_L[c] + adp[c] + pi[c] + ctp[c]	1140001.3.peg.1885	0	1000	0	Pyrimidine synthesis
CYRDAAT	cob(I)yrinic acid a,c-diamide adenosyltransferase	h[c] + atp[c] + co1dam[c] -> pppi[c] + adcobdam[c]	1140001.3.peg.2395	0	1000	0	Vitamin B12 metabolism
CYRDAR	cob(II)yrinic acid a,c-diamide reductase	nadh[c] + 2 co2dam[c] -> h[c] + nad[c] + 2 co1dam[c]	1140001.3.peg.2395	0	1000	0	Vitamin B12 metabolism
CYSDS	Cysteine Desulfhydrase	h2o[c] + cys_L[c] -> pyr[c] + nh4[c] + h2s[c]	(g.29871.CDS.1362 or g.29871.CDS.1193)	0	1000	0	Methionine and cysteine metabolism
CYSS	cysteine synthase	h2s[c] + acser[c] -> h[c] + ac[c] + cys_L[c]	1140001.3.peg.612	0	1000	0	Methionine and cysteine metabolism
CYSS3r	cysteine synthase (Thiosulfate)	acser[c] + trdrd[c] + tsul[c] <=> h[c] + ac[c] + cys_L[c] + trdox[c] + so3[c]	1140001.3.peg.612	-1000	1000	0	Methionine and cysteine metabolism
CYSTGL	cystathionine g-lyase	h2o[c] + cyst_L[c] -> 2obut[c] + nh4[c] + cys_L[c]	g.29871.CDS.1362	0	1000	0	Methionine and cysteine metabolism
CYSTL	cystathionine b-lyase	h2o[c] + cyst_L[c] -> pyr[c] + nh4[c] + hcys_L[c]	1140001.3.peg.2202	0	1000	0	Methionine and cysteine metabolism
CYSTS	cystathionine beta-synthase	hcys_L[c] + ser_L[c] -> h2o[c] + cyst_L[c]	1140001.3.peg.2927	0	1000	0	Methionine and cysteine metabolism
CYSTS2	L-Serine hydro-lyase (adding homocysteine)	h2s[c] + ser_L[c] -> h2o[c] + cys_L[c]	g.29871.CDS.1827	0	1000	0	Glycine, serine, alanine and threonine metabolism
CYSt2r	L-cysteine reversible transport via proton symport	h[e] + cys_L[e] <=> h[c] + cys_L[c]		-1000	1000	0	Transport, extracellular
CYTD	cytidine deaminase	h2o[c] + h[c] + cytd[c] -> nh4[c] + uri[c]	(g.29871.CDS.906 or g.29871.CDS.610)	0	1000	0	Pyrimidine catabolism
CYTDK1	ATPcytidine 5-phosphotransferase	atp[c] + cytd[c] -> h[c] + adp[c] + cmp[c]	g.29871.CDS.605	0	1000	0	Nucleotide interconversion
CYTDK2	cytidine kinase (GTP)	gtp[c] + cytd[c] -> h[c] + gdp[c] + cmp[c]	g.29871.CDS.605	0	1000	0	Nucleotide interconversion
CYTDK3	ITPcytidine 5-phosphotransferase	cytd[c] + itp[c] -> h[c] + cmp[c] + idp[c]	g.29871.CDS.2213	0	1000	0	Nucleotide interconversion
CYTDK4	UTPcytidine 5-phosphotransferase	utp[c] + cytd[c] -> h[c] + udp[c] + cmp[c]	g.29871.CDS.605	0	1000	0	Nucleotide interconversion
CYTDt2r	cytidine transport in via proton symport, reversible	h[e] + cytd[e] <=> h[c] + cytd[c]	g.29871.CDS.2454	-1000	1000	0	Transport, extracellular
CYTK1	cytidylate kinase (CMP)	atp[c] + cmp[c] <=> adp[c] + cdp[c]	g.29871.CDS.2213	-1000	1000	0	Nucleotide interconversion
CYTK2	cytidylate kinase (dCMP)	atp[c] + dcmp[c] <=> adp[c] + dcdp[c]	g.29871.CDS.2213	-1000	1000	0	Nucleotide interconversion
Cuabc	Copper transport via ABC system	h2o[c] + atp[c] + cu2[e] -> h[c] + adp[c] + pi[c] + cu2[c]	(g.29871.CDS.2523 or g.29871.CDS.2615 or g.29871.CDS.2684 or g.29871.CDS.2688 or g.29871.CDS.642 or g.29871.CDS.3117 or g.29871.CDS.1290 or g.29871.CDS.2074 or g.29871.CDS.1146 or g.29871.CDS.3074 or g.29871.CDS.1636 or g.29871.CDS.2385)	0	1000	0	Transport, extracellular
Cut1	Copper export via ATPase	h2o[c] + atp[c] + cu2[c] -> h[c] + adp[c] + pi[c] + cu2[e]	(g.29871.CDS.3117 or g.29871.CDS.642 or g.29871.CDS.2688 or g.29871.CDS.2684 or g.29871.CDS.2523 or g.29871.CDS.2615 or g.29871.CDS.2385 or g.29871.CDS.1636 or g.29871.CDS.1146 or g.29871.CDS.3074 or g.29871.CDS.2074 or g.29871.CDS.1290)	0	1000	0	Transport, extracellular
DADNK	deoxyadenosine kinase	atp[c] + dad_2[c] -> h[c] + adp[c] + damp[c]	((g.29871.CDS.955 or g.29871.CDS.553 or g.29871.CDS.1497 or g.29871.CDS.104) and (g.29871.CDS.553 or g.29871.CDS.955 or g.29871.CDS.1497 or g.29871.CDS.104))	0	1000	0	Nucleotide interconversion
DADNt2r	deoxyadenosine transport in via proton symport reversible	h[e] + dad_2[e] <=> h[c] + dad_2[c]	(Unknown and g.29871.CDS.2454)	-1000	1000	0	Transport, extracellular
DAGK120	diacylglycerol kinase (n-C12:0)	atp[c] + 12dgr120[c] -> h[c] + adp[c] + pa120[c]	g.29871.CDS.1151	0	1000	0	Glycerophospholipid metabolism
DAGK140	diacylglycerol kinase (n-C14:0)	atp[c] + 12dgr140[c] -> h[c] + adp[c] + pa140[c]	g.29871.CDS.1151	0	1000	0	Glycerophospholipid metabolism
DAGK141	diacylglycerol kinase (n-C14:1)	atp[c] + 12dgr141[c] -> h[c] + adp[c] + pa141[c]	g.29871.CDS.1151	0	1000	0	Glycerophospholipid metabolism
DAGK160	diacylglycerol kinase (n-C16:0)	atp[c] + 12dgr160[c] -> h[c] + adp[c] + pa160[c]	g.29871.CDS.1151	0	1000	0	Glycerophospholipid metabolism
DAGK161	diacylglycerol kinase (n-C16:1)	atp[c] + 12dgr161[c] -> h[c] + adp[c] + pa161[c]	g.29871.CDS.1151	0	1000	0	Glycerophospholipid metabolism
DAGK180	diacylglycerol kinase (n-C18:0)	atp[c] + 12dgr180[c] -> h[c] + adp[c] + pa180[c]	g.29871.CDS.1151	0	1000	0	Glycerophospholipid metabolism
DAGK181	diacylglycerol kinase (n-C18:1)	atp[c] + 12dgr181[c] -> h[c] + adp[c] + pa181[c]	g.29871.CDS.1151	0	1000	0	Glycerophospholipid metabolism
DALAt2r	D-alanine transport via proton symport	h[e] + ala_D[e] <=> h[c] + ala_D[c]	(g.29871.CDS.514 or g.29871.CDS.502 or g.29871.CDS.639 or (Unknown and (g.29871.CDS.639 or g.29871.CDS.502 or g.29871.CDS.514)))	-1000	1000	0	Transport, extracellular
DAPDAi	N-acetyl-L,L-diaminopimelate deacetylase irreversible	h2o[c] + n6all26d[c] -> 26dap_LL[c] + ac[c]	g.29871.CDS.1650	0	1000	0	Lysine metabolism
DAPDC	diaminopimelate decarboxylase	h[c] + 26dap_M[c] -> co2[c] + lys_L[c]	g.29871.CDS.1253	0	1000	0	Lysine metabolism
DAPE	diaminopimelate epimerase	26dap_LL[c] <=> 26dap_M[c]	g.29871.CDS.1333	-1000	1000	0	Lysine metabolism
DAPabc	M-diaminopimelic acid ABC transport	h2o[c] + atp[c] + 26dap_M[e] -> h[c] + adp[c] + pi[c] + 26dap_M[c]	Unknown	0	1000	0	Transport, extracellular
DASYN120	CDP-diacylglycerol synthetase (n-C12:0)	h[c] + ctp[c] + pa120[c] -> ppi[c] + cdpdddecg[c]	g.29871.CDS.1411	0	1000	0	Glycerophospholipid metabolism
DASYN140	CDP-diacylglycerol synthetase (n-C14:0)	h[c] + pa140[c] + ctp[c] -> ppi[c] + cdpdtdecg[c]	g.29871.CDS.1411	0	1000	0	Glycerophospholipid metabolism
DASYN141	CDP-diacylglycerol synthetase (n-C14:1)	h[c] + ctp[c] + pa141[c] -> ppi[c] + cdpdtdec7eg[c]	g.29871.CDS.1411	0	1000	0	Glycerophospholipid metabolism
DASYN160	CDP-diacylglycerol synthetase (n-C16:0)	h[c] + pa160[c] + ctp[c] -> ppi[c] + cdpdhdecg[c]	g.29871.CDS.1411	0	1000	0	Glycerophospholipid metabolism
DASYN161	CDP-diacylglycerol synthetase (n-C16:1)	h[c] + ctp[c] + pa161[c] -> ppi[c] + cdpdhdec9eg[c]	g.29871.CDS.1411	0	1000	0	Glycerophospholipid metabolism
DASYN180	CDP-diacylglycerol synthetase (n-C18:0)	h[c] + pa180[c] + ctp[c] -> ppi[c] + cdpdodecg[c]	g.29871.CDS.1411	0	1000	0	Glycerophospholipid metabolism
DASYN181	CDP-diacylglycerol synthetase (n-C18:1)	h[c] + ctp[c] + pa181[c] -> ppi[c] + cdpdodec11eg[c]	g.29871.CDS.1411	0	1000	0	Glycerophospholipid metabolism
DASYNAI15	anteisopentadecanoyl-phosphatidate cytidylyltransferase	h[c] + paai15[c] + ctp[c] -> ppi[c] + cdpdaipdecg[c]	g.29871.CDS.1411	0	1000	0	Glycerophospholipid metabolism
DASYNAI17	anteisoheptadecanoyl-phosphatidate cytidylyltransferase	h[c] + paai17[c] + ctp[c] -> ppi[c] + cdpdaihpdecg[c]	g.29871.CDS.1411	0	1000	0	Glycerophospholipid metabolism
DASYNI14	isotetradecanoyl-phosphatidate cytidylyltransferase	h[c] + pai14[c] + ctp[c] -> ppi[c] + cdpditdecg[c]	g.29871.CDS.1411	0	1000	0	Glycerophospholipid metabolism
DASYNI15	isopentadecanoyl-phosphatidate cytidylyltransferase	h[c] + pai15[c] + ctp[c] -> ppi[c] + cdpdipdecg[c]	g.29871.CDS.1411	0	1000	0	Glycerophospholipid metabolism
DASYNI16	isohexadecanoyl-phosphatidate cytidylyltransferase	h[c] + pai16[c] + ctp[c] -> ppi[c] + cdpdihdecg[c]	g.29871.CDS.1411	0	1000	0	Glycerophospholipid metabolism
DASYNI17	isoheptadecanoyl-phosphatidate cytidylyltransferase	h[c] + pai17[c] + ctp[c] -> ppi[c] + cdpdihpdecg[c]	g.29871.CDS.1411	0	1000	0	Glycerophospholipid metabolism
DCMPDA	dCMP deaminase	h2o[c] + h[c] + dcmp[c] <=> nh4[c] + dump[c]	g.29871.CDS.2587	-1000	1000	0	Pyrimidine catabolism
DCTPAH	dCTP aminohydrolase (dUMP-forming)	2 h2o[c] + dctp[c] -> ppi[c] + nh4[c] + dump[c]	g.29871.CDS.906	0	1000	0	Pyrimidine catabolism
DCYTD	deoxycytidine deaminase	h2o[c] + h[c] + dcyt[c] -> nh4[c] + duri[c]	(g.29871.CDS.906 or g.29871.CDS.610)	0	1000	0	Pyrimidine catabolism
DCYTt2r	deoxycytidine transport in via proton symport reversible	h[e] + dcyt[e] <=> h[c] + dcyt[c]	g.29871.CDS.2454	-1000	1000	0	Transport, extracellular
DDGLK	2-dehydro-3-deoxygluconokinase	atp[c] + 2ddglcn[c] -> h[c] + adp[c] + 2ddg6p[c]	(1140001.3.peg.1719 or 1140001.3.peg.2827)	0	1000	0	Pentose and glucuronate interconversions
DDPA	3-deoxy-D-arabino-heptulosonate 7-phosphate synthetase	h2o[c] + pep[c] + e4p[c] -> pi[c] + 2dda7p[c]	((g.29871.CDS.1273 or g.29871.CDS.2178) and Unknown and Unknown)	0	1000	0	Phenylalanine metabolism
DDPGA	2-dehydro-3-deoxy-phosphogluconate aldolase	4h2oglt[c] <=> pyr[c] + glx[c]	(((g.29871.CDS.108 or g.29871.CDS.630) and (g.29871.CDS.765 or g.29871.CDS.108 or g.29871.CDS.630)) or g.29871.CDS.108 or g.29871.CDS.630 or g.29871.CDS.765)	-1000	1000	0	Arginine and Proline Metabolism
DEXTRINASE	Maltodextrin glucosidase (dextrin)	5 h2o[c] + dextrin[c] -> 6 glc_D[c]	g.29871.CDS.1504	0	1000	0	Starch and sucrose metabolism
DGK1	deoxyguanylate kinase (dGMP:ATP)	atp[c] + dgmp[c] <=> adp[c] + dgdp[c]	(g.29871.CDS.2631 or g.29871.CDS.2798 or g.29871.CDS.2631 or g.29871.CDS.2798)	-1000	1000	0	Nucleotide interconversion
DGSNt2	deoxyguanosine transport in via proton symport	h[e] + dgsn[e] -> h[c] + dgsn[c]	g.29871.CDS.2454	0	1000	0	Transport, extracellular
DHAPT	Dihydroxyacetone phosphotransferase	pep[c] + dha[c] -> pyr[c] + dhap[c]	(g.29871.CDS.734 or g.29871.CDS.734 or g.29871.CDS.416 or g.29871.CDS.3020 or g.29871.CDS.519)	0	1000	0	Pyruvate metabolism
DHDPRyr	Dihydrodipicolinate reductase (NADPH), reversible	h[c] + nadph[c] + 23dhdp[c] <=> thdp[c] + nadp[c]		-1000	1000	0	Lysine metabolism
DHFOR2	dihydrofolate reductase	nadp[c] + dhf[c] <=> nadph[c] + fol[c]	(g.29871.CDS.1179 or g.29871.CDS.2783 or g.29871.CDS.1962)	-1000	1000	0	Folate metabolism
DHFR	dihydrofolate reductase	h[c] + nadph[c] + dhf[c] <=> nadp[c] + thf[c]	(1140001.3.peg.114 or 1140001.3.peg.2185 or 1140001.3.peg.837)	-1000	1000	0	Folate metabolism
DHFS	dihydrofolate synthase	glu_L[c] + atp[c] + dhpt[c] -> h[c] + adp[c] + pi[c] + dhf[c]	1140001.3.peg.1867	0	1000	0	Folate metabolism
DHNAOPT	1,4-dihydroxy-2-naphthoate octaprenyltransferase (EC 2.5.1.74)	dhna[c] + phyldpp[c] <=> h[c] + co2[c] + ppi[c] + dmphqno[c]	g.29871.CDS.2564	-1000	1000	0	Ubiquinone and other terpenoid-quinone biosynthesis
DHNAOT	1,4-dihydroxy-2-naphthoate octaprenyltransferase	dhna[c] + octdp[c] -> h[c] + 2dmmq8[c] + co2[c] + ppi[c]	1140001.3.peg.2766	0	1000	0
DHNAOT4	1,4-dihydroxy-2-naphthoate octaprenyltransferase	h[c] + dhna[c] + octdp[c] -> co2[c] + ppi[c] + 2dmmql8[c]	g.29871.CDS.2564	0	1000	0	Ubiquinone and other terpenoid-quinone biosynthesis
DHORD2	dihydoorotic acid dehydrogenase (quinone8)	dhor_S[c] + q8[c] -> orot[c] + q8h2[c]	(1140001.3.peg.446 or (1140001.3.peg.565 and 1140001.3.peg.566))	0	1000	0	Pyrimidine synthesis
DHORD5	dihydroorotic acid (menaquinone-8)	dhor_S[c] + mqn8[c] -> orot[c] + mql8[c]	(1140001.3.peg.446 or (1140001.3.peg.565 and 1140001.3.peg.566))	0	1000	0	Pyrimidine synthesis
DHORTS	dihydroorotase	h2o[c] + dhor_S[c] <=> h[c] + cbasp[c]	1140001.3.peg.569	-1000	1000	0	Pyrimidine synthesis
DHPM1	dihydropyrimidinase (5,6-dihydrouracil)	h2o[c] + 56dura[c] -> h[c] + cala[c]	g.29871.CDS.155	0	1000	0	Pyrimidine catabolism
DHPM2	dihydropyrimidinase (dihydrothymine)	h2o[c] + 56dthm[c] -> h[c] + 3uib[c]	g.29871.CDS.155	0	1000	0	Pyrimidine catabolism
DHQS	3-dehydroquinate synthase	2dda7p[c] -> pi[c] + 3dhq[c]	g.29871.CDS.1738	0	1000	0	Phenylalanine metabolism
DHQTi	3-dehydroquinate dehydratase, irreversible	3dhq[c] -> h2o[c] + 3dhsk[c]	g.29871.CDS.1029	0	1000	0	Phenylalanine metabolism
DHSQLD	Dehydrosqualene desaturase (EC 1.14.99.-)	3 fad[c] + dhsql[c] -> 3 fadh2[c] + 44dpnspr[c]	g.29871.CDS.2003	0	1000	0	Terpenoid backbone biosynthesis
DINSt2	deoxyinosine transport in via proton symport	h[e] + din[e] -> h[c] + din[c]	g.29871.CDS.2454	0	1000	0	Transport, extracellular
DMATT	dimethylallyltranstransferase	dmpp[c] + ipdp[c] -> ppi[c] + grdp[c]	(Unknown and g.29871.CDS.771 and Unknown and Unknown)	0	1000	0	Cholesterol metabolism
DMPPS	1-hydroxy-2-methyl-2-(E)-butenyl 4-diphosphate reductase (dmpp)	h[c] + nadh[c] + h2mb4p[c] -> h2o[c] + nad[c] + dmpp[c]		0	1000	0	Terpenoid backbone biosynthesis
DMQMT	3-Dimethylubiquinonol 3-methyltransferase	amet[c] + 2omhmbl[c] -> h[c] + ahcys[c] + q8h2[c]		0	1000	0	Ubiquinone and other terpenoid-quinone biosynthesis
DM_5MTR	Sink needed to allow 5-Methylthio-D-ribose to leave system	5mtr[c] ->		0	1000	0	Exchange/demand reaction
DM_atp_c_	DM atp(c)	h2o[c] + atp[c] -> h[c] + adp[c] + pi[c]		0	1000	0	Exchange/demand reaction
DM_dhptd(c)	Demand reaction for 4,5-dihydroxy-2,3-pentanedione	dhptd[c] <=>		-1000	1000	0	Exchange/demand reaction
DM_hcys_L[c]	Demand for homocysteine	hcys_L[c] ->		0	1000	0	Exchange/demand reaction
DPCOAK	dephospho-CoA kinase	atp[c] + dpcoa[c] -> h[c] + adp[c] + coa[c]	1140001.3.peg.305	0	1000	0	CoA synthesis
DPMVDc	diphosphomevalonate decarboxylase, cytosol	atp[c] + 5dpmev[c] -> adp[c] + pi[c] + co2[c] + ipdp[c]	g.29871.CDS.726	0	1000	0	Squalene and cholesterol synthesis
DPRr	2 dehydropantoate 2 reductase	h[c] + 2dhp[c] + nadph[c] <=> nadp[c] + pant_R[c]	(1140001.3.peg.1190 or 1140001.3.peg.1813)	-1000	1000	0	CoA synthesis
DRBK	Deoxyribokinase	atp[c] + drib[c] -> h[c] + adp[c] + 2dr5p[c]	g.29871.CDS.436	0	1000	0	Pentose phosphate pathway
DRIBI	D ribose aldose ketose isomerase	rib_D[c] <=> rbl_D[c]	(g.29871.CDS.1693 or g.29871.CDS.1589)	-1000	1000	0	Pentose and glucuronate interconversions
DRIBabc	Deoxyribose transport via ABC system	h2o[c] + atp[c] + drib[e] -> h[c] + adp[c] + pi[c] + drib[c]	(Unknown and Unknown and Unknown and g.29871.CDS.111)	0	1000	0	Transport, extracellular
DRPAr	2-Deoxy-D-ribose-5-phosphate acetaldehyde-lyase	2dr5p[c] <=> acald[c] + g3p[c]	g.29871.CDS.698	-1000	1000	0	Pentose phosphate pathway
DSERt2r	d Serine transport via proton symport	h[e] + ser_D[e] <=> h[c] + ser_D[c]	(g.29871.CDS.502 or g.29871.CDS.514 or g.29871.CDS.639)	-1000	1000	0	Transport, extracellular
DTMPK	dTMP kinase	atp[c] + dtmp[c] -> adp[c] + dtdp[c]	g.29871.CDS.1839	0	1000	0	Nucleotide interconversion
DURIK1	deoxyuridine kinase (ATP:Deoxyuridine)	atp[c] + duri[c] -> h[c] + adp[c] + dump[c]	g.29871.CDS.976	0	1000	0	Nucleotide interconversion
DURIPP	deoxyuridine phosphorylase	pi[c] + duri[c] <=> 2dr1p[c] + ura[c]	(g.29871.CDS.827 or g.29871.CDS.739 or g.29871.CDS.768)	-1000	1000	0	Nucleotide interconversion
DURIt2	deoxyuridine transport in via proton symport	h[e] + duri[e] -> h[c] + duri[c]	g.29871.CDS.2454	0	1000	0	Transport, extracellular
DUTPDP	dUTP diphosphatase	h2o[c] + dutp[c] -> h[c] + ppi[c] + dump[c]	(g.29871.CDS.2756 or g.29871.CDS.2288)	0	1000	0	Pyrimidine catabolism
DXPRIi	1-deoxy-D-xylulose reductoisomerase	h[c] + nadph[c] + dxyl5p[c] -> nadp[c] + 2me4p[c]		0	1000	0	Terpenoid backbone biosynthesis
DXPS	1-deoxy-D-xylulose 5-phosphate synthase	h[c] + pyr[c] + g3p[c] -> co2[c] + dxyl5p[c]	1140001.3.peg.413	0	1000	0	Terpenoid backbone biosynthesis
E4PD	Erythrose 4-phosphate dehydrogenase	h2o[c] + nad[c] + e4p[c] <=> 2 h[c] + nadh[c] + 4per[c]	(1140001.3.peg.2002 or 1140001.3.peg.627)	-1000	1000	0	Vitamin B6 metabolism
EAR100x	enoyl-[acyl-carrier-protein] reductase (NADH) (n-C10:0)	h[c] + nadh[c] + tdec2eACP[c] -> nad[c] + dcaACP[c]	g.29871.CDS.2526	0	1000	0	Fatty acid synthesis
EAR10M11x	10-methyl-trans-undec-2-enoyl-ACPNAD+ oxidoreductase (A-specific)	h[c] + nadh[c] + 10mtundec2eACP[c] -> nad[c] + 10mundecACP[c]	g.29871.CDS.2526	0	1000	0	Fatty acid synthesis
EAR10M12x	10-methyl-trans-dodec-2-enoyl-ACPNAD+ oxidoreductase (A-specific)	h[c] + nadh[c] + 10mtddec2eACP[c] -> nad[c] + 10mddcaACP[c]	g.29871.CDS.2526	0	1000	0	Fatty acid synthesis
EAR11M12x	11-methyl-trans-dodec-2-enoyl-ACPNAD+ oxidoreductase (A-specific)	h[c] + nadh[c] + 11mtddec2eACP[c] -> nad[c] + 11mddcaACP[c]	g.29871.CDS.2526	0	1000	0	Fatty acid synthesis
EAR120x	enoyl-[acyl-carrier-protein] reductase (NADH) (n-C12:0)	h[c] + nadh[c] + tddec2eACP[c] -> nad[c] + ddcaACP[c]	g.29871.CDS.2526	0	1000	0	Fatty acid synthesis
EAR121x	enoyl-[acyl-carrier-protein] reductase (NADH) (n-C12:1)	h[c] + nadh[c] + t3c5ddeceACP[c] -> nad[c] + cddec5eACP[c]		0	1000	0	Fatty acid synthesis
EAR12M13x	12-methyl-trans-tridec-2-enoyl-ACPNAD+ oxidoreductase (A-specific)	h[c] + nadh[c] + 12mttritec2eACP[c] -> nad[c] + 12mtridecACP[c]	g.29871.CDS.2526	0	1000	0	Fatty acid synthesis
EAR12M14x	12-methyl-trans-tetra-dec-2-enoyl-ACPNAD+ oxidoreductase (A-specific)	h[c] + nadh[c] + 12mtmrs2eACP[c] -> nad[c] + 12mmyrsACP[c]	g.29871.CDS.2526	0	1000	0	Fatty acid synthesis
EAR13M14x	13-methyl-trans-tetra-dec-2-enoyl-ACPNAD+ oxidoreductase (A-specific)	h[c] + nadh[c] + 13mtmrs2eACP[c] -> nad[c] + 13mmyrsACP[c]	g.29871.CDS.2526	0	1000	0	Fatty acid synthesis
EAR140x	enoyl-[acyl-carrier-protein] reductase (NADH) (n-C14:0)	h[c] + nadh[c] + tmrs2eACP[c] -> nad[c] + myrsACP[c]	g.29871.CDS.2526	0	1000	0	Fatty acid synthesis
EAR141x	enoyl-[acyl-carrier-protein] reductase (NADH) (n-C14:1)	h[c] + nadh[c] + t3c7mrseACP[c] -> nad[c] + tdeACP[c]		0	1000	0	Fatty acid synthesis
EAR14M15x	14-methyl-trans-pentadec-2-enoyl-ACPNAD+ oxidoreductase (A-specific)	h[c] + nadh[c] + 14mtpentdec2eACP[c] -> nad[c] + 14mpentdecACP[c]	g.29871.CDS.2526	0	1000	0	Fatty acid synthesis
EAR14M16x	14-methyl-trans-hexa-dec-2-enoyl-ACPNAD+ oxidoreductase (A-specific)	h[c] + nadh[c] + 14mtpalm2eACP[c] -> nad[c] + 14mpalmACP[c]	g.29871.CDS.2526	0	1000	0	Fatty acid synthesis
EAR15M16x	15-methyl-trans-hexa-dec-2-enoyl-ACPNAD+ oxidoreductase (A-specific)	h[c] + nadh[c] + 15mtpalm2eACP[c] -> nad[c] + 15mpalmACP[c]	g.29871.CDS.2526	0	1000	0	Fatty acid synthesis
EAR160x	enoyl-[acyl-carrier-protein] reductase (NADH) (n-C16:0)	h[c] + nadh[c] + tpalm2eACP[c] -> nad[c] + palmACP[c]	g.29871.CDS.2526	0	1000	0	Fatty acid synthesis
EAR161x	enoyl-[acyl-carrier-protein] reductase (NADH) (n-C16:1)	h[c] + nadh[c] + t3c9palmeACP[c] -> nad[c] + hdeACP[c]		0	1000	0	Fatty acid synthesis
EAR180x	enoyl-[acyl-carrier-protein] reductase (NADH) (n-C18:0)	h[c] + nadh[c] + toctd2eACP[c] -> nad[c] + ocdcaACP[c]	g.29871.CDS.2526	0	1000	0	Fatty acid synthesis
EAR181x	enoyl-[acyl-carrier-protein] reductase (NADH) (n-C18:1)	h[c] + nadh[c] + t3c11vaceACP[c] -> nad[c] + octeACP[c]		0	1000	0	Fatty acid synthesis
EAR40x	enoyl-[acyl-carrier-protein] reductase (NADH) (n-C4:0)	h[c] + nadh[c] + but2eACP[c] -> nad[c] + butACP[c]	g.29871.CDS.2526	0	1000	0	Fatty acid synthesis
EAR4M5x	4-methyl-trans-pent-2-enoyl-ACPNAD+ oxidoreductase (A-specific)	h[c] + nadh[c] + 4mtpent2eACP[c] -> nad[c] + 4mpentACP[c]	g.29871.CDS.2526	0	1000	0	Fatty acid synthesis
EAR4M6x	4-methyl-trans-hex-2-enoyl-ACPNAD+ oxidoreductase (A-specific)	h[c] + nadh[c] + 4mthex2eACP[c] -> nad[c] + 4mhexACP[c]	g.29871.CDS.2526	0	1000	0	Fatty acid synthesis
EAR5M6x	5-methyl-trans-hex-2-enoyl-ACPNAD+ oxidoreductase (A-specific)	h[c] + nadh[c] + 5mthex2eACP[c] -> nad[c] + 5mhexACP[c]	g.29871.CDS.2526	0	1000	0	Fatty acid synthesis
EAR60x	enoyl-[acyl-carrier-protein] reductase (NADH) (n-C6:0)	h[c] + nadh[c] + thex2eACP[c] -> nad[c] + hexACP[c]	g.29871.CDS.2526	0	1000	0	Fatty acid synthesis
EAR6M7x	6-methyl-trans-hept-2-enoyl-ACPNAD+ oxidoreductase (A-specific)	h[c] + nadh[c] + 6mthept2eACP[c] -> nad[c] + 6mheptACP[c]	g.29871.CDS.2526	0	1000	0	Fatty acid synthesis
EAR6M8x	6-methyl-trans-oct-2-enoyl-ACPNAD+ oxidoreductase (A-specific)	h[c] + nadh[c] + 6mtoct2eACP[c] -> nad[c] + 6mocACP[c]	g.29871.CDS.2526	0	1000	0	Fatty acid synthesis
EAR7M8x	7-methyl-trans-oct-2-enoyl-ACPNAD+ oxidoreductase (A-specific)	h[c] + nadh[c] + 7mtoct2eACP[c] -> nad[c] + 7mocACP[c]	g.29871.CDS.2526	0	1000	0	Fatty acid synthesis
EAR80x	enoyl-[acyl-carrier-protein] reductase (NADH) (n-C8:0)	h[c] + nadh[c] + toct2eACP[c] -> nad[c] + ocACP[c]	g.29871.CDS.2526	0	1000	0	Fatty acid synthesis
EAR8M10x	8-methyl-trans-dec-2-enoyl-ACPNAD+ oxidoreductase (A-specific)	h[c] + nadh[c] + 8mtdec2eACP[c] -> nad[c] + 8mdcaACP[c]	g.29871.CDS.2526	0	1000	0	Fatty acid synthesis
EAR8M9x	8-methyl-trans-non-2-enoyl-ACPNAD+ oxidoreductase (A-specific)	h[c] + nadh[c] + 8mtnon2eACP[c] -> nad[c] + 8mnonACP[c]	g.29871.CDS.2526	0	1000	0	Fatty acid synthesis
EAR9M10x	9-methyl-trans-dec-2-enoyl-ACPNAD+ oxidoreductase (A-specific)	h[c] + nadh[c] + 9mtdec2eACP[c] -> nad[c] + 9mdcaACP[c]	g.29871.CDS.2526	0	1000	0	Fatty acid synthesis
EDA_R	2-dehydro-3-deoxy-D-gluconate-6-phosphate	2ddg6p[c] <=> pyr[c] + g3p[c]	(1140001.3.peg.1718 or 1140001.3.peg.2826)	-1000	1000	0	Pentose phosphate pathway
EHGLAT	L-erythro-4-Hydroxyglutamate:2-oxoglutarate aminotransferase	akg[c] + e4hglu[c] -> glu_L[c] + 4h2oglt[c]	(g.29871.CDS.1684 or g.29871.CDS.2870 or g.29871.CDS.2108 or g.29871.CDS.1794)	0	1000	0	Arginine and Proline Metabolism
ENO	enolase	2pg[c] <=> h2o[c] + pep[c]	1140001.3.peg.2005	-1000	1000	0	Glycolysis/gluconeogenesis
ETHAAL	Ethanolamine ammonia-lyase	etha[c] -> acald[c] + nh4[c]	g.29871.CDS.2050	0	1000	0	Cell wall biosynthesis
ETOHt	ethanol reversible transport	etoh[e] <=> etoh[c]		-1000	1000	0	Transport, extracellular
FBA	fructose-bisphosphate aldolase	fdp[c] <=> dhap[c] + g3p[c]	(1140001.3.peg.1549 or 1140001.3.peg.1886)	-1000	1000	0	Glycolysis/gluconeogenesis
FBA2	D-Fructose 1-phosphate D-glyceraldehyde-3-phosphate-lyase	f1p[c] <=> glyald[c] + dhap[c]	(g.29871.CDS.1165 or g.29871.CDS.40)	-1000	1000	0	Fructose and mannose metabolism
FBA3	Sedoheptulose 1,7-bisphosphate D-glyceraldehyde-3-phosphate-lyase	s17bp[c] <=> e4p[c] + dhap[c]	(g.29871.CDS.40 or g.29871.CDS.1165)	-1000	1000	0	Pentose phosphate pathway
FBP	fructose-bisphosphatase	h2o[c] + fdp[c] -> pi[c] + f6p[c]	1140001.3.peg.1967	0	1000	0	Glycolysis/gluconeogenesis
FE2DH	Fe2 NAD oxidoreductase	h[c] + nad[c] + 2 fe2[c] <=> nadh[c] + 2 fe3[c]	(g.29871.CDS.2885 or g.29871.CDS.2852)	-1000	1000	0	Transport, extracellular
FE2abc	iron (II) transport via ABC system	h2o[c] + atp[c] + fe2[e] -> h[c] + adp[c] + pi[c] + fe2[c]	g.29871.CDS.1838	0	1000	0	Transport, extracellular
FE3abc	iron (III) transport via ABC system	h2o[c] + atp[c] + fe3[e] -> h[c] + adp[c] + pi[c] + fe3[c]	Unknown	0	1000	0	Transport, extracellular
FECRMabc	Ferrichrome transport via ABC module	h2o[c] + atp[c] + fecrm[e] -> h[c] + adp[c] + pi[c] + fecrm[c]	((g.29871.CDS.651 or g.29871.CDS.522) and g.29871.CDS.785 and g.29871.CDS.199)	0	1000	0	Transport, extracellular
FERO	ferroxidase	4 h[c] + o2[c] + 4 fe2[c] -> 2 h2o[c] + 4 fe3[c]	(g.29871.CDS.2885 or g.29871.CDS.2852)	0	1000	0	Vitamin B2 metabolism
FGLU	formimidoylglutamase	h2o[c] + h[c] + forglu[c] -> glu_L[c] + frmd[c]	g.29871.CDS.2979	0	1000	0	Histidine metabolism
FK	Fucokinase	atp[c] + fuc_L[c] -> h[c] + adp[c] + fuc1p_L[c]	g.29871.CDS.1775	0	1000	0	Fructose and mannose metabolism
FLVRx	flavin reductase (NAD)	h[c] + nadh[c] + ribflv[c] -> nad[c] + rbflvrd[c]	g.29871.CDS.610	0	1000	0	Vitamin B2 metabolism
FMNAT	FMN adenylyltransferase	h[c] + atp[c] + fmn[c] -> ppi[c] + fad[c]	1140001.3.peg.165	0	1000	0	Vitamin B2 metabolism
FOLt	FOLt	h[e] + fol[e] <=> h[c] + fol[c]	Unknown	-1000	1000	0	Transport, extracellular
FOMETR	aminomethyltransferase	h[c] + 5fthf[c] <=> h2o[c] + methf[c]	g.29871.CDS.2114	-1000	1000	0	Folate metabolism
FORt2r	formate transport in via proton symport	h[e] + for[e] <=> h[c] + for[c]	g.29871.CDS.850	-1000	1000	0	Transport, extracellular
FPGS	folylpolyglutamate synthetase	4 glu_L[c] + atp[c] + thf[c] -> 3 h2o[c] + h[c] + adp[c] + pi[c] + 5thf[c]	1140001.3.peg.1867	0	1000	0	Folate metabolism
FPGS7	folylpolyglutamate synthetase (10fthf)	4 glu_L[c] + atp[c] + 10fthf[c] -> 3 h2o[c] + h[c] + adp[c] + pi[c] + 10fthf5glu[c]	(g.29871.CDS.1055 and g.29871.CDS.1055)	0	1000	0	Folate metabolism
FPGS_tm	TetrahydrofolateL-glutamate gamma-ligase (ADP-forming)	glu_L[c] + atp[c] + thf[c] -> h[c] + adp[c] + pi[c] + thfglu[c]	(g.29871.CDS.1055 and g.29871.CDS.1055)	0	1000	0	Folate metabolism
FRD2	fumarate reductase	fum[c] + mql8[c] -> succ[c] + mqn8[c]	(Unknown and Unknown and g.29871.CDS.634 and Unknown and Unknown and Unknown)	0	1000	0	Citric acid cycle
FRD3	fumarate reductase	fum[c] + 2dmmql8[c] -> 2dmmq8[c] + succ[c]	(Unknown and Unknown and Unknown and Unknown and Unknown and g.29871.CDS.634)	0	1000	0	Citric acid cycle
FRD7	fumarate reductase	fum[c] + q8h2[c] -> succ[c] + q8[c]		0	1000	0	Citric acid cycle
FRTT	farnesyltranstransferase	ipdp[c] + frdp[c] -> ppi[c] + ggdp[c]	(g.29871.CDS.2247 or g.29871.CDS.2356 or g.29871.CDS.2404)	0	1000	0	Cholesterol metabolism
FRUK	fructose-1-phosphate kinase	atp[c] + f1p[c] -> h[c] + adp[c] + fdp[c]	1140001.3.peg.232	0	1000	0	Glycolysis/gluconeogenesis
FRUpts	D-fructose transport via PEP:Pyr PTS	pep[c] + fru[e] -> pyr[c] + f1p[c]	(g.29871.CDS.1340 and g.29871.CDS.79 and g.29871.CDS.255 and g.29871.CDS.1340 and (g.29871.CDS.658 or g.29871.CDS.1340))	0	1000	0	Transport, extracellular
FTHFCL	5-formethyltetrahydrofolate cyclo-ligase	atp[c] + 5fthf[c] -> adp[c] + pi[c] + methf[c]	g.29871.CDS.1536	0	1000	0	Folate metabolism
FTHFL	Formate-tetrahydrofolate ligase	atp[c] + thf[c] + for[c] -> adp[c] + pi[c] + 10fthf[c]	g.29871.CDS.2289	0	1000	0	Folate metabolism
G16BPS	3 phospho D glyceroyl phosphate alpha D glucose 1 phosphate 6 phosphotransferase	3 h[c] + 13dpg[c] + g1p[c] <=> 3pg[c] + M01966[c]	g.29871.CDS.3	-1000	1000	0	Starch and sucrose metabolism
G1PACT	glucosamine-1-phosphate N-acetyltransferase	accoa[c] + gam1p[c] -> h[c] + coa[c] + acgam1p[c]	1140001.3.peg.2692	0	1000	0	Cell wall biosynthesis
G1PTT	glucose-1-phosphate thymidylyltransferase	h[c] + dttp[c] + g1p[c] -> ppi[c] + dtdpglu[c]	g.29871.CDS.373	0	1000	0	Nucleotide sugar metabolism
G3PAT120	glycerol-3-phosphate acyltransferase (C12:0)	ddcaACP[c] + glyc3p[c] -> ACP[c] + 1ddecg3p[c]	(g.29871.CDS.608 and g.29871.CDS.2720)	0	1000	0	Glycerophospholipid metabolism
G3PAT140	glycerol-3-phosphate acyltransferase (C14:0)	myrsACP[c] + glyc3p[c] -> ACP[c] + 1tdecg3p[c]	(g.29871.CDS.2720 and g.29871.CDS.608)	0	1000	0	Glycerophospholipid metabolism
G3PAT141	glycerol-3-phosphate acyltransferase (C14:1)	tdeACP[c] + glyc3p[c] -> ACP[c] + 1tdec7eg3p[c]	(g.29871.CDS.2720 and g.29871.CDS.608)	0	1000	0	Glycerophospholipid metabolism
G3PAT160	glycerol-3-phosphate acyltransferase (C16:0)	palmACP[c] + glyc3p[c] -> ACP[c] + 1hdecg3p[c]	(g.29871.CDS.2720 and g.29871.CDS.608)	0	1000	0	Glycerophospholipid metabolism
G3PAT161	glycerol-3-phosphate acyltransferase (C16:1)	hdeACP[c] + glyc3p[c] -> ACP[c] + 1hdec9eg3p[c]	(g.29871.CDS.608 and g.29871.CDS.2720)	0	1000	0	Glycerophospholipid metabolism
G3PAT180	glycerol-3-phosphate acyltransferase (C18:0)	ocdcaACP[c] + glyc3p[c] -> ACP[c] + 1odecg3p[c]	(g.29871.CDS.608 and g.29871.CDS.2720)	0	1000	0	Glycerophospholipid metabolism
G3PAT181	glycerol-3-phosphate acyltransferase (C18:1)	octeACP[c] + glyc3p[c] -> ACP[c] + 1odec11eg3p[c]	(g.29871.CDS.2720 and g.29871.CDS.608)	0	1000	0	Glycerophospholipid metabolism
G3PATAI15	anteisopentadecanoyl-glycerol-3-phosphate O-acyltransferase	h[c] + aipdcoa[c] + glyc3p[c] -> coa[c] + 1aipdecg3p[c]	(g.29871.CDS.2720 and g.29871.CDS.608)	0	1000	0	Glycerophospholipid metabolism
G3PATAI17	anteisoheptadecanoyl-glycerol-3-phosphate O-acyltransferase	aihpdcoa[c] + glyc3p[c] -> coa[c] + 1aihpdecg3p[c]	(g.29871.CDS.608 and g.29871.CDS.2720)	0	1000	0	Glycerophospholipid metabolism
G3PATI14	isotetradecanoyl-glycerol-3-phosphate O-acyltransferase	h[c] + itdcoa[c] + glyc3p[c] -> coa[c] + 1itdecg3p[c]	(g.29871.CDS.608 and g.29871.CDS.2720)	0	1000	0	Glycerophospholipid metabolism
G3PATI15	isopentadecanoyl-glycerol-3-phosphate O-acyltransferase	h[c] + ipdcoa[c] + glyc3p[c] -> coa[c] + 1ipdecg3p[c]	(g.29871.CDS.608 and g.29871.CDS.2720)	0	1000	0	Glycerophospholipid metabolism
G3PATI16	isohexadecanoyl-glycerol-3-phosphate O-acyltransferase	h[c] + ihdcoa[c] + glyc3p[c] -> coa[c] + 1ihdecg3p[c]	(g.29871.CDS.2720 and g.29871.CDS.608)	0	1000	0	Glycerophospholipid metabolism
G3PATI17	isoheptadecanoyl-glycerol-3-phosphate O-acyltransferase	ihpdcoa[c] + glyc3p[c] -> coa[c] + 1ihpdecg3p[c]	(g.29871.CDS.2720 and g.29871.CDS.608)	0	1000	0	Glycerophospholipid metabolism
G3PCT	glycerol-3-phosphate cytidylyltransferase	h[c] + ctp[c] + glyc3p[c] -> ppi[c] + cdpglyc[c]	Unknown	0	1000	0	Glycerophospholipid metabolism
G3PD1	glycerol-3-phosphate dehydrogenase (NAD)	nad[c] + glyc3p[c] <=> h[c] + nadh[c] + dhap[c]	(g.29871.CDS.1332 or g.29871.CDS.1665 or g.29871.CDS.1665 or g.29871.CDS.1332)	-1000	1000	0	Glycerophospholipid metabolism
G3PD2	glycerol-3-phosphate dehydrogenase (NADP)	nadp[c] + glyc3p[c] <=> h[c] + nadph[c] + dhap[c]	(g.29871.CDS.1665 or g.29871.CDS.1332 or g.29871.CDS.1665 or g.29871.CDS.1332)	-1000	1000	0	Glycerophospholipid metabolism
G3PO	glycerol 3 phosphate oxidase	o2[c] + glyc3p[c] -> h2o2[c] + dhap[c]	g.29871.CDS.791	0	1000	0	Glycerophospholipid metabolism
G5SADs	L-glutamate 5-semialdehyde dehydratase (spontaneous)	glu5sa[c] -> h2o[c] + h[c] + 1pyr5c[c]	Unknown	0	1000	0	Urea cycle
G5SDr	Glutamate-5-semialdehyde dehydrogenase, reversible	h[c] + nadph[c] + glu5p[c] <=> pi[c] + nadp[c] + glu5sa[c]	1140001.3.peg.2724	-1000	1000	0	Arginine and Proline Metabolism
G6PBDH	beta-D-Glucose-6-phosphateNADP+ 1-oxoreductase	nadp[c] + g6p_B[c] <=> h[c] + nadph[c] + 6pgl[c]	1140001.3.peg.1309	-1000	1000	0	Pentose phosphate pathway
G6PDA	glucosamine-6-phosphate deaminase	h2o[c] + gam6p[c] -> nh4[c] + f6p[c]	g.29871.CDS.1044	0	1000	0	Aminosugar metabolism
G6PDH2r	glucose 6-phosphate dehydrogenase	nadp[c] + g6p[c] <=> h[c] + nadph[c] + 6pgl[c]	1140001.3.peg.1309	-1000	1000	0	Pentose phosphate pathway
G6PI	alpha-D-Glucose 6-phosphate ketol-isomerase	g6p[c] <=> g6p_B[c]	g.29871.CDS.1567	-1000	1000	0	Glycolysis/gluconeogenesis
G6PI3	beta-D-Glucose 6-phosphate ketol-isomerase	g6p_B[c] <=> f6p[c]	g.29871.CDS.1567	-1000	1000	0	Glycolysis/gluconeogenesis
GALCTD	galactarate dehydratase	galct_D[c] -> h2o[c] + 5dh4dglc[c]	g.29871.CDS.782	0	1000	0	Ascorbate and aldarate metabolism
GALCTNt2r	D-galactonate transport via proton symport, reversible	h[e] + galctn_D[e] <=> h[c] + galctn_D[c]	g.29871.CDS.2583	-1000	1000	0	Transport, extracellular
GALK	galactokinase	atp[c] + gal[c] -> h[c] + adp[c] + gal1p[c]	g.29871.CDS.92	0	1000	0	Galactose metabolism
GALM1r	aldose 1-epimerase (glucose), reversible	glc_bD[c] <=> glc_D[c]	(g.29871.CDS.117 or g.29871.CDS.932)	-1000	1000	0	Glycolysis/gluconeogenesis
GALS3	a-galactosidase (melibiose)	h2o[c] + melib[c] -> glc_D[c] + gal[c]	(g.29871.CDS.2541 or g.29871.CDS.2987)	0	1000	0	Plant polysaccharide degradation
GALT	galactose-1-phosphate uridylyltransferase	h[c] + utp[c] + gal1p[c] <=> ppi[c] + udpgal[c]	g.29871.CDS.1025	-1000	1000	0	Galactose metabolism
GALTpts	Galactitol transport via PEP:Pyr PTS	pep[c] + galt[e] -> pyr[c] + galt1p[c]	(g.29871.CDS.255 and Unknown and g.29871.CDS.79 and Unknown and Unknown)	0	1000	0	Transport, extracellular
GALU	UTP-glucose-1-phosphate uridylyltransferase	h[c] + utp[c] + g1p[c] <=> ppi[c] + udpg[c]	(g.29871.CDS.1414 or g.29871.CDS.1552)	-1000	1000	0	Galactose metabolism
GALabc	D-galactose transport via ABC system	h2o[c] + atp[c] + gal[e] -> h[c] + adp[c] + pi[c] + gal[c]		0	1000	0	Transport, extracellular
GAMpts	D-glucosamine transport via PEP:Pyr PTS	pep[c] + gam[e] -> pyr[c] + gam6p[c]	(g.29871.CDS.255 and g.29871.CDS.79)	0	1000	0	Transport, extracellular
GAPD	glyceraldehyde-3-phosphate dehydrogenase	pi[c] + nad[c] + g3p[c] <=> h[c] + nadh[c] + 13dpg[c]	(1140001.3.peg.2002 or 1140001.3.peg.627)	-1000	1000	0	Glycolysis/gluconeogenesis
GAPD_NADP	D-Glyceraldehyde-3-phosphate:NADP+ oxidoreductase(phosphorylating)	pi[c] + nadp[c] + g3p[c] <=> h[c] + nadph[c] + 13dpg[c]	g.29871.CDS.190	-1000	1000	0	Glycolysis/gluconeogenesis
GARFTi	phosphoribosylglycinamide formyltransferase, irreversible	10fthf[c] + gar[c] -> h[c] + thf[c] + fgam[c]	1140001.3.peg.724	0	1000	0	Purine synthesis
GBBTNabc	gbbtn[c] ABC transport	h2o[c] + atp[c] + gbbtn[e] -> h[c] + adp[c] + pi[c] + gbbtn[c]	(g.29871.CDS.1351 and g.29871.CDS.1439 and g.29871.CDS.1439)	0	1000	0	Transport, extracellular
GCALDL	Glycoaldehyde:CO2 ligase	co2[c] + gcald[c] -> h[c] + hpyr[c]	(g.29871.CDS.1936 or g.29871.CDS.2228)	0	1000	0	Glyoxylate and dicarboxylate metabolism
GCALDt	Glycoaldehydye reversible transport	gcald[e] <=> gcald[c]		-1000	1000	0	Transport, extracellular
GCCb	glycine cleavage complex	thf[c] + alpro[c] -> nh4[c] + dhlpro[c] + mlthf[c]	((g.29871.CDS.119 and Unknown) or g.29871.CDS.2114)	0	1000	0	Glycine, serine, alanine and threonine metabolism
GCCc	glycine-cleavage complex	nad[c] + dhlpro[c] -> h[c] + nadh[c] + lpro[c]	((Unknown and g.29871.CDS.119) or (g.29871.CDS.119 and Unknown and Unknown))	0	1000	0	Glycine, serine, alanine and threonine metabolism
GF6PTA	glutamine-fructose-6-phosphate transaminase	gln_L[c] + f6p[c] -> glu_L[c] + gam6p[c]	((1140001.3.peg.1102 and 1140001.3.peg.1103 and 1140001.3.peg.1104) or 1140001.3.peg.218 or 1140001.3.peg.2602 or 1140001.3.peg.2603)	0	1000	0	Aminosugar metabolism
GGGABADr	gamma-glutamyl-gamma aminobutyric acid dehydrogenase	h2o[c] + nadp[c] + ggbutal[c] <=> 2 h[c] + nadph[c] + gg4abut[c]	g.29871.CDS.1230	-1000	1000	0	Arginine and Proline Metabolism
GGGABARr	Gamma-glutamyl-gamma aminobutyric acid dehydrogenase, NAD	h2o[c] + nad[c] + ggbutal[c] <=> 2 h[c] + nadh[c] + gg4abut[c]	g.29871.CDS.1230	-1000	1000	0	Arginine and Proline Metabolism
GGT	geranylgeranyltransferase	2 ggdp[c] <=> ppi[c] + pphtd[c]	g.29871.CDS.2404	-1000	1000	0	Terpenoid backbone biosynthesis
GGTT	geranylgeranyltranstransferase	ipdp[c] + ggdp[c] -> ppi[c] + pendp[c]	(g.29871.CDS.2247 or g.29871.CDS.2356)	0	1000	0	Terpenoid backbone biosynthesis
GHMT2r	glycine hydroxymethyltransferase, reversible	thf[c] + ser_L[c] <=> h2o[c] + gly[c] + mlthf[c]	1140001.3.peg.1060	-1000	1000	0	Glycine, serine, alanine and threonine metabolism
GK1	guanylate kinase (GMP:ATP)	atp[c] + gmp[c] <=> adp[c] + gdp[c]	(g.29871.CDS.2631 or g.29871.CDS.2798 or g.29871.CDS.2631 or g.29871.CDS.2798)	-1000	1000	0	Nucleotide interconversion
GK2	guanylate kinase (GMPdATP)	datp[c] + gmp[c] <=> gdp[c] + dadp[c]	(g.29871.CDS.2798 or g.29871.CDS.2631)	-1000	1000	0	Nucleotide interconversion
GLCabc	D-glucose transport via ABC system	h2o[c] + atp[c] + glc_D[e] -> h[c] + adp[c] + pi[c] + glc_D[c]	((g.29871.CDS.143 and g.29871.CDS.924 and g.29871.CDS.737) or g.29871.CDS.1311)	0	1000	0	Transport, extracellular
GLCpts	D-glucose transport via PEP:Pyr PTS	pep[c] + glc_D[e] -> g6p[c] + pyr[c]	((Unknown and g.29871.CDS.255 and Unknown and Unknown and g.29871.CDS.79) or ((g.29871.CDS.584 or g.29871.CDS.585) and (g.29871.CDS.585 or g.29871.CDS.584)))	0	1000	0	Transport, extracellular
GLNS	glutamine synthetase	glu_L[c] + atp[c] + nh4[c] -> h[c] + adp[c] + pi[c] + gln_L[c]	1140001.3.peg.1884	0	1000	0	Glutamate metabolism
GLNSP1	glutamine synthetase (uaaAgld)	atp[c] + nh4[c] + uaaAgla[c] -> h[c] + adp[c] + pi[c] + uaaAgtla[c]	g.29871.CDS.1632	0	1000	0	Cell wall biosynthesis
GLNSP2	glutamine synthetase (uaaGgla)	atp[c] + nh4[c] + uaaGgla[c] -> h[c] + adp[c] + pi[c] + uaaGgtla[c]	g.29871.CDS.1632	0	1000	0	Cell wall biosynthesis
GLNSP3	glutamine synthetase (uaagmda)	atp[c] + nh4[c] + uaagmda[c] -> h[c] + adp[c] + pi[c] + uaagtmda[c]	g.29871.CDS.1632	0	1000	0	Cell wall biosynthesis
GLNabc	L-glutamine transport via ABC system	h2o[c] + atp[c] + gln_L[e] -> h[c] + adp[c] + pi[c] + gln_L[c]	(Unknown and Unknown and g.29871.CDS.2088)	0	1000	0	Transport, extracellular
GLNt2r	L-glutamine reversible transport via proton symport	h[e] + gln_L[e] <=> h[c] + gln_L[c]		-1000	1000	0	Transport, extracellular
GLU5K	glutamate 5-kinase	glu_L[c] + atp[c] -> adp[c] + glu5p[c]	1140001.3.peg.2723	0	1000	0	Arginine and Proline Metabolism
GLUCYS	Gamma-glutamylcysteine synthetase	glu_L[c] + atp[c] + cys_L[c] -> h[c] + adp[c] + pi[c] + glucys[c]	g.29871.CDS.738	0	1000	0	Glutathione metabolism
GLUDy	glutamate dehydrogenase (NADP)	h2o[c] + glu_L[c] + nadp[c] <=> h[c] + akg[c] + nadph[c] + nh4[c]	1140001.3.peg.45	-1000	1000	0	Glutamate metabolism
GLUFORT	Glutamate formiminotransferase (EC 2.1.2.5) @ Glutamate formyltransferase	glu_L[c] + 5forthf[c] <=> h[c] + thf[c] + forglu[c]	g.29871.CDS.2001	-1000	1000	0	Folate metabolism
GLUPRT	glutamine phosphoribosyldiphosphate amidotransferase	h2o[c] + gln_L[c] + prpp[c] -> glu_L[c] + ppi[c] + pram[c]	1140001.3.peg.726	0	1000	0	Purine synthesis
GLUR	glutamate racemase	glu_D[c] <=> glu_L[c]	1140001.3.peg.643	-1000	1000	0	Glutamate metabolism
GLUTRS	Glutamyl-tRNA synthetase	glu_L[c] + atp[c] + trnaglu[c] -> ppi[c] + amp[c] + glutrna[c]	g.29871.CDS.2336	0	1000	0	tRNA Charging
GLUt2r	L-glutamate transport via proton symport, reversible	h[e] + glu_L[e] <=> h[c] + glu_L[c]		-1000	1000	0	Transport, extracellular
GLYASN1c	Hydrolysis of Glycyl-L-asparagine	h2o[c] + glyasn[c] <=> gly[c] + asn_L[c]	(g.29871.CDS.72 or g.29871.CDS.24 or g.29871.CDS.1742 or g.29871.CDS.1568 or g.29871.CDS.1742)	-1000	1000	0	Peptide metabolism
GLYASNabc	Glycyl-L-asparagine transport via ABC system	h2o[c] + atp[c] + glyasn[e] -> h[c] + adp[c] + pi[c] + glyasn[c]	(g.29871.CDS.131 or g.29871.CDS.1955 or g.29871.CDS.823 or g.29871.CDS.1022 or g.29871.CDS.1876 or g.29871.CDS.152 or g.29871.CDS.352 or g.29871.CDS.1917)	0	1000	0	Transport, extracellular
GLYASP1c	Hydrolysis of Glycyl-L-aspartate	h2o[c] + glyasp[c] <=> asp_L[c] + gly[c]	(g.29871.CDS.72 or g.29871.CDS.24 or g.29871.CDS.1742 or g.29871.CDS.1742 or g.29871.CDS.1568)	-1000	1000	0	Peptide metabolism
GLYASPabc	Glycyl-L-aspartate transport via ABC system	h2o[c] + atp[c] + glyasp[e] -> h[c] + adp[c] + pi[c] + glyasp[c]	(g.29871.CDS.1955 or g.29871.CDS.131 or g.29871.CDS.823 or g.29871.CDS.1022 or g.29871.CDS.1876 or g.29871.CDS.152 or g.29871.CDS.1917 or g.29871.CDS.352)	0	1000	0	Transport, extracellular
GLYAT	glycine C-acetyltransferase	accoa[c] + gly[c] <=> coa[c] + 2aobut[c]	(1140001.3.peg.594 and 1140001.3.peg.595)	-1000	1000	0	Glycine, serine, alanine and threonine metabolism
GLYBabc	Glycine betaine transport via ABC system	h2o[c] + atp[c] + glyb[e] -> h[c] + adp[c] + pi[c] + glyb[c]	((g.29871.CDS.1439 and g.29871.CDS.1439 and g.29871.CDS.1351) or g.29871.CDS.2282 or g.29871.CDS.2834 or g.29871.CDS.1351)	0	1000	0	Transport, extracellular
GLYCDx	Glycerol dehydrogenase	nad[c] + glyc[c] -> h[c] + nadh[c] + dha[c]	(g.29871.CDS.1120 or g.29871.CDS.1120)	0	1000	0	Glycerophospholipid metabolism
GLYCL	Glycine Cleavage System	nad[c] + thf[c] + gly[c] -> nadh[c] + co2[c] + nh4[c] + mlthf[c]	g.29871.CDS.2114	0	1000	0	Folate metabolism
GLYCYSabc	Gly-Cys ABC transporter	h2o[c] + atp[c] + glycys[e] -> h[c] + adp[c] + pi[c] + glycys[c]	(g.29871.CDS.1955 or g.29871.CDS.131 or g.29871.CDS.1022 or g.29871.CDS.823 or g.29871.CDS.1876 or g.29871.CDS.152 or g.29871.CDS.352 or g.29871.CDS.1917)	0	1000	0	Transport, extracellular
GLYCt	glycerol transport via channel	glyc[c] <=> glyc[e]	(g.29871.CDS.635 or g.29871.CDS.45)	-1000	1000	0	Transport, extracellular
GLYGLN1c	Hydrolysis of Glycyl-L-glutamine	h2o[c] + glygln[c] <=> gln_L[c] + gly[c]	(g.29871.CDS.72 or g.29871.CDS.24 or g.29871.CDS.1742 or g.29871.CDS.1568 or g.29871.CDS.1742)	-1000	1000	0	Peptide metabolism
GLYGLNabc	Glycyl-L-glutamine transport via ABC system	h2o[c] + atp[c] + glygln[e] -> h[c] + adp[c] + pi[c] + glygln[c]	(g.29871.CDS.131 or g.29871.CDS.1955 or g.29871.CDS.1022 or g.29871.CDS.823 or g.29871.CDS.1876 or g.29871.CDS.152 or g.29871.CDS.1917 or g.29871.CDS.352)	0	1000	0	Transport, extracellular
GLYGLU1c	Hydrolysis of Glycyl-L-glutamate	h2o[c] + glyglu[c] <=> glu_L[c] + gly[c]	(g.29871.CDS.72 or g.29871.CDS.24 or g.29871.CDS.1742 or g.29871.CDS.1568 or g.29871.CDS.1742)	-1000	1000	0	Peptide metabolism
GLYGLUabc	Glycyl-L-glutamate transport via ABC system	h2o[c] + atp[c] + glyglu[e] -> h[c] + adp[c] + pi[c] + glyglu[c]	(g.29871.CDS.131 or g.29871.CDS.1955 or g.29871.CDS.823 or g.29871.CDS.1022 or g.29871.CDS.1876 or g.29871.CDS.152 or g.29871.CDS.352 or g.29871.CDS.1917)	0	1000	0	Transport, extracellular
GLYK	glycerol kinase	atp[c] + glyc[c] -> h[c] + adp[c] + glyc3p[c]	g.29871.CDS.883	0	1000	0	Glycerophospholipid metabolism
GLYLEUHYDROc	hydrolysis of Glycylleucine in the small intestine for cellular uptake	h2o[c] + glyleu[c] <=> gly[c] + leu_L[c]	(g.29871.CDS.72 or g.29871.CDS.24 or g.29871.CDS.1742 or g.29871.CDS.1742 or g.29871.CDS.1568)	-1000	1000	0	Peptide metabolism
GLYLEUPEPT1tc	transport of Glycylleucine by the apical PEPT1 amino acid transporters across the brush border cells of the enterocytes of the intestine and renal cells	h[e] + glyleu[e] -> h[c] + glyleu[c]	(g.29871.CDS.131 or g.29871.CDS.1955 or g.29871.CDS.1022 or g.29871.CDS.823 or g.29871.CDS.1876 or g.29871.CDS.152 or g.29871.CDS.352 or g.29871.CDS.1917)	0	1000	0	Transport, extracellular
GLYMET1c	Hydrolysis of Glycyl-L-methionine	h2o[c] + glymet[c] <=> gly[c] + met_L[c]	(g.29871.CDS.72 or g.29871.CDS.24 or g.29871.CDS.1742 or g.29871.CDS.1568 or g.29871.CDS.1742)	-1000	1000	0	Peptide metabolism
GLYMETabc	Glycyl-L-methionine transport via ABC system	h2o[c] + atp[c] + glymet[e] -> h[c] + adp[c] + pi[c] + glymet[c]	(g.29871.CDS.131 or g.29871.CDS.1955 or g.29871.CDS.1022 or g.29871.CDS.823 or g.29871.CDS.152 or g.29871.CDS.1876 or g.29871.CDS.1917 or g.29871.CDS.352)	0	1000	0	Transport, extracellular
GLYOX	hydroxyacylglutathione hydrolase	h2o[c] + lgt_S[c] -> h[c] + gthrd[c] + lac_D[c]	g.29871.CDS.2567	0	1000	0	Pyruvate metabolism
GLYPHEHYc	hydrolysis of glycylphenylalanine	h2o[c] + glyphe[c] <=> gly[c] + phe_L[c]	(g.29871.CDS.72 or g.29871.CDS.24 or g.29871.CDS.1742 or g.29871.CDS.1742 or g.29871.CDS.1568)	-1000	1000	0	Peptide metabolism
GLYPHEabc	Glycyl-L-phenylalanine transport via ABC system	h2o[c] + atp[c] + glyphe[e] -> h[c] + adp[c] + pi[c] + glyphe[c]	(g.29871.CDS.131 or g.29871.CDS.1955 or g.29871.CDS.1022 or g.29871.CDS.823 or g.29871.CDS.152 or g.29871.CDS.1876 or g.29871.CDS.352 or g.29871.CDS.1917)	0	1000	0	Transport, extracellular
GLYPROPRO1c	hydrolysis of Prolylglycine in the small intestine for cellular uptake	h2o[c] + glypro[c] <=> gly[c] + pro_L[c]	(g.29871.CDS.72 or g.29871.CDS.24 or g.29871.CDS.1742 or g.29871.CDS.1568 or g.29871.CDS.1742)	-1000	1000	0	Peptide metabolism
GLYPROabc	Glycyl-L-proline transport via ABC system	h2o[c] + atp[c] + glypro[e] -> h[c] + adp[c] + pi[c] + glypro[c]	(g.29871.CDS.1955 or g.29871.CDS.131 or g.29871.CDS.1022 or g.29871.CDS.823 or g.29871.CDS.1876 or g.29871.CDS.152 or g.29871.CDS.352 or g.29871.CDS.1917)	0	1000	0	Transport, extracellular
GLYTYR1c	Hydrolysis of Glycyl-L-tyrosine	h2o[c] + glytyr[c] <=> gly[c] + tyr_L[c]	(g.29871.CDS.72 or g.29871.CDS.24 or g.29871.CDS.1742 or g.29871.CDS.1568 or g.29871.CDS.1742)	-1000	1000	0	Peptide metabolism
GLYTYRabc	Glycyl-L-tyrosine transport via ABC system	h2o[c] + atp[c] + glytyr[e] -> h[c] + adp[c] + pi[c] + glytyr[c]	(g.29871.CDS.131 or g.29871.CDS.1955 or g.29871.CDS.1022 or g.29871.CDS.823 or g.29871.CDS.1876 or g.29871.CDS.152 or g.29871.CDS.1917 or g.29871.CDS.352)	0	1000	0	Transport, extracellular
GLYt2r	glycine reversible transport via proton symport	h[e] + gly[e] <=> h[c] + gly[c]	(g.29871.CDS.639 or g.29871.CDS.502 or g.29871.CDS.514)	-1000	1000	0	Transport, extracellular
GMPR	GMP reductase	2 h[c] + nadph[c] + gmp[c] -> nadp[c] + nh4[c] + imp[c]	g.29871.CDS.2236	0	1000	0	Nucleotide interconversion
GMPS2	GMP synthase	h2o[c] + atp[c] + gln_L[c] + xmp[c] -> 2 h[c] + glu_L[c] + ppi[c] + amp[c] + gmp[c]	1140001.3.peg.1523	0	1000	0	Nucleotide interconversion
GND	phosphogluconate dehydrogenase	nadp[c] + 6pgc[c] -> nadph[c] + co2[c] + ru5p_D[c]	1140001.3.peg.1453	0	1000	0	Pentose phosphate pathway
GND2	phosphogluconate dehydrogenase, NAD-dependent	nad[c] + 6pgc[c] -> nadh[c] + co2[c] + ru5p_D[c]	g.29871.CDS.268	0	1000	0	Pentose phosphate pathway
GNK	gluconokinase	atp[c] + glcn[c] -> h[c] + adp[c] + 6pgc[c]	(g.29871.CDS.2743 or g.29871.CDS.2743)	0	1000	0	Pentose phosphate pathway
GNOX	beta-D-Glucose:NAD+ 1-oxoreductase	nad[c] + glc_bD[c] <=> h[c] + nadh[c] + g15lac[c]	(1140001.3.peg.166 or 1140001.3.peg.393)	-1000	1000	0	Pentose phosphate pathway
GNOXy	beta-D-Glucose:NADP+ 1-oxoreductase	nadp[c] + glc_bD[c] <=> h[c] + nadph[c] + g15lac[c]	(1140001.3.peg.166 or 1140001.3.peg.393)	-1000	1000	0	Pentose phosphate pathway
GPDDA1	Glycerophosphodiester phosphodiesterase (Glycerophosphocholine)	h2o[c] + g3pc[c] -> h[c] + chol[c] + glyc3p[c]	(g.29871.CDS.1980 or g.29871.CDS.1150 or g.29871.CDS.1643)	0	1000	0	Glycerophospholipid metabolism
GPDDA2	Glycerophosphodiester phosphodiesterase (Glycerophosphoethanolamine)	h2o[c] + g3pe[c] -> h[c] + etha[c] + glyc3p[c]	(g.29871.CDS.1643 or g.29871.CDS.1150 or g.29871.CDS.1980)	0	1000	0	Glycerophospholipid metabolism
GPDDA4	Glycerophosphodiester phosphodiesterase (Glycerophosphoglycerol)	h2o[c] + g3pg[c] -> h[c] + glyc[c] + glyc3p[c]	(g.29871.CDS.1980 or g.29871.CDS.1150 or g.29871.CDS.1643)	0	1000	0	Glycerophospholipid metabolism
GRTT	geranyltranstransferase	ipdp[c] + grdp[c] -> ppi[c] + frdp[c]	(Unknown and g.29871.CDS.771 and Unknown and Unknown)	0	1000	0	Cholesterol metabolism
GTHP	glutathione peroxidase	h2o2[c] + 2 gthrd[c] -> 2 h2o[c] + gthox[c]	(g.29871.CDS.1071 or g.29871.CDS.1071)	0	1000	0	Glutathione metabolism
GTHRD	glutathione disulfide reductase	nadp[c] + 2 gthrd[c] <=> h[c] + nadph[c] + gthox[c]	g.29871.CDS.2900	-1000	1000	0	Glutathione metabolism
GTHS	glutathione synthetase	atp[c] + gly[c] + glucys[c] -> h[c] + adp[c] + pi[c] + gthrd[c]	g.29871.CDS.738	0	1000	0	Glutathione metabolism
GTPCI	GTP cyclohydrolase I	h2o[c] + gtp[c] -> h[c] + for[c] + ahdt[c]	g.29871.CDS.253	0	1000	0	Tetrahydrobiopterin metabolism
GTPDPK	GTP diphosphokinase	atp[c] + gtp[c] -> h[c] + amp[c] + gdptp[c]	(g.29871.CDS.864 or g.29871.CDS.1703 or g.29871.CDS.1300)	0	1000	0	Vitamin B2 metabolism
GUAPRT	guanine phosphoribosyltransferase	prpp[c] + gua[c] -> ppi[c] + gmp[c]	g.29871.CDS.2280	0	1000	0	Nucleotide salvage pathway
GUAt	Guanine transport	gua[e] <=> gua[c]		-1000	1000	0	Transport, extracellular
GUAt2	guanine transport in via proton symport	h[e] + gua[e] -> h[c] + gua[c]		0	1000	0	Transport, extracellular
GUI1	glucuronate isomerase (D-glucuronate)	glcur[c] <=> fruur[c]	g.29871.CDS.528	-1000	1000	0	Pentose and glucuronate interconversions
GUI2	glucuronate isomerase (D-galacturonate)	galur[c] <=> tagur[c]	g.29871.CDS.528	-1000	1000	0	Pentose and glucuronate interconversions
H2CO3D	carboxylic acid dissociation	h2o[c] + co2[c] <=> h[c] + hco3[c]		-1000	1000	0	Miscellaneous
H2Ot	H2O transport via diffusion	h2o[e] <=> h2o[c]	Unknown	-1000	1000	0	Transport, extracellular
HCYSMT	homocysteine S-methyltransferase	hcys_L[c] + amet[c] -> h[c] + ahcys[c] + met_L[c]	1140001.3.peg.2389	0	1000	0	Methionine and cysteine metabolism
HCYSMT2	Homocysteine Methyltransferase	hcys_L[c] + mmet[c] -> h[c] + 2 met_L[c]	g.29871.CDS.2305	0	1000	0	Methionine and cysteine metabolism
HDG3PACT	Hexadecanoyl(palmitoyl)-glycerol-3-phosphate O-acyltransferase	ihdcoa[c] + glyc3p[c] <=> coa[c] + 1hdecg3p[c]	(g.29871.CDS.2720 and g.29871.CDS.608)	-1000	1000	0	Cell wall biosynthesis
HEMEti	Heme transport via ABC system	h2o[c] + atp[c] + pheme[e] -> h[c] + adp[c] + pi[c] + pheme[c]	Unknown	0	1000	0	Transport, extracellular
HEX1	hexokinase (D-glucose:ATP)	atp[c] + glc_D[c] -> h[c] + adp[c] + g6p[c]	1140001.3.peg.122	0	1000	0	Glycolysis/gluconeogenesis
HEX4	hexokinase (D-mannose:ATP)	atp[c] + man[c] -> h[c] + adp[c] + man6p[c]		0	1000	0	Fructose and mannose metabolism
HEX7	hexokinase (D-fructose:ATP)	atp[c] + fru[c] -> h[c] + adp[c] + f6p[c]	g.29871.CDS.973	0	1000	0	Fructose and mannose metabolism
HEXTT	trans-hexaprenyltranstransferase	ipdp[c] + hexdp[c] -> ppi[c] + hepdp[c]	(g.29871.CDS.2247 and g.29871.CDS.2356)	0	1000	0	Terpenoid backbone biosynthesis
HEXb	ATPD-glucose 6-phosphotransferase	atp[c] + glc_bD[c] -> h[c] + adp[c] + g6p_B[c]	g.29871.CDS.1014	0	1000	0	Glycolysis/gluconeogenesis
HG2abc	Mercury (Hg+2) ABC transporter	h2o[c] + atp[c] + hg2[c] -> h[c] + adp[c] + pi[c] + hg2[e]	(g.29871.CDS.1290 or g.29871.CDS.1636 or g.29871.CDS.2074 or g.29871.CDS.1146 or g.29871.CDS.3074 or g.29871.CDS.2684 or g.29871.CDS.2615 or g.29871.CDS.2523 or g.29871.CDS.3117 or g.29871.CDS.642)	0	1000	0	Transport, extracellular
HISt2r	L-histidine reversible transport via proton symport	h[e] + his_L[e] <=> h[c] + his_L[c]		-1000	1000	0	Transport, extracellular
HMGCOAS	Hydroxymethylglutaryl CoA synthase	h[c] + coa[c] + hmgcoa[c] <=> h2o[c] + accoa[c] + aacoa[c]	g.29871.CDS.2552	-1000	1000	0	Squalene and cholesterol synthesis
HMPK1	hydroxymethylpyrimidine kinase (ATP)	atp[c] + 4ahmmp[c] -> h[c] + adp[c] + 4ampm[c]	(1140001.3.peg.486 or 1140001.3.peg.910)	0	1000	0	Thiamine metabolism
HXPRT	hypoxanthine phosphoribosyltransferase (Hypoxanthine)	hxan[c] + prpp[c] -> ppi[c] + imp[c]	g.29871.CDS.2280	0	1000	0	Nucleotide salvage pathway
HYPSUCORNS	putative succinylornthine synthesis (hypothetical reaction)	succ[c] + orn[c] -> h2o[c] + sucorn[c]		0	1000	0	Arginine and Proline Metabolism
HYXNti	Hypoxanthine transport irreversible	hxan[e] -> hxan[c]	(g.29871.CDS.607 or g.29871.CDS.1339)	0	1000	0	Transport, extracellular
IAHDGK	anteisoheptadecanoyl-Diacylglycerol kinase	atp[c] + 12daihdglyc[c] -> h[c] + adp[c] + paai17[c]	g.29871.CDS.1151	0	1000	0	Glycerophospholipid metabolism
IAPDGK	anteisopentadecanoyl-Diacylglycerol kinase	atp[c] + 12daipdglyc[c] -> h[c] + adp[c] + paai15[c]	g.29871.CDS.1151	0	1000	0	Glycerophospholipid metabolism
IBCOATA	2-methylpropionyl-CoA[acyl-carrier-protein] transferase	ACP[c] + ibcoa[c] <=> coa[c] + 2mpropACP[c]	g.29871.CDS.252	-1000	1000	0	Glycerophospholipid metabolism
ICHORT	isochorismatase	h2o[c] + ichor[c] -> pyr[c] + 23ddhb[c]	g.29871.CDS.344	0	1000	0	Biosynthesis of siderophore group nonribosomal peptides
IGPDH	imidazoleglycerol-phosphate dehydratase	eig3p[c] -> h2o[c] + imacp[c]	g.29871.CDS.1827	0	1000	0	Histidine metabolism
IGPS	indole-3-glycerol-phosphate synthase	h[c] + 2cpr5p[c] -> h2o[c] + co2[c] + 3ig3p[c]	1140001.3.peg.2871	0	1000	0	Tryptophan metabolism
IHDCOATA	14-methyl-pentadecanoyl-ACP[acyl-carrier-protein] transferase	coa[c] + 14mpentdecACP[c] <=> ACP[c] + ihdcoa[c]	g.29871.CDS.252	-1000	1000	0	Glycerophospholipid metabolism
IHDGK	isoheptadecanoyl-Diacylglycerol kinase	atp[c] + 12dihdglyc[c] -> h[c] + adp[c] + pai17[c]	g.29871.CDS.1151	0	1000	0	Glycerophospholipid metabolism
IHDUDPG	isoheptadecanoyl-UDP-glucosyltransferase (diglucosyl)	udpg[c] + m12dihglyc[c] <=> h[c] + udp[c] + diglcpgi17[c]	Unknown	-1000	1000	0	Cell wall biosynthesis
IHDUDPMG	isoheptadecanoyl-UDP-glucosyltransferase (monoglucosyl)	udpg[c] + 12dihdglyc[c] <=> h[c] + udp[c] + m12dihglyc[c]	Unknown	-1000	1000	0	Cell wall biosynthesis
IHPDCOATA	15-methyl-hexa-decanoyl-ACP[acyl-carrier-protein] transferase	coa[c] + 15mpalmACP[c] <=> ACP[c] + ihpdcoa[c]	g.29871.CDS.252	-1000	1000	0	Glycerophospholipid metabolism
IHXDGK	isohexadecanoyl-Diacylglycerol kinase	atp[c] + 12dixdglyc[c] -> h[c] + adp[c] + pai16[c]	g.29871.CDS.1151	0	1000	0	Glycerophospholipid metabolism
ILETA	isoleucine transaminase	akg[c] + ile_L[c] <=> glu_L[c] + 3mop[c]	1140001.3.peg.638	-1000	1000	0	Valine, leucine, and isoleucine metabolism
ILEabc	L-isoleucine transport via ABC system	h2o[c] + atp[c] + ile_L[e] -> h[c] + adp[c] + pi[c] + ile_L[c]	(g.29871.CDS.2656 or g.29871.CDS.2047 or g.29871.CDS.2796 or g.29871.CDS.2872 or g.29871.CDS.2394)	0	1000	0	Transport, extracellular
ILEt2r	L-isoleucine reversible transport via proton symport	h[e] + ile_L[e] <=> h[c] + ile_L[c]	(g.29871.CDS.901 or g.29871.CDS.1213)	-1000	1000	0	Transport, extracellular
IMPC	IMP cyclohydrolase	h2o[c] + imp[c] <=> fprica[c]	1140001.3.peg.723	-1000	1000	0	Purine synthesis
IMPD	IMP dehydrogenase	h2o[c] + nad[c] + imp[c] -> h[c] + nadh[c] + xmp[c]	1140001.3.peg.1459	0	1000	0	Nucleotide interconversion
INSt2	inosine transport in via proton symport, reversible	h[e] + ins[e] <=> h[c] + ins[c]	g.29871.CDS.2454	-1000	1000	0	Transport, extracellular
IPDCOATA	13-methyl-tetra-decanoyl-ACP[acyl-carrier-protein] transferase	coa[c] + 13mmyrsACP[c] <=> ACP[c] + ipdcoa[c]	g.29871.CDS.252	-1000	1000	0	Glycerophospholipid metabolism
IPDDI	isopentenyl-diphosphate D-isomerase	ipdp[c] <=> dmpp[c]	g.29871.CDS.413	-1000	1000	0	Squalene and cholesterol synthesis
IPDGK	isopentadecanoyl-Diacylglycerol kinase	atp[c] + 12dipdglyc[c] -> h[c] + adp[c] + pai15[c]	g.29871.CDS.1151	0	1000	0	Glycerophospholipid metabolism
ISOMALT	Isomaltose 6-alpha-D-glucanohydrolase	h2o[c] + isomal[c] -> 2 glc_D[c]	g.29871.CDS.1504	0	1000	0	Starch and sucrose metabolism
ITDCOATA	12-methyl-tridecanoyl-ACP[acyl-carrier-protein] transferase	coa[c] + 12mtridecACP[c] <=> ACP[c] + itdcoa[c]	g.29871.CDS.252	-1000	1000	0	Glycerophospholipid metabolism
ITDGK	isotetradecanoyl-Diacylglycerol kinase	atp[c] + 12ditdglyc[c] -> h[c] + adp[c] + pai14[c]	g.29871.CDS.1151	0	1000	0	Glycerophospholipid metabolism
IVCOATA	3-methylbutanoyl-CoA[acyl-carrier-protein] transferase	ACP[c] + ivcoa[c] <=> coa[c] + 3mbutACP[c]	g.29871.CDS.252	-1000	1000	0	Glycerophospholipid metabolism
KAS14	beta-ketoacyl-ACP synthase	h[c] + malACP[c] + acACP[c] -> ACP[c] + actACP[c] + co2[c]	(g.29871.CDS.19 and g.29871.CDS.500)	0	1000	0	Fatty acid synthesis
KAS_HP	3-hydroxy-palmetoyl-ACP synthesis	2 h[c] + nadph[c] + malACP[c] + myrsACP[c] -> ACP[c] + nadp[c] + 3hpalmACP[c] + co2[c]		0	1000	0	Fatty acid synthesis
KDOCT2	3-deoxy-manno-octulosonate cytidylyltransferase	ctp[c] + kdo[c] -> ppi[c] + ckdo[c]	g.29871.CDS.1411	0	1000	0	Lipopolysaccharide biosynthesis
KHK	ketohexokinase	atp[c] + fru[c] -> h[c] + adp[c] + f1p[c]	g.29871.CDS.235	0	1000	0	Fructose and mannose metabolism
Kt1r	potassium transport via uniport reversible (facilitated diffusion)	k[e] <=> k[c]	g.29871.CDS.2764	-1000	1000	0	Transport, extracellular
Kt3	potassium proton antiporter irreversible	h[e] + k[c] -> h[c] + k[e]	(g.29871.CDS.61 or g.29871.CDS.1648 or g.29871.CDS.603)	0	1000	0	Transport, extracellular
L2A6ODs	L-2-Amino-6-oxopimelate conversion to 2,3,4,5-Tetrahydrodipicolinate (spontaneous)	l2a6o[c] -> h2o[c] + h[c] + thdp[c]	Unknown	0	1000	0	Lysine metabolism
LACLi	S lactate acetaldehyde lyase formate forming, irreversible	lac_L[c] -> acald[c] + for[c]	g.29871.CDS.698	0	1000	0	Pyruvate metabolism
LACZ	b-galactosidase	h2o[c] + lcts[c] -> glc_D[c] + gal[c]	(g.29871.CDS.2863 or g.29871.CDS.2487 or g.29871.CDS.2261 or g.29871.CDS.1817 or g.29871.CDS.2239 or g.29871.CDS.2261 or g.29871.CDS.2487 or g.29871.CDS.1817)	0	1000	0	Galactose metabolism
LARGNAT	L-arogenate:2-oxoglutarate aminotransferase	oaa[c] + Largn[c] <=> asp_L[c] + pphn[c]	(1140001.3.peg.2139 or 1140001.3.peg.2157 or 1140001.3.peg.2938 or 1140001.3.peg.718 or 1140001.3.peg.763)	-1000	1000	0	Phenylalanine metabolism
LCTSabc	lactose transport via ABC system (import)	h2o[c] + atp[c] + lcts[e] -> h[c] + adp[c] + pi[c] + lcts[c]		0	1000	0	Transport, extracellular
LDH_L	L-lactate dehydrogenase	nad[c] + lac_L[c] <=> h[c] + nadh[c] + pyr[c]	(g.29871.CDS.2204 or g.29871.CDS.2303 or g.29871.CDS.2303 or g.29871.CDS.2204)	-1000	1000	0	Glycolysis/gluconeogenesis
LEUTA	leucine transaminase	akg[c] + leu_L[c] <=> glu_L[c] + 4mop[c]	1140001.3.peg.638	-1000	1000	0	Valine, leucine, and isoleucine metabolism
LEUabc	L-leucine transport via ABC system	h2o[c] + atp[c] + leu_L[e] -> h[c] + adp[c] + pi[c] + leu_L[c]	(g.29871.CDS.2656 or g.29871.CDS.2047 or g.29871.CDS.2796 or g.29871.CDS.2872 or g.29871.CDS.2394)	0	1000	0	Transport, extracellular
LEUt2r	L-leucine reversible transport via proton symport	h[e] + leu_L[e] <=> h[c] + leu_L[c]	(g.29871.CDS.901 or g.29871.CDS.1213)	-1000	1000	0	Transport, extracellular
LGTHL	lactoylglutathione lyase	gthrd[c] + mthgxl[c] -> lgt_S[c]	g.29871.CDS.1035	0	1000	0	Pyruvate metabolism
LPAMS	Lipoamide synthase	thmpp[c] + adhlam[c] -> hethmpp[c] + lpam[c]	(g.29871.CDS.2378 and g.29871.CDS.2344)	0	1000	0	Valine, leucine, and isoleucine metabolism
LYSt2r	L-lysine reversible transport via proton symport	h[e] + lys_L[e] <=> h[c] + lys_L[c]		-1000	1000	0	Transport, extracellular
L_LACD2	L-Lactate dehydrogenase (ubiquinone)	q8[c] + lac_L[c] -> pyr[c] + q8h2[c]	(g.29871.CDS.2204 or g.29871.CDS.2303)	0	1000	0	Pyruvate metabolism
L_LACD3	L-Lactate dehydrogenase (menaquinone)	mqn8[c] + lac_L[c] -> pyr[c] + mql8[c]	(g.29871.CDS.2303 or g.29871.CDS.2204)	0	1000	0	Pyruvate metabolism
L_LACDr	L-Lactate dehydrogenase, reversible	lac_L[c] + 2 ficytC[c] <=> 2 h[c] + pyr[c] + 2 focytC[c]	(g.29871.CDS.2204 or g.29871.CDS.2303)	-1000	1000	0	Pyruvate metabolism
L_LACNa1t	malate-H+/na1[c]-lactate antiporter	2 h[e] + mal_L[e] + lac_L[c] + na1[c] <=> 2 h[c] + lac_L[e] + na1[e] + mal_L[c]	g.29871.CDS.1533	-1000	1000	0	Transport, extracellular
MACCOAT	2-Methylacetyl-CoA thiolase	coa[c] + 2maacoa[c] -> accoa[c] + ppcoa[c]	g.29871.CDS.2309	0	1000	0	Valine, leucine, and isoleucine metabolism
MADGBG	beta-glucosidase (methyl-alpha-D-glucoside)	h2o[c] + madg[c] <=> glc_D[c] + meoh[c]	(g.29871.CDS.1454 or g.29871.CDS.6 or g.29871.CDS.2660 or g.29871.CDS.2749)	-1000	1000	0	Starch and sucrose metabolism
MALCOAPYRCT	Malonyl CoA pyruvate carboxytransferase	malcoa[c] + pyr[c] <=> accoa[c] + oaa[c]	g.29871.CDS.2692	-1000	1000	0	Propanoate metabolism
MALDC	Malonate decarboxylase	h[c] + HC00319[c] -> co2[c] + ac[c]	(g.29871.CDS.551 and g.29871.CDS.386 and g.29871.CDS.386 and g.29871.CDS.896 and g.29871.CDS.124 and g.29871.CDS.534 and g.29871.CDS.913)	0	1000	0	Others
MALLACDt	Na+ lactate / malate H+ antiporter	h[c] + lac_D[e] + na1[e] + mal_L[c] <=> h[e] + mal_L[e] + lac_D[c] + na1[c]	g.29871.CDS.1533	-1000	1000	0	Transport, extracellular
MALNAt	na1[c]/malate symporter	mal_L[e] + na1[e] <=> na1[c] + mal_L[c]	g.29871.CDS.1533	-1000	1000	0	Transport, extracellular
MALT	alpha-glucosidase	h2o[c] + malt[c] -> 2 glc_D[c]	(g.29871.CDS.1504 or g.29871.CDS.2719 or g.29871.CDS.764 or g.29871.CDS.2800)	0	1000	0	Starch and sucrose metabolism
MALT6PH	maltose-6-phosphate hydrolase	h2o[c] + malt6p[c] -> g6p[c] + glc_D[c]		0	1000	0	Starch and sucrose metabolism
MALTATr	maltose O-acetyltransferase	accoa[c] + malt[c] <=> coa[c] + acmalt[c]	g.29871.CDS.22	-1000	1000	0	Starch and sucrose metabolism
MALTHXabc	maltohexaose transport via ABC system	h2o[c] + atp[c] + malthx[e] -> h[c] + adp[c] + pi[c] + malthx[c]	(g.29871.CDS.2988 or g.29871.CDS.2497 or g.29871.CDS.2991)	0	1000	0	Transport, extracellular
MALTTRabc	Maltotriose transport via ABC system	h2o[c] + atp[c] + malttr[e] -> h[c] + adp[c] + pi[c] + malttr[c]	(g.29871.CDS.2988 and g.29871.CDS.2497 and g.29871.CDS.2991 and Unknown)	0	1000	0	Transport, extracellular
MALTabc	maltose transport via ABC system	h2o[c] + atp[c] + malt[e] -> h[c] + adp[c] + pi[c] + malt[c]	((g.29871.CDS.924 and g.29871.CDS.143 and g.29871.CDS.737) or g.29871.CDS.1311 or (g.29871.CDS.2497 and g.29871.CDS.2988 and g.29871.CDS.2991))	0	1000	0	Transport, extracellular
MALTpts	maltose transport via PEP:Pyr PTS	pep[c] + malt[e] -> pyr[c] + malt6p[c]	(g.29871.CDS.255 and (g.29871.CDS.585 or g.29871.CDS.584) and g.29871.CDS.79 and (g.29871.CDS.585 or g.29871.CDS.584))	0	1000	0	Transport, extracellular
MAN6PI	mannose-6-phosphate isomerase	man6p[c] <=> f6p[c]	g.29871.CDS.410	-1000	1000	0	Fructose and mannose metabolism
MANA4	Alpha-galactosidase (EC 3.2.1.22)	h2o[c] + mantr[c] <=> gal[c] + melib[c]	(g.29871.CDS.2541 or g.29871.CDS.2987)	-1000	1000	0	Plant polysaccharide degradation
MANpts	D-mannose transport via PEP:Pyr PTS	pep[c] + man[e] -> pyr[c] + man6p[c]	(g.29871.CDS.898 or g.29871.CDS.1124 or g.29871.CDS.1751 or ((g.29871.CDS.1065 or g.29871.CDS.203) and g.29871.CDS.255 and (g.29871.CDS.35 or g.29871.CDS.1222) and g.29871.CDS.79 and (g.29871.CDS.1189 or g.29871.CDS.324 or g.29871.CDS.1509 or g.29871.CDS.203 or g.29871.CDS.1436)))	0	1000	0	Transport, extracellular
MBDGBG	beta-glucosidase	h2o[c] + mbdg[c] <=> glc_D[c] + meoh[c]	(g.29871.CDS.2660 or g.29871.CDS.2749 or g.29871.CDS.6 or g.29871.CDS.1454)	-1000	1000	0	Starch and sucrose metabolism
MCLOR	3-Mercaptolactate:NAD+ oxidoreductase	nad[c] + mercplac[c] <=> h[c] + nadh[c] + mercppyr[c]	(g.29871.CDS.2303 or g.29871.CDS.2204)	-1000	1000	0	Methionine and cysteine metabolism
MCOATA	Malonyl-CoA-ACP transacylase	ACP[c] + malcoa[c] <=> coa[c] + malACP[c]	g.29871.CDS.252	-1000	1000	0	Fatty acid oxidation
ME1	malic enzyme (NAD)	nad[c] + mal_L[c] -> nadh[c] + co2[c] + pyr[c]	g.29871.CDS.1402	0	1000	0	Citric acid cycle
MECDPDH2	2C-methyl-D-erythritol 2,4 cyclodiphosphate dehydratase	nadh[c] + 2mecdp[c] -> h2o[c] + nad[c] + h2mb4p[c]		0	1000	0	Terpenoid backbone biosynthesis
MECDPS	2-C-methyl-D-erythritol 2,4-cyclodiphosphate synthase	2p4c2me[c] -> cmp[c] + 2mecdp[c]		0	1000	0	Terpenoid backbone biosynthesis
MEPCT	2-C-methyl-D-erythritol 4-phosphate cytidylyltransferase	h[c] + ctp[c] + 2me4p[c] -> ppi[c] + 4c2me[c]		0	1000	0	Terpenoid backbone biosynthesis
METALA1c	Hydrolysis of L-methionyl-L-alanine	h2o[c] + metala[c] <=> ala_L[c] + met_L[c]	(g.29871.CDS.72 or g.29871.CDS.24 or g.29871.CDS.1742 or g.29871.CDS.1568 or g.29871.CDS.1742)	-1000	1000	0	Peptide metabolism
METALAabc	L-methionyl-L-alanine transport via ABC system	h2o[c] + atp[c] + metala[e] -> h[c] + adp[c] + pi[c] + metala[c]	(g.29871.CDS.131 or g.29871.CDS.1955 or g.29871.CDS.1022 or g.29871.CDS.823 or g.29871.CDS.1876 or g.29871.CDS.152 or g.29871.CDS.352 or g.29871.CDS.1917)	0	1000	0	Transport, extracellular
METAT	methionine adenosyltransferase	h2o[c] + atp[c] + met_L[c] -> pi[c] + ppi[c] + amet[c]	g.29871.CDS.238	0	1000	0	Methionine and cysteine metabolism
METDabc	D-methionine transport via ABC system	h2o[c] + atp[c] + met_D[e] -> h[c] + adp[c] + pi[c] + met_D[c]	(Unknown and (g.29871.CDS.2294 or g.29871.CDS.964 or g.29871.CDS.2713 or g.29871.CDS.526) and (g.29871.CDS.633 or g.29871.CDS.954 or g.29871.CDS.2255))	0	1000	0	Transport, extracellular
METSOX1abc	L-methionine S-oxide transport via ABC system	h2o[c] + atp[c] + metsox_S_L[e] -> h[c] + adp[c] + pi[c] + metsox_S_L[c]	((g.29871.CDS.2294 or g.29871.CDS.964 or g.29871.CDS.2713 or g.29871.CDS.526) and (g.29871.CDS.633 or g.29871.CDS.2255 or g.29871.CDS.954) and Unknown)	0	1000	0	Transport, extracellular
METSOX2abc	L-methionine R-oxide transport via ABC system	h2o[c] + atp[c] + metsox_R_L[e] -> h[c] + adp[c] + pi[c] + metsox_R_L[c]	((g.29871.CDS.633 or g.29871.CDS.954 or g.29871.CDS.2255) and (g.29871.CDS.2294 or g.29871.CDS.964 or g.29871.CDS.2713 or g.29871.CDS.526) and Unknown)	0	1000	0	Transport, extracellular
METSOXR1r	L-methionine-S-oxide reductase, reversible	trdrd[c] + metsox_S_L[c] <=> h2o[c] + trdox[c] + met_L[c]	(g.29871.CDS.2724 or g.29871.CDS.346 or g.29871.CDS.2678)	-1000	1000	0	Transport, extracellular
METabc	L-methionine transport via ABC system	h2o[c] + atp[c] + met_L[e] -> h[c] + adp[c] + pi[c] + met_L[c]	((g.29871.CDS.2713 or g.29871.CDS.526 or g.29871.CDS.964 or g.29871.CDS.2294) and (g.29871.CDS.633 or g.29871.CDS.2255 or g.29871.CDS.954) and Unknown)	0	1000	0	Transport, extracellular
METt2r	L-methionine reversible transport via proton symport	h[e] + met_L[e] <=> h[c] + met_L[c]		-1000	1000	0	Transport, extracellular
MEVK1c	mevalonate kinase (atp) cytosol	atp[c] + mev_R[c] -> h[c] + adp[c] + 5pmev[c]	(g.29871.CDS.568 or g.29871.CDS.973)	0	1000	0	Squalene and cholesterol synthesis
MG2abc	magnesium transport via ABC system	h2o[c] + atp[c] + mg2[e] -> h[c] + adp[c] + pi[c] + mg2[c]	Unknown	0	1000	0	Transport, extracellular
MGSA	methylglyoxal synthase	dhap[c] -> pi[c] + mthgxl[c]	g.29871.CDS.1180	0	1000	0	Pyruvate metabolism
MGt5	magnesium transport in/out via permease (no H+)	mg2[c] <=> mg2[e]	(g.29871.CDS.1321 or g.29871.CDS.636)	-1000	1000	0	Transport, extracellular
MI1PP	myo-inositol 1-phosphatase	h2o[c] + mi1p_D[c] -> pi[c] + inost[c]	g.29871.CDS.2137	0	1000	0	Inositol phosphate metabolism
MI3PP	myo-inositol 3-phosphatase	h2o[c] + mi3p_D[c] -> pi[c] + inost[c]	g.29871.CDS.2137	0	1000	0	Inositol phosphate metabolism
MI4PP	myo-inositol 4-phosphatase	h2o[c] + mi4p_D[c] -> pi[c] + inost[c]	g.29871.CDS.2137	0	1000	0	Inositol phosphate metabolism
MK8t	Menaquinone secretion/ uptake (menaquinone 8)	mqn8[c] <=> mqn8[e]		-1000	1000	0	Transport, extracellular
MLTG1	Maltodextrin glucosidase (maltotriose)	h2o[c] + malttr[c] -> glc_D[c] + malt[c]	g.29871.CDS.1504	0	1000	0	Starch and sucrose metabolism
MLTG2	Maltodextrin glucosidase (maltotetraose)	h2o[c] + maltttr[c] -> glc_D[c] + malttr[c]	g.29871.CDS.1504	0	1000	0	Starch and sucrose metabolism
MLTG3	Maltodextrin glucosidase (maltopentaose)	h2o[c] + maltpt[c] -> glc_D[c] + maltttr[c]	g.29871.CDS.1504	0	1000	0	Starch and sucrose metabolism
MLTG4	Maltodextrin glucosidase (maltohexaose)	h2o[c] + malthx[c] -> glc_D[c] + maltpt[c]	g.29871.CDS.1504	0	1000	0	Starch and sucrose metabolism
MLTG5	Maltodextrin glucosidase (maltoheptaose)	h2o[c] + malthp[c] -> glc_D[c] + malthx[c]	g.29871.CDS.1504	0	1000	0	Starch and sucrose metabolism
MLTP4	Maltose phosphorylase	pi[c] + malt[c] <=> glc_D[c] + g1p_B[c]	(Unknown and g.29871.CDS.936)	-1000	1000	0	Starch and sucrose metabolism
MMSAD5	3-Oxopropanoate:NADP+ oxidoreductase (decarboxylating, CoA-acetylating)	coa[c] + nadp[c] + msa[c] <=> h[c] + nadph[c] + malcoa[c]	g.29871.CDS.1230	-1000	1000	0	Propanoate metabolism
MNLpts	mannitol transport via PEP:Pyr PTS	pep[c] + mnl[e] -> pyr[c] + mnl1p[c]	(Unknown and g.29871.CDS.79 and Unknown and g.29871.CDS.255 and Unknown)	0	1000	0	Transport, extracellular
MNabc	manganese transport via ABC system	h2o[c] + atp[c] + mn2[e] -> h[c] + adp[c] + pi[c] + mn2[c]	(g.29871.CDS.267 and Unknown and g.29871.CDS.387 and g.29871.CDS.498)	0	1000	0	Transport, extracellular
MNt2	manganese transport in via proton symport	h[e] + mn2[e] -> h[c] + mn2[c]	(g.29871.CDS.1293 or g.29871.CDS.1556 or g.29871.CDS.3030)	0	1000	0	Transport, extracellular
MOHMT	3-methyl-2-oxobutanoate hydroxymethyltransferase	h2o[c] + 3mob[c] + mlthf[c] -> 2dhp[c] + thf[c]	g.29871.CDS.2979	0	1000	0	CoA synthesis
MTAN	methylthioadenosine nucleosidase	h2o[c] + 5mta[c] -> ade[c] + 5mtr[c]	(g.29871.CDS.364 and g.29871.CDS.364)	0	1000	0	Arginine and Proline Metabolism
MTHFC	methenyltetrahydrofolate cyclohydrolase	h2o[c] + methf[c] <=> h[c] + 10fthf[c]	(g.29871.CDS.2289 or (g.29871.CDS.610 and g.29871.CDS.610))	-1000	1000	0	Folate metabolism
MTHFD	methylenetetrahydrofolate dehydrogenase (NADP)	nadp[c] + mlthf[c] <=> nadph[c] + methf[c]	(g.29871.CDS.610 and g.29871.CDS.610)	-1000	1000	0	Folate metabolism
MTHFD2	methylenetetrahydrofolate dehydrogenase (NAD)	nad[c] + mlthf[c] <=> nadh[c] + methf[c]		-1000	1000	0	Folate metabolism
MTHPTGHM	5 methyltetrahydropteroyltriglutamate homocysteine S methyltransferase	hcys_L[c] + 5mthglu[c] -> met_L[c] + thglu[c]	(1140001.3.peg.1241 or 1140001.3.peg.270)	0	1000	0	Methionine and cysteine metabolism
NACASPAH	N-Acetyl-L-aspartate amidohydrolase	h2o[c] + Nacasp[c] -> ac[c] + asp_L[c]	g.29871.CDS.479	0	1000	0	Alanine and aspartate metabolism
NACt2r	Nicotinic acid transport by proton symport reversible	h[c] + nac[c] <=> h[e] + nac[e]		-1000	1000	0	Transport, extracellular
NADH10	NADH dehydrogenase (menaquinone-8 & 0 protons)	h[c] + nadh[c] + mqn8[c] -> nad[c] + mql8[c]	(g.29871.CDS.1747 or g.29871.CDS.1003)	0	1000	0	Energy metabolism
NADH5	NADH dehydrogenase (ubiquinone-8 )	h[c] + nadh[c] + q8[c] -> nad[c] + q8h2[c]	(g.29871.CDS.1003 or g.29871.CDS.1747)	0	1000	0	Energy metabolism
NADH9	NADH dehydrogenase (demethylmenaquinone-8 & 0 protons)	h[c] + 2dmmq8[c] + nadh[c] -> nad[c] + 2dmmql8[c]	(g.29871.CDS.1747 or g.29871.CDS.1003)	0	1000	0	Energy metabolism
NADK	NAD kinase	atp[c] + nad[c] -> h[c] + adp[c] + nadp[c]	g.29871.CDS.1521	0	1000	0	NAD metabolism
NADK2	NAD kinase (dTTP)	nad[c] + dttp[c] -> h[c] + nadp[c] + dtdp[c]	g.29871.CDS.1521	0	1000	0	NAD metabolism
NADN	NAD nucleosidase	h2o[c] + nad[c] -> h[c] + adprib[c] + ncam[c]		0	1000	0	NAD metabolism
NADS1	NAD synthase (nh3)	atp[c] + nh4[c] + dnad[c] -> h[c] + nad[c] + ppi[c] + amp[c]	1140001.3.peg.2535	0	1000	0	NAD metabolism
NADS2	NAD synthase (glutamine-hydrolysing)	h2o[c] + atp[c] + gln_L[c] + dnad[c] -> h[c] + glu_L[c] + nad[c] + ppi[c] + amp[c]		0	1000	0	NAD metabolism
NAPRT	NAPRTase	h[c] + prpp[c] + nac[c] -> ppi[c] + nicrnt[c]	g.29871.CDS.1420	0	1000	0	NAD metabolism
NAt3_1	sodium proton antiporter (H:NA is 1:1)	h[e] + na1[c] <=> h[c] + na1[e]	(g.29871.CDS.2006 or g.29871.CDS.2735 or ((g.29871.CDS.2735 or g.29871.CDS.2006) and Unknown))	-1000	1000	0	Transport, extracellular
NDPK1	nucleoside-diphosphate kinase (ATP:GDP)	atp[c] + gdp[c] <=> adp[c] + gtp[c]	g.29871.CDS.943	-1000	1000	0	Nucleotide interconversion
NDPK2	nucleoside-diphosphate kinase (ATP:UDP)	atp[c] + udp[c] <=> adp[c] + utp[c]	1140001.3.peg.1176	-1000	1000	0	Nucleotide interconversion
NDPK3	nucleoside-diphosphate kinase (ATP:CDP)	atp[c] + cdp[c] <=> adp[c] + ctp[c]	g.29871.CDS.943	-1000	1000	0	Nucleotide interconversion
NDPK4	nucleoside-diphosphate kinase (ATP:dTDP)	atp[c] + dtdp[c] <=> adp[c] + dttp[c]	g.29871.CDS.943	-1000	1000	0	Nucleotide interconversion
NDPK5	Nucleoside-diphosphate kinase (ATP:dGDP)	atp[c] + dgdp[c] <=> adp[c] + dgtp[c]	g.29871.CDS.943	-1000	1000	0	Nucleotide interconversion
NDPK6	Nucleoside-diphosphate kinase (ATP:dUDP)	atp[c] + dudp[c] <=> adp[c] + dutp[c]	g.29871.CDS.943	-1000	1000	0	Nucleotide interconversion
NDPK7	nucleoside-diphosphate kinase (ATP:dCDP)	atp[c] + dcdp[c] <=> adp[c] + dctp[c]	g.29871.CDS.943	-1000	1000	0	Nucleotide interconversion
NDPK8	Nucleoside-diphosphate kinase (ATP:dADP)	atp[c] + dadp[c] <=> adp[c] + datp[c]	g.29871.CDS.943	-1000	1000	0	Nucleotide interconversion
NDPK9	nucleoside-diphosphate kinase (ATP:IDP)	atp[c] + idp[c] <=> adp[c] + itp[c]	g.29871.CDS.943	-1000	1000	0	Nucleotide interconversion
NEU23	sialidase; cytosol (NEU2)	h2o[c] + gt1b_hs[c] -> acnam[c] + gd1b_hs[c]	(g.29871.CDS.6 or g.29871.CDS.1454 or g.29871.CDS.2749 or g.29871.CDS.2660)	0	1000	0	O-Glycan degradation
NH4tb	NH4tb	nh4[e] <=> nh4[c]		-1000	1000	0	Transport, extracellular
NMNAT	nicotinamide-nucleotide adenylyltransferase	h[c] + atp[c] + nmn[c] -> nad[c] + ppi[c]	g.29871.CDS.272	0	1000	0	NAD metabolism
NMNPH	NMN phosphatase	h[c] + adp[c] + nmn[c] -> atp[c] + rnam[c]	g.29871.CDS.1774	0	1000	0	NAD metabolism
NNAM	nicotinamidase	h2o[c] + ncam[c] -> nh4[c] + nac[c]	g.29871.CDS.479	0	1000	0	NAD metabolism
NNATr	nicotinate-nucleotide adenylyltransferase	h[c] + atp[c] + nicrnt[c] -> ppi[c] + dnad[c]	1140001.3.peg.1426	0	1000	0	NAD metabolism
NNDMBRT	Nicotinate-nucleotide dimethylbenzimidazole phosphoribosyltransferase	nicrnt[c] + dmbzid[c] -> h[c] + nac[c] + 5prdmbz[c]	Unknown	0	1000	0	NAD metabolism
NNDPR	nicotinate-nucleotide diphosphorylase (carboxylating)	2 h[c] + prpp[c] + quln[c] -> co2[c] + ppi[c] + nicrnt[c]	1140001.3.peg.2637	0	1000	0	NAD metabolism
NO2t2r	nitrite transport in via proton symport, reversible	h[e] + no2[e] <=> h[c] + no2[c]	g.29871.CDS.850	-1000	1000	0	Transport, extracellular
NOPHMO	R04987	h[c] + nadph[c] + o2[c] + 2oph[c] -> h2o[c] + nadp[c] + 2ohph[c]	g.29871.CDS.671	0	1000	0	Ubiquinone and other terpenoid-quinone biosynthesis
NP1_r	nucleotide phosphatase	h[c] + nac[c] + r1p[c] <=> pi[c] + nicrns[c]	(g.29871.CDS.827 or g.29871.CDS.739)	-1000	1000	0	NAD metabolism
NTD1	5'-nucleotidase (dUMP)	h2o[c] + dump[c] -> pi[c] + duri[c]		0	1000	0	Pyrimidine catabolism
NTD10	5'-nucleotidase (XMP)	h2o[c] + xmp[c] -> pi[c] + xtsn[c]		0	1000	0	Nucleotide interconversion
NTD11	5'-nucleotidase (IMP)	h2o[c] + imp[c] -> pi[c] + ins[c]		0	1000	0	Purine catabolism
NTD2	5'-nucleotidase (UMP)	h2o[c] + ump[c] -> pi[c] + uri[c]		0	1000	0	Pyrimidine catabolism
NTD4	5'-nucleotidase (CMP)	h2o[c] + cmp[c] -> pi[c] + cytd[c]		0	1000	0	Pyrimidine catabolism
NTD5	5'-nucleotidase (dTMP)	h2o[c] + dtmp[c] -> pi[c] + thymd[c]		0	1000	0	Pyrimidine catabolism
NTD6	5'-nucleotidase (dAMP)	h2o[c] + damp[c] -> pi[c] + dad_2[c]		0	1000	0	Nucleotide interconversion
NTD7	5'-nucleotidase (AMP)	h2o[c] + amp[c] -> pi[c] + adn[c]		0	1000	0	Nucleotide interconversion
NTD8	5'-nucleotidase (dGMP)	h2o[c] + dgmp[c] -> pi[c] + dgsn[c]		0	1000	0	Nucleotide interconversion
NTD9	5'-nucleotidase (GMP)	h2o[c] + gmp[c] -> pi[c] + gsn[c]		0	1000	0	Nucleotide interconversion
NTPP7	Nucleoside triphosphate pyrophosphorylase (dttp)	h2o[c] + dttp[c] -> h[c] + ppi[c] + dtmp[c]		0	1000	0	Nucleotide interconversion
NTPTP1	Nucleoside triphosphate tripolyhydrolase	h2o[c] + dgtp[c] -> pppi[c] + dgsn[c]	g.29871.CDS.1493	0	1000	0	Nucleotide interconversion
NTRARy	nitrate reductase NADPH	h[c] + nadph[c] + no3[c] -> h2o[c] + nadp[c] + no2[c]	g.29871.CDS.2236	0	1000	0	Nitrogen metabolism
O2t	o2 transport (diffusion)	o2[e] <=> o2[c]	Unknown	-1000	1000	0	Transport, extracellular
OAACLi	ITP oxaloacetate carboxy lyase adding ITP phosphoenolpyruvate forming, irreversible	oaa[c] + itp[c] -> co2[c] + pep[c] + idp[c]	g.29871.CDS.981	0	1000	0	Citric acid cycle
OAADC	oxaloacetate decarboxylase	h[c] + oaa[c] -> co2[c] + pyr[c]	(g.29871.CDS.888 or g.29871.CDS.36 or g.29871.CDS.555 or g.29871.CDS.3036 or g.29871.CDS.726)	0	1000	0	Unassigned
OBTFL	2-Oxobutanoate formate lyase	2obut[c] + coa[c] -> for[c] + ppcoa[c]	g.29871.CDS.2044	0	1000	0	Propanoate metabolism
OCBT	ornithine carbamoyltransferase	cbp[c] + orn[c] <=> h[c] + pi[c] + citr_L[c]	g.29871.CDS.1085	-1000	1000	0	Urea cycle
OCDCEAtr	fatty acid transport via diffusion	ocdcea[e] <=> ocdcea[c]		-1000	1000	0	Transport, extracellular
OIVD1r	2-oxoisovalerate dehydrogenase (acylating; 4-methyl-2-oxopentaoate)	nad[c] + coa[c] + 4mop[c] <=> nadh[c] + co2[c] + ivcoa[c]	Unknown	-1000	1000	0	Valine, leucine, and isoleucine metabolism
OIVD2	2-oxoisovalerate dehydrogenase (acylating; 3-methyl-2-oxobutanoate)	3mob[c] + nad[c] + coa[c] -> nadh[c] + co2[c] + ibcoa[c]		0	1000	0	Valine, leucine, and isoleucine metabolism
OIVD3	2-oxoisovalerate dehydrogenase (acylating; 3-methyl-2-oxopentanoate)	nad[c] + coa[c] + 3mop[c] -> nadh[c] + 2mbcoa[c] + co2[c]	Unknown	0	1000	0	Valine, leucine, and isoleucine metabolism
OMBZLM	2-Octaprenyl-6-methoxy-benzoquinol methylase	amet[c] + 2ombzl[c] -> h[c] + ahcys[c] + 2ommbl[c]		0	1000	0	Ubiquinone and other terpenoid-quinone biosynthesis
OMMBLHX3	2-Octaprenyl-3-methyl-6-methoxy-1,4-benzoquinol hydroxylase (anaerobic)	3 h2o[c] + 2 atp[c] + nad[c] + 2ommbl[c] -> 3 h[c] + 2 adp[c] + 2 pi[c] + nadh[c] + 2omhmbl[c]		0	1000	0	Ubiquinone and other terpenoid-quinone biosynthesis
OMPDC	orotidine-5'-phosphate decarboxylase	h[c] + orot5p[c] -> co2[c] + ump[c]	1140001.3.peg.564	0	1000	0	Pyrimidine synthesis
OMPHHX3	2-octaprenyl-6-methoxyphenol hydroxylase (anaerobic)	3 h2o[c] + 2 atp[c] + nad[c] + 2omph[c] -> 3 h[c] + 2 adp[c] + 2 pi[c] + nadh[c] + 2ombzl[c]		0	1000	0	Ubiquinone and other terpenoid-quinone biosynthesis
OPHBDC	Octaprenyl-hydroxybenzoate decarboxylase	h[c] + 3ophb[c] -> co2[c] + 2oph[c]	(1140001.3.peg.1777 and 1140001.3.peg.1778)	0	1000	0	Ubiquinone and other terpenoid-quinone biosynthesis
OPHHX	2-Octaprenylphenol hydroxylase	0.5 o2[c] + 2oph[c] -> 2ohph[c]	1140001.3.peg.1690	0	1000	0	Ubiquinone and other terpenoid-quinone biosynthesis
OPHHX3	2-Octaprenylphenol hydroxylase (anaerobic)	3 h2o[c] + 2 atp[c] + nad[c] + 2oph[c] -> 3 h[c] + 2 adp[c] + 2 pi[c] + nadh[c] + 2ohph[c]		0	1000	0	Ubiquinone and other terpenoid-quinone biosynthesis
ORNDC	Ornithine Decarboxylase	h[c] + orn[c] -> co2[c] + ptrc[c]	g.29871.CDS.1253	0	1000	0	Urea cycle
ORNTAC	ornithine transacetylase	glu_L[c] + acorn[c] <=> orn[c] + acglu[c]	(1140001.3.peg.1747 or 1140001.3.peg.1994 or 1140001.3.peg.590 or 1140001.3.peg.859)	-1000	1000	0	Arginine and Proline Metabolism
OROTPT	Orotidine-5'-phosphate pyrophosphate phosphoribosyltransferase	prpp[c] + orot[c] -> ppi[c] + orot5p[c]	1140001.3.peg.563	0	1000	0	Pyrimidine synthesis
P5CRyr	L-ProlineNADP+ 5-oxidoreductase	nadp[c] + pro_L[c] <=> 2 h[c] + nadph[c] + 1pyr5c[c]	1140001.3.peg.2701	-1000	1000	0	Arginine and Proline Metabolism
PAAI17P	anteisoheptadecanoyl-phosphatidic acid phosphatase	h2o[c] + paai17[c] -> pi[c] + 12daihdglyc[c]		0	1000	0	Glycerophospholipid metabolism
PAI17P	isoheptadecanoyl-phosphatidic acid phosphatase	h2o[c] + pai17[c] -> pi[c] + 12dihdglyc[c]		0	1000	0	Glycerophospholipid metabolism
PAPA180	Phosphatidate phosphatase (n-C18:0)	h2o[c] + pa180[c] -> pi[c] + 12dgr180[c]		0	1000	0	Glycerophospholipid metabolism
PAPPT2	phospho-N-acetylmuramoyl-pentapeptide-transferase (gamma-glutamate)	udcpp[c] + uGgla[c] -> ump[c] + uaGgla[c]	g.29871.CDS.780	0	1000	0	Cell wall biosynthesis
PAPPT3	phospho-N-acetylmuramoyl-pentapeptide-transferase (meso-2,6-diaminopimelate)	udcpp[c] + ugmda[c] -> ump[c] + uagmda[c]	g.29871.CDS.780	0	1000	0	Cell wall biosynthesis
PBt	Lead (Pb+2) ABC transporter	h2o[c] + atp[c] + pb[c] -> h[c] + adp[c] + pi[c] + pb[e]	(g.29871.CDS.1636 or g.29871.CDS.1146 or g.29871.CDS.2074 or g.29871.CDS.3074 or g.29871.CDS.1290 or g.29871.CDS.3117 or g.29871.CDS.642 or g.29871.CDS.2684 or g.29871.CDS.2523 or g.29871.CDS.2615)	0	1000	0	Transport, extracellular
PC8XM	precorrin-8X methylmutase	h[c] + pre8[c] -> hgbyr[c]	(g.29871.CDS.1871 or g.29871.CDS.148)	0	1000	0	Vitamin B12 metabolism
PDE1	3',5'-cyclic-nucleotide phosphodiesterase	h2o[c] + camp[c] -> h[c] + amp[c]	g.29871.CDS.396	0	1000	0	Nucleotide interconversion
PDE4	3',5'-cyclic-nucleotide phosphodiesterase	h2o[c] + 35cgmp[c] -> h[c] + gmp[c]	g.29871.CDS.396	0	1000	0	Nucleotide interconversion
PDHa	pyruvate dehydrogenase (lipoamide)	h[c] + pyr[c] + lpam[c] -> co2[c] + adhlam[c]		0	1000	0	Glycolysis/gluconeogenesis
PDHbr	pyruvate dehydrogenase (dihydrolipoamide) reversible	coa[c] + adhlam[c] <=> accoa[c] + dhlam[c]	g.29871.CDS.2746	-1000	1000	0	Glycolysis/gluconeogenesis
PDHc	pyruvate dehydrogenase (dihydrolipoamide dehydrogenase)	nad[c] + dhlam[c] -> h[c] + nadh[c] + lpam[c]	g.29871.CDS.2628	0	1000	0	Glycolysis/gluconeogenesis
PEPCK	Phosphoenolpyruvate carboxykinase (GTP)	gtp[c] + oaa[c] -> co2[c] + pep[c] + gdp[c]	g.29871.CDS.981	0	1000	0	Glycolysis/gluconeogenesis
PEPGLY	Peptidoglycan subunit synthesis	h[c] + uaagmda[c] + PGPm1[c] -> co2[c] + udcpdp[c] + PGP[c]	(g.29871.CDS.2649 or g.29871.CDS.1584 or g.29871.CDS.567)	0	1000	0	Cell wall biosynthesis
PERD	Erythronate 4-phosphate (4per) dehydrogenase	nad[c] + 4per[c] <=> h[c] + nadh[c] + ohpb[c]	1140001.3.peg.1373	-1000	1000	0	Vitamin B6 metabolism
PETHCT	phosphoethanolamine cytidyltransferase	h[c] + ctp[c] + ethamp[c] -> ppi[c] + cdpea[c]	g.29871.CDS.272	0	1000	0	Glycerophospholipid metabolism
PFK	phosphofructokinase	atp[c] + f6p[c] -> h[c] + adp[c] + fdp[c]	1140001.3.peg.1448	0	1000	0	Glycolysis/gluconeogenesis
PFK_2	Phosphofructokinase	atp[c] + tag6p_D[c] -> h[c] + adp[c] + tagdp_D[c]	((g.29871.CDS.1775 and (g.29871.CDS.1775 or g.29871.CDS.1007)) or g.29871.CDS.3 or g.29871.CDS.1497 or g.29871.CDS.553 or g.29871.CDS.955 or g.29871.CDS.104 or g.29871.CDS.92)	0	1000	0	Glycolysis/gluconeogenesis
PFK_3	ATPSedoheptulose 7-phosphate 1-phosphotransferase	atp[c] + s7p[c] -> h[c] + adp[c] + s17bp[c]	(g.29871.CDS.3 or g.29871.CDS.553 or g.29871.CDS.955 or g.29871.CDS.1497 or g.29871.CDS.104)	0	1000	0	Pentose phosphate pathway
PFL	pyruvate formate lyase	coa[c] + pyr[c] -> accoa[c] + for[c]	(g.29871.CDS.2044 or g.29871.CDS.2864)	0	1000	0	Pyruvate metabolism
PGAMT	phosphoglucosamine mutase	gam1p[c] <=> gam6p[c]	1140001.3.peg.215	-1000	1000	0	Cell wall biosynthesis
PGCDr	3-Phospho-D-glycerateNAD+ 2-oxidoreductase	nad[c] + 3pg[c] <=> h[c] + nadh[c] + 3php[c]	1140001.3.peg.1373	-1000	1000	0	Glycine, serine, alanine and threonine metabolism
PGI	glucose-6-phosphate isomerase	g6p[c] <=> f6p[c]	1140001.3.peg.46	-1000	1000	0	Glycolysis/gluconeogenesis
PGK	phosphoglycerate kinase	atp[c] + 3pg[c] <=> adp[c] + 13dpg[c]	1140001.3.peg.2003	-1000	1000	0	Glycolysis/gluconeogenesis
PGL	6-phosphogluconolactonase	h2o[c] + 6pgl[c] -> h[c] + 6pgc[c]	1140001.3.peg.1022	0	1000	0	Pentose phosphate pathway
PGM	phosphoglycerate mutase	2pg[c] <=> 3pg[c]	(1140001.3.peg.1193 or 1140001.3.peg.1537 or 1140001.3.peg.285)	-1000	1000	0	Glycolysis/gluconeogenesis
PGMT	phosphoglucomutase	g1p[c] <=> g6p[c]	(g.29871.CDS.1871 or g.29871.CDS.148 or g.29871.CDS.1729 or g.29871.CDS.213 or g.29871.CDS.183)	-1000	1000	0	Glycolysis/gluconeogenesis
PGMT2	phosphoglucomutase	g1p_B[c] <=> g6p_B[c]	(g.29871.CDS.1729 or g.29871.CDS.213 or g.29871.CDS.183 or g.29871.CDS.183 or g.29871.CDS.213 or g.29871.CDS.1729)	-1000	1000	0	Glycolysis/gluconeogenesis
PGPGT	Polyglycerol-phosphate alpha-glucosyltransferase	45 udpg[c] + prl45tca[c] <=> 45 h[c] + 45 udp[c] + prl45tcaglc[c]	g.29871.CDS.438	-1000	1000	0	Cell wall biosynthesis
PGPP180	phosphatidylglycerol phosphate phosphatase (n-C18:0)	h2o[c] + pgp180[c] -> pi[c] + pg180[c]	Unknown	0	1000	0	Glycerophospholipid metabolism
PGPPAI17	anteisoheptadecanoyl-Phosphatidylglycerophosphate phosphohydrolase	h2o[c] + pgpai17[c] -> pi[c] + pgai17[c]	Unknown	0	1000	0	Glycerophospholipid metabolism
PGPPI17	isoheptadecanoyl-Phosphatidylglycerophosphate phosphohydrolase	h2o[c] + pgpi17[c] -> pi[c] + pgi17[c]	Unknown	0	1000	0	Glycerophospholipid metabolism
PGSA120	Phosphatidylglycerol synthase (n-C12:0)	cdpdddecg[c] + glyc3p[c] -> h[c] + cmp[c] + pgp120[c]	(g.29871.CDS.2110 or g.29871.CDS.612)	0	1000	0	Glycerophospholipid metabolism
PGSA140	Phosphatidylglycerol synthase (n-C14:0)	cdpdtdecg[c] + glyc3p[c] -> h[c] + cmp[c] + pgp140[c]	(g.29871.CDS.612 or g.29871.CDS.2110)	0	1000	0	Glycerophospholipid metabolism
PGSA141	Phosphatidylglycerol synthase (n-C14:1)	cdpdtdec7eg[c] + glyc3p[c] -> h[c] + cmp[c] + pgp141[c]	(g.29871.CDS.2110 or g.29871.CDS.612)	0	1000	0	Glycerophospholipid metabolism
PGSA160	Phosphatidylglycerol synthase (n-C16:0)	cdpdhdecg[c] + glyc3p[c] -> h[c] + cmp[c] + pgp160[c]	(g.29871.CDS.612 or g.29871.CDS.2110)	0	1000	0	Glycerophospholipid metabolism
PGSA161	Phosphatidylglycerol synthase (n-C16:1)	cdpdhdec9eg[c] + glyc3p[c] -> h[c] + cmp[c] + pgp161[c]	(g.29871.CDS.612 or g.29871.CDS.2110)	0	1000	0	Glycerophospholipid metabolism
PGSA180	Phosphatidylglycerol synthase (n-C18:0)	cdpdodecg[c] + glyc3p[c] -> h[c] + cmp[c] + pgp180[c]	(g.29871.CDS.612 or g.29871.CDS.2110)	0	1000	0	Glycerophospholipid metabolism
PGSA181	Phosphatidylglycerol synthase (n-C18:1)	cdpdodec11eg[c] + glyc3p[c] -> h[c] + cmp[c] + pgp181[c]	(g.29871.CDS.612 or g.29871.CDS.2110)	0	1000	0	Glycerophospholipid metabolism
PGSAAI15	anteisopentadecanoyl-CDPdiacylglycerolsn-glycerol-3-phosphate 3-phosphatidyltransferase	cdpdaipdecg[c] + glyc3p[c] -> h[c] + cmp[c] + pgpai15[c]	(g.29871.CDS.612 or g.29871.CDS.2110)	0	1000	0	Glycerophospholipid metabolism
PGSAAI17	anteisoheptadecanoyl-CDPdiacylglycerolsn-glycerol-3-phosphate 3-phosphatidyltransferase	cdpdaihpdecg[c] + glyc3p[c] -> h[c] + cmp[c] + pgpai17[c]	(g.29871.CDS.612 or g.29871.CDS.2110)	0	1000	0	Glycerophospholipid metabolism
PGSAI14	isotetradecanoyl-CDPdiacylglycerolsn-glycerol-3-phosphate 3-phosphatidyltransferase	cdpditdecg[c] + glyc3p[c] -> h[c] + cmp[c] + pgpi14[c]	(g.29871.CDS.612 or g.29871.CDS.2110)	0	1000	0	Glycerophospholipid metabolism
PGSAI15	isopentadecanoyl-CDPdiacylglycerolsn-glycerol-3-phosphate 3-phosphatidyltransferase	cdpdipdecg[c] + glyc3p[c] -> h[c] + cmp[c] + pgpi15[c]	(g.29871.CDS.612 or g.29871.CDS.2110)	0	1000	0	Glycerophospholipid metabolism
PGSAI16	isohexadecanoyl-CDPdiacylglycerolsn-glycerol-3-phosphate 3-phosphatidyltransferase	cdpdihdecg[c] + glyc3p[c] -> h[c] + cmp[c] + pgpi16[c]	(g.29871.CDS.2110 or g.29871.CDS.612)	0	1000	0	Glycerophospholipid metabolism
PGSAI17	isoheptadecanoyl-CDPdiacylglycerolsn-glycerol-3-phosphate 3-phosphatidyltransferase	cdpdihpdecg[c] + glyc3p[c] -> h[c] + cmp[c] + pgpi17[c]	(g.29871.CDS.612 or g.29871.CDS.2110)	0	1000	0	Glycerophospholipid metabolism
PHETA1	phenylalanine transaminase	akg[c] + phe_L[c] <=> glu_L[c] + phpyr[c]	g.29871.CDS.1992	-1000	1000	0	Phenylalanine metabolism
PHEt2r	L-phenylalanine reversible transport via proton symport	h[e] + phe_L[e] <=> h[c] + phe_L[c]		-1000	1000	0	Transport, extracellular
PIabc	phosphate transport via ABC system	h2o[c] + atp[c] + pi[e] -> h[c] + adp[c] + 2 pi[c]	(g.29871.CDS.1443 and (g.29871.CDS.1288 or g.29871.CDS.1736) and (g.29871.CDS.1678 or g.29871.CDS.1314) and g.29871.CDS.1404)	0	1000	0	Transport, extracellular
PLPS	Pyridoxine biosynthesis glutamine amidotransferase	ru5p_D[c] + gln_L[c] + g3p[c] -> 3 h2o[c] + h[c] + glu_L[c] + pi[c] + pydx5p[c]	Unknown	0	1000	0	Vitamin B6 metabolism
PMEVKc	phosphomevalonate kinase, cytosol	atp[c] + 5pmev[c] -> adp[c] + 5dpmev[c]	g.29871.CDS.50	0	1000	0	Squalene and cholesterol synthesis
PMPK	phosphomethylpyrimidine kinase	atp[c] + 4ampm[c] -> adp[c] + 2mahmp[c]	(1140001.3.peg.486 or 1140001.3.peg.910)	0	1000	0	Thiamine metabolism
PMTCOATA	hexadecanoyl-ACP[acyl-carrier-protein] transferase	coa[c] + palmACP[c] <=> ACP[c] + pmtcoa[c]	g.29871.CDS.252	-1000	1000	0	Glycerophospholipid metabolism
PNP	purine-nucleoside phosphorylase	pi[c] + rnam[c] <=> h[c] + ncam[c] + r1p[c]	(g.29871.CDS.827 or g.29871.CDS.739)	-1000	1000	0	NAD metabolism
PNTK	pantothenate kinase	atp[c] + pnto_R[c] -> h[c] + adp[c] + 4ppan[c]	1140001.3.peg.1524	0	1000	0	CoA synthesis
PNTOt4	Pantothenate sodium symporter	na1[e] + pnto_R[e] -> na1[c] + pnto_R[c]	Unknown	0	1000	0	Transport, extracellular
POR4	Pyruvate-flavodoxin oxidoreductase (EC 1.2.7.-)	co2[c] + accoa[c] + fdxrd[c] <=> h[c] + coa[c] + pyr[c] + fdxox[c]	g.29871.CDS.1395	-1000	1000	0	Pyruvate metabolism
PPA	inorganic diphosphatase	h2o[c] + ppi[c] -> h[c] + 2 pi[c]	g.29871.CDS.2470	0	1000	0	Oxidative phosphorylation
PPA2	inorganic triphosphatase	h2o[c] + pppi[c] -> h[c] + pi[c] + ppi[c]		0	1000	0	Miscellaneous
PPAKr	Propionate kinase	adp[c] + ppap[c] <=> atp[c] + ppa[c]	g.29871.CDS.73	-1000	1000	0	Propanoate metabolism
PPAt2	propionate transporter, irreversible	ppa[c] -> ppa[e]		0	1000	0	Transport, extracellular
PPAt2r	Propionate transport via proton symport reversible	h[c] + ppa[c] <=> h[e] + ppa[e]		-1000	1000	0	Transport, extracellular
PPCDC	phosphopantothenoylcysteine decarboxylase	h[c] + 4ppcys[c] -> co2[c] + pan4p[c]	1140001.3.peg.1231	0	1000	0	CoA synthesis
PPCKr	phosphoenolpyruvate carboxykinase	atp[c] + oaa[c] <=> adp[c] + co2[c] + pep[c]	(1140001.3.peg.991 or 1140001.3.peg.992)	-1000	1000	0	Citric acid cycle
PPHTDK	geranylgeranyltransferase	pphtd[c] <=> ppi[c] + phytn[c]	g.29871.CDS.2404	-1000	1000	0	Terpenoid backbone biosynthesis
PPHTDT	geranylgeranyltransferase	pphtd[c] <=> ppi[c] + 15phytn[c]	g.29871.CDS.2404	-1000	1000	0	Terpenoid backbone biosynthesis
PPIACPT	Pyrophosphate:acetate phosphotransferase	ppi[c] + ac[c] -> pi[c] + actp[c]	g.29871.CDS.1908	0	1000	0	Pyruvate metabolism
PPM	phosphopentomutase	r1p[c] <=> r5p[c]	(g.29871.CDS.563 or g.29871.CDS.1729 or g.29871.CDS.213 or g.29871.CDS.183)	-1000	1000	0	Pentose phosphate pathway
PPNCL3	phosphopantothenate-cysteine ligase	atp[c] + cys_L[c] + 4ppan[c] -> h[c] + ppi[c] + amp[c] + 4ppcys[c]	1140001.3.peg.1232	0	1000	0	CoA synthesis
PPND	prephenate dehydrogenase	nad[c] + pphn[c] -> nadh[c] + co2[c] + 34hpp[c]	1140001.3.peg.2956	0	1000	0	Tyrosine metabolism
PPND2	PrephenateNADP+ oxidoreductase(decarboxylating)	nadp[c] + pphn[c] -> nadph[c] + co2[c] + 34hpp[c]	g.29871.CDS.1382	0	1000	0	Tyrosine metabolism
PPNDH	prephenate dehydratase	h[c] + pphn[c] -> h2o[c] + co2[c] + phpyr[c]	1140001.3.peg.2959	0	1000	0	Phenylalanine metabolism
PPTT	trans-pentaprenyltranstransferase	ipdp[c] + pendp[c] -> ppi[c] + hexdp[c]	(g.29871.CDS.2247 or g.29871.CDS.2356)	0	1000	0	Terpenoid backbone biosynthesis
PRAGS	phosphoribosylglycinamide synthetase	atp[c] + gly[c] + pram[c] -> h[c] + adp[c] + pi[c] + gar[c]	1140001.3.peg.722	0	1000	0	Purine synthesis
PRAI	phosphoribosylanthranilate isomerase	pran[c] <=> 2cpr5p[c]	(1140001.3.peg.2872 and 1140001.3.peg.2873)	-1000	1000	0	Tryptophan metabolism
PRAIS	phosphoribosylaminoimidazole synthase	atp[c] + fpram[c] -> 2 h[c] + adp[c] + pi[c] + air[c]	1140001.3.peg.725	0	1000	0	Purine synthesis
PRASCSi	phosphoribosylaminoimidazolesuccinocarboxamide synthase	atp[c] + 5aizc[c] + asp_L[c] -> h[c] + adp[c] + pi[c] + 25aics[c]	1140001.3.peg.730	0	1000	0	Purine synthesis
PRFGS	phosphoribosylformylglycinamidine synthase	h2o[c] + atp[c] + gln_L[c] + fgam[c] -> h[c] + glu_L[c] + adp[c] + pi[c] + fpram[c]	(1140001.3.peg.727 and 1140001.3.peg.728 and 1140001.3.peg.729)	0	1000	0	Purine synthesis
PRO1x	L-ProlineNAD+ 5-oxidoreductase	nad[c] + pro_L[c] -> 2 h[c] + nadh[c] + 1pyr5c[c]	g.29871.CDS.2876	0	1000	0	Arginine and Proline Metabolism
PROabc	L-proline transport via ABC system	h2o[c] + atp[c] + pro_L[e] -> h[c] + adp[c] + pi[c] + pro_L[c]	(g.29871.CDS.2282 or g.29871.CDS.2834)	0	1000	0	Transport, extracellular
PRPPS	phosphoribosylpyrophosphate synthetase	atp[c] + r5p[c] <=> h[c] + amp[c] + prpp[c]	(g.29871.CDS.637 or g.29871.CDS.2328)	-1000	1000	0	Pentose phosphate pathway
PSCVT	3-phosphoshikimate 1-carboxyvinyltransferase	pep[c] + skm5p[c] <=> pi[c] + 3psme[c]	1140001.3.peg.2957	-1000	1000	0	Phenylalanine metabolism
PSD120	Phosphatidylserine decarboxylase (n-C12:0)	h[c] + ps120[c] -> co2[c] + pe120[c]		0	1000	0	Glycerophospholipid metabolism
PSD140	Phosphatidylserine decarboxylase (n-C14:0)	h[c] + ps140[c] -> co2[c] + pe140[c]		0	1000	0	Glycerophospholipid metabolism
PSD160	Phosphatidylserine decarboxylase (n-C16:0)	h[c] + ps160[c] -> co2[c] + pe160[c]		0	1000	0	Glycerophospholipid metabolism
PSD180	Phosphatidylserine decarboxylase (n-C18:0)	h[c] + ps180[c] -> co2[c] + pe180[c]	Unknown	0	1000	0	Glycerophospholipid metabolism
PSD181	Phosphatidylserine decarboxylase (n-C18:1)	h[c] + ps181[c] -> co2[c] + pe181[c]		0	1000	0	Glycerophospholipid metabolism
PSDAI17	anteisoheptadecanoyl-phosphatidylserine decarboxylase	h[c] + psai17[c] -> co2[c] + peai17[c]	Unknown	0	1000	0	Glycerophospholipid metabolism
PSDI17	isoheptadecanoyl-phosphatidylserine decarboxylase	h[c] + psi17[c] -> co2[c] + pei17[c]	Unknown	0	1000	0	Glycerophospholipid metabolism
PSSA120	Phosphatidylserine syntase (n-C12:0)	ser_L[c] + cdpdddecg[c] -> h[c] + cmp[c] + ps120[c]		0	1000	0	Glycerophospholipid metabolism
PSSA140	Phosphatidylserine syntase (n-C14:0)	ser_L[c] + cdpdtdecg[c] -> h[c] + cmp[c] + ps140[c]		0	1000	0	Glycerophospholipid metabolism
PSSA160	Phosphatidylserine syntase (n-C16:0)	ser_L[c] + cdpdhdecg[c] -> h[c] + cmp[c] + ps160[c]		0	1000	0	Glycerophospholipid metabolism
PSSA180	Phosphatidylserine syntase (n-C18:0)	ser_L[c] + cdpdodecg[c] -> h[c] + cmp[c] + ps180[c]	Unknown	0	1000	0	Glycerophospholipid metabolism
PSSA181	Phosphatidylserine syntase (n-C18:1)	ser_L[c] + cdpdodec11eg[c] -> h[c] + cmp[c] + ps181[c]		0	1000	0	Glycerophospholipid metabolism
PSSAAI17	anteisoheptadecanoyl-CDPdiacylglycerol-serine O-phosphatidyltransferase	ser_L[c] + cdpdaihpdecg[c] -> h[c] + cmp[c] + psai17[c]	Unknown	0	1000	0	Glycerophospholipid metabolism
PSSAI17	isoheptadecanoyl-CDPdiacylglycerol-serine O-phosphatidyltransferase	ser_L[c] + cdpdihpdecg[c] -> h[c] + cmp[c] + psi17[c]	Unknown	0	1000	0	Glycerophospholipid metabolism
PTA2	Phosphate acetyltransferase	pi[c] + ppcoa[c] -> coa[c] + ppap[c]	g.29871.CDS.398	0	1000	0	Propanoate metabolism
PTAr	phosphotransacetylase	pi[c] + accoa[c] <=> coa[c] + actp[c]	g.29871.CDS.398	-1000	1000	0	Pyruvate metabolism
PTPAT	Phosphopantetheine adenylyltransferase (EC 2.7.7.3)	h[c] + atp[c] + pan4p[c] -> ppi[c] + dpcoa[c]	1140001.3.peg.698	0	1000	0	CoA synthesis
PTRCabc	Putrescine-ABC transport	h2o[c] + atp[c] + ptrc[e] -> h[c] + adp[c] + pi[c] + ptrc[c]	(g.29871.CDS.646 and Unknown and Unknown and Unknown and g.29871.CDS.395 and g.29871.CDS.499 and g.29871.CDS.722)	0	1000	0	Transport, extracellular
PUNP1	purine-nucleoside phosphorylase (Adenosine)	pi[c] + adn[c] <=> ade[c] + r1p[c]	(g.29871.CDS.827 or g.29871.CDS.739)	-1000	1000	0	Nucleotide interconversion
PUNP2	purine-nucleoside phosphorylase (Deoxyadenosine)	pi[c] + dad_2[c] <=> ade[c] + 2dr1p[c]	(g.29871.CDS.827 or g.29871.CDS.739)	-1000	1000	0	Purine catabolism
PUNP3	purine-nucleoside phosphorylase (Guanosine)	pi[c] + gsn[c] <=> gua[c] + r1p[c]	(g.29871.CDS.827 or g.29871.CDS.739)	-1000	1000	0	Purine catabolism
PUNP4	purine-nucleoside phosphorylase (Deoxyguanosine)	pi[c] + dgsn[c] <=> 2dr1p[c] + gua[c]	(g.29871.CDS.739 or g.29871.CDS.827)	-1000	1000	0	Purine catabolism
PUNP5	purine-nucleoside phosphorylase (Inosine)	pi[c] + ins[c] <=> hxan[c] + r1p[c]	(g.29871.CDS.827 or g.29871.CDS.739)	-1000	1000	0	Purine catabolism
PUNP6	purine-nucleoside phosphorylase (Deoxyinosine)	pi[c] + din[c] <=> hxan[c] + 2dr1p[c]	(g.29871.CDS.827 or g.29871.CDS.739)	-1000	1000	0	Purine catabolism
PUNP7	purine-nucleoside phosphorylase (Xanthosine)	pi[c] + xtsn[c] <=> r1p[c] + xan[c]	(g.29871.CDS.739 or g.29871.CDS.827)	-1000	1000	0	Nucleotide interconversion
PYK	pyruvate kinase	h[c] + adp[c] + pep[c] -> atp[c] + pyr[c]	g.29871.CDS.893	0	1000	0	Glycolysis/gluconeogenesis
PYNP1r	pyrimidine nucleoside phosphorylase cytosine	csn[c] + r1p[c] <=> pi[c] + cytd[c]	g.29871.CDS.768	-1000	1000	0	Pyrimidine catabolism
PYNP2r	pyrimidine-nucleoside phosphorylase (uracil)	pi[c] + uri[c] <=> ura[c] + r1p[c]	g.29871.CDS.768	-1000	1000	0	Pyrimidine catabolism
PYRCT	S 2 Methyl 3 oxopropanoyl CoA pyruvate carboxyltransferase	pyr[c] + mmcoa_S[c] <=> oaa[c] + ppcoa[c]	g.29871.CDS.2692	-1000	1000	0	Propanoate metabolism
PYROX	pyruvate oxidase	h[c] + pi[c] + pyr[c] + o2[c] -> co2[c] + actp[c] + h2o2[c]	g.29871.CDS.529	0	1000	0	Pyruvate metabolism
Q8abc	Ubiquinone-8 uptake via ABC transporter	h2o[c] + atp[c] + q8[e] -> h[c] + adp[c] + pi[c] + q8[c]		0	1000	0	Transport, extracellular
QULNS	quinolinate synthase	iasp[c] + dhap[c] -> 2 h2o[c] + pi[c] + quln[c]	(1140001.3.peg.2638 and 1140001.3.peg.2639)	0	1000	0	NAD metabolism
RAFGH	Raffinose galactohydrolase	h2o[c] + raffin[c] -> gal[c] + sucr[c]	(g.29871.CDS.2541 or g.29871.CDS.2987)	0	1000	0	Plant polysaccharide degradation
RB5PE	L-ribulose-5-phosphate 3-epimerase	ru5p_L[c] <=> xu5p_L[c]	1140001.3.peg.2675	-1000	1000	0	Pentose and glucuronate interconversions
RBFK	riboflavin kinase	atp[c] + ribflv[c] -> h[c] + adp[c] + fmn[c]	1140001.3.peg.165	0	1000	0	Vitamin B2 metabolism
RBK	ribokinase	atp[c] + rib_D[c] -> h[c] + adp[c] + r5p[c]	g.29871.CDS.436	0	1000	0	Pentose phosphate pathway
RBP4E	L-ribulose-phosphate 4-epimerase	ru5p_L[c] <=> xu5p_D[c]	(g.29871.CDS.1532 or g.29871.CDS.3035)	-1000	1000	0	Pentose and glucuronate interconversions
RDH1	retinol dehydrogenase (all-trans)	nad[c] + retinol[c] <=> h[c] + nadh[c] + retinal[c]	(g.29871.CDS.860 or g.29871.CDS.429)	-1000	1000	0	Vitamin A metabolism
RE1944C	RE1944	atp[c] + lipoate[c] <=> ppi[c] + CE5656[c]	(g.29871.CDS.2149 or g.29871.CDS.828 or g.29871.CDS.1445)	-1000	1000	0	Lipoate metabolism
RHC	ribosylhomocysteinase	h2o[c] + rhcys[c] -> hcys_L[c] + rib_D[c]		0	1000	0	Methionine and cysteine metabolism
RHCCE	S-ribosylhomocysteine cleavage enzyme	rhcys[c] -> hcys_L[c] + dhptd[c]	g.29871.CDS.1330	0	1000	0	Methionine and cysteine metabolism
RIBABCte	D-ribose transport out via ABC system	h2o[c] + atp[c] + rib_D[c] -> h[c] + adp[c] + pi[c] + rib_D[e]	(g.29871.CDS.111 and Unknown and Unknown and Unknown)	0	1000	0	Transport, extracellular
RIBFLVt2r	riboflavin transport in via proton symport reversible	h[e] + ribflv[e] <=> h[c] + ribflv[c]	g.29871.CDS.2962	-1000	1000	0	Transport, extracellular
RIBabc	D-ribose transport via ABC system	h2o[c] + atp[c] + rib_D[e] -> h[c] + adp[c] + pi[c] + rib_D[c]	((Unknown and Unknown and g.29871.CDS.111 and Unknown) or g.29871.CDS.200)	0	1000	0	Transport, extracellular
RNDR1	ribonucleoside-diphosphate reductase (ADP)	adp[c] + trdrd[c] -> h2o[c] + dadp[c] + trdox[c]	(g.29871.CDS.1095 and g.29871.CDS.1954 and g.29871.CDS.56)	0	1000	0	Nucleotide interconversion
RNDR2	ribonucleoside-diphosphate reductase (GDP)	gdp[c] + trdrd[c] -> h2o[c] + dgdp[c] + trdox[c]	(g.29871.CDS.56 and g.29871.CDS.1954 and g.29871.CDS.1095)	0	1000	0	Nucleotide interconversion
RNDR3	ribonucleoside-diphosphate reductase (CDP)	cdp[c] + trdrd[c] -> h2o[c] + dcdp[c] + trdox[c]	(g.29871.CDS.1095 and g.29871.CDS.56 and g.29871.CDS.1954)	0	1000	0	Nucleotide interconversion
RNDR4	ribonucleoside-diphosphate reductase (UDP)	udp[c] + trdrd[c] -> h2o[c] + dudp[c] + trdox[c]	(g.29871.CDS.1095 and g.29871.CDS.56 and g.29871.CDS.1954)	0	1000	0	Nucleotide interconversion
RNTR1	ribonucleoside-triphosphate reductase (ATP)	atp[c] + trdrd[c] -> h2o[c] + datp[c] + trdox[c]	g.29871.CDS.666	0	1000	0	Nucleotide interconversion
RNTR2	ribonucleoside-triphosphate reductase (GTP)	gtp[c] + trdrd[c] -> h2o[c] + dgtp[c] + trdox[c]	g.29871.CDS.666	0	1000	0	Nucleotide interconversion
RNTR3	ribonucleoside-triphosphate reductase (CTP)	ctp[c] + trdrd[c] -> h2o[c] + dctp[c] + trdox[c]	g.29871.CDS.666	0	1000	0	Nucleotide interconversion
RNTR4	ribonucleoside-triphosphate reductase (UTP)	utp[c] + trdrd[c] -> h2o[c] + dutp[c] + trdox[c]	g.29871.CDS.666	0	1000	0	Nucleotide interconversion
RPE	ribulose 5-phosphate 3-epimerase	ru5p_D[c] <=> xu5p_D[c]	(g.29871.CDS.2522 or g.29871.CDS.670)	-1000	1000	0	Pentose phosphate pathway
RPI	ribose-5-phosphate isomerase	r5p[c] <=> ru5p_D[c]	1140001.3.peg.1539	-1000	1000	0	Pentose phosphate pathway
RZ5PP	alpha-ribazole 5-phosphate phosphatase	h2o[c] + 5prdmbz[c] -> pi[c] + rdmbzi[c]	Unknown	0	1000	0	Vitamin B12 metabolism
SADH	Succinylarginine dihydrolase	2 h2o[c] + 2 h[c] + sucarg[c] -> co2[c] + 2 nh4[c] + sucorn[c]	g.29871.CDS.1752	0	1000	0	Arginine and Proline Metabolism
SALCpts	salicin transport via PEP:Pyr PTS	pep[c] + salcn[e] -> salc6p[c] + pyr[c]	((g.29871.CDS.1385 or g.29871.CDS.2283 or g.29871.CDS.631) and g.29871.CDS.255 and g.29871.CDS.79 and (g.29871.CDS.2283 or g.29871.CDS.631 or g.29871.CDS.1385) and (g.29871.CDS.1385 or g.29871.CDS.2283 or g.29871.CDS.631))	0	1000	0	Transport, extracellular
SBTpts	D sorbitol transport via PEPPyr PTS	pep[c] + sbt_D[e] -> pyr[c] + sbt6p[c]	(Unknown and g.29871.CDS.255 and Unknown and Unknown and g.29871.CDS.79)	0	1000	0	Transport, extracellular
SEAHCYSHYD	Se-Adenosylselenohomocysteine hydrolase	h2o[c] + seahcys[c] -> adn[c] + selhcys[c]	g.29871.CDS.344	0	1000	0	Selenoamino acid metabolism
SELCYSTS	selanocystathionine beta-synthase	ser_L[c] + selhcys[c] -> h2o[c] + selcyst[c]	g.29871.CDS.1827	0	1000	0	Selenoamino acid metabolism
SERATi	Serine acetyltransferase (EC 2.3.1.30)	accoa[c] + ser_L[c] -> coa[c] + acser[c]	1140001.3.peg.2718	0	1000	0	Methionine and cysteine metabolism
SERt2r	L-serine reversible transport via proton symport	h[e] + ser_L[e] <=> h[c] + ser_L[c]	(g.29871.CDS.639 or g.29871.CDS.502 or g.29871.CDS.514)	-1000	1000	0	Transport, extracellular
SGAT	Stearoyl-glycerol-3-phosphate O-acyltransferase	stcoa[c] + glyc3p[c] -> coa[c] + 1odecg3p[c]	(g.29871.CDS.608 and g.29871.CDS.2720)	0	1000	0	Cell wall biosynthesis
SHEMEabc	Siroheme transport via ABC system	h2o[c] + atp[c] + sheme[e] -> h[c] + adp[c] + pi[c] + sheme[c]		0	1000	0	Transport, extracellular
SHK3Dr	shikimate dehydrogenase	h[c] + nadph[c] + 3dhsk[c] <=> nadp[c] + skm[c]	g.29871.CDS.2413	-1000	1000	0	Phenylalanine metabolism
SHKK	shikimate kinase	atp[c] + skm[c] -> h[c] + adp[c] + skm5p[c]	1140001.3.peg.2958	0	1000	0	Phenylalanine metabolism
SO4t2	sulfate transport in via proton symport	h[e] + so4[e] <=> h[c] + so4[c]	g.29871.CDS.122	-1000	1000	0	Transport, extracellular
SPMDabc	spermidine transport via ABC system	h2o[c] + atp[c] + spmd[e] -> h[c] + adp[c] + pi[c] + spmd[c]	(Unknown and Unknown and g.29871.CDS.646 and g.29871.CDS.499 and g.29871.CDS.395 and g.29871.CDS.722 and Unknown)	0	1000	0	Transport, extracellular
SPODM	superoxide dismutase	2 h[c] + 2 o2s[c] -> o2[c] + h2o2[c]	g.29871.CDS.173	0	1000	0	ROS detoxification
STCOATA	stearyl-ACP[acyl-carrier-protein] transferase	coa[c] + ocdcaACP[c] <=> ACP[c] + stcoa[c]	g.29871.CDS.252	-1000	1000	0	Glycerophospholipid metabolism
STYSGH	a-galactosidase (stachyose)	h2o[c] + stys[c] <=> gal[c] + raffin[c]	(g.29871.CDS.2987 or g.29871.CDS.2541)	-1000	1000	0	Plant polysaccharide degradation
SUCCITRDSs	N-succinyl-L-citrulline desuccinylase (spontaneous)	h2o[c] + succitr_L[c] -> h[c] + citr_L[c] + succ[c]		0	1000	0	Arginine and Proline Metabolism
SUCCt2r	succinate transport via proton symport	h[e] + succ[e] <=> h[c] + succ[c]		-1000	1000	0	Transport, extracellular
SUCD1	succinate dehydrogenase	succ[c] + fad[c] <=> fum[c] + fadh2[c]	g.29871.CDS.634	-1000	1000	0	Citric acid cycle
SUCDi	succinate dehydrogenase (irreversible)	succ[c] + q8[c] -> fum[c] + q8h2[c]	(Unknown and g.29871.CDS.634 and Unknown and Unknown and Unknown and Unknown)	0	1000	0	Citric acid cycle
SUCORNTC	N-succinyl-L-ornithine transcarbamylase	cbp[c] + sucorn[c] -> pi[c] + succitr_L[c]		0	1000	0	Arginine and Proline Metabolism
SUCR	sucrose hydrolyzing enzyme	h2o[c] + sucr[c] -> glc_D[c] + fru[c]	(g.29871.CDS.1504 or g.29871.CDS.764 or g.29871.CDS.2800 or g.29871.CDS.2023)	0	1000	0	Plant polysaccharide degradation
SUCpts	sucrose transport via PEP:Pyr PTS	pep[c] + sucr[e] -> pyr[c] + suc6p[c]	(g.29871.CDS.79 and g.29871.CDS.660 and g.29871.CDS.255 and g.29871.CDS.660)	0	1000	0	Transport, extracellular
SUDPDGT	Stearoyl-UDP-glucosyltransferase diglucosyl	udpg[c] + m12dsglyc[c] -> h[c] + udp[c] + diglcpg180[c]	Unknown	0	1000	0	Cell wall biosynthesis
SUDPMGT	Stearoyl-UDP-glucosyltransferase monoglucosyl	udpg[c] + 12dgr180[c] -> h[c] + udp[c] + m12dsglyc[c]	Unknown	0	1000	0	Cell wall biosynthesis
TAGURr	tagaturonate reductase	nad[c] + altrn[c] <=> h[c] + nadh[c] + tagur[c]	g.29871.CDS.261	-1000	1000	0	Pentose and glucuronate interconversions
TALA	transaldolase	g3p[c] + s7p[c] <=> e4p[c] + f6p[c]		-1000	1000	0	Pentose phosphate pathway
TDCOATA	tetradecanoyl-ACP[acyl-carrier-protein] transferase	coa[c] + myrsACP[c] <=> ACP[c] + tdcoa[c]	g.29871.CDS.252	-1000	1000	0	Glycerophospholipid metabolism
TDG3PACT	Tetradecanoyl-CoA(myristoyl)-glycerol-3-phosphate O-acyltransferase	tdcoa[c] + glyc3p[c] <=> coa[c] + 1tdecg3p[c]	(g.29871.CDS.608 and g.29871.CDS.2720)	-1000	1000	0	Cell wall biosynthesis
TDPDRE	dTDP-4-dehydrorhamnose 3,5-epimerase	dtdp4d6dg[c] -> dtdp4d6dm[c]	g.29871.CDS.670	0	1000	0	Nucleotide sugar metabolism
TDPDRRr	dTDP-4-dehydrorhamnose reductase, reversible	h[c] + nadph[c] + dtdp4d6dm[c] <=> nadp[c] + dtdprmn[c]	(g.29871.CDS.497 or g.29871.CDS.497)	-1000	1000	0	Lipopolysaccharide biosynthesis
TDPGDH	dTDPglucose 4,6-dehydratase	dtdpglu[c] -> h2o[c] + dtdp4d6dg[c]	g.29871.CDS.782	0	1000	0	Nucleotide sugar metabolism
TECA1S180	stearoyl-lipoteichoic acid synthesis (n=24), linked, unsubstituted	24 cdpglyc[c] + diglcpg180[c] <=> 24 h[c] + 24 cmp[c] + sttca1[c]	Unknown	-1000	1000	0	Cell wall biosynthesis
TECA1SAI17	anteisoheptadecanoyl-lipoteichoic acid synthesis (n=24), linked, unsubstituted	diglcpgai17[c] + 24 cdpglyc[c] <=> 24 h[c] + 24 cmp[c] + ai17tca1[c]	Unknown	-1000	1000	0	Cell wall biosynthesis
TECA1SI17	isoheptadecanoyl-lipoteichoic acid synthesis (n=24), linked, unsubstituted	24 cdpglyc[c] + diglcpgi17[c] <=> 24 h[c] + 24 cmp[c] + i17tca1[c]	Unknown	-1000	1000	0	Cell wall biosynthesis
TECA2S140	Myristoyl-lipoteichoic acid synthesis n=24 linked glucose substituted	24 udpg[c] + myrstca1[c] <=> 24 h[c] + 24 udp[c] + myrstcaglc[c]	g.29871.CDS.438	-1000	1000	0	Cell wall biosynthesis
TECA2S160	Palmitoyl-lipoteichoic acid synthesis n=24 linked glucose substituted	24 udpg[c] + palmtca1[c] <=> 24 h[c] + 24 udp[c] + palmtcaglc[c]	g.29871.CDS.438	-1000	1000	0	Cell wall biosynthesis
TECA2S180	Stearoyl-lipoteichoic acsd synthesis n=24 linked glucose substituted	24 udpg[c] + sttca1[c] <=> 24 h[c] + 24 udp[c] + sttcaglc[c]	g.29871.CDS.438	-1000	1000	0	Cell wall biosynthesis
TECA2SAI15	Anteisopentadecanoyl-lipoteichoic acid synthesis n=24 linked glucose substituted	24 udpg[c] + ai15tca1[c] <=> 24 h[c] + 24 udp[c] + ai15tcaglc[c]	g.29871.CDS.438	-1000	1000	0	Cell wall biosynthesis
TECA2SAI17	Anteisoheptadecanoyl-lipoteichoic acid synthesis n=24 linked glucose substituted	24 udpg[c] + ai17tca1[c] <=> 24 h[c] + 24 udp[c] + ai17tcaglc[c]	g.29871.CDS.438	-1000	1000	0	Cell wall biosynthesis
TECA2SI14	Isotetradecanoyl-lipoteichoic acid synthesis n=24 linked glucose substituted	24 udpg[c] + i14tca1[c] <=> 24 h[c] + 24 udp[c] + i14tcaglc[c]	g.29871.CDS.438	-1000	1000	0	Cell wall biosynthesis
TECA2SI15	Isopentadecanoyl-lipoteichoic acid synthesis n=24 linked glucose substituted	24 udpg[c] + i15tca1[c] <=> 24 h[c] + 24 udp[c] + i15tcaglc[c]	g.29871.CDS.438	-1000	1000	0	Cell wall biosynthesis
TECA2SI16	Isohexadecanoyl-lipoteichoic acid synthesis n=24 linked glucose substituted	24 udpg[c] + i16tca1[c] <=> 24 h[c] + 24 udp[c] + i16tcaglc[c]	g.29871.CDS.438	-1000	1000	0	Cell wall biosynthesis
TECA2SI17	Isoheptadecanoyl-lipoteichoic acid synthesis n=24 linked glucose substituted	24 udpg[c] + i17tca1[c] <=> 24 h[c] + 24 udp[c] + i17tcaglc[c]	g.29871.CDS.438	-1000	1000	0	Cell wall biosynthesis
TECA3S140	Myristoyl-lipoteichoic acid synthesis n=24 unlinked D-alanine substituted	24 atp[c] + 24 ala_D[c] + myrstca1[c] -> 24 h2o[c] + 24 ppi[c] + 24 amp[c] + myrstcaala_D[c]	g.29871.CDS.307	0	1000	0	Cell wall biosynthesis
TECA3S160	Palmitoyl-lipoteichoic acid synthesis n=24 unlinked D-alanine substituted	24 atp[c] + 24 ala_D[c] + palmtca1[c] -> 24 h2o[c] + 24 ppi[c] + 24 amp[c] + palmtcaala_D[c]	g.29871.CDS.307	0	1000	0	Cell wall biosynthesis
TECA3S180	Stearoyl-lipoteichoic acid synthesis n=24 unlinked D-alanine substituted	24 atp[c] + 24 ala_D[c] + sttca1[c] -> 24 h2o[c] + 24 ppi[c] + 24 amp[c] + sttcaala_D[c]	g.29871.CDS.307	0	1000	0	Cell wall biosynthesis
TECA3SAI15	Anteisopentadecanoyl-lipoteichoic acid synthesis n=24 unlinked D-alanine substituted	24 atp[c] + 24 ala_D[c] + ai15tca1[c] -> 24 h2o[c] + 24 ppi[c] + 24 amp[c] + ai15tcaala_D[c]	g.29871.CDS.307	0	1000	0	Cell wall biosynthesis
TECA3SAI17	Anteisoheptadecanoyl-lipoteichoic acid synthesis n=24 unlinked D-alanine substituted	24 atp[c] + 24 ala_D[c] + ai17tca1[c] -> 24 h2o[c] + 24 ppi[c] + 24 amp[c] + ai17tcaala_D[c]	g.29871.CDS.307	0	1000	0	Cell wall biosynthesis
TECA3SI14	Isotetradecanoyl-lipoteichoic acid synthesis n=24 unlinked D-alanine substituted	24 atp[c] + 24 ala_D[c] + i14tca1[c] -> 24 h2o[c] + 24 ppi[c] + 24 amp[c] + i14tcaala_D[c]	g.29871.CDS.307	0	1000	0	Cell wall biosynthesis
TECA3SI15	Isopentadecanoyl-lipoteichoic acid synthesis n=24 unlinked D-alanine substituted	24 atp[c] + 24 ala_D[c] + i15tca1[c] -> 24 h2o[c] + 24 ppi[c] + 24 amp[c] + i15tcaala_D[c]	g.29871.CDS.307	0	1000	0	Cell wall biosynthesis
TECA3SI16	Isohexadecanoyl-lipoteichoic acid synthesis n=24 unlinked D-alanine substituted	24 atp[c] + 24 ala_D[c] + i16tca1[c] -> 24 h2o[c] + 24 ppi[c] + 24 amp[c] + i16tcaala_D[c]	g.29871.CDS.307	0	1000	0	Cell wall biosynthesis
TECA3SI17	Isoheptadecanoyl-lipoteichoic acid synthesis n=24 unlinked D-alanine substituted	24 atp[c] + 24 ala_D[c] + i17tca1[c] -> 24 h2o[c] + 24 ppi[c] + 24 amp[c] + i17tcaala_D[c]	g.29871.CDS.307	0	1000	0	Cell wall biosynthesis
TECA4S	TECA4S	h2o[c] + 30 udpg[c] + 30 udpacgal[c] <=> 30 ump[c] + 30 udp[c] + tcam[c]	Unknown	-1000	1000	0	Cell wall biosynthesis
TECA5S140	myristoyl-lipoteichoic acid synthesis (n=24), linked, N-acetylglucosamine substituted	24 uacgam[c] + myrstca1[c] <=> 24 h[c] + 24 udp[c] + myrstcaacgam[c]	g.29871.CDS.800	-1000	1000	0	Cell wall biosynthesis
TECA5S160	palmitoyl-lipoteichoic acid synthesis (n=24), linked, N-acetylglucosamine substituted	24 uacgam[c] + palmtca1[c] <=> 24 h[c] + 24 udp[c] + palmtcaacgam[c]	g.29871.CDS.800	-1000	1000	0	Cell wall biosynthesis
TECA5S180	stearoyl-lipoteichoic acid synthesis (n=24), linked, N-acetylglucosamine substituted	24 uacgam[c] + sttca1[c] <=> 24 h[c] + 24 udp[c] + sttcaacgam[c]	g.29871.CDS.800	-1000	1000	0	Cell wall biosynthesis
TECA5SAI15	anteisopentadecanoyl-lipoteichoic acid synthesis (n=24), linked, N-acetylglucosamine substituted	24 uacgam[c] + ai15tca1[c] <=> 24 h[c] + 24 udp[c] + ai15tcaacgam[c]	g.29871.CDS.800	-1000	1000	0	Cell wall biosynthesis
TECA5SAI17	anteisoheptadecanoyl-lipoteichoic acid synthesis (n=24), linked, N-acetylglucosamine substituted	24 uacgam[c] + ai17tca1[c] <=> 24 h[c] + 24 udp[c] + ai17tcaacgam[c]	g.29871.CDS.800	-1000	1000	0	Cell wall biosynthesis
TECA5SI14	isotetradecanoyl-lipoteichoic acid synthesis (n=24), linked, N-acetylglucosamine substituted	24 uacgam[c] + i14tca1[c] <=> 24 h[c] + 24 udp[c] + i14tcaacgam[c]	g.29871.CDS.800	-1000	1000	0	Cell wall biosynthesis
TECA5SI15	isopentadecanoyl-lipoteichoic acid synthesis (n=24), linked, N-acetylglucosamine substituted	24 uacgam[c] + i15tca1[c] <=> 24 h[c] + 24 udp[c] + i15tcaacgam[c]	g.29871.CDS.800	-1000	1000	0	Cell wall biosynthesis
TECA5SI16	isohexadecanoyl-lipoteichoic acid synthesis (n=24), linked, N-acetylglucosamine substituted	24 uacgam[c] + i16tca1[c] <=> 24 h[c] + 24 udp[c] + i16tcaacgam[c]	g.29871.CDS.800	-1000	1000	0	Cell wall biosynthesis
TECA5SI17	isoheptadecanoyl-lipoteichoic acid synthesis (n=24), linked, N-acetylglucosamine substituted	24 uacgam[c] + i17tca1[c] <=> 24 h[c] + 24 udp[c] + i17tcaacgam[c]	g.29871.CDS.800	-1000	1000	0	Cell wall biosynthesis
TECAAE	Teichoic acid D-alanine substituted export	prl45tcaala[c] + PGPm1[c] <=> udcpp[c] + glyc45tcaala_D[c]	(g.29871.CDS.89 and g.29871.CDS.65)	-1000	1000	0	Cell wall biosynthesis
TECAGE	Teichoic acid glucose substituted export	PGPm1[c] + prl45tcaglc[c] <=> udcpp[c] + glyc45tcaglc[c]	(g.29871.CDS.65 and g.29871.CDS.89)	-1000	1000	0	Cell wall biosynthesis
TECAUE	Teichoic acid unsubstituted export	prl45tca[c] + PGPm1[c] <=> udcpp[c] + glyc45tca[c]	(g.29871.CDS.89 and g.29871.CDS.65)	-1000	1000	0	Cell wall biosynthesis
TGBPA	Tagatose-bisphosphate aldolase	tagdp_D[c] <=> dhap[c] + g3p[c]	(g.29871.CDS.606 or g.29871.CDS.1228)	-1000	1000	0	Galactose metabolism
THIORDXi	hydrogen peroxide reductase (thioredoxin)	h2o2[c] + trdrd[c] -> 2 h2o[c] + trdox[c]	g.29871.CDS.1205	0	1000	0	ROS detoxification
THMDt2r	thymidine transport in via proton symport reversible	h[e] + thymd[e] <=> h[c] + thymd[c]	g.29871.CDS.2454	-1000	1000	0	Transport, extracellular
THMabc	thiamine transport via ABC system	h2o[c] + atp[c] + thm[e] -> h[c] + adp[c] + pi[c] + thm[c]	Unknown	0	1000	0	Transport, extracellular
THRD	L-threonine dehydrogenase	nad[c] + thr_L[c] -> h[c] + nadh[c] + 2aobut[c]	1140001.3.peg.593	0	1000	0	Glycine, serine, alanine and threonine metabolism
THRD_L	L-threonine deaminase	thr_L[c] -> 2obut[c] + nh4[c]		0	1000	0	Glycine, serine, alanine and threonine metabolism
THRt2r	L-threonine reversible transport via proton symport	h[e] + thr_L[e] <=> h[c] + thr_L[c]		-1000	1000	0	Transport, extracellular
THZPSN	thiazole phosphate synthesis	atp[c] + cys_L[c] + dxyl5p[c] + tyr_L[c] -> h2o[c] + h[c] + co2[c] + ppi[c] + amp[c] + ala_L[c] + 4hba[c] + 4mpetz[c]	(Unknown and Unknown and (g.29871.CDS.424 or g.29871.CDS.1526 or g.29871.CDS.1159) and Unknown and Unknown and Unknown)	0	1000	0	Thiamine metabolism
TKT1	transketolase	r5p[c] + xu5p_D[c] <=> g3p[c] + s7p[c]	1140001.3.peg.614	-1000	1000	0	Pentose phosphate pathway
TKT2	transketolase	e4p[c] + xu5p_D[c] <=> g3p[c] + f6p[c]	1140001.3.peg.614	-1000	1000	0	Pentose phosphate pathway
TMDK1	thymidine kinase (ATP:thymidine)	atp[c] + thymd[c] -> h[c] + adp[c] + dtmp[c]	g.29871.CDS.976	0	1000	0	Nucleotide interconversion
TMDK2	thymidine kinase GTPThymidine	gtp[c] + thymd[c] -> h[c] + gdp[c] + dtmp[c]		0	1000	0	Pyrimidine synthesis
TMDPK	Thiamin pyrophosphokinase (EC 2.7.6.2)	atp[c] + thm[c] -> h[c] + amp[c] + thmpp[c]	g.29871.CDS.2357	0	1000	0	Thiamine metabolism
TMDS	thymidylate synthase	dump[c] + mlthf[c] -> dhf[c] + dtmp[c]	g.29871.CDS.2346	0	1000	0	Nucleotide interconversion
TMN	thiaminase	h2o[c] + thm[c] -> h[c] + 4ahmmp[c] + 4mhetz[c]	g.29871.CDS.1044	0	1000	0	Thiamine metabolism
TMPK	thiamine-phosphate kinase	atp[c] + thmmp[c] -> adp[c] + thmpp[c]	g.29871.CDS.50	0	1000	0	Thiamine metabolism
TPI	triose-phosphate isomerase	dhap[c] <=> g3p[c]	1140001.3.peg.2004	-1000	1000	0	Glycolysis/gluconeogenesis
TRDOXOX	Peptide-methionine thioredoxin-disulfide S-oxidoreductase	h2o[c] + trdox[c] + peptmet_L[c] <=> trdrd[c] + peptmetox_L[c]	g.29871.CDS.120	-1000	1000	0	Others
TRDRr	Thioredoxin reductase (EC 1.8.1.9)	h[c] + nadph[c] + trdox[c] <=> nadp[c] + trdrd[c]	(g.29871.CDS.1472 or g.29871.CDS.1334)	-1000	1000	0	Sulfur metabolism
TRE6PH	trehalose-6-phosphate hydrolase	h2o[c] + tre6p[c] -> g6p[c] + glc_D[c]	g.29871.CDS.1644	0	1000	0	Starch and sucrose metabolism
TREGLUDR2	alpha,alpha-Trehalose:orthophosphate beta-D-glucosyltransferase	pi[c] + tre[c] <=> glc_D[c] + g1p_B[c]	(g.29871.CDS.936 and Unknown)	-1000	1000	0	Starch and sucrose metabolism
TREpts	trehalose transport via PEP:Pyr PTS	pep[c] + tre[e] -> pyr[c] + tre6p[c]	(g.29871.CDS.759 and g.29871.CDS.79 and g.29871.CDS.255 and g.29871.CDS.759)	0	1000	0	Transport, extracellular
TRIOK	triokinase	atp[c] + glyald[c] -> h[c] + adp[c] + g3p[c]	g.29871.CDS.923	0	1000	0	Fructose and mannose metabolism
TRPS1	tryptophan synthase (indoleglycerol phosphate)	ser_L[c] + 3ig3p[c] -> h2o[c] + g3p[c] + trp_L[c]	(1140001.3.peg.2874 and 1140001.3.peg.2875)	0	1000	0	Tryptophan metabolism
TRPS2r	Tryptophan synthase (indole), reversible	ser_L[c] + indole[c] <=> h2o[c] + trp_L[c]	(1140001.3.peg.2874 and 1140001.3.peg.2875)	-1000	1000	0	Tryptophan metabolism
TRPS3r	(1S,2R)-1-C-(indol-3-yl)glycerol 3-phosphate	3ig3p[c] <=> g3p[c] + indole[c]	(1140001.3.peg.2874 and 1140001.3.peg.2875)	-1000	1000	0	Tryptophan metabolism
TRSARr	tartronate semialdehyde reductase	h[c] + nadh[c] + 2h3oppan[c] <=> nad[c] + glyc_R[c]	(g.29871.CDS.60 or g.29871.CDS.60)	-1000	1000	0	Glyoxylate and dicarboxylate metabolism
TRSARry	tartronate semialdehyde reductase, NADP	h[c] + nadph[c] + 2h3oppan[c] -> nadp[c] + glyc_R[c]	(g.29871.CDS.60 or g.29871.CDS.60)	0	1000	0	Glyoxylate and dicarboxylate metabolism
TSULST	Thiosulfate thiol sulfurtransferase	tsul[c] + 2 gthrd[c] <=> h2s[c] + so3[c] + gthox[c]	(g.29871.CDS.424 or g.29871.CDS.1159 or g.29871.CDS.1526)	-1000	1000	0	Sulfur metabolism
TYRTA	tyrosine transaminase	akg[c] + tyr_L[c] <=> glu_L[c] + 34hpp[c]	(g.29871.CDS.1684 or g.29871.CDS.1794 or g.29871.CDS.2108 or g.29871.CDS.2870 or g.29871.CDS.1992)	-1000	1000	0	Tyrosine metabolism
TYRt2r	L-tyrosine reversible transport via proton symport	h[e] + tyr_L[e] <=> h[c] + tyr_L[c]		-1000	1000	0	Transport, extracellular
UAAGDS	UDP-N-acetylmuramoyl-L-alanyl-D-glutamyl-meso-2,6-diaminopimelate synthetase	atp[c] + 26dap_M[c] + uamag[c] -> h[c] + adp[c] + pi[c] + ugmd[c]	Unknown	0	1000	0	Cell wall biosynthesis
UACMAMAT	beta-1,4-N-acetylmannosaminyltransferase	unaga[c] + uacmam[c] <=> h[c] + udp[c] + acbdma14gapuc[c]	Unknown	-1000	1000	0	Aminosugar metabolism
UAG2E	UDP-N-acetylglucosamine 2-epimerase	uacgam[c] <=> uacmam[c]	(g.29871.CDS.902 or g.29871.CDS.665)	-1000	1000	0	Aminosugar metabolism
UAG2EMA	UDP-N-acetyl-D-glucosamine 2-epimerase (Hydrolysis)	h2o[c] + uacgam[c] <=> h[c] + acmana[c] + udp[c]	(g.29871.CDS.902 or g.29871.CDS.665)	-1000	1000	0	Aminosugar metabolism
UAG4E	UDP-N-acetylglucosamine 4-epimerase	uacgam[c] <=> udpacgal[c]	(g.29871.CDS.527 or g.29871.CDS.1006)	-1000	1000	0	Aminosugar metabolism
UAGCVT_r	UDP-N-acetylglucosamine 1-carboxyvinyltransferase (EC 2.5.1.7)	uacgam[c] + pep[c] <=> pi[c] + uaccg[c]	(g.29871.CDS.1057 or g.29871.CDS.1984)	-1000	1000	0	Aminosugar metabolism
UAGDP	UDP-N-acetylglucosamine diphosphorylase	h[c] + acgam1p[c] + utp[c] -> ppi[c] + uacgam[c]	1140001.3.peg.2692	0	1000	0	Aminosugar metabolism
UAGPT2	UDP-N-acetylglucosamine-N-acetylmuramyl-(pentapeptide)pyrophosphoryl-undecaprenol N-acetylglucosamine transferase	uacgam[c] + uaGgla[c] -> h[c] + udp[c] + uaaGgla[c]	g.29871.CDS.481	0	1000	0	Cell wall biosynthesis
UAGPT3	UDP-N-acetylglucosamine-N-acetylmuramyl-(pentapeptide)pyrophosphoryl-undecaprenol N-acetylglucosamine transferase	uacgam[c] + uagmda[c] -> h[c] + udp[c] + uaagmda[c]	g.29871.CDS.481	0	1000	0	Cell wall biosynthesis
UAMAGS	UDP-N-acetylmuramoyl-L-alanyl-D-glutamate synthetase	atp[c] + glu_D[c] + uama[c] -> h[c] + adp[c] + pi[c] + uamag[c]	g.29871.CDS.359	0	1000	0	Cell wall biosynthesis
UAMAS	UDP-N-acetylmuramoyl-L-alanine synthetase	atp[c] + ala_L[c] + uamr[c] -> h[c] + adp[c] + pi[c] + uama[c]	g.29871.CDS.2324	0	1000	0	Cell wall biosynthesis
UAPGR	UDP-N-acetylenolpyruvoylglucosamine reductase	h[c] + nadph[c] + uaccg[c] -> nadp[c] + uamr[c]	g.29871.CDS.742	0	1000	0	Cell wall biosynthesis
UDCPDP	undecaprenyl-diphosphatase	h2o[c] + udcpdp[c] -> h[c] + pi[c] + udcpp[c]	g.29871.CDS.2288	0	1000	0	Cell wall biosynthesis
UDCPDPS	Undecaprenyl diphosphate synthase	8 ipdp[c] + frdp[c] -> 8 ppi[c] + udcpdp[c]	Unknown	0	1000	0	Cell wall biosynthesis
UDPG4E	UDPglucose 4-epimerase	udpg[c] <=> udpgal[c]	(g.29871.CDS.1006 or g.29871.CDS.527)	-1000	1000	0	Galactose metabolism
UGLT	UDPglucose--hexose-1-phosphate uridylyltransferase	udpg[c] + gal1p[c] <=> g1p[c] + udpgal[c]		-1000	1000	0	Galactose metabolism
UGMDDS	UDP-N-acetylmuramoyl-L-alanyl-D-glutamyl-meso-2,6-diaminopimeloyl-D-alanyl-D-alanine synthetase	atp[c] + alaala[c] + ugmd[c] -> h[c] + adp[c] + pi[c] + ugmda[c]	g.29871.CDS.892	0	1000	0	Cell wall biosynthesis
UMPK	UMP kinase	atp[c] + ump[c] <=> adp[c] + udp[c]	1140001.3.peg.151	-1000	1000	0	Nucleotide interconversion
UPPRT	uracil phosphoribosyltransferase	prpp[c] + ura[c] -> ppi[c] + ump[c]	((g.29871.CDS.178 or g.29871.CDS.2791) and g.29871.CDS.2791)	0	1000	0	Nucleotide salvage pathway
URAt2	uracil transport in via proton symport	h[e] + ura[e] -> h[c] + ura[c]	g.29871.CDS.2932	0	1000	0	Transport, extracellular
URIDK3	ATP:dUMP phosphotransferase	atp[c] + dump[c] <=> adp[c] + dudp[c]	(g.29871.CDS.1462 or g.29871.CDS.2798 or g.29871.CDS.2631)	-1000	1000	0	Nucleotide interconversion
URIK1	uridine kinase (ATP:Uridine)	atp[c] + uri[c] -> h[c] + adp[c] + ump[c]	g.29871.CDS.605	0	1000	0	Pyrimidine synthesis
URIK10	cytidine kinase (dCTP:Cytidine)	dctp[c] + cytd[c] -> h[c] + dcdp[c] + cmp[c]	g.29871.CDS.605	0	1000	0	Pyrimidine synthesis
URIK11	cytidine kinase (dUTP:Cytidine)	dutp[c] + cytd[c] -> h[c] + dudp[c] + cmp[c]	g.29871.CDS.605	0	1000	0	Pyrimidine synthesis
URIK12	cytidine kinase (dATP:Cytidine)	datp[c] + cytd[c] -> h[c] + dadp[c] + cmp[c]	g.29871.CDS.605	0	1000	0	Pyrimidine synthesis
URIK13	cytidine kinase (dGTP:Cytidine)	dgtp[c] + cytd[c] -> h[c] + dgdp[c] + cmp[c]	g.29871.CDS.605	0	1000	0	Pyrimidine synthesis
URIK14	cytidine kinase (dTTP:Cytidine)	dttp[c] + cytd[c] -> h[c] + dtdp[c] + cmp[c]	g.29871.CDS.605	0	1000	0	Pyrimidine synthesis
URIK2	uridine kinase (GTP:Uridine)	gtp[c] + uri[c] -> h[c] + ump[c] + gdp[c]	g.29871.CDS.605	0	1000	0	Pyrimidine synthesis
URIK3	URIK3	uri[c] + itp[c] -> h[c] + ump[c] + idp[c]	g.29871.CDS.605	0	1000	0	Pyrimidine synthesis
URIK4	uridine kinase (UTP:Uridine)	utp[c] + uri[c] -> h[c] + ump[c] + udp[c]	g.29871.CDS.605	0	1000	0	Pyrimidine synthesis
URIK5	uridine kinase (dCTP:Uridine)	dctp[c] + uri[c] -> h[c] + ump[c] + dcdp[c]	g.29871.CDS.605	0	1000	0	Pyrimidine synthesis
URIK6	uridine kinase (dUTP:Uridine)	dutp[c] + uri[c] -> h[c] + ump[c] + dudp[c]	g.29871.CDS.605	0	1000	0	Pyrimidine synthesis
URIK7	uridine kinase (dATP:Uridine)	datp[c] + uri[c] -> h[c] + ump[c] + dadp[c]	g.29871.CDS.605	0	1000	0	Pyrimidine synthesis
URIK8	uridine kinase (dGTP:Uridine)	dgtp[c] + uri[c] -> h[c] + ump[c] + dgdp[c]	g.29871.CDS.605	0	1000	0	Pyrimidine synthesis
URIK9	uridine kinase (dTTP:Uridine)	dttp[c] + uri[c] -> h[c] + ump[c] + dtdp[c]	g.29871.CDS.605	0	1000	0	Pyrimidine synthesis
URIt2r	uridine transport in via proton symport reversible	h[e] + uri[e] <=> h[c] + uri[c]	g.29871.CDS.2454	-1000	1000	0	Transport, extracellular
UTPATPT	Uridine triphosphate:AMP phosphotransferase	amp[c] + utp[c] <=> adp[c] + udp[c]	1140001.3.peg.1572	-1000	1000	0	Nucleotide interconversion
VALTA	valine transaminase	akg[c] + val_L[c] <=> glu_L[c] + 3mob[c]	1140001.3.peg.638	-1000	1000	0	Valine, leucine, and isoleucine metabolism
VALabc	L-valine transport via ABC system	h2o[c] + atp[c] + val_L[e] -> h[c] + adp[c] + pi[c] + val_L[c]	(g.29871.CDS.2656 or g.29871.CDS.2047 or g.29871.CDS.2796 or g.29871.CDS.2872 or g.29871.CDS.2394)	0	1000	0	Transport, extracellular
VALt2r	L-valine reversible transport via proton symport	h[e] + val_L[e] <=> h[c] + val_L[c]	(g.29871.CDS.1213 or g.29871.CDS.901)	-1000	1000	0	Transport, extracellular
XANt2	xanthine transport in via proton symport	h[e] + xan[e] -> h[c] + xan[c]	g.29871.CDS.2441	0	1000	0	Transport, extracellular
XPPT	xanthine phosphoribosyltransferase	prpp[c] + xan[c] -> ppi[c] + xmp[c]	(g.29871.CDS.2280 or g.29871.CDS.2372)	0	1000	0	Purine catabolism
XYLI1	xylose isomerase	xyl_D[c] <=> xylu_D[c]	g.29871.CDS.1567	-1000	1000	0	Pentose and glucuronate interconversions
XYLI2	xylose isomerase	glc_D[c] <=> fru[c]	g.29871.CDS.1567	-1000	1000	0	Fructose and mannose metabolism
XYLt	D-xylose reversible transport	xyl_D[e] <=> xyl_D[c]	g.29871.CDS.1714	-1000	1000	0	Transport, extracellular
YUMPS	yUMP synthetase	r5p[c] + ura[c] <=> h2o[c] + psd5p[c]	(((g.29871.CDS.88 or g.29871.CDS.360) and g.29871.CDS.1341) or (g.29871.CDS.2496 and Unknown and Unknown and (g.29871.CDS.358 or g.29871.CDS.748) and g.29871.CDS.2859 and Unknown))	-1000	1000	0	Pyrimidine synthesis
ZNabc	zinc transport via ABC system	h2o[c] + atp[c] + zn2[e] -> h[c] + adp[c] + pi[c] + zn2[c]	(g.29871.CDS.2262 and g.29871.CDS.2062 and g.29871.CDS.2803)	0	1000	0	Transport, extracellular
dreplication	DNA replication c0	-> dnarep[c]	(g.29871.CDS.579 and (g.29871.CDS.2995 or g.29871.CDS.743) and g.29871.CDS.930 and g.29871.CDS.2319 and (g.29871.CDS.929 or g.29871.CDS.1779 or g.29871.CDS.3112) and g.29871.CDS.2070 and g.29871.CDS.2627 and g.29871.CDS.2767 and g.29871.CDS.2295 and g.29871.CDS.969 and g.29871.CDS.2909 and g.29871.CDS.2597 and g.29871.CDS.1134 and g.29871.CDS.1348 and g.29871.CDS.2348 and g.29871.CDS.54 and g.298…	0	1000	0	Exchange/demand reaction
pbiosynthesis	Protein biosynthesis c0	-> proteinsynth[c]	(g.29871.CDS.2997 and g.29871.CDS.1586 and g.29871.CDS.757 and g.29871.CDS.317 and g.29871.CDS.1011 and g.29871.CDS.412 and g.29871.CDS.2126 and g.29871.CDS.2758 and g.29871.CDS.205 and g.29871.CDS.2096 and g.29871.CDS.719 and g.29871.CDS.490 and g.29871.CDS.812 and (g.29871.CDS.574 or g.29871.CDS.916) and g.29871.CDS.2824 and g.29871.CDS.1480 and g.29871.CDS.151 and g.29871.CDS.2109 and g.29871.…	0	1000	0	Exchange/demand reaction
r0060	L-serine ammonia-lyase Glycine, serine and threonine metabolism EC:4.3.1.17	ser_L[c] -> pyr[c] + nh4[c]	((g.29871.CDS.1941 or g.29871.CDS.2732) and (g.29871.CDS.1088 or g.29871.CDS.2853))	0	1000	0	Methionine and cysteine metabolism
r0120	GTP 7,8-8,9-dihydrolase Folate biosynthesis EC:3.5.4.16	h2o[c] + gtp[c] -> HC01651[c]	g.29871.CDS.253	0	1000	0	Folate metabolism
r0127	L-Asparagine amidohydrolase Alanine and aspartate metabolism / Cyanoamino acid metabolism / Nitrogen metabolism EC:3.5.1.1 EC:3.5.1.38	h2o[c] + asn_L[c] -> nh4[c] + asp_L[c]	1140001.3.peg.1857	0	1000	0	Alanine and aspartate metabolism
r0191	UTP:D-fructose-6-phosphate 1-phosphotransferase EC:2.7.1.11	utp[c] + f6p[c] -> h[c] + udp[c] + fdp[c]	(g.29871.CDS.104 or g.29871.CDS.1497 or g.29871.CDS.955 or g.29871.CDS.553)	0	1000	0	Fructose and mannose metabolism
r0236	5,6-Dihydrouracil:NAD+ oxidoreductase Pyrimidine metabolism EC:1.3.1.1	nad[c] + 56dura[c] -> h[c] + nadh[c] + ura[c]	g.29871.CDS.1382	0	1000	0	Pyrimidine catabolism
r0330	5,6-Dihydrothymine:NAD+ oxidoreductase Pyrimidine metabolism EC:1.3.1.1	h[c] + nadh[c] + thym[c] -> nad[c] + 56dthm[c]	g.29871.CDS.1382	0	1000	0	Pyrimidine catabolism
r0339	ATP:(R)-glycerate 3-phosphotransferase Glycine, serine and threonine metabolism EC:2.7.1.31	atp[c] + glyc_R[c] -> h[c] + adp[c] + 3pg[c]	g.29871.CDS.923	0	1000	0	Unassigned
r0345	ATP:AMP phosphotransferase Purine metabolism EC:2.7.4.11	atp[c] + damp[c] <=> adp[c] + dadp[c]	g.29871.CDS.978	-1000	1000	0	Nucleotide interconversion
r0456	ATP:deoxyguanosine 5-phosphotransferase Purine metabolism EC:2.7.1.113	atp[c] + dgsn[c] -> h[c] + adp[c] + dgmp[c]	(((g.29871.CDS.104 or g.29871.CDS.1497 or g.29871.CDS.553 or g.29871.CDS.955) and (g.29871.CDS.955 or g.29871.CDS.553 or g.29871.CDS.1497 or g.29871.CDS.104)) or g.29871.CDS.553 or g.29871.CDS.955 or g.29871.CDS.1497 or g.29871.CDS.104)	0	1000	0	Nucleotide interconversion
r0570	2-Deoxy-D-ribose 1-phosphate 1,5-phosphomutase Pentose phosphate pathway EC:5.4.2.7	2dr1p[c] <=> 2dr5p[c]	g.29871.CDS.563	-1000	1000	0	Pentose phosphate pathway
r0578	ATP:pantothenate 4-phosphotransferase Pantothenate and CoA biosynthesis EC:2.7.1.33	atp[c] + ptth[c] <=> h[c] + adp[c] + pan4p[c]	g.29871.CDS.235	-1000	1000	0	CoA synthesis
r0671	(R)-4-Phosphopantothenate:L-cysteine ligase EC:6.3.2.5	ctp[c] + cys_L[c] + 4ppan[c] -> h[c] + ppi[c] + cmp[c] + 4ppcys[c]	g.29871.CDS.145	0	1000	0	CoA synthesis
r0679	ATP:pantothenate 4-phosphotransferase Pantothenate and CoA biosynthesis EC:2.7.1.33	atp[c] + HC01231[c] <=> h[c] + adp[c] + 4ppcys[c]	g.29871.CDS.235	-1000	1000	0	CoA catabolism
r0708	2-Amino-4-hydroxy-6-(erythro-1,2,3-trihydroxypropyl) dihydropteridine triphosphate 7,8-8,9-dihydrolase Folate biosynthesis EC:3.5.4.16	h2o[c] + ahdt[c] -> HC01710[c]	g.29871.CDS.253	0	1000	0	Folate metabolism
r0739	alcohol dehydrogenase Bile acid biosynthesis EC:1.1.1.1	nad[c] + xol7ah3[c] <=> h[c] + nadh[c] + xol7ah2al[c]	(g.29871.CDS.860 or g.29871.CDS.429)	-1000	1000	0	Bile acid synthesis
r0775	Formamidopyrimidine nucleoside triphosphate 7,8-8,9-dihydrolase Folate biosynthesis EC:3.5.4.16	h2o[c] + HC01651[c] -> h[c] + for[c] + HC01652[c]	g.29871.CDS.253	0	1000	0	Folate metabolism
r0777	GTP 7,8-8,9-dihydrolase Folate biosynthesis EC:3.5.4.16	HC01652[c] -> HC01710[c]	g.29871.CDS.253	0	1000	0	Folate metabolism
r0792	5-methyltetrahydrofolate:NAD+ oxidoreductase One carbon pool by folate / Methane metabolism EC:1.5.1.20	nad[c] + 5mthf[c] <=> 2 h[c] + nadh[c] + mlthf[c]	Unknown	-1000	1000	0	Folate metabolism
r1667	Y+LAT2 Utilized transport	arg_L[e] + orn[c] <=> arg_L[c] + orn[e]	(g.29871.CDS.408 or g.29871.CDS.2405 or g.29871.CDS.399)	-1000	1000	0	Transport, extracellular
r2137	Major Facilitator(MFS) TCDB:2.A.1.14.6	cl[e] <=> cl[c]	g.29871.CDS.1651	-1000	1000	0	Transport, extracellular
rtranscription	RNA transcription c0	-> rnatrans[c]	(g.29871.CDS.11 and g.29871.CDS.1432 and g.29871.CDS.1819 and g.29871.CDS.1696 and Unknown and (g.29871.CDS.2353 or g.29871.CDS.3088) and g.29871.CDS.2484 and g.29871.CDS.2661 and g.29871.CDS.196 and g.29871.CDS.2839 and g.29871.CDS.1897 and g.29871.CDS.515 and g.29871.CDS.1446)	0	1000	0	Exchange/demand reaction
sink_PGPm1[c]	Sink reaction for peptidoglycan polymer (n-1) subunits	PGPm1[c] <=>		-1000	1000	0	Exchange/demand reaction
biomass096	biomass0	41.257 h[c] + 0.26101 glu_L[c] + 41.2914 atp[c] + 0.0079397 2dmmq8[c] + 0.0079397 nad[c] + 0.0079397 ACP[c] + 0.0079397 coa[c] + 0.0079397 nadp[c] + 0.042403 gtp[c] + 0.0079397 thmpp[c] + 0.26101 gln_L[c] + 0.016709 dttp[c] + 0.026124 ctp[c] + 0.016709 datp[c] + 0.010167 dctp[c] + 0.010167 dgtp[c] + 0.0079397 adocbl[c] + 0.14833 asp_L[c] + 0.0079397 10fthf[c] + 0.0079397 thf[c] + 0.26756 ala_L[c]…		0	1000	1
EX_26dap_M(e)	meso-2,6-Diaminoheptanedioateexchange	26dap_M[e] ->		0	1000	0	Exchange/demand reaction
EX_2dmmq8(e)	2-Demethylmenaquinone 8exchange	2dmmq8[e] ->		0	1000	0	Exchange/demand reaction
EX_2obut(e)	2-Oxobutanoateexchange	2obut[e] ->		0	1000	0	Exchange/demand reaction
EX_3mop(e)	3-methyl-2-oxopentanoateexchange	3mop[e] ->		0	1000	0	Exchange/demand reaction
EX_4hbz(e)	4-hydroxybenzoateexchange	4hbz[e] ->		0	1000	0	Exchange/demand reaction
EX_ac(e)	acetateexchange	ac[e] ->		0	1000	0	Exchange/demand reaction
EX_acald(e)	acetaldehydeexchange	acald[e] ->		0	1000	0	Exchange/demand reaction
EX_acgam(e)	N-acetyl-D-glucosamineexchange	acgam[e] ->		0	1000	0	Exchange/demand reaction
EX_actn_R(e)	(R)-Acetoinexchange	actn_R[e] ->		0	1000	0	Exchange/demand reaction
EX_ade(e)	Adenineexchange	ade[e] ->		0	1000	0	Exchange/demand reaction
EX_adn(e)	Adenosineexchange	adn[e] ->		0	1000	0	Exchange/demand reaction
EX_ala_D(e)	D-alanineexchange	ala_D[e] ->		0	1000	0	Exchange/demand reaction
EX_ala_L(e)	L-alanineexchange	ala_L[e] <=>		-0.002792	1000	0	Exchange/demand reaction
EX_alaasp(e)	L-alanyl-L-aspartateexchange	alaasp[e] ->		0	1000	0	Exchange/demand reaction
EX_alagln(e)	L-alanyl-L-glutamineexchange	alagln[e] ->		0	1000	0	Exchange/demand reaction
EX_alaglu(e)	L-alanyl-L-glutamateexchange	alaglu[e] ->		0	1000	0	Exchange/demand reaction
EX_alagly(e)	L-alanylglycineexchange	alagly[e] ->		0	1000	0	Exchange/demand reaction
EX_alahis(e)	L-alanyl-L-histidineexchange	alahis[e] ->		0	1000	0	Exchange/demand reaction
EX_alaleu(e)	L-alanyl-L-leucineexchange	alaleu[e] ->		0	1000	0	Exchange/demand reaction
EX_alathr(e)	L-alanyl-L-threonineexchange	alathr[e] ->		0	1000	0	Exchange/demand reaction
EX_arab_L(e)	L-arabinoseexchange	arab_L[e] ->		0	1000	0	Exchange/demand reaction
EX_arbt(e)	Arbutinexchange	arbt[e] ->		0	1000	0	Exchange/demand reaction
EX_arg_L(e)	L-argininium(1+)exchange	arg_L[e] <=>		-0.0014279	1000	0	Exchange/demand reaction
EX_arsenb(e)	Arsenobetaineexchange	arsenb[e] ->		0	1000	0	Exchange/demand reaction
EX_asn_L(e)	L-asparagineexchange	asn_L[e] <=>		-0.0018828	1000	0	Exchange/demand reaction
EX_asp_L(e)	L-aspartate(1-)exchange	asp_L[e] <=>		-0.0018689	1000	0	Exchange/demand reaction
EX_biomass[c]	Produced biomassexchange	biomass[c] ->		0	1000	0	Exchange/demand reaction
EX_btn(e)	Biotinexchange	btn[e] ->		0	1000	0	Exchange/demand reaction
EX_ca2(e)	calcium(2+)exchange	ca2[e] <=>		-0.00034828	1000	0	Exchange/demand reaction
EX_cd2(e)	Cadmiumexchange	cd2[e] <=>		-0.000556	1000	0	Exchange/demand reaction
EX_cellb(e)	cellobioseexchange	cellb[e] ->		0	1000	0	Exchange/demand reaction
EX_cgly(e)	L-cysteinylglycineexchange	cgly[e] ->		0	1000	0	Exchange/demand reaction
EX_chol(e)	Cholineexchange	chol[e] <=>		-0.00096757	1000	0	Exchange/demand reaction
EX_chols(e)	Choline sulfateexchange	chols[e] ->		0	1000	0	Exchange/demand reaction
EX_cl(e)	Chlorideexchange	cl[e] <=>		-0.0029343	1000	0	Exchange/demand reaction
EX_co2(e)	carbon dioxideexchange	co2[e] ->		0	1000	0	Exchange/demand reaction
EX_cobalt2(e)	Co2+exchange	cobalt2[e] <=>		-0.00012359	1000	0	Exchange/demand reaction
EX_crn(e)	L-Carnitineexchange	crn[e] ->		0	1000	0	Exchange/demand reaction
EX_csn(e)	cytosineexchange	csn[e] ->		0	1000	0	Exchange/demand reaction
EX_ctbt(e)	crotonobetaineexchange	ctbt[e] ->		0	1000	0	Exchange/demand reaction
EX_cu2(e)	Cu2+exchange	cu2[e] <=>		-0.00030889	1000	0	Exchange/demand reaction
EX_cys_L(e)	L-cysteineexchange	cys_L[e] <=>		-0.0020531	1000	0	Exchange/demand reaction
EX_cytd(e)	Cytidineexchange	cytd[e] ->		0	1000	0	Exchange/demand reaction
EX_dad_2(e)	2-deoxyadenosineexchange	dad_2[e] ->		0	1000	0	Exchange/demand reaction
EX_dcyt(e)	Deoxycytidineexchange	dcyt[e] ->		0	1000	0	Exchange/demand reaction
EX_dgsn(e)	Deoxyguanosineexchange	dgsn[e] ->		0	1000	0	Exchange/demand reaction
EX_din(e)	Deoxyinosineexchange	din[e] ->		0	1000	0	Exchange/demand reaction
EX_drib(e)	2-deoxy-D-riboseexchange	drib[e] ->		0	1000	0	Exchange/demand reaction
EX_duri(e)	Deoxyuridineexchange	duri[e] ->		0	1000	0	Exchange/demand reaction
EX_etoh(e)	ethanolexchange	etoh[e] ->		0	1000	0	Exchange/demand reaction
EX_fe2(e)	Fe2+exchange	fe2[e] <=>		-0.00023447	1000	0	Exchange/demand reaction
EX_fe3(e)	Fe3+exchange	fe3[e] <=>		-0.00023447	1000	0	Exchange/demand reaction
EX_fecrm(e)	Ferrichromeexchange	fecrm[e] ->		0	1000	0	Exchange/demand reaction
EX_fol(e)	Folateexchange	fol[e] <=>		-0.00063496	1000	0	Exchange/demand reaction
EX_for(e)	Formateexchange	for[e] ->		0	1000	0	Exchange/demand reaction
EX_fru(e)	D-Fructoseexchange	fru[e] ->		0	1000	0	Exchange/demand reaction
EX_gal(e)	D-Galactoseexchange	gal[e] ->		0	1000	0	Exchange/demand reaction
EX_galctn_D(e)	D-Galactonateexchange	galctn_D[e] ->		0	1000	0	Exchange/demand reaction
EX_galt(e)	galactitolexchange	galt[e] ->		0	1000	0	Exchange/demand reaction
EX_gam(e)	D-Glucosamineexchange	gam[e] ->		0	1000	0	Exchange/demand reaction
EX_gbbtn(e)	gamma-butyrobetaineexchange	gbbtn[e] ->		0	1000	0	Exchange/demand reaction
EX_gcald(e)	glycolaldehydeexchange	gcald[e] ->		0	1000	0	Exchange/demand reaction
EX_glc_D(e)	D-glucoseexchange	glc_D[e] <=>		-0.0046296	1000	0	Exchange/demand reaction
EX_gln_L(e)	L-glutamineexchange	gln_L[e] <=>		-0.0017021	1000	0	Exchange/demand reaction
EX_glu_L(e)	L-glutamate(1-)exchange	glu_L[e] <=>		-0.0016907	1000	0	Exchange/demand reaction
EX_gly(e)	Glycineexchange	gly[e] <=>		-0.0033137	1000	0	Exchange/demand reaction
EX_glyasn(e)	Glycyl-L-asparagineexchange	glyasn[e] ->		0	1000	0	Exchange/demand reaction
EX_glyasp(e)	Glycyl-L-aspartateexchange	glyasp[e] ->		0	1000	0	Exchange/demand reaction
EX_glyb(e)	glycine betaineexchange	glyb[e] ->		0	1000	0	Exchange/demand reaction
EX_glyc(e)	Glycerolexchange	glyc[e] ->		0	1000	0	Exchange/demand reaction
EX_glycys(e)	Gly-Cysexchange	glycys[e] ->		0	1000	0	Exchange/demand reaction
EX_glygln(e)	Glycyl-L-glutamineexchange	glygln[e] ->		0	1000	0	Exchange/demand reaction
EX_glyglu(e)	Glycyl-L-glutamateexchange	glyglu[e] ->		0	1000	0	Exchange/demand reaction
EX_glyleu(e)	Glycylleucineexchange	glyleu[e] ->		0	1000	0	Exchange/demand reaction
EX_glymet(e)	Glycyl-L-methionineexchange	glymet[e] ->		0	1000	0	Exchange/demand reaction
EX_glyphe(e)	Glycylphenylalanineexchange	glyphe[e] ->		0	1000	0	Exchange/demand reaction
EX_glypro(e)	Glycylprolineexchange	glypro[e] ->		0	1000	0	Exchange/demand reaction
EX_glytyr(e)	Glycyl-L-tyrosineexchange	glytyr[e] ->		0	1000	0	Exchange/demand reaction
EX_gua(e)	Guanineexchange	gua[e] ->		0	1000	0	Exchange/demand reaction
EX_h(e)	protonexchange	h[e] ->		0	1000	0	Exchange/demand reaction
EX_h2o(e)	Waterexchange	h2o[e] <=>		-0.094596	1000	0	Exchange/demand reaction
EX_hg2(e)	Hg2+exchange	hg2[e] ->		0	1000	0	Exchange/demand reaction
EX_his_L(e)	L-histidineexchange	his_L[e] <=>		-0.0016032	1000	0	Exchange/demand reaction
EX_hxan(e)	Hypoxanthineexchange	hxan[e] ->		0	1000	0	Exchange/demand reaction
EX_ile_L(e)	L-isoleucineexchange	ile_L[e] <=>		-0.0018964	1000	0	Exchange/demand reaction
EX_ins(e)	Inosineexchange	ins[e] ->		0	1000	0	Exchange/demand reaction
EX_k(e)	potassiumexchange	k[e] <=>		-0.01119	1000	0	Exchange/demand reaction
EX_lac_D(e)	(R)-lactateexchange	lac_D[e] ->		0	1000	0	Exchange/demand reaction
EX_lac_L(e)	(S)-lactateexchange	lac_L[e] ->		0	1000	0	Exchange/demand reaction
EX_lcts(e)	Lactoseexchange	lcts[e] ->		0	1000	0	Exchange/demand reaction
EX_leu_L(e)	L-leucineexchange	leu_L[e] <=>		-0.0018964	1000	0	Exchange/demand reaction
EX_lys_L(e)	L-lysinium(1+)exchange	lys_L[e] <=>		-0.0017016	1000	0	Exchange/demand reaction
EX_mal_L(e)	(S)-malate(2-)exchange	mal_L[e] ->		0	1000	0	Exchange/demand reaction
EX_malt(e)	Maltoseexchange	malt[e] <=>		-0.00097382	1000	0	Exchange/demand reaction
EX_malthx(e)	Maltohexaoseexchange	malthx[e] ->		0	1000	0	Exchange/demand reaction
EX_malttr(e)	maltotrioseexchange	malttr[e] ->		0	1000	0	Exchange/demand reaction
EX_man(e)	D-Mannoseexchange	man[e] ->		0	1000	0	Exchange/demand reaction
EX_met_D(e)	D-Methionineexchange	met_D[e] ->		0	1000	0	Exchange/demand reaction
EX_met_L(e)	L-methionineexchange	met_L[e] <=>		-0.0016671	1000	0	Exchange/demand reaction
EX_metala(e)	L-methionyl-L-alanineexchange	metala[e] ->		0	1000	0	Exchange/demand reaction
EX_metsox_R_L(e)	L-methionine-R-sulfoxideexchange	metsox_R_L[e] ->		0	1000	0	Exchange/demand reaction
EX_metsox_S_L(e)	L-Methionine Sulfoxideexchange	metsox_S_L[e] ->		0	1000	0	Exchange/demand reaction
EX_mg2(e)	magnesiumexchange	mg2[e] <=>		-0.0046613	1000	0	Exchange/demand reaction
EX_mn2(e)	Mn2+exchange	mn2[e] <=>		-0.0002992	1000	0	Exchange/demand reaction
EX_mnl(e)	D-Mannitolexchange	mnl[e] ->		0	1000	0	Exchange/demand reaction
EX_mqn8(e)	Menaquinone 8exchange	mqn8[e] ->		0	1000	0	Exchange/demand reaction
EX_na1(e)	Sodiumexchange	na1[e] <=>		-0.03063	1000	0	Exchange/demand reaction
EX_nac(e)	Nicotinateexchange	nac[e] <=>		-0.00065337	1000	0	Exchange/demand reaction
EX_nh4(e)	Ammoniumexchange	nh4[e] ->		0	1000	0	Exchange/demand reaction
EX_no2(e)	Nitriteexchange	no2[e] ->		0	1000	0	Exchange/demand reaction
EX_o2(e)	O2exchange	o2[e] <=>		-18.5	1000	0	Exchange/demand reaction
EX_ocdcea(e)	octadecenoate (n-C18:1)exchange	ocdcea[e] ->		0	1000	0	Exchange/demand reaction
EX_orn(e)	Ornithineexchange	orn[e] ->		0	1000	0	Exchange/demand reaction
EX_pb(e)	Leadexchange	pb[e] <=>		-0.00068438	1000	0	Exchange/demand reaction
EX_phe_L(e)	L-phenylalanineexchange	phe_L[e] <=>		-0.0015058	1000	0	Exchange/demand reaction
EX_pheme(e)	Protohemeexchange	pheme[e] ->		0	1000	0	Exchange/demand reaction
EX_pi(e)	hydrogenphosphateexchange	pi[e] <=>		-0.00069953	1000	0	Exchange/demand reaction
EX_pnto_R(e)	(R)-Pantothenateexchange	pnto_R[e] <=>		-0.00013185	1000	0	Exchange/demand reaction
EX_ppa(e)	propionateexchange	ppa[e] ->		0	1000	0	Exchange/demand reaction
EX_pro_L(e)	L-prolineexchange	pro_L[e] <=>		-0.0021606	1000	0	Exchange/demand reaction
EX_ptrc(e)	Putrescineexchange	ptrc[e] ->		0	1000	0	Exchange/demand reaction
EX_q8(e)	Ubiquinone-8exchange	q8[e] ->		0	1000	0	Exchange/demand reaction
EX_rib_D(e)	D-riboseexchange	rib_D[e] ->		0	1000	0	Exchange/demand reaction
EX_ribflv(e)	Riboflavinexchange	ribflv[e] <=>		-0.00029119	1000	0	Exchange/demand reaction
EX_salcn(e)	Salicinexchange	salcn[e] ->		0	1000	0	Exchange/demand reaction
EX_sbt_D(e)	D-glucitolexchange	sbt_D[e] ->		0	1000	0	Exchange/demand reaction
EX_ser_D(e)	D-serineexchange	ser_D[e] ->		0	1000	0	Exchange/demand reaction
EX_ser_L(e)	L-serineexchange	ser_L[e] <=>		-0.002367	1000	0	Exchange/demand reaction
EX_sheme(e)	Sirohemeexchange	sheme[e] ->		0	1000	0	Exchange/demand reaction
EX_so4(e)	sulfateexchange	so4[e] <=>		-0.00065104	1000	0	Exchange/demand reaction
EX_spmd(e)	Spermidineexchange	spmd[e] ->		0	1000	0	Exchange/demand reaction
EX_succ(e)	Succinateexchange	succ[e] ->		0	1000	0	Exchange/demand reaction
EX_sucr(e)	Sucroseexchange	sucr[e] ->		0	1000	0	Exchange/demand reaction
EX_thm(e)	Thiaminexchange	thm[e] <=>		-0.00055079	1000	0	Exchange/demand reaction
EX_thr_L(e)	L-threonineexchange	thr_L[e] <=>		-0.0020882	1000	0	Exchange/demand reaction
EX_thymd(e)	Thymidineexchange	thymd[e] ->		0	1000	0	Exchange/demand reaction
EX_tre(e)	Trehaloseexchange	tre[e] ->		0	1000	0	Exchange/demand reaction
EX_tyr_L(e)	L-tyrosineexchange	tyr_L[e] <=>		-0.0013729	1000	0	Exchange/demand reaction
EX_ura(e)	uracilexchange	ura[e] ->		0	1000	0	Exchange/demand reaction
EX_uri(e)	Uridineexchange	uri[e] ->		0	1000	0	Exchange/demand reaction
EX_val_L(e)	L-valineexchange	val_L[e] <=>		-0.0021234	1000	0	Exchange/demand reaction
EX_xan(e)	Xanthineexchange	xan[e] ->		0	1000	0	Exchange/demand reaction
EX_xyl_D(e)	aldehydo-D-xyloseexchange	xyl_D[e] ->		0	1000	0	Exchange/demand reaction
EX_zn2(e)	Zincexchange	zn2[e] <=>		-0.00040744	1000	0	Exchange/demand reaction
EX_trp_L[e]	EX_trp_L[e]	trp_L[e] <=>		-0.001218	1000	0	Exchange
EX_adocbl[e]	EX_adocbl[e]	adocbl[e] <=>		-0.00040348	1000	0	Exchange
DM_h[c]	DM_h[c]	h[c] ->		0	1000	0	Demand
DM_glu_L[c]	DM_glu_L[c]	glu_L[c] ->		0	1000	0	Demand
DM_atp[c]	DM_atp[c]	atp[c] ->		0	1000	0	Demand
DM_2dmmq8[c]	DM_2dmmq8[c]	2dmmq8[c] ->		0	1000	0	Demand
DM_nad[c]	DM_nad[c]	nad[c] ->		0	1000	0	Demand
DM_ACP[c]	DM_ACP[c]	ACP[c] ->		0	1000	0	Demand
DM_coa[c]	DM_coa[c]	coa[c] ->		0	1000	0	Demand
DM_nadp[c]	DM_nadp[c]	nadp[c] ->		0	1000	0	Demand
DM_gtp[c]	DM_gtp[c]	gtp[c] ->		0	1000	0	Demand
DM_thmpp[c]	DM_thmpp[c]	thmpp[c] ->		0	1000	0	Demand
DM_gln_L[c]	DM_gln_L[c]	gln_L[c] ->		0	1000	0	Demand
DM_dttp[c]	DM_dttp[c]	dttp[c] ->		0	1000	0	Demand
DM_ctp[c]	DM_ctp[c]	ctp[c] ->		0	1000	0	Demand
DM_datp[c]	DM_datp[c]	datp[c] ->		0	1000	0	Demand
DM_dctp[c]	DM_dctp[c]	dctp[c] ->		0	1000	0	Demand
DM_dgtp[c]	DM_dgtp[c]	dgtp[c] ->		0	1000	0	Demand
DM_adocbl[c]	DM_adocbl[c]	adocbl[c] ->		0	1000	0	Demand
DM_asp_L[c]	DM_asp_L[c]	asp_L[c] ->		0	1000	0	Demand
DM_10fthf[c]	DM_10fthf[c]	10fthf[c] ->		0	1000	0	Demand
DM_thf[c]	DM_thf[c]	thf[c] ->		0	1000	0	Demand
DM_ala_L[c]	DM_ala_L[c]	ala_L[c] ->		0	1000	0	Demand
DM_gly[c]	DM_gly[c]	gly[c] ->		0	1000	0	Demand
DM_his_L[c]	DM_his_L[c]	his_L[c] ->		0	1000	0	Demand
DM_leu_L[c]	DM_leu_L[c]	leu_L[c] ->		0	1000	0	Demand
DM_thr_L[c]	DM_thr_L[c]	thr_L[c] ->		0	1000	0	Demand
DM_cys_L[c]	DM_cys_L[c]	cys_L[c] ->		0	1000	0	Demand
DM_arg_L[c]	DM_arg_L[c]	arg_L[c] ->		0	1000	0	Demand
DM_asn_L[c]	DM_asn_L[c]	asn_L[c] ->		0	1000	0	Demand
DM_ca2[c]	DM_ca2[c]	ca2[c] ->		0	1000	0	Demand
DM_pg180[c]	DM_pg180[c]	pg180[c] ->		0	1000	0	Demand
DM_clpn180[c]	DM_clpn180[c]	clpn180[c] ->		0	1000	0	Demand
DM_pgai17[c]	DM_pgai17[c]	pgai17[c] ->		0	1000	0	Demand
DM_clpnai17[c]	DM_clpnai17[c]	clpnai17[c] ->		0	1000	0	Demand
DM_pgi17[c]	DM_pgi17[c]	pgi17[c] ->		0	1000	0	Demand
DM_clpni17[c]	DM_clpni17[c]	clpni17[c] ->		0	1000	0	Demand
DM_cobalt2[c]	DM_cobalt2[c]	cobalt2[c] ->		0	1000	0	Demand
DM_utp[c]	DM_utp[c]	utp[c] ->		0	1000	0	Demand
DM_ser_L[c]	DM_ser_L[c]	ser_L[c] ->		0	1000	0	Demand
DM_cu2[c]	DM_cu2[c]	cu2[c] ->		0	1000	0	Demand
DM_lys_L[c]	DM_lys_L[c]	lys_L[c] ->		0	1000	0	Demand
DM_q8[c]	DM_q8[c]	q8[c] ->		0	1000	0	Demand
DM_mqn8[c]	DM_mqn8[c]	mqn8[c] ->		0	1000	0	Demand
DM_fad[c]	DM_fad[c]	fad[c] ->		0	1000	0	Demand
DM_amet[c]	DM_amet[c]	amet[c] ->		0	1000	0	Demand
DM_fe2[c]	DM_fe2[c]	fe2[c] ->		0	1000	0	Demand
DM_fe3[c]	DM_fe3[c]	fe3[c] ->		0	1000	0	Demand
DM_ribflv[c]	DM_ribflv[c]	ribflv[c] ->		0	1000	0	Demand
DM_met_L[c]	DM_met_L[c]	met_L[c] ->		0	1000	0	Demand
DM_gthrd[c]	DM_gthrd[c]	gthrd[c] ->		0	1000	0	Demand
DM_phe_L[c]	DM_phe_L[c]	phe_L[c] ->		0	1000	0	Demand
DM_pro_L[c]	DM_pro_L[c]	pro_L[c] ->		0	1000	0	Demand
DM_tyr_L[c]	DM_tyr_L[c]	tyr_L[c] ->		0	1000	0	Demand
DM_pheme[c]	DM_pheme[c]	pheme[c] ->		0	1000	0	Demand
DM_ile_L[c]	DM_ile_L[c]	ile_L[c] ->		0	1000	0	Demand
DM_k[c]	DM_k[c]	k[c] ->		0	1000	0	Demand
DM_mg2[c]	DM_mg2[c]	mg2[c] ->		0	1000	0	Demand
DM_mn2[c]	DM_mn2[c]	mn2[c] ->		0	1000	0	Demand
DM_ptrc[c]	DM_ptrc[c]	ptrc[c] ->		0	1000	0	Demand
DM_udcpdp[c]	DM_udcpdp[c]	udcpdp[c] ->		0	1000	0	Demand
DM_PGP[c]	DM_PGP[c]	PGP[c] ->		0	1000	0	Demand
DM_pydx5p[c]	DM_pydx5p[c]	pydx5p[c] ->		0	1000	0	Demand
DM_pe180[c]	DM_pe180[c]	pe180[c] ->		0	1000	0	Demand
DM_peai17[c]	DM_peai17[c]	peai17[c] ->		0	1000	0	Demand
DM_pei17[c]	DM_pei17[c]	pei17[c] ->		0	1000	0	Demand
DM_sheme[c]	DM_sheme[c]	sheme[c] ->		0	1000	0	Demand
DM_so4[c]	DM_so4[c]	so4[c] ->		0	1000	0	Demand
DM_spmd[c]	DM_spmd[c]	spmd[c] ->		0	1000	0	Demand
DM_sttca1[c]	DM_sttca1[c]	sttca1[c] ->		0	1000	0	Demand
DM_ai17tca1[c]	DM_ai17tca1[c]	ai17tca1[c] ->		0	1000	0	Demand
DM_i17tca1[c]	DM_i17tca1[c]	i17tca1[c] ->		0	1000	0	Demand
DM_sttcaglc[c]	DM_sttcaglc[c]	sttcaglc[c] ->		0	1000	0	Demand
DM_ai17tcaglc[c]	DM_ai17tcaglc[c]	ai17tcaglc[c] ->		0	1000	0	Demand
DM_i17tcaglc[c]	DM_i17tcaglc[c]	i17tcaglc[c] ->		0	1000	0	Demand
DM_sttcaala_D[c]	DM_sttcaala_D[c]	sttcaala_D[c] ->		0	1000	0	Demand
DM_ai17tcaala_D[c]	DM_ai17tcaala_D[c]	ai17tcaala_D[c] ->		0	1000	0	Demand
DM_i17tcaala_D[c]	DM_i17tcaala_D[c]	i17tcaala_D[c] ->		0	1000	0	Demand
DM_tcam[c]	DM_tcam[c]	tcam[c] ->		0	1000	0	Demand
DM_sttcaacgam[c]	DM_sttcaacgam[c]	sttcaacgam[c] ->		0	1000	0	Demand
DM_ai17tcaacgam[c]	DM_ai17tcaacgam[c]	ai17tcaacgam[c] ->		0	1000	0	Demand
DM_i17tcaacgam[c]	DM_i17tcaacgam[c]	i17tcaacgam[c] ->		0	1000	0	Demand
DM_glyc45tcaala_D[c]	DM_glyc45tcaala_D[c]	glyc45tcaala_D[c] ->		0	1000	0	Demand
DM_glyc45tcaglc[c]	DM_glyc45tcaglc[c]	glyc45tcaglc[c] ->		0	1000	0	Demand
DM_glyc45tca[c]	DM_glyc45tca[c]	glyc45tca[c] ->		0	1000	0	Demand
DM_trp_L[c]	DM_trp_L[c]	trp_L[c] ->		0	1000	0	Demand
DM_val_L[c]	DM_val_L[c]	val_L[c] ->		0	1000	0	Demand
DM_zn2[c]	DM_zn2[c]	zn2[c] ->		0	1000	0	Demand
DM_dnarep[c]	DM_dnarep[c]	dnarep[c] ->		0	1000	0	Demand
DM_proteinsynth[c]	DM_proteinsynth[c]	proteinsynth[c] ->		0	1000	0	Demand
DM_5mthf[c]	DM_5mthf[c]	5mthf[c] ->		0	1000	0	Demand
DM_cl[c]	DM_cl[c]	cl[c] ->		0	1000	0	Demand
DM_rnatrans[c]	DM_rnatrans[c]	rnatrans[c] ->		0	1000	0	Demand
adocblt	adocblt	adocbl[e] <=> adocbl[c]		-1000	1000	0
q8t	q8t	q8[e] <=> q8[c]		-1000	1000	0
mqn8t	mqn8t	mqn8[e] <=> mqn8[c]		-1000	1000	0
phemet	phemet	pheme[e] <=> pheme[c]		-1000	1000	0
sink_2dmmq8[e]	sink_2dmmq8[e]	2dmmq8[e] <=>		-1000	1000	0	Sink
sink_q8[e]	sink_q8[e]	q8[e] <=>		-1000	1000	0	Sink
sink_pheme[e]	sink_pheme[e]	pheme[e] <=>		-1000	1000	0	Sink
sink_uaagmda[c]	sink_uaagmda[c]	uaagmda[c] <=>		-1000	1000	0	Sink
sink_sheme[e]	sink_sheme[e]	sheme[e] <=>		-1000	1000	0	Sink
sink_spmd[e]	sink_spmd[e]	spmd[e] <=>		-1000	1000	0	Sink
sink_ACP[c]	sink_ACP[c]	ACP[c] <=>		-1000	1000	0	Sink
sink_mqn8[c]	sink_mqn8[c]	mqn8[c] <=>		-1000	1000	0	Sink

## Sheet: 1_B_Metabolite List
Abbreviation	Description	Charged formula	Charge	Compartment
h2o[c]	Water		0	Cytoplasm
23cump[c]	2',3'-cyclic UMP(1-)		-1	Cytoplasm
3ump[c]	3'-UMP(2-)		-2	Cytoplasm
h[c]	proton		1	Cytoplasm
23ccmp[c]	2,3-Cyclic CMP		-1	Cytoplasm
3cmp[c]	3-cmp		-2	Cytoplasm
23camp[c]	2,3-Cyclic AMP		-1	Cytoplasm
3amp[c]	3'-AMP(2-)		-2	Cytoplasm
23cgmp[c]	2,3-Cyclic GMP		-1	Cytoplasm
3gmp[c]	3-GMP		-2	Cytoplasm
glu_L[c]	2-Dehydropantoate		-1	Cytoplasm
thdp[c]	3-methyl-2-oxobutanoate		-2	Cytoplasm
akg[c]	formaldehyde		-2	Cytoplasm
26dap_LL[c]	2-Hydroxybutyrate		0	Cytoplasm
2dhp[c]	Nicotinamide adenine dinucleotide		-1	Cytoplasm
3mob[c]	2-Oxobutanoate		-1	Cytoplasm
fald[c]	Nicotinamide adenine dinucleotide - reduced		0	Cytoplasm
atp[c]	2-Hydroxymuconate		-4	Cytoplasm
2dmmq8[e]	4-Oxalocrotonate		0	Extracellular
adp[c]	2-methylbutanoyl-CoA(4-)		-3	Cytoplasm
pi[c]	acyl carrier protein		-2	Cytoplasm
2dmmq8[c]	Coenzyme A		0	Cytoplasm
2hb[c]	2-methylbutanoyl-ACP,2-methylbutyryl-ACP		-1	Cytoplasm
nad[c]	3,4-Dihydroxymandelaldehyde		-1	Cytoplasm
2obut[c]	3,4-Dihydroxyphenylethyleneglycol		-1	Cytoplasm
nadh[c]	10-methyl-3-hydroxy-dodecanoyl-ACP		-2	Cytoplasm
2hmc[c]	10-methyl-trans-dodec-2-enoyl-ACP		-2	Cytoplasm
oxalc[c]	11-methyl-3-hydroxy-dodecanoyl-ACP		-2	Cytoplasm
2mbcoa[c]	11-methyl-trans-dodec-2-enoyl-ACP		-4	Cytoplasm
ACP[c]	12-methyl-3-hydroxy-tetra-decanoyl-ACP		-1	Cytoplasm
coa[c]	12-methyl-trans-tetra-dec-2-enoyl-ACP		-4	Cytoplasm
2mbutACP[c]	13-methyl-3-hydroxy-tetra-decanoyl-ACP		-1	Cytoplasm
h[e]	13-methyl-trans-tetra-dec-2-enoyl-ACP		1	Extracellular
2obut[e]	14-methyl-3-hydroxy-hexa-decanoyl-ACP		-1	Extracellular
34dhmald[c]	14-methyl-trans-hexa-dec-2-enoyl-ACP		0	Cytoplasm
34dhoxpeg[c]	15-methyl-3-hydroxy-hexa-decanoyl-ACP		0	Cytoplasm
10m3hddcaACP[c]	15-methyl-trans-hexa-dec-2-enoyl-ACP		-1	Cytoplasm
10mtddec2eACP[c]	4-methyl-3-hydroxy-hexanoyl-ACP		-1	Cytoplasm
11m3hddcaACP[c]	4-methyl-trans-hex-2-enoyl-ACP		-1	Cytoplasm
11mtddec2eACP[c]	5-methyl-3-hydroxy-hexanoyl-ACP		-1	Cytoplasm
12m3hmyrsACP[c]	5-methyl-trans-hex-2-enoyl-ACP		-1	Cytoplasm
12mtmrs2eACP[c]	6-methyl-3-hydroxy-octanoyl-ACP		-1	Cytoplasm
13m3hmyrsACP[c]	6-methyl-trans-oct-2-enoyl-ACP		-1	Cytoplasm
13mtmrs2eACP[c]	7-methyl-3-hydroxy-octanoyl-ACP		-1	Cytoplasm
14m3hpalmACP[c]	7-methyl-trans-oct-2-enoyl-ACP		-1	Cytoplasm
14mtpalm2eACP[c]	8-methyl-3-hydroxy-decanoyl-ACP		-1	Cytoplasm
15m3hpalmACP[c]	8-methyl-trans-dec-2-enoyl-ACP		-1	Cytoplasm
15mtpalm2eACP[c]	9-methyl-3-hydroxy-decanoyl-ACP		-1	Cytoplasm
4m3hhexACP[c]	9-methyl-trans-dec-2-enoyl-ACP		-1	Cytoplasm
4mthex2eACP[c]	3-Oxodecanoyl-[acyl-carrier protein]		-1	Cytoplasm
5m3hhexACP[c]	Nicotinamide adenine dinucleotide phosphate - reduced		-1	Cytoplasm
5mthex2eACP[c]	(R)-3-Hydroxydecanoyl-[acyl-carrier protein]		-1	Cytoplasm
6m3hocACP[c]	Nicotinamide adenine dinucleotide phosphate		-1	Cytoplasm
6mtoct2eACP[c]	10-methyl-3-oxo-undecanoyl-ACP		-1	Cytoplasm
7m3hocACP[c]	10-methyl-3-hydroxy-undecanoyl-ACP		-1	Cytoplasm
7mtoct2eACP[c]	10-methyl-3-oxo-dodecanoyl-ACP		-1	Cytoplasm
8m3hdcaACP[c]	11-methyl-3-oxo-dodecanoyl-ACP		-1	Cytoplasm
8mtdec2eACP[c]	3-Oxododecanoyl-[acyl-carrier protein]		-1	Cytoplasm
9m3hdcaACP[c]	(R)-3-Hydroxydodecanoyl-[acyl-carrier protein]		-1	Cytoplasm
9mtdec2eACP[c]	12-methyl-3-oxo-tridecanoyl-ACP		-1	Cytoplasm
3mop[e]	12-methyl-3-hydroxy-tridecanoyl-ACP		-1	Extracellular
3mop[c]	12-methyl-3-oxo-tetra-decanoyl-ACP		-1	Cytoplasm
3odecACP[c]	13-methyl-3-oxo-tetra-decanoyl-ACP		-1	Cytoplasm
nadph[c]	3-Oxotetradecanoyl-[acyl-carrier protein]		-4	Cytoplasm
3hdecACP[c]	(R)-3-Hydroxytetradecanoyl-[acyl-carrier protein]		-1	Cytoplasm
nadp[c]	14-methyl-3-oxo-pentadecanoyl-ACP		-3	Cytoplasm
10m3oundecACP[c]	14-methyl-3-hydroxy-pentadecanoyl-ACP		-1	Cytoplasm
10m3hundecACP[c]	14-methyl-3-oxo-hexa-decanoyl-ACP		-1	Cytoplasm
10m3oddcaACP[c]	15-methyl-3-oxo-hexa-decanoyl-ACP		-1	Cytoplasm
11m3oddcaACP[c]	3-Oxohexadecanoyl-[acyl-carrier protein]		-1	Cytoplasm
3oddecACP[c]	R-3-hydroxypalmitoyl-[acyl-carrier protein]		-1	Cytoplasm
3hddecACP[c]	3-Oxooctadecanoyl-[acyl-carrier protein]		-1	Cytoplasm
12m3otridecACP[c]	(R)-3-Hydroxyoctadecanoyl-[acyl-carrier protein]		-1	Cytoplasm
12m3htridecACP[c]	Acetoacetyl-ACP		-1	Cytoplasm
12m3omyrsACP[c]	(3R)-3-Hydroxyacyl-[acyl-carrier protein]		-1	Cytoplasm
13m3omyrsACP[c]	4-methyl-3-oxo-pentanoyl-ACP		-1	Cytoplasm
3omrsACP[c]	4-methyl-3-hydroxy-pentanoyl-ACP		-1	Cytoplasm
3hmrsACP[c]	4-methyl-3-oxo-hexanoyl-ACP		-1	Cytoplasm
14m3opentdecACP[c]	5-methyl-3-oxo-hexanoyl-ACP		-1	Cytoplasm
14m3hpentdecACP[c]	3-Oxohexanoyl-[acyl-carrier protein]		-1	Cytoplasm
14m3opalmACP[c]	(R)-3-Hydroxyhexanoyl-[acyl-carrier protein]		-1	Cytoplasm
15m3opalmACP[c]	6-methyl-3-oxo-heptanoyl-ACP		-1	Cytoplasm
3opalmACP[c]	6-methyl-3-hydroxy-heptanoyl-ACP		-1	Cytoplasm
3hpalmACP[c]	6-methyl-3-oxo-octanoyl-ACP		-1	Cytoplasm
3ooctdACP[c]	7-methyl-3-oxo-octanoyl-ACP		-1	Cytoplasm
3hoctaACP[c]	3-Oxooctanoyl-[acyl-carrier protein]		-1	Cytoplasm
actACP[c]	(R)-3-Hydroxyoctanoyl-[acyl-carrier protein]		-1	Cytoplasm
3haACP[c]	8-methyl-3-oxo-decanoyl-ACP		-1	Cytoplasm
4m3opentACP[c]	8-methyl-3-oxo-nonanoyl-ACP		-1	Cytoplasm
4m3hpentACP[c]	8-methyl-3-hydroxy-nonanoyl-ACP		-1	Cytoplasm
4m3ohexACP[c]	9-methyl-3-oxo-decanoyl-ACP		-1	Cytoplasm
5m3ohexACP[c]	Malonyl-[acyl-carrier protein]		-1	Cytoplasm
3ohexACP[c]	Octanoyl-ACP (n-C8:0ACP)		-1	Cytoplasm
3hhexACP[c]	carbon dioxide		-1	Cytoplasm
6m3oheptACP[c]	10-methyl-undecanoyl-ACP		-1	Cytoplasm
6m3hheptACP[c]	10-methyl-dodecanoyl-ACP		-1	Cytoplasm
6m3oocACP[c]	11-methyl-dodecanoyl-ACP		-1	Cytoplasm
7m3oocACP[c]	Decanoyl-ACP (n-C10:0ACP)		-1	Cytoplasm
3ooctACP[c]	12-methyl-tridecanoyl-ACP		-1	Cytoplasm
3hoctACP[c]	12-methyl-tetra-decanoyl-ACP		-1	Cytoplasm
8m3odcaACP[c]	13-methyl-tetra-decanoyl-ACP		-1	Cytoplasm
8m3ononACP[c]	Dodecanoyl-ACP (n-C12:0ACP)		-1	Cytoplasm
8m3hnonACP[c]	Myristoyl-ACP (n-C14:0ACP)		-1	Cytoplasm
9m3odcaACP[c]	Palmitoyl-ACP (n-C16:0ACP)		-1	Cytoplasm
malACP[c]	2-methylpropionyl-ACP,isobutyryl-ACP		-2	Cytoplasm
ocACP[c]	3-methylbutanoyl-ACP,isovaleryl-ACP		-1	Cytoplasm
co2[c]	4-methyl-pentanoyl-ACP		0	Cytoplasm
10mundecACP[c]	4-methyl-hexanoyl-ACP		-1	Cytoplasm
10mddcaACP[c]	5-methyl-hexanoyl-ACP		-1	Cytoplasm
11mddcaACP[c]	Butyryl-ACP (n-C4:0ACP)		-1	Cytoplasm
dcaACP[c]	6-methyl-heptanoyl-ACP		-1	Cytoplasm
12mtridecACP[c]	6-methyl-octanoyl-ACP		-1	Cytoplasm
12mmyrsACP[c]	7-methyl-octanoyl-ACP		-1	Cytoplasm
13mmyrsACP[c]	Hexanoyl-ACP (n-C6:0ACP)		-1	Cytoplasm
ddcaACP[c]	8-methyl-decanoyl-ACP		-1	Cytoplasm
myrsACP[c]	8-methyl-nonanoyl-ACP		-1	Cytoplasm
palmACP[c]	9-methyl-decanoyl-ACP		-1	Cytoplasm
2mpropACP[c]	5-amino-1-(5-phospho-D-ribosyl)imidazole-4-carboxylate		-1	Cytoplasm
3mbutACP[c]	5-amino-1-(5-phospho-D-ribosyl)imidazole		-1	Cytoplasm
4mpentACP[c]	Salicin 6-phosphate		-1	Cytoplasm
4mhexACP[c]	2-(Hydroxymethyl)phenol		-1	Cytoplasm
5mhexACP[c]	D-Glucose 6-phosphate		-1	Cytoplasm
butACP[c]	beta-D-glucose 6-phosphate		-1	Cytoplasm
6mheptACP[c]	D-ribulose 5-phosphate(2-)		-1	Cytoplasm
6mocACP[c]	D-Arabinose 5-phosphate		-1	Cytoplasm
7mocACP[c]	Arbutin 6-phosphate		-1	Cytoplasm
hexACP[c]	Hydroquinone		-1	Cytoplasm
8mdcaACP[c]	L-arabinitol		-1	Cytoplasm
8mnonACP[c]	L-arabinose		-1	Cytoplasm
9mdcaACP[c]	4-Aminobutanal		-1	Cytoplasm
4hbz[e]	4-Aminobutanoate		-1	Extracellular
4hbz[c]	Acetyl-CoA		-1	Cytoplasm
5aizc[c]	Acetoacetyl-CoA		-3	Cytoplasm
air[c]	Butanoyl-CoA		-2	Cytoplasm
salc6p[c]	3-Oxohexanoyl-CoA		-2	Cytoplasm
2hymeph[c]	Hexanoyl-CoA (n-C6:0CoA)		0	Cytoplasm
g6p[c]	3-Oxooctanoyl-CoA		-2	Cytoplasm
g6p_B[c]	Octanoyl-CoA (n-C8:0CoA)		-2	Cytoplasm
ru5p_D[c]	3-Oxodecanoyl-CoA		-2	Cytoplasm
ara5p[c]	Decanoyl-CoA (n-C10:0CoA)		-2	Cytoplasm
ocdca[c]	3-Oxododecanoyl-CoA		-1	Cytoplasm
ppi[c]	Dodecanoyl-CoA (n-C12:0CoA)		-3	Cytoplasm
amp[c]	3-Oxotetradecanoyl-CoA		-2	Cytoplasm
ocdcaACP[c]	Tetradecanoyl-CoA (n-C14:0CoA)		-1	Cytoplasm
ddca[c]	3-oxopalmitoyl-CoA(4-)		-1	Cytoplasm
arbt6p[c]	acetaldehyde		-2	Cytoplasm
hqn[c]	Adenosyl cobinamide phosphate		0	Cytoplasm
abt[c]	GTP		0	Cytoplasm
arab_L[c]	Adenosine-GDP-cobinamide		0	Cytoplasm
4abutn[c]	Diphosphate		1	Cytoplasm
4abut[c]	ATP		0	Cytoplasm
accoa[c]	Bicarbonate		-4	Cytoplasm
aacoa[c]	ADP		-4	Cytoplasm
btcoa[c]	hydrogenphosphate		-4	Cytoplasm
3ohcoa[c]	Malonyl-CoA		-4	Cytoplasm
hxcoa[c]	Carboxybiotin-carboxyl-carrier protein		-4	Cytoplasm
3oocoa[c]	Holocarboxylase (biotin covalent bound to Lys residue of apoC)		-4	Cytoplasm
occoa[c]	N2-Acetyl-L-aminoadipyl-delta-phosphate		-4	Cytoplasm
3odcoa[c]	N2-Acetyl-L-aminoadipate semialdehyde		-4	Cytoplasm
dcacoa[c]	2-Oxoglutarate		-4	Cytoplasm
3oddcoa[c]	N6-Acetyl-LL-2,6-diaminoheptanedioate		-4	Cytoplasm
ddcacoa[c]	L-glutamate(1-)		-4	Cytoplasm
3otdcoa[c]	N_Acetyl_L_2_amino_6_oxopimelate		-4	Cytoplasm
tdcoa[c]	N-acetyl-D-glucosamine 6-phosphate(2-)		-4	Cytoplasm
3ohdcoa[c]	N-Acetyl-D-glucosamine 1-phosphate		-4	Cytoplasm
acald[c]	UDP-N-acetyl-alpha-D-glucosamine(2-)		0	Cytoplasm
acald[e]	Undecaprenyl phosphate		0	Extracellular
adocbip[c]	UMP		-1	Cytoplasm
gtp[c]	Undecaprenyl diphospho N-acetyl-glucosamine		-4	Cytoplasm
agdpcbi[c]	N-acetyl-D-glucosamine		-1	Cytoplasm
hco3[c]	Phosphoenolpyruvate		-1	Cytoplasm
malcoa[c]	pyruvate		-5	Cytoplasm
btn_co2[c]	acetate		-1	Cytoplasm
apoC_Lys_btn[c]	Acetyl phosphate		0	Cytoplasm
acaadpdp[c]	(S)-2-Acetolactate		-2	Cytoplasm
acaadpsal[c]	(R)-Acetoin		-1	Cytoplasm
n6all26d[c]	Thiamine diphosphate		-1	Cytoplasm
acamoxm[c]	Hydroxy ethyl Thiamin diphosphate		-2	Cytoplasm
acgam[c]	N-acetyl-D-mannosamine		0	Cytoplasm
acgam6p[c]	N-acetylneuraminate		-2	Cytoplasm
acgam1p[c]	1-tetradecanoyl-sn-glycerol 3-phosphate		-2	Cytoplasm
uacgam[c]	1,2-ditetradecanoyl-sn-glycerol 3-phosphate		-2	Cytoplasm
udcpp[c]	Palmitoyl-CoA (n-C16:0CoA)		-2	Cytoplasm
ump[c]	1-hexadecanoyl-sn-glycerol 3-phosphate		-2	Cytoplasm
unaga[c]	1,2-dihexadecanoyl-sn-glycerol 3-phosphate		-2	Cytoplasm
acgam[e]	Stearoyl-CoA (n-C18:0CoA)		0	Extracellular
pep[c]	1-octadecanoyl-sn-glycerol 3-phosphate		-3	Cytoplasm
pyr[c]	1,2-dioctadecanoyl-sn-glycerol 3-phosphate		-1	Cytoplasm
hethmpp[c]	1-anteisopentadecanoyl-sn-glycerol 3-phosphate (12-methyl-tetradecanoyl, anteiso-C15)		-2	Cytoplasm
thmpp[c]	fa4coa,Anteiso-C15:0 CoA Anteisopentadecanoyl-CoA		-2	Cytoplasm
2ahbut[c]	1,2-dianteisopentadecanoyl-sn-glycerol 3-phosphate (12-methyl-tetradecanoyl, anteiso-C15)		-1	Cytoplasm
ac[c]	1-anteisoheptadecanoyl-sn-glycerol 3-phosphate (14-methyl-hexadecanoyl, anteiso-C17)		-1	Cytoplasm
actp[c]	fa12coa,Anteiso-C17:0 CoA Anteisoheptadecanoyl-CoA		-2	Cytoplasm
alac_S[c]	1,2-dianteisoheptadecanoyl-sn-glycerol 3-phosphate (14-methyl-hexadecanoyl, anteiso-C17)		-1	Cytoplasm
actn_R[c]	fa1coa,Iso-C14:0 CoA Isotetradecanoyl-CoA		0	Cytoplasm
acmana[c]	1-isotetradecanoyl-sn-glycerol 3-phosphate (12-methyl-tridecanoyl, iso-C14)		0	Cytoplasm
acnam[c]	1,2-diisotetradecanoyl-sn-glycerol 3-phosphate (12-methyl-tridecanoyl, iso-C14)		-1	Cytoplasm
1tdecg3p[c]	fa3coa,Iso-C15:0 CoA Isopentadecanoyl-CoA		-2	Cytoplasm
pa140[c]	1-isopentadecanoyl-sn-glycerol 3-phosphate (13-methyl-tetradecanoyl, iso-C15)		-2	Cytoplasm
pmtcoa[c]	1,2-diisopentadecanoyl-sn-glycerol 3-phosphate (13-methyl-tetradecanoyl, iso-C15)		-4	Cytoplasm
1hdecg3p[c]	fa6coa,Iso-C16:0 CoA Isohexadecanoyl-CoA		-2	Cytoplasm
pa160[c]	1-isohexadecanoyl-sn-glycerol 3-phosphate (14-methyl-pentadecanoyl, iso-C16)		-2	Cytoplasm
stcoa[c]	1,2-diisohexadecanoyl-sn-glycerol 3-phosphate (14-methyl-pentadecanoyl, iso-C16)		-4	Cytoplasm
1odecg3p[c]	fa11coa, Iso-C17:0 CoA Isoheptadecanoyl-CoA		-2	Cytoplasm
pa180[c]	1-isoheptadecanoyl-sn-glycerol 3-phosphate (15-methyl-hexadecanoyl, iso-C17)		-2	Cytoplasm
1aipdecg3p[c]	1,2-diisoheptadecanoyl-sn-glycerol 3-phosphate (15-methyl-hexadecanoyl, iso-C17)		-1	Cytoplasm
aipdcoa[c]	Acetyl-ACP		-4	Cytoplasm
paai15[c]	Carbamoyl phosphate		-2	Cytoplasm
1aihpdecg3p[c]	N(2)-acetyl-L-ornithine		-2	Cytoplasm
aihpdcoa[c]	N-Acetyl-L-citrulline		-4	Cytoplasm
paai17[c]	apoprotein [acyl carrier protein]		-2	Cytoplasm
itdcoa[c]	adenosine 3',5'-bismonophosphate(4-)		-4	Cytoplasm
1itdecg3p[c]	chorismate		-1	Cytoplasm
pai14[c]	L-glutamine		-2	Cytoplasm
ipdcoa[c]	4-amino-4-deoxychorismate		-4	Cytoplasm
1ipdecg3p[c]	Adenine		-1	Cytoplasm
pai15[c]	Hypoxanthine		-2	Cytoplasm
ihdcoa[c]	Ammonium		-4	Cytoplasm
1ihdecg3p[c]	AMP		-1	Cytoplasm
pai16[c]	triphosphate(5-)		-2	Cytoplasm
ihpdcoa[c]	proton		-4	Cytoplasm
1ihpdecg3p[c]	Adenosine		-2	Cytoplasm
pai17[c]	Adenosine		-2	Cytoplasm
acACP[c]	3',5'-cyclic AMP(1-)		-1	Cytoplasm
cbp[c]	Adenosyl cobinamide		-2	Cytoplasm
acorn[c]	N1-(alpha-D-ribosyl)-5,6-dimethylbenzimidazole		0	Cytoplasm
Naccitr_L[c]	Adenosylcobalamin		0	Cytoplasm
apoACP[c]	GMP		0	Cytoplasm
pap[c]	ADPribose		-4	Cytoplasm
actn_R[e]	alpha-D-Ribose 5-phosphate		0	Extracellular
ac[e]	5-Phospho-alpha-D-ribose 1-diphosphate		-1	Extracellular
dcyt[c]	N6-(1,2-Dicarboxyethyl)-AMP		0	Cytoplasm
dcmp[c]	Fumarate		-2	Cytoplasm
chor[c]	(S)-2-[5-Amino-1-(5-phospho-D-ribosyl)imidazole-4-carboxamido]succinate		-2	Cytoplasm
gln_L[c]	5-Amino-1-(5-Phospho-D-ribosyl)imidazole-4-carboxamide		0	Cytoplasm
4adcho[c]	L-aspartate(1-)		-1	Cytoplasm
ade[c]	IMP		0	Cytoplasm
hxan[c]	GDP		0	Cytoplasm
nh4[c]	D-Glucosamine 6-phosphate		1	Cytoplasm
ade[e]	1-acyl-sn-glycerol 3-phosphate(2-)		0	Extracellular
dttp[c]	1,2-didodecanoyl-sn-glycerol 3-phosphate		-4	Cytoplasm
dtdp[c]	1-tetradec-7-enoyl-sn-glycerol 3-phosphate		-3	Cytoplasm
dutp[c]	cis-tetradec-7-enoyl-[acyl-carrier protein] (n-C14:1)		-4	Cytoplasm
dudp[c]	1,2-ditetradec-7-enoyl-sn-glycerol 3-phosphate		-3	Cytoplasm
pppi[c]	1-hexadec-9-enoyl-sn-glycerol 3-phosphate		-4	Cytoplasm
gdp[c]	cis-hexadec-9-enoyl-[acyl-carrier protein] (n-C16:1)		-3	Cytoplasm
ctp[c]	1,2-dihexadec-9-enoyl-sn-glycerol 3-phosphate		-4	Cytoplasm
cdp[c]	Octadecanoyl-ACP (n-C18:0ACP)		-3	Cytoplasm
datp[c]	1-octadec-11-enoyl-sn-glycerol 3-phosphate		-4	Cytoplasm
dadp[c]	cis-octadec-11-enoyl-[acyl-carrier protein] (n-C18:1)		-3	Cytoplasm
dctp[c]	1,2-dioctadec-11-enoyl-sn-glycerol 3-phosphate		-4	Cytoplasm
dcdp[c]	S-Adenosyl-L-homocysteine		-3	Cytoplasm
dgtp[c]	L-homocysteine		-4	Cytoplasm
dgdp[c]	S-Ribosyl-L-homocysteine		-3	Cytoplasm
adn[e]	N,N-diacetylchitobiose		0	Extracellular
adn[c]	N-acetyl-D-glucosamine		0	Cytoplasm
camp[c]	10-Formyltetrahydrofolate		-1	Cytoplasm
adocbi[c]	5-Formamido-1-(5-phospho-D-ribosyl)imidazole-4-carboxamide		1	Cytoplasm
rdmbzi[c]	5,6,7,8-Tetrahydrofolate		0	Cytoplasm
adocbl[c]	UDPglucose		0	Cytoplasm
gmp[c]	1,2-Dianteisoheptadecanoyl-sn-glycerol		-2	Cytoplasm
adprib[c]	UDP		-2	Cytoplasm
r5p[c]	Monoglucosyl-1,2 dianteisoheptadecanoylglycerol		-2	Cytoplasm
prpp[c]	Diglucosyl-1,2 dianteisoheptadecanoylglycerol		-5	Cytoplasm
dcamp[c]	14-methyl-hexa-decanoyl-ACP		-4	Cytoplasm
fum[c]	D-alanine		-2	Cytoplasm
25aics[c]	D-Alanyl-D-alanine		-4	Cytoplasm
aicar[c]	L-alanyl-L-aspartate		-2	Cytoplasm
asp_L[c]	L-alanine		-1	Cytoplasm
imp[c]	L-alanyl-L-aspartate		-2	Cytoplasm
gam6p[c]	L-alanyl-L-glutamine		-1	Cytoplasm
1ddecg3p[c]	L-alanyl-L-glutamine		-2	Cytoplasm
pa120[c]	L-alanyl-L-glutamate		-2	Cytoplasm
1tdec7eg3p[c]	L-alanyl-L-glutamate		-2	Cytoplasm
tdeACP[c]	L-alanylglycine		-1	Cytoplasm
pa141[c]	Glycine		-2	Cytoplasm
1hdec9eg3p[c]	L-alanylglycine		-2	Cytoplasm
hdeACP[c]	L-alanyl-L-histidine		-1	Cytoplasm
pa161[c]	L-histidine		-2	Cytoplasm
1odec11eg3p[c]	L-alanyl-L-histidine		-2	Cytoplasm
octeACP[c]	L-alanyl-L-leucine		-1	Cytoplasm
pa181[c]	L-leucine		-2	Cytoplasm
ahcys[c]	L-alanyl-L-leucine		0	Cytoplasm
hcys_L[c]	Prenol-45n teichoic acid		0	Cytoplasm
rhcys[c]	Prenol-45n teichoic acid-alanine substituted		0	Cytoplasm
chtbs[c]	D-Glutamate		0	Cytoplasm
10fthf[c]	L-alanyl-L-threonine		-2	Cytoplasm
fprica[c]	L-threonine		-2	Cytoplasm
thf[c]	L-alanyl-L-threonine		-2	Cytoplasm
udpg[c]	D-Glyceraldehyde		-2	Cytoplasm
12daihdglyc[c]	Glycerol		0	Cytoplasm
udp[c]	ethanol		-3	Cytoplasm
m12dahglyc[c]	D-Altronate		0	Cytoplasm
diglcpgai17[c]	2-Dehydro-3-deoxy-D-gluconate		0	Cytoplasm
14mpalmACP[c]	N-acetyl-D-mannosamine 6-phosphate(2-)		-1	Cytoplasm
ala_D[c]	L-cysteinylglycine		0	Cytoplasm
alaala[c]	L-cysteine		0	Cytoplasm
alaasp[c]	Gly-Cys		-1	Cytoplasm
ala_L[c]	anthranilate		0	Cytoplasm
alaasp[e]	N-(5-Phospho-D-ribosyl)anthranilate		-1	Extracellular
alagln[c]	2,3,4,5-Tetrahydrodipicolinate		0	Cytoplasm
alagln[e]	L-Ribulose		0	Extracellular
alaglu[c]	Arbutin		-1	Cytoplasm
alaglu[e]	L-arabinose		-1	Extracellular
alagly[c]	L-argininium(1+)		0	Cytoplasm
gly[c]	L-citrulline		0	Cytoplasm
alagly[e]	N(omega)-(L-Arginino)succinate		0	Extracellular
alahis[c]	Arsenobetaine		0	Cytoplasm
his_L[c]	Arsenobetaine		0	Cytoplasm
alahis[e]	L-Aspartate 4-semialdehyde		0	Extracellular
alaleu[c]	4-Phospho-L-aspartate		0	Cytoplasm
leu_L[c]	L-ascorbate-6-phosphate		0	Cytoplasm
alaleu[e]	3-keto-L-gulonate-6-phosphate		0	Extracellular
prl45tca[c]	L-asparagine		-47	Cytoplasm
prl45tcaala[c]	N-Carbamoyl-L-aspartate		-2	Cytoplasm
glu_D[c]	O2		-1	Cytoplasm
alathr[c]	Hydrogen peroxide		0	Cytoplasm
thr_L[c]	Oxaloacetate		0	Cytoplasm
alathr[e]	Iminoaspartate		0	Extracellular
ala_L[e]	Biotinyl-5'-AMP		0	Extracellular
glyald[c]	Biotin		0	Cytoplasm
glyc[c]	cellobiose		0	Cytoplasm
etoh[c]	D-glucose		0	Cytoplasm
altrn[c]	6-Phospho-beta-D-glucosyl-(1,4)-D-glucose		-1	Cytoplasm
2ddglcn[c]	beta D-glucose		-1	Cytoplasm
acmanap[c]	Biotin		-2	Cytoplasm
cgly[c]	calcium(2+)		0	Cytoplasm
cys_L[c]	calcium(2+)		0	Cytoplasm
glycys[c]	Cobinamide		0	Cytoplasm
anth[c]	Cadmium		-1	Cytoplasm
pran[c]	Cadmium		-3	Cytoplasm
rbl_L[c]	CMP		0	Cytoplasm
arbt[e]	Plasmenylethanolamine		0	Extracellular
arab_L[e]	CDP-ethanolamine(1-)		0	Extracellular
arg_L[c]	1-Alkenyl-2-acylglycerol		1	Cytoplasm
citr_L[c]	N-Acetyl-beta-D-mannosaminyl-1,4-N-acetyl-D- glucosaminyldiphosphoundecaprenol		0	Cytoplasm
argsuc[c]	CDPglycerol		-1	Cytoplasm
arg_L[e]	4-(cytidine 5-diphospho)-2-C-methyl-D-erythritol		1	Extracellular
arsenb[e]	2-phospho-4-(cytidine 5-diphospho)-2-C-methyl-D-erythritol		0	Extracellular
arsenb[c]	cellobiose		0	Cytoplasm
aspsa[c]	L-cysteinylglycine		0	Cytoplasm
4pasp[c]	Choline		-2	Cytoplasm
ascb6p[c]	Choline		-2	Cytoplasm
3dhgulnp[c]	betaine aldehyde		-3	Cytoplasm
asn_L[c]	choline phosphate(1-)		0	Cytoplasm
asn_L[e]	Choline sulfate		0	Extracellular
cbasp[c]	Choline sulfate		-2	Cytoplasm
o2[c]	5-O-(1-Carboxyvinyl)-3-phosphoshikimate		0	Cytoplasm
h2o2[c]	Citrate		0	Cytoplasm
oaa[c]	Ornithine		-2	Cytoplasm
iasp[c]	Phosphatidylglycerol (ditetradecanoyl, n-C14:0)		-2	Cytoplasm
succ[c]	cardiolipin (tetratetradecanoyl, n-C14:0)		-2	Cytoplasm
fmn[c]	Phosphatidylglycerol (dihexadecanoyl, n-C16:0)		-2	Cytoplasm
fmnh2[c]	cardiolipin (tetrahexadecanoyl, n-C16:0)		-2	Cytoplasm
asp_L[e]	Phosphatidylglycerol (dioctadecanoyl, n-C18:0)		-1	Extracellular
btamp[c]	cardiolipin (tetraoctadecanoyl, n-C18:0)		-1	Cytoplasm
btn[c]	Phosphatidylglycerol (12-methyl-tetradecanoyl, anteiso-C15)		-1	Cytoplasm
cellb[c]	cardiolipin (12-methyl-tetradecanoyl, anteiso-C15)		0	Cytoplasm
glc_D[c]	Phosphatidylglycerol (14-methyl-hexadecanoyl, anteiso-C17)		0	Cytoplasm
6pgg[c]	cardiolipin (14-methyl-hexadecanoyl, anteiso-C17)		-2	Cytoplasm
glc_bD[c]	Phosphatidylglycerol (12-methyltridecanoyl, iso-C14)		0	Cytoplasm
btn[e]	cardiolipin (12-methyl-tridecanoyl, iso-C14)		-1	Extracellular
ca2[e]	Phosphatidylglycerol (13-methyltetradecanoyl, iso-C15)		2	Extracellular
ca2[c]	cardiolipin (13-methyl-tetradecanoyl, iso-C15)		2	Cytoplasm
cbi[c]	Phosphatidylglycerol (14-methylpentadecanoyl, iso-C16)		0	Cytoplasm
cd2[c]	cardiolipin (14-methyl-pentadecanoyl, iso-C16)		2	Cytoplasm
cd2[e]	Phosphatidylglycerol (15-methyl-hexadecanoyl, iso-C17)		2	Extracellular
cmp[c]	cardiolipin (15-methyl-hexadecanoyl, iso-C17)		-2	Cytoplasm
plasmetha[c]	2-Carboxy-2,5-dihydro-5-oxofuran-2-acetate		-1	Cytoplasm
cdpea[c]	5-Oxo-4,5-dihydrofuran-2-acetate		-1	Cytoplasm
M00512[c]	carbon dioxide		0	Cytoplasm
acbdma14gapuc[c]	Co2+		-2	Cytoplasm
cdpglyc[c]	Co2+		-2	Cytoplasm
4c2me[c]	cobalt-precorrin 8		-2	Cytoplasm
2p4c2me[c]	Cobyrinate		-4	Cytoplasm
cellb[e]	Coproporphyrinogen III		0	Extracellular
cgly[e]	Protoporphyrinogen IX		0	Extracellular
chol[e]	L-Carnitine		1	Extracellular
chol[c]	L-Carnitine		1	Cytoplasm
betald[c]	crotonobetaine		1	Cytoplasm
cholp[c]	crotonobetaine		-1	Cytoplasm
chols[e]	UTP		0	Extracellular
chols[c]	CTP		0	Cytoplasm
pphn[c]	Cob(I)yrinate a,c diamide		-2	Cytoplasm
3psme[c]	Adenosyl cobyrinate diamide		-4	Cytoplasm
cit[c]	Hydrogen sulfide		-3	Cytoplasm
orn[c]	O-Acetyl-L-serine		1	Cytoplasm
pg140[c]	Reduced thioredoxin		-1	Cytoplasm
clpn140[c]	thiosulfate(2-)		-2	Cytoplasm
pg160[c]	Oxidized thioredoxin		-1	Cytoplasm
clpn160[c]	Sulfite		-2	Cytoplasm
pg180[c]	L-cystathionine		-1	Cytoplasm
clpn180[c]	L-serine		-2	Cytoplasm
pgai15[c]	Cytidine		-1	Cytoplasm
clpnai15[c]	Uridine		-2	Cytoplasm
pgai17[c]	ITP(3-)		-1	Cytoplasm
clpnai17[c]	IDP(3-)		-2	Cytoplasm
pgi14[c]	Cytidine		-1	Cytoplasm
clpni14[c]	CDP		-2	Cytoplasm
pgi15[c]	dCMP		-1	Cytoplasm
clpni15[c]	dCDP		-2	Cytoplasm
pgi16[c]	Cu2+		-1	Cytoplasm
clpni16[c]	Cu2+		-2	Cytoplasm
pgi17[c]	2-deoxyadenosine		-1	Cytoplasm
clpni17[c]	dAMP(2-)		-2	Cytoplasm
2c25dho[c]	2-deoxyadenosine		-2	Cytoplasm
5odhf2a[c]	1,2-Diacyl-sn-glycerol (didodecanoyl, n-C12:0)		-1	Cytoplasm
co2[e]	1,2-Diacyl-sn-glycerol (ditetradecanoyl, n-C14:0)		0	Extracellular
cobalt2[c]	1,2-Diacyl-sn-glycerol (ditetradec-7-enoyl, n-C14:1)		2	Cytoplasm
cobalt2[e]	1,2-Diacyl-sn-glycerol (dihexadecanoyl, n-C16:0)		2	Extracellular
copre8[c]	1,2-Diacyl-sn-glycerol (dihexadec-9-enoyl, n-C16:1)		-6	Cytoplasm
cobya[c]	1,2-Diacyl-sn-glycerol (dioctadecanoyl, n-C18:0)		-6	Cytoplasm
cpppg3[c]	1,2-Diacyl-sn-glycerol (dioctadec-11-enoyl, n-C18:1)		-4	Cytoplasm
pppg9[c]	D-alanine		-2	Cytoplasm
crn[e]	meso-2,6-Diaminoheptanedioate		0	Extracellular
crn[c]	L-lysinium(1+)		0	Cytoplasm
csn[e]	LL-2,6-Diaminoheptanedioate		0	Extracellular
csn[c]	meso-2,6-Diaminoheptanedioate		0	Cytoplasm
ctbt[e]	CDP-1,2-didodecanoylglycerol		0	Extracellular
ctbt[c]	CDP-1,2-ditetradecanoylglycerol		0	Cytoplasm
utp[c]	CDP-1,2-ditetradec-7-enoylglycerol		-4	Cytoplasm
co1dam[c]	CDP-1,2-dihexadecanoylglycerol		-5	Cytoplasm
adcobdam[c]	CDP-1,2-dihexadec-9-enoylglycerol		-4	Cytoplasm
co2dam[c]	CDP-1,2-dioctadecanoylglycerol		-4	Cytoplasm
h2s[c]	CDP-1,2-dioctadec-11-enoylglycerol		0	Cytoplasm
acser[c]	CDP-1,2-dianteisopentadecanoylglycerol (12-methyl-tetradecanoyl, anteiso-C15)		0	Cytoplasm
trdrd[c]	CDP-1,2-dianteisoheptadecanoylglycerol (14-methyl-hexadecanoyl, anteiso-C17)		0	Cytoplasm
tsul[c]	CDP-1,2-diisotetradecanoylglycerol (12-methyl-tridecanoyl, iso-C14)		-2	Cytoplasm
trdox[c]	CDP-1,2-diisopentadecanoylglycerol (13-methyl-tetradecanoyl, iso-C15)		0	Cytoplasm
so3[c]	CDP-1,2-diisohexadecanoylglycerol (14-methyl-pentadecanoyl, iso-C16)		-2	Cytoplasm
cyst_L[c]	CDP-1,2-diisoheptadecanoylglycerol (15-methyl-hexadecanoyl, iso-C17)		0	Cytoplasm
ser_L[c]	dUMP		0	Cytoplasm
cys_L[e]	dCTP		0	Extracellular
cytd[c]	Deoxycytidine		0	Cytoplasm
uri[c]	Deoxyuridine		0	Cytoplasm
itp[c]	Deoxycytidine		-4	Cytoplasm
idp[c]	2-Dehydro-3-deoxy-D-gluconate 6-phosphate		-3	Cytoplasm
cytd[e]	D-Erythrose 4-phosphate		0	Extracellular
cu2[e]	2-Dehydro-3-deoxy-D-arabino-heptonate 7-phosphate		2	Extracellular
cu2[c]	4-hydroxy-2-oxoglutarate(2-)		2	Cytoplasm
dad_2[c]	glyoxylate		0	Cytoplasm
damp[c]	Dextrin		-2	Cytoplasm
dad_2[e]	dGMP		0	Extracellular
12dgr120[c]	dGDP		0	Cytoplasm
12dgr140[c]	Deoxyguanosine		0	Cytoplasm
12dgr141[c]	Deoxyguanosine		0	Cytoplasm
12dgr160[c]	glycerone		0	Cytoplasm
12dgr161[c]	Dihydroxyacetone phosphate		0	Cytoplasm
12dgr180[c]	7,8-Dihydrofolate		0	Cytoplasm
12dgr181[c]	Folate		0	Cytoplasm
ala_D[e]	Dihydropteroate		0	Extracellular
26dap_M[c]	1,4-Dihydroxy-2-naphthoate		0	Cytoplasm
lys_L[c]	Phytyl diphosphate		1	Cytoplasm
26dap_M[e]	Demethylphylloquinone		0	Extracellular
cdpdddecg[c]	all-trans-Octaprenyl diphosphate		-2	Cytoplasm
cdpdtdecg[c]	2-Demethylmenaquinol 8		-2	Cytoplasm
cdpdtdec7eg[c]	(S)-dihydroorotate		-2	Cytoplasm
cdpdhdecg[c]	Ubiquinone-8		-2	Cytoplasm
cdpdhdec9eg[c]	Orotate		-2	Cytoplasm
cdpdodecg[c]	Ubiquinol-8		-2	Cytoplasm
cdpdodec11eg[c]	Menaquinone 8		-2	Cytoplasm
cdpdaipdecg[c]	Menaquinol 8		-2	Cytoplasm
cdpdaihpdecg[c]	5,6-dihydrouracil		-2	Cytoplasm
cdpditdecg[c]	N-carbamoyl-beta-alaninate		-2	Cytoplasm
cdpdipdecg[c]	5,6-dihydrothymine		-2	Cytoplasm
cdpdihdecg[c]	3-Ureidoisobutyrate		-2	Cytoplasm
cdpdihpdecg[c]	3-Dehydroquinate		-2	Cytoplasm
dump[c]	3-Dehydroshikimate		-2	Cytoplasm
duri[c]	Flavin adenine dinucleotide oxidized		0	Cytoplasm
dcyt[e]	Dehydrosqualene		0	Extracellular
2ddg6p[c]	Flavin adenine dinucleotide reduced		-3	Cytoplasm
e4p[c]	4,4-Diaponeurosporene		-2	Cytoplasm
2dda7p[c]	Deoxyinosine		-3	Cytoplasm
4h2oglt[c]	Deoxyinosine		-2	Cytoplasm
glx[c]	Dimethylallyl diphosphate		-1	Cytoplasm
dextrin[c]	Isopentenyl diphosphate		0	Cytoplasm
dgmp[c]	Geranyl diphosphate		-2	Cytoplasm
dgsn[e]	Dephospho-CoA		0	Extracellular
dgsn[c]	(R)-5-Diphosphomevalonate		0	Cytoplasm
dha[c]	(R)-Pantoate		0	Cytoplasm
dhap[c]	2-deoxy-D-ribose		-2	Cytoplasm
23dhdp[c]	2-deoxy-D-ribose 5-phosphate(2-)		-2	Cytoplasm
dhf[c]	D-ribose		-2	Cytoplasm
fol[c]	D-ribulose		-1	Cytoplasm
dhpt[c]	2-deoxy-D-ribose		-1	Cytoplasm
dhna[c]	Glyceraldehyde 3-phosphate		-1	Cytoplasm
phyldpp[c]	D-serine		-3	Cytoplasm
dmphqno[c]	D-serine		0	Cytoplasm
octdp[c]	dTMP		-3	Cytoplasm
2dmmql8[c]	dTDP		0	Cytoplasm
dhor_S[c]	2-Deoxy-D-ribose 1-phosphate		-1	Cytoplasm
q8[c]	uracil		0	Cytoplasm
orot[c]	Deoxyuridine		-1	Cytoplasm
q8h2[c]	dUTP		0	Cytoplasm
mqn8[c]	1-deoxy-D-xylulose 5-phosphate		0	Cytoplasm
mql8[c]	4-Phospho-D-erythronate		0	Cytoplasm
56dura[c]	trans-Dec-2-enoyl-[acyl-carrier protein]		0	Cytoplasm
cala[c]	10-methyl-trans-undec-2-enoyl-ACP		-1	Cytoplasm
56dthm[c]	trans-Dodec-2-enoyl-[acyl-carrier protein]		0	Cytoplasm
3uib[c]	12-methyl-trans-tridec-2-enoyl-ACP		-1	Cytoplasm
3dhq[c]	trans-Tetradec-2-enoyl-[acyl-carrier protein]		-1	Cytoplasm
3dhsk[c]	14-methyl-trans-pentadec-2-enoyl-ACP		-1	Cytoplasm
fad[c]	14-methyl-pentadecanoyl-ACP		-2	Cytoplasm
dhsql[c]	15-methyl-hexa-decanoyl-ACP		0	Cytoplasm
fadh2[c]	trans-Hexadec-2-enoyl-[acyl-carrier protein]		-2	Cytoplasm
44dpnspr[c]	trans-octadec-2-enoyl-[acyl-carrier protein]		0	Cytoplasm
din[e]	4-methyl-trans-pent-2-enoyl-ACP		0	Extracellular
din[c]	trans-Hex-2-enoyl-[acyl-carrier protein]		0	Cytoplasm
dmpp[c]	6-methyl-trans-hept-2-enoyl-ACP		-3	Cytoplasm
ipdp[c]	trans-Oct-2-enoyl-[acyl-carrier protein]		-3	Cytoplasm
grdp[c]	8-methyl-trans-non-2-enoyl-ACP		-3	Cytoplasm
h2mb4p[c]	erythro-4-hydroxy-L-glutamate(1-)		-3	Cytoplasm
amet[c]	D-Glycerate 2-phosphate		1	Cytoplasm
2omhmbl[c]	etha[c]		0	Cytoplasm
5mtr[c]	L-argininium(1+)		0	Cytoplasm
dhptd[c]	Produced biomass		0	Cytoplasm
dpcoa[c]	Chloride		-2	Cytoplasm
5dpmev[c]	Fe2+		-4	Cytoplasm
pant_R[c]	Fe3+		-1	Cytoplasm
drib[c]	Ferrichrome		0	Cytoplasm
2dr5p[c]	Folate		-2	Cytoplasm
rib_D[c]	Formate		0	Cytoplasm
rbl_D[c]	D-Fructose		0	Cytoplasm
drib[e]	D-Galactonate		0	Extracellular
g3p[c]	galactitol		-2	Cytoplasm
ser_D[e]	D-Glucosamine		0	Extracellular
ser_D[c]	gamma-butyrobetaine		0	Cytoplasm
dtmp[c]	D-glucose		-2	Cytoplasm
2dr1p[c]	L-glutamine		-2	Cytoplasm
ura[c]	Glycine		0	Cytoplasm
duri[e]	Glycyl-L-asparagine		0	Extracellular
dxyl5p[c]	Glycyl-L-aspartate		-2	Cytoplasm
2me4p[c]	glycine betaine		-2	Cytoplasm
4per[c]	Glycerol		-3	Cytoplasm
tdec2eACP[c]	Gly-Cys		-1	Cytoplasm
10mtundec2eACP[c]	Glycyl-L-glutamine		-1	Cytoplasm
tddec2eACP[c]	Glycyl-L-glutamate		-1	Cytoplasm
t3c5ddeceACP[c]	Glycylleucine		-1	Cytoplasm
cddec5eACP[c]	Glycyl-L-methionine		-1	Cytoplasm
12mttritec2eACP[c]	Glycylphenylalanine		-1	Cytoplasm
tmrs2eACP[c]	Glycylproline		-1	Cytoplasm
t3c7mrseACP[c]	Glycyl-L-tyrosine		-1	Cytoplasm
14mtpentdec2eACP[c]	Water		-1	Cytoplasm
14mpentdecACP[c]	Hg2+		-1	Cytoplasm
15mpalmACP[c]	Hypoxanthine		-1	Cytoplasm
tpalm2eACP[c]	L-isoleucine		-1	Cytoplasm
t3c9palmeACP[c]	Inosine		-1	Cytoplasm
toctd2eACP[c]	potassium		-1	Cytoplasm
t3c11vaceACP[c]	(R)-lactate		-1	Cytoplasm
but2eACP[c]	(S)-lactate		-1	Cytoplasm
4mtpent2eACP[c]	L-leucine		-1	Cytoplasm
thex2eACP[c]	(S)-malate(2-)		-1	Cytoplasm
6mthept2eACP[c]	Maltose		-1	Cytoplasm
toct2eACP[c]	Maltohexaose		-1	Cytoplasm
8mtnon2eACP[c]	maltotriose		-1	Cytoplasm
e4hglu[c]	D-Mannose		-1	Cytoplasm
2pg[c]	D-Methionine		-3	Cytoplasm
etha[c]	L-methionine		1	Cytoplasm
etoh[e]	L-methionyl-L-alanine		0	Extracellular
biomass[c]	L-methionine-R-sulfoxide		0	Cytoplasm
cl[e]	L-Methionine Sulfoxide		-1	Extracellular
fe2[e]	magnesium		2	Extracellular
fe3[e]	Mn2+		3	Extracellular
fecrm[e]	D-Mannitol		0	Extracellular
fol[e]	Sodium		-1	Extracellular
for[e]	Nitrite		-1	Extracellular
fru[e]	O2		0	Extracellular
gal[e]	Ornithine		0	Extracellular
galctn_D[e]	Lead		-1	Extracellular
galt[e]	Protoheme		0	Extracellular
gam[e]	hydrogenphosphate		1	Extracellular
gbbtn[e]	(R)-Pantothenate		0	Extracellular
gcald[e]	L-proline		0	Extracellular
glc_D[e]	Putrescine		0	Extracellular
gln_L[e]	D-ribose		0	Extracellular
glu_L[e]	Riboflavin		-1	Extracellular
gly[e]	Salicin		0	Extracellular
glyasn[e]	D-glucitol		0	Extracellular
glyasp[e]	L-serine		-1	Extracellular
glyb[e]	sulfate		0	Extracellular
glyc[e]	Spermidine		0	Extracellular
glycys[e]	Sucrose		0	Extracellular
glygln[e]	Thiamin		0	Extracellular
glyglu[e]	Thymidine		-1	Extracellular
glyleu[e]	Trehalose		0	Extracellular
glymet[e]	uracil		0	Extracellular
glyphe[e]	Uridine		0	Extracellular
glypro[e]	L-valine		0	Extracellular
glytyr[e]	Xanthine		0	Extracellular
gua[e]	aldehydo-D-xylose		0	Extracellular
h2o[e]	Zinc		0	Extracellular
hg2[e]	D-Fructose 1,6-bisphosphate		2	Extracellular
his_L[e]	D-Fructose 1-phosphate		0	Extracellular
hxan[e]	Sedoheptulose 1,7-bisphosphate		0	Extracellular
ile_L[e]	D-Fructose 6-phosphate		0	Extracellular
ins[e]	Fe2+		0	Extracellular
k[e]	Fe3+		1	Extracellular
lac_D[e]	Ferrichrome		-1	Extracellular
lac_L[e]	N-Formimidoyl-L-glutamate		-1	Extracellular
lcts[e]	Formamide		0	Extracellular
leu_L[e]	L-fucose		0	Extracellular
lys_L[e]	L-Fucose 1-phosphate		1	Extracellular
mal_L[e]	Riboflavin		-2	Extracellular
malt[e]	Reduced riboflavin		0	Extracellular
malthx[e]	FMN		0	Extracellular
malttr[e]	5-formyltetrahydrofolate(2-)		0	Extracellular
man[e]	5,10-Methenyltetrahydrofolate		0	Extracellular
met_D[e]	Formate		0	Extracellular
met_L[e]	10-formyltetrahydrofolate-[Glu](5)		0	Extracellular
metala[e]	Tetrahydrofolyl-[Glu](2)		0	Extracellular
metsox_R_L[e]	Succinate		0	Extracellular
metsox_S_L[e]	2-Demethylmenaquinone 8		0	Extracellular
mg2[e]	Farnesyl diphosphate		2	Extracellular
mn2[e]	2-trans,6-trans,10-trans-geranylgeranyl diphosphate(3-)		2	Extracellular
mnl[e]	3-Phospho-D-glyceroyl phosphate		0	Extracellular
mqn8[e]	D-Glucose 1-phosphate		0	Extracellular
na1[e]	3-Phospho-D-glycerate		1	Extracellular
nac[e]	D-Glucose 1,6-bisphosphate		-1	Extracellular
nh4[e]	D-Glucosamine 1-phosphate		1	Extracellular
no2[e]	dTTP		-1	Extracellular
o2[e]	dTDP-glucose(2-)		0	Extracellular
ocdcea[e]	Glycerol 3-phosphate		-1	Extracellular
orn[e]	L-Glutamate 5-semialdehyde		1	Extracellular
pb[e]	1-Pyrroline-5-carboxylate		2	Extracellular
phe_L[e]	L-Glutamate 5-phosphate		0	Extracellular
pheme[e]	6-phospho-D-glucono-1,5-lactone		-2	Extracellular
pi[e]	D-Galactarate		-2	Extracellular
pnto_R[e]	5-Dehydro-4-deoxy-D-glucarate		-1	Extracellular
ppa[e]	D-Galactonate		-1	Extracellular
pro_L[e]	D-Galactose		0	Extracellular
ptrc[e]	(2R,3R,4S,5R,6R)-3,4,5-trihydroxy-6-(hydroxymethyl)oxan-2-yl phosphate		2	Extracellular
q8[e]	Melibiose		0	Extracellular
rib_D[e]	UDP-D-galactose(2-)		0	Extracellular
ribflv[e]	Galactitol 1-phosphate		0	Extracellular
salcn[e]	N1-(5-Phospho-D-ribosyl)glycinamide		0	Extracellular
sbt_D[e]	N2-Formyl-N1-(5-phospho-D-ribosyl)glycinamide		0	Extracellular
ser_L[e]	gamma-butyrobetaine		0	Extracellular
sheme[e]	glycolaldehyde		-8	Extracellular
so4[e]	3-hydroxypyruvate		-2	Extracellular
spmd[e]	S-Aminomethyldihydrolipoylprotein		3	Extracellular
succ[e]	Dihydrolipolprotein		-2	Extracellular
sucr[e]	5,10-Methylenetetrahydrofolate		0	Extracellular
thm[e]	Lipoylprotein		1	Extracellular
thr_L[e]	gamma-glutamyl-gamma-butyraldehyde		0	Extracellular
thymd[e]	gamma-glutamyl-gamma aminobutyric acid		0	Extracellular
tre[e]	Prephytoene diphosphate		0	Extracellular
tyr_L[e]	all-trans-Pentaprenyl diphosphate		0	Extracellular
ura[e]	dATP		0	Extracellular
uri[e]	dADP		0	Extracellular
val_L[e]	Undecaprenyl-diphospho-N-acetylmuramoyl-(N-acetylglucosamine)-L-alanyl-D-glutamyl-L-lysyl-D-alanyl-D-alanine		0	Extracellular
xan[e]	Undecaprenyl-diphospho-N-acetylmuramoyl-(N-acetylglucosamine)-L-alanyl-D-glutaminyl-L-lysyl-D-alanyl-D-alanine		0	Extracellular
xyl_D[e]	Undecaprenyl-diphospho-N-acetylmuramoyl-(N-acetylglucosamine)-L-alanyl-gamma-D-glutamyl-L-lysyl-D-alanyl-D-alanine		0	Extracellular
zn2[e]	Undecaprenyl-diphospho-N-acetylmuramoyl-(N-acetylglucosamine)-L-alanyl-D-isoglutaminyl-L-lysyl-D-alanyl-D-alanine		2	Extracellular
fdp[c]	Undecaprenyl-diphospho-N-acetylmuramoyl-(N-acetylglucosamine)-L-ala-D-glu-meso-2,6-diaminopimeloyl-D-ala-D-ala		-4	Cytoplasm
f1p[c]	Undecaprenyl-diphospho-N-acetylmuramoyl-(N-acetylglucosamine)-L-alanyl-D-glutaminyl-meso-2,6-diaminopimeloyl-D-alanyl-D-alanine		-2	Cytoplasm
s17bp[c]	gamma-L-Glutamyl-L-cysteine		-4	Cytoplasm
f6p[c]	5-Formiminotetrahydrofolate		-2	Cytoplasm
fe2[c]	5-Phospho-beta-D-ribosylamine		2	Cytoplasm
fe3[c]	tRNA (Glu)		3	Cytoplasm
fecrm[c]	L-Glutamyl-tRNA(Glu)		0	Cytoplasm
forglu[c]	Glycyl-L-asparagine		-2	Cytoplasm
frmd[c]	Glycyl-L-aspartate		0	Cytoplasm
fuc_L[c]	L-2-amino-3-oxobutanoic acid		0	Cytoplasm
fuc1p_L[c]	glycine betaine		-2	Cytoplasm
ribflv[c]	Glycyl-L-glutamine		0	Cytoplasm
rbflvrd[c]	Glycyl-L-glutamate		0	Cytoplasm
5fthf[c]	Glycylleucine		-2	Cytoplasm
methf[c]	Glycyl-L-methionine		-1	Cytoplasm
for[c]	L-methionine		-1	Cytoplasm
5thf[c]	(R)-S-lactoylglutathionate(1-)		-6	Cytoplasm
10fthf5glu[c]	Reduced glutathione		-6	Cytoplasm
thfglu[c]	(R)-lactate		-3	Cytoplasm
frdp[c]	Glycylphenylalanine		-3	Cytoplasm
ggdp[c]	L-phenylalanine		-3	Cytoplasm
13dpg[c]	Glycylproline		-4	Cytoplasm
g1p[c]	L-proline		-2	Cytoplasm
3pg[c]	Glycyl-L-tyrosine		-3	Cytoplasm
M01966[c]	L-tyrosine		0	Cytoplasm
gam1p[c]	Xanthosine 5'-phosphate		-1	Cytoplasm
dtdpglu[c]	6-Phospho-D-gluconate		-2	Cytoplasm
glyc3p[c]	D-gluconate		-2	Cytoplasm
glu5sa[c]	Gluconolactone		0	Cytoplasm
1pyr5c[c]	sn-Glycero-3-phosphocholine		-1	Cytoplasm
glu5p[c]	sn-Glycero-3-phosphoethanolamine		-2	Cytoplasm
6pgl[c]	Glycerophosphoglycerol		-2	Cytoplasm
galct_D[c]	Oxidized glutathione		-2	Cytoplasm
5dh4dglc[c]	7,8-dihydroneopterin 3'-triphosphate(4-)		-2	Cytoplasm
galctn_D[c]	Guanosine 3-diphosphate 5-triphosphate		-1	Cytoplasm
gal[c]	Guanine		0	Cytoplasm
gal1p[c]	D-glucuronate		-2	Cytoplasm
melib[c]	D-Fructuronate		0	Cytoplasm
udpgal[c]	D-Galacturonate		-2	Cytoplasm
galt1p[c]	D-Tagaturonate		-2	Cytoplasm
gar[c]	S-Adenosyl-L-methionine		-1	Cytoplasm
fgam[c]	S-Methyl-L-methionine		-2	Cytoplasm
gbbtn[c]	Protoheme		0	Cytoplasm
gcald[c]	D-Fructose		0	Cytoplasm
hpyr[c]	all-trans-Hexaprenyl diphosphate		-1	Cytoplasm
alpro[c]	all-trans-Heptaprenyl diphosphate		1	Cytoplasm
dhlpro[c]	Hg2+		0	Cytoplasm
mlthf[c]	Hydroxymethylglutaryl-CoA		-2	Cytoplasm
lpro[c]	4-Amino-5-hydroxymethyl-2-methylpyrimidine		0	Cytoplasm
ggbutal[c]	4-Amino-2-methyl-5-phosphomethylpyrimidine		0	Cytoplasm
gg4abut[c]	1,2-Dianteisopentadecanoyl-sn-glycerol		-1	Cytoplasm
pphtd[c]	isobutyryl-CoA(4-)		-3	Cytoplasm
pendp[c]	Isochorismate		-3	Cytoplasm
uaaAgla[c]	2,3-Dihydro-2,3-dihydroxybenzoate		-3	Cytoplasm
uaaAgtla[c]	D-erythro-1-(Imidazol-4-yl)glycerol 3-phosphate		-2	Cytoplasm
uaaGgla[c]	3-(Imidazol-4-yl)-2-oxopropyl phosphate		-3	Cytoplasm
uaaGgtla[c]	1-(2-Carboxyphenylamino)-1-deoxy-D-ribulose 5-phosphate		-2	Cytoplasm
uaagmda[c]	C-(3-Indolyl)-glycerol 3-phosphate		-4	Cytoplasm
uaagtmda[c]	1,2-Diisoheptadecanoyl-sn-glycerol		-3	Cytoplasm
glucys[c]	Monoglucosyl-1,2 diisoheptadecanoylglycerol		-1	Cytoplasm
5forthf[c]	Diglucosyl-1,2 diisoheptadecanoylglycerol		-2	Cytoplasm
pram[c]	1,2-Diisohexadecanoyl-sn-glycerol		-1	Cytoplasm
trnaglu[c]	L-isoleucine		0	Cytoplasm
glutrna[c]	3-methyl-2-oxopentanoate		0	Cytoplasm
glyasn[c]	Inosine		0	Cytoplasm
glyasp[c]	1,2-Diisopentadecanoyl-sn-glycerol		-1	Cytoplasm
2aobut[c]	Isomaltose, Brachiose		0	Cytoplasm
glyb[c]	1,2-Diisotetradecanoyl-sn-glycerol		0	Cytoplasm
glygln[c]	Isovaleryl-CoA		0	Cytoplasm
glyglu[c]	3-Deoxy-D-manno-2-octulosonate		-1	Cytoplasm
glyleu[c]	CMP-3-deoxy-D-manno-octulosonate		0	Cytoplasm
glymet[c]	potassium		0	Cytoplasm
met_L[c]	L-2-Amino-6-oxopimelate		0	Cytoplasm
lgt_S[c]	(S)-lactate		-1	Cytoplasm
gthrd[c]	Lactose		-1	Cytoplasm
lac_D[c]	L-Arogenate		-1	Cytoplasm
glyphe[c]	Prephenate		0	Cytoplasm
phe_L[c]	4-methyl-2-oxopentanoate		0	Cytoplasm
glypro[c]	methylglyoxal		0	Cytoplasm
pro_L[c]	S-Acetyldihydrolipoamide		0	Cytoplasm
glytyr[c]	lipoamide		0	Cytoplasm
tyr_L[c]	Ferricytochrome c		0	Cytoplasm
xmp[c]	Ferrocytochrome C		-2	Cytoplasm
6pgc[c]	Sodium		-3	Cytoplasm
glcn[c]	(S)-malate(2-)		-1	Cytoplasm
g15lac[c]	2-methylacetoacetyl-CoA(4-)		0	Cytoplasm
g3pc[c]	Propanoyl-CoA		0	Cytoplasm
g3pe[c]	alpha-Methyl-D-glucoside		0	Cytoplasm
g3pg[c]	methanol		-1	Cytoplasm
gthox[c]	Malonate		-2	Cytoplasm
ahdt[c]	Maltose		-4	Cytoplasm
gdptp[c]	Acetyl-maltose		-7	Cytoplasm
gua[c]	Maltohexaose		0	Cytoplasm
glcur[c]	maltotriose		-1	Cytoplasm
fruur[c]	Maltose 6-phosphate		-1	Cytoplasm
galur[c]	D-Mannose 6-phosphate		-1	Cytoplasm
tagur[c]	mannotriose (beta-1,4)		-1	Cytoplasm
mmet[c]	beta-Methylglucoside		1	Cytoplasm
pheme[c]	3-Mercaptolactate		-2	Cytoplasm
man[c]	3-mercaptopyruvate		0	Cytoplasm
man6p[c]	L-methionyl-L-alanine		-2	Cytoplasm
fru[c]	D-Methionine		0	Cytoplasm
hexdp[c]	L-Methionine Sulfoxide		-3	Cytoplasm
hepdp[c]	L-methionine-R-sulfoxide		-3	Cytoplasm
hg2[c]	(R)-mevalonate		2	Cytoplasm
hmgcoa[c]	(R)-5-phosphonatomevalonate(3-)		-5	Cytoplasm
4ahmmp[c]	magnesium		0	Cytoplasm
4ampm[c]	1D-myo-inositol 1-phosphate(2-)		-2	Cytoplasm
sucorn[c]	myo-inositol		-1	Cytoplasm
12daipdglyc[c]	1D-myo-inositol 3-phosphate(2-)		0	Cytoplasm
ibcoa[c]	1D-myo-inositol 4-phosphate(2-)		-4	Cytoplasm
ichor[c]	Maltotetraose		-2	Cytoplasm
23ddhb[c]	maltopentaose		-1	Cytoplasm
eig3p[c]	maltoheptaose		-2	Cytoplasm
imacp[c]	beta D-Glucose 1-phosphate		-2	Cytoplasm
2cpr5p[c]	3-oxopropanoate		-3	Cytoplasm
3ig3p[c]	D-Mannitol 1-phosphate		-2	Cytoplasm
12dihdglyc[c]	Mn2+		0	Cytoplasm
m12dihglyc[c]	5-Methylthioadenosine		0	Cytoplasm
diglcpgi17[c]	5-Methylthio-D-ribose		0	Cytoplasm
12dixdglyc[c]	N-acetyl-L-aspartate(2-)		0	Cytoplasm
ile_L[c]	Deamino-NAD+		0	Cytoplasm
ins[c]	Nicotinate		0	Cytoplasm
12dipdglyc[c]	Nicotinate D-ribonucleotide		0	Cytoplasm
isomal[c]	dGTP		0	Cytoplasm
12ditdglyc[c]	dUDP		0	Cytoplasm
ivcoa[c]	GT1b		-4	Cytoplasm
kdo[c]	GD1b		-1	Cytoplasm
ckdo[c]	NMN		-2	Cytoplasm
k[c]	N-Ribosylnicotinamide		1	Cytoplasm
l2a6o[c]	Nicotinamide		-1	Cytoplasm
lac_L[c]	5,6-Dimethylbenzimidazole		-1	Cytoplasm
lcts[c]	N1-(5-Phospho-alpha-D-ribosyl)-5,6-dimethylbenzimidazole		0	Cytoplasm
Largn[c]	quinolinate(2-)		-1	Cytoplasm
4mop[c]	Nitrite		-1	Cytoplasm
mthgxl[c]	2-Octaprenylphenol		0	Cytoplasm
adhlam[c]	2-Octaprenyl-6-hydroxyphenol		0	Cytoplasm
lpam[c]	alpha-D-Ribose 1-phosphate		0	Cytoplasm
ficytC[c]	Nicotinate D-ribonucleoside		3	Cytoplasm
focytC[c]	Nitrate		2	Cytoplasm
na1[c]	Orotidine 5'-phosphate		1	Cytoplasm
mal_L[c]	3-Octaprenyl-4-hydroxybenzoate		-2	Cytoplasm
2maacoa[c]	Putrescine		-4	Cytoplasm
ppcoa[c]	UDP-N-acetylmuramoyl-L-alanyl-gamma-D-glutamyl-L-lysyl-D-alanyl-D-alanine		-4	Cytoplasm
madg[c]	Undecaprenyl-diphospho-N-acetylmuramoyl-L-alanyl-gamma-D-glutamyl-L-lysyl-D-alanyl-D-alanine		0	Cytoplasm
meoh[c]	UDP-N-acetylmuramoyl-L-alanyl-D-glutamyl-meso-2,6-diaminopimeloyl-D-alanyl-D-alanine		0	Cytoplasm
HC00319[c]	Undecaprenyl-diphospho-N-acetylmuramoyl-L-alanyl-D-glutamyl-meso-2,6-diaminopimeloyl-D-alanyl-D-alanine		-2	Cytoplasm
malt[c]	Lead		0	Cytoplasm
malt6p[c]	Precorrin 8		-2	Cytoplasm
acmalt[c]	Hydrogenobyrinate		0	Cytoplasm
malthx[c]	3',5'-cyclic GMP(1-)		0	Cytoplasm
malttr[c]	dihydrolipoamide		0	Cytoplasm
mantr[c]	Peptidoglycan polymer (n-1 subunits)		0	Cytoplasm
mbdg[c]	Undecaprenyl diphosphate		0	Cytoplasm
mercplac[c]	Peptidoglycan polymer (n subunits)		-1	Cytoplasm
mercppyr[c]	O-phosphonatoethanaminium(1-)		-1	Cytoplasm
2mecdp[c]	D-Tagatose 6-phosphate		-2	Cytoplasm
metala[c]	D-Tagatose 1,6-biphosphate		0	Cytoplasm
met_D[c]	Sedoheptulose 7-phosphate		0	Cytoplasm
metsox_S_L[c]	3-phosphonatooxypyruvate(3-)		0	Cytoplasm
metsox_R_L[c]	Prenol-45n teichoic acid-glucose substituted		0	Cytoplasm
mev_R[c]	Phosphatidylglycerophosphate (dioctadecanoyl, n-C18:0)		-1	Cytoplasm
5pmev[c]	Phosphatidylglycerophosphate (14-methyl-hexadecanoyl, anteiso-C17)		-3	Cytoplasm
mg2[c]	Phosphatidylglycerophosphate (15-methyl-hexadecanoyl, iso-C17)		2	Cytoplasm
mi1p_D[c]	Phosphatidylglycerophosphate (didodecanoyl, n-C12:0)		-2	Cytoplasm
inost[c]	Phosphatidylglycerophosphate (ditetradecanoyl, n-C14:0)		0	Cytoplasm
mi3p_D[c]	Phosphatidylglycerophosphate (ditetradec-7-enoyl, n-C14:1)		-2	Cytoplasm
mi4p_D[c]	Phosphatidylglycerophosphate (dihexadecanoyl, n-C16:0)		-2	Cytoplasm
maltttr[c]	Phosphatidylglycerophosphate (dihexadec-9-enoyl, n-C16:1)		0	Cytoplasm
maltpt[c]	Phosphatidylglycerophosphate (dioctadec-11-enoyl, n-C18:1)		0	Cytoplasm
malthp[c]	Phosphatidylglycerophosphate (12-methyl-tetradecanoyl, anteiso-C15)		0	Cytoplasm
g1p_B[c]	Phosphatidylglycerophosphate (12-methyltridecanoyl, iso-C14)		-2	Cytoplasm
msa[c]	Phosphatidylglycerophosphate (13-methyltetradecanoyl, iso-C15)		-1	Cytoplasm
mnl1p[c]	Phosphatidylglycerophosphate (14-methylpentadecanoyl, iso-C16)		-2	Cytoplasm
mn2[c]	keto-phenylpyruvate		2	Cytoplasm
5mta[c]	Pyridoxal 5'-phosphate		0	Cytoplasm
5mthglu[c]	2-Methyl-4-amino-5-hydroxymethylpyrimidine diphosphate		0	Cytoplasm
thglu[c]	(R)-Pantothenate		0	Cytoplasm
Nacasp[c]	D-4'-Phosphopantothenate		-2	Cytoplasm
nac[c]	Reduced ferredoxin		-1	Cytoplasm
ncam[c]	Oxidized ferredoxin		0	Cytoplasm
dnad[c]	Propanoyl phosphate		-2	Cytoplasm
nicrnt[c]	propionate		-2	Cytoplasm
gt1b_hs[c]	N-((R)-4-Phosphopantothenoyl)-L-cysteine		-3	Cytoplasm
gd1b_hs[c]	Pantetheine 4'-phosphate		-2	Cytoplasm
nmn[c]	Phytoene		-1	Cytoplasm
rnam[c]	15-cis-Phytoene		1	Cytoplasm
dmbzid[c]	3-(4-hydroxyphenyl)pyruvate		0	Cytoplasm
5prdmbz[c]	2-(Formamido)-N1-(5-phospho-D-ribosyl)acetamidine		-2	Cytoplasm
quln[c]	Shikimate 5-phosphate		-2	Cytoplasm
no2[c]	phosphatidylserine (dioctadecanoyl, n-C18:0)		-1	Cytoplasm
2oph[c]	phosphatidylethanolamine (dioctadecanoyl, n-C18:0)		0	Cytoplasm
2ohph[c]	Phosphatidylserine (14-methyl-hexadecanoyl, anteiso-C17)		0	Cytoplasm
r1p[c]	Phosphatidylethanolamine (14-methyl-hexadecanoyl, anteiso-C17)		-2	Cytoplasm
nicrns[c]	Phosphatidylserine (15-methyl-hexadecanoyl, iso-C17)		0	Cytoplasm
xtsn[c]	Phosphatidylethanolamine (15-methyl-hexadecanoyl, iso-C17)		0	Cytoplasm
thymd[c]	Guanosine		0	Cytoplasm
gsn[c]	xanthosine		0	Cytoplasm
no3[c]	Xanthine		-1	Cytoplasm
ocdcea[c]	cytosine		-1	Cytoplasm
2ombzl[c]	(S)-methylmalonyl-CoA(5-)		0	Cytoplasm
2ommbl[c]	Raffinose		0	Cytoplasm
orot5p[c]	Sucrose		-3	Cytoplasm
2omph[c]	L-Ribulose 5-phosphate		0	Cytoplasm
3ophb[c]	L-Xylulose 5-phosphate		-1	Cytoplasm
ptrc[c]	D-xylulose 5-phosphate(2-)		2	Cytoplasm
acglu[c]	retinol		-2	Cytoplasm
uGgla[c]	retinal		-3	Cytoplasm
uaGgla[c]	lipoate		-3	Cytoplasm
ugmda[c]	lipoyl-AMP(1-)		-4	Cytoplasm
uagmda[c]	4,5-dihydroxy-2,3-pentanedione		-4	Cytoplasm
pb[c]	N2-Succinyl-L-arginine		2	Cytoplasm
pre8[c]	N2-Succinyl-L-ornithine		-7	Cytoplasm
hgbyr[c]	D-Sorbitol 6-phosphate		-6	Cytoplasm
35cgmp[c]	Se-Adenosylselenohomocysteine		-1	Cytoplasm
dhlam[c]	Selenohomocysteine		0	Cytoplasm
PGPm1[c]	Selenocystathionine		0	Cytoplasm
udcpdp[c]	Shikimate		-3	Cytoplasm
PGP[c]	sulfate		0	Cytoplasm
ohpb[c]	Spermidine		-3	Cytoplasm
ethamp[c]	superoxide		-1	Cytoplasm
tag6p_D[c]	Stachyose		-2	Cytoplasm
tagdp_D[c]	Sucrose 6-phosphate		-4	Cytoplasm
s7p[c]	Monoglucosyl-1,2 distearoylglycerol		-2	Cytoplasm
3php[c]	Diglucosyl-1,2 distearoylglycerol		-3	Cytoplasm
prl45tcaglc[c]	dTDP-4-dehydro-6-deoxy-alpha-D-glucose(2-)		-47	Cytoplasm
pgp180[c]	dTDP-4-dehydro-6-deoxy-L-mannose(2-)		-3	Cytoplasm
pgpai17[c]	dTDP-L-rhamnose		-3	Cytoplasm
pgpi17[c]	Stearoyllipoteichoic acid (n=24), linked, unsubstituted		-3	Cytoplasm
pgp120[c]	Anteisoheptadecanoyllipoteichoic acid (n=24), linked, unsubstituted		-3	Cytoplasm
pgp140[c]	Isoheptadecanoyllipoteichoic acid (n=24), linked, unsubstituted		-3	Cytoplasm
pgp141[c]	Myristoyllipoteichoic acid (n=24), linked, unsubstituted		-3	Cytoplasm
pgp160[c]	Myristoyllipoteichoic acid (n=24), linked, glucose substituted		-3	Cytoplasm
pgp161[c]	Palmitoyllipoteichoic acid (n=24), linked, unsubstituted		-3	Cytoplasm
pgp181[c]	Palmitoyllipoteichoic acid (n=24), linked, glucose substituted		-3	Cytoplasm
pgpai15[c]	Stearoyllipoteichoic acid (n=24), linked, glucose substituted		-3	Cytoplasm
pgpi14[c]	Anteisopentadecanoyllipoteichoic acid (n=24), linked, unsubstituted		-3	Cytoplasm
pgpi15[c]	Anteisopentadecanoyllipoteichoic acid (n=24), linked, glucose substituted		-3	Cytoplasm
pgpi16[c]	Anteisoheptadecanoyllipoteichoic acid (n=24), linked, glucose substituted		-3	Cytoplasm
phpyr[c]	Isotetradecanoyllipoteichoic acid (n=24), linked, unsubstituted		-1	Cytoplasm
pydx5p[c]	Isotetradecanoyllipoteichoic acid (n=24), linked, glucose substituted		-2	Cytoplasm
2mahmp[c]	Isopentadecanoyllipoteichoic acid (n=24), linked, unsubstituted		-3	Cytoplasm
pnto_R[c]	Isopentadecanoyllipoteichoic acid (n=24), linked, glucose substituted		-1	Cytoplasm
4ppan[c]	Isohexadecanoyllipoteichoic acid (n=24), linked, unsubstituted		-3	Cytoplasm
fdxrd[c]	Isohexadecanoyllipoteichoic acid (n=24), linked, glucose substituted		0	Cytoplasm
fdxox[c]	Isoheptadecanoyllipoteichoic acid (n=24), linked, glucose substituted		0	Cytoplasm
ppap[c]	Myristoyllipoteichoic acid (n=24), linked, D-alanine substituted		-2	Cytoplasm
ppa[c]	Palmitoyllipoteichoic acid (n=24), linked, D-alanine substituted		-1	Cytoplasm
4ppcys[c]	Stearoyllipoteichoic acid (n=24), linked, D-alanine substituted		-3	Cytoplasm
pan4p[c]	Anteisopentadecanoyllipoteichoic acid (n=24), linked, D-alanine substituted		-2	Cytoplasm
phytn[c]	Anteisoheptadecanoyllipoteichoic acid (n=24), linked, D-alanine substituted		0	Cytoplasm
15phytn[c]	Isotetradecanoyllipoteichoic acid (n=24), linked, D-alanine substituted		0	Cytoplasm
34hpp[c]	Isopentadecanoyllipoteichoic acid (n=24), linked, D-alanine substituted		-1	Cytoplasm
fpram[c]	Isohexadecanoyllipoteichoic acid (n=24), linked, D-alanine substituted		-1	Cytoplasm
skm5p[c]	Isoheptadecanoyllipoteichoic acid (n=24), linked, D-alanine substituted		-3	Cytoplasm
ps120[c]	UDP-N-acetyl-D-galactosamine(2-)		-1	Cytoplasm
pe120[c]	minor teichoic acid (acetylgalactosamine glucose phosphate, n=30)		0	Cytoplasm
ps140[c]	Myristoyllipoteichoic acid (n=24), linked, N-acetyl-D-glucosamine		-1	Cytoplasm
pe140[c]	Palmitoyllipoteichoic acid (n=24), linked, N-acetyl-D-glucosamine		0	Cytoplasm
ps160[c]	Stearoyllipoteichoic acid (n=24), linked, N-acetyl-D-glucosamine		-1	Cytoplasm
pe160[c]	Anteisopentadecanoyllipoteichoic acid (n=24), linked, N-acetyl-D-glucosamine		0	Cytoplasm
ps180[c]	Anteisoheptadecanoyllipoteichoic acid (n=24), linked, N-acetyl-D-glucosamine		-1	Cytoplasm
pe180[c]	Isotetradecanoyllipoteichoic acid (n=24), linked, N-acetyl-D-glucosamine		0	Cytoplasm
ps181[c]	Isopentadecanoyllipoteichoic acid (n=24), linked, N-acetyl-D-glucosamine		-1	Cytoplasm
pe181[c]	Isohexadecanoyllipoteichoic acid (n=24), linked, N-acetyl-D-glucosamine		0	Cytoplasm
psai17[c]	Isoheptadecanoyllipoteichoic acid (n=24), linked, N-acetyl-D-glucosamine		-1	Cytoplasm
peai17[c]	glycerol teichoic acid (n=45), linked, D-ala substituted		0	Cytoplasm
psi17[c]	glycerol teichoic acid (n=45), linked, glucose substituted		-1	Cytoplasm
pei17[c]	glycerol teichoic acid (n=45), linked, unsubstituted		0	Cytoplasm
xan[c]	Thymidine		0	Cytoplasm
mmcoa_S[c]	Thiamin		-5	Cytoplasm
raffin[c]	4-Hydroxy-benzyl alcohol		0	Cytoplasm
sucr[c]	4-Methyl-5-(2-phosphoethyl)-thiazole		0	Cytoplasm
ru5p_L[c]	4-Methyl-5-(2-hydroxyethyl)-thiazole		-2	Cytoplasm
xu5p_L[c]	Thiamin monophosphate		-2	Cytoplasm
xu5p_D[c]	Peptide-L-methionine		-2	Cytoplasm
retinol[c]	Peptide-L-methionine (R)-S-oxide		0	Cytoplasm
retinal[c]	alpha,alpha-Trehalose 6-phosphate		0	Cytoplasm
lipoate[c]	Trehalose		0	Cytoplasm
CE5656[c]	L-tryptophan		-1	Cytoplasm
sucarg[c]	Indole		-1	Cytoplasm
sbt6p[c]	2-Hydroxy-3-oxopropanoate		-2	Cytoplasm
seahcys[c]	D-glycerate		0	Cytoplasm
selhcys[c]	UDP-N-acetylmuramoyl-L-alanyl-D-glutamate		0	Cytoplasm
selcyst[c]	UDP-N-acetylmuramoyl-L-alanyl-D-gamma-glutamyl-meso-2,6-diaminopimelate		0	Cytoplasm
sheme[c]	UDP-N-acetyl-D-mannosamine		-8	Cytoplasm
skm[c]	UDP-N-acetyl-3-O-(1-carboxyvinyl)-D-glucosamine		-1	Cytoplasm
so4[c]	UDP-N-acetylmuramoyl-L-alanine		-2	Cytoplasm
spmd[c]	UDP-N-acetylmuramate		3	Cytoplasm
o2s[c]	L-valine		-1	Cytoplasm
stys[c]	aldehydo-D-xylose		0	Cytoplasm
succitr_L[c]	D-xylulose		-1	Cytoplasm
suc6p[c]	Pseudouridine 5-phosphate		-2	Cytoplasm
m12dsglyc[c]	Zinc		0	Cytoplasm
diglcpg180[c]	DNA replication		0	Cytoplasm
dtdp4d6dg[c]	Protein biosynthesis		-2	Cytoplasm
dtdp4d6dm[c]	Formamidopyrimidine nucleoside triphosphate		-2	Cytoplasm
dtdprmn[c]	Thymine		-2	Cytoplasm
sttca1[c]	pantetheine		-24	Cytoplasm
ai17tca1[c]	N-[(R)-pantothenoyl]-L-cysteinate		-24	Cytoplasm
i17tca1[c]	2,5-Diamino-6-(5-triphosphoryl-3,4-trihydroxy-2-oxopentyl)- amino-4-oxopyrimidine		-24	Cytoplasm
myrstca1[c]	5beta-cholestane-3alpha,7alpha,26-triol		-24	Cytoplasm
myrstcaglc[c]	3alpha,7alpha-dihydroxy-5beta-cholestan-26-al		-24	Cytoplasm
palmtca1[c]	2,5-Diaminopyrimidine nucleoside triphosphate		-24	Cytoplasm
palmtcaglc[c]	5-Methyltetrahydrofolate		-24	Cytoplasm
sttcaglc[c]	Chloride		-24	Cytoplasm
ai15tca1[c]	RNA transcription		-24	Cytoplasm
ai15tcaglc[c]	L-cysteine		-24	Cytoplasm
ai17tcaglc[c]	L-alanine		-24	Cytoplasm
i14tca1[c]	L-aspartate(1-)		-24	Cytoplasm
i14tcaglc[c]	L-glutamate(1-)		-24	Cytoplasm
i15tca1[c]	L-histidine		-24	Cytoplasm
i15tcaglc[c]	L-threonine		-24	Cytoplasm
i16tca1[c]	L-asparagine		-24	Cytoplasm
i16tcaglc[c]	L-phenylalanine		-24	Cytoplasm
i17tcaglc[c]	L-tyrosine		-24	Cytoplasm
myrstcaala_D[c]	L-lysinium(1+)		0	Cytoplasm
palmtcaala_D[c]	2,3-Dihydrodipicolinate		0	Cytoplasm
sttcaala_D[c]	N-succinyl-L-citrulline		0	Cytoplasm
ai15tcaala_D[c]	Siroheme		0	Cytoplasm
ai17tcaala_D[c]	Siroheme		0	Cytoplasm
i14tcaala_D[c]	trans-3-cis-5-dodecenoyl-[acyl-carrier protein]		0	Cytoplasm
i15tcaala_D[c]	cis-dodec-5-enoyl-[acyl-carrier protein] (n-C12:1)		0	Cytoplasm
i16tcaala_D[c]	trans-3-cis-7-myristoleoyl-[acyl-carrier protein]		0	Cytoplasm
i17tcaala_D[c]	trans-3-cis-9-palmitoleoyl-[acyl-carrier protein]		0	Cytoplasm
udpacgal[c]	trans-3-cis-11-vacceoyl-[acyl-carrier protein]		-2	Cytoplasm
tcam[c]	octadecanoate (n-C18:0)		0	Cytoplasm
myrstcaacgam[c]	1-hydroxy-2-methyl-2-(E)-butenyl 4-diphosphate		-24	Cytoplasm
palmtcaacgam[c]	2-C-methyl-D-erythritol 4-phosphate		-24	Cytoplasm
sttcaacgam[c]	2-C-methyl-D-erythritol 2,4-cyclodiphosphate		-24	Cytoplasm
ai15tcaacgam[c]	acetaldehyde		-24	Cytoplasm
ai17tcaacgam[c]	Menaquinone 8		-24	Cytoplasm
i14tcaacgam[c]	Nicotinate		-24	Cytoplasm
i15tcaacgam[c]	Adenine		-24	Cytoplasm
i16tcaacgam[c]	cytosine		-24	Cytoplasm
i17tcaacgam[c]	2-Oxobutanoate		-24	Cytoplasm
glyc45tcaala_D[c]	laurate		0	Cytoplasm
glyc45tcaglc[c]	Guanine		0	Cytoplasm
glyc45tca[c]	phosphatidylserine (didodecanoyl, n-C12:0)		0	Cytoplasm
thm[c]	phosphatidylethanolamine (didodecanoyl, n-C12:0)		1	Cytoplasm
4hba[c]	phosphatidylserine (ditetradecanoyl, n-C14:0)		0	Cytoplasm
4mpetz[c]	phosphatidylethanolamine (ditetradecanoyl, n-C14:0)		-2	Cytoplasm
4mhetz[c]	phosphatidylserine (dihexadecanoyl, n-C16:0)		0	Cytoplasm
thmmp[c]	phosphatidylethanolamine (dihexadecanoyl, n-C16:0)		-1	Cytoplasm
peptmet_L[c]	phosphatidylserine (dioctadec-11-enoyl, n-C18:1)		0	Cytoplasm
peptmetox_L[c]	phosphatidylethanolamine (dioctadec-11-enoyl, n-C18:1)		0	Cytoplasm
tre6p[c]	octadecenoate (n-C18:1)		-2	Cytoplasm
tre[c]	octadecenoate (n-C18:1)		0	Cytoplasm
trp_L[c]	Ammonium		0	Cytoplasm
indole[c]	2-Octaprenyl-3-methyl-6-methoxy- 1,4-benzoquinol		0	Cytoplasm
2h3oppan[c]	2-Octaprenyl-3-methyl-5-hydroxy-6-methoxy-1,4-benzoquinol		-1	Cytoplasm
glyc_R[c]	2-Octaprenyl-6-methoxyphenol		-1	Cytoplasm
uamag[c]	2-Octaprenyl-6-methoxy-1,4-benzoquinol		-4	Cytoplasm
ugmd[c]	Ubiquinone-8		-4	Cytoplasm
uacmam[c]	2-Demethylmenaquinone 8		-2	Cytoplasm
uaccg[c]	acetate		-3	Cytoplasm
uama[c]	ethanol		-3	Cytoplasm
uamr[c]	Succinate		-3	Cytoplasm
val_L[c]	(R)-Acetoin		0	Cytoplasm
xyl_D[c]	D-Galactose		0	Cytoplasm
xylu_D[c]	Lactose		0	Cytoplasm
psd5p[c]	D-Mannose		-2	Cytoplasm
zn2[c]	propionate		2	Cytoplasm
dnarep[c]	3-methyl-2-oxopentanoate		0	Cytoplasm
proteinsynth[c]	glycolaldehyde		0	Cytoplasm
HC01651[c]	4-hydroxybenzoate		-4	Cytoplasm
thym[c]	4-hydroxybenzoate		0	Cytoplasm
ptth[c]	N-acetyl-L-glutamate(2-)		0	Cytoplasm
HC01231[c]	Reduced FMN		-1	Cytoplasm
HC01710[c]	Cob(II)yrinate a,c diamide		-4	Cytoplasm
xol7ah3[c]	pentaglutamyl folate (THF)		0	Cytoplasm
xol7ah2al[c]	(S)-2-Aceto-2-hydroxybutanoate		0	Cytoplasm
HC01652[c]	5_Methyltetrahydropteroyltri_L_glutamate		-4	Cytoplasm
5mthf[c]	Tetrahydropteroyltri_L_glutamate		-1	Cytoplasm
cl[c]	2-Oxo-3-hydroxy-4-phosphobutanoate		-1	Cytoplasm
rnatrans[c]	But-2-enoyl-[acyl-carrier protein]		0	Cytoplasm
trp_L[e]	trp_L[e]		0	Extracellular
adocbl[e]	adocbl[e]		0	Extracellular

## Sheet: 1_C_Reaction List
Abbreviation	Description	Reaction	GPR	Lower bound	Upper bound	Objective	Subsystem
23PDE2	2,3-Cyclic UMP 3-nucleotidohydrolase	h2o[c] + 23cump[c] -> 3ump[c] + h[c]	g.29871.CDS.263	0	1000	0	Nucleotide interconversion
23PDE4	2,3-Cyclic CMP 3-nucleotidohydrolase	h2o[c] + 23ccmp[c] -> h[c] + 3cmp[c]	g.29871.CDS.263	0	1000	0	Nucleotide interconversion
23PDE7	2,3-Cyclic AMP 3-nucleotidohydrolase	h2o[c] + 23camp[c] -> h[c] + 3amp[c]	g.29871.CDS.263	0	1000	0	Nucleotide interconversion
23PDE9	2,3-Cyclic GMP 3-nucleotidohydrolase	h2o[c] + 23cgmp[c] -> h[c] + 3gmp[c]	g.29871.CDS.263	0	1000	0	Nucleotide interconversion
26DAPLLATi	L,L-diaminopimelate aminotransferase (irreversible)	h2o[c] + h[c] + glu_L[c] + thdp[c] -> akg[c] + 26dap_LL[c]		0	1000	0	Lysine metabolism
2DHPL	2 dehydropantoate formaldehyde lyase 3 methyl 2 oxobutanoate forming	2dhp[c] <=> 3mob[c] + fald[c]	g.29871.CDS.2979	-1000	1000	0	CoA synthesis
2DMMQ8abc	2-Demethylmenaquinone 8 uptake via ABC transporter	h2o[c] + atp[c] + 2dmmq8[e] -> h[c] + adp[c] + pi[c] + 2dmmq8[c]		0	1000	0	Transport, extracellular
2HBO	2-Hydroxybutyrate:NAD+ oxidoreductase	2hb[c] + nad[c] <=> h[c] + 2obut[c] + nadh[c]	(g.29871.CDS.2204 or g.29871.CDS.2303)	-1000	1000	0	Propanoate metabolism
2HMCOXT	4-oxalocrotonate tautomerase	2hmc[c] <=> oxalc[c]	g.29871.CDS.81	-1000	1000	0	Benzoate degradation
2MBCOATA	2-methylbutanoyl-CoA[acyl-carrier-protein] transferase	2mbcoa[c] + ACP[c] <=> coa[c] + 2mbutACP[c]	g.29871.CDS.252	-1000	1000	0	Glycerophospholipid metabolism
2OBUTt2r	2-Oxobutanoate transport via proton symport, reversible	h[e] + 2obut[e] <=> h[c] + 2obut[c]		-1000	1000	0	Transport, extracellular
34DHOXPEGOX	3,4-Dihydroxyphenylethyleneglycol:NAD+ oxidoreductase	h[c] + nadh[c] + 34dhmald[c] <=> nad[c] + 34dhoxpeg[c]	(g.29871.CDS.860 or g.29871.CDS.429)	-1000	1000	0	Tyrosine metabolism
3HAD10M12	10-methyl-3-hydroxy-dodecanoyl-ACP hydro-lyase	10m3hddcaACP[c] -> h2o[c] + 10mtddec2eACP[c]	Unknown	0	1000	0	Fatty acid synthesis
3HAD11M12	11-methyl-3-hydroxy-dodecanoyl-ACP hydro-lyase	11m3hddcaACP[c] -> h2o[c] + 11mtddec2eACP[c]	Unknown	0	1000	0	Fatty acid synthesis
3HAD12M14	12-methyl-3-hydroxy-tetra-decanoyl-ACP hydro-lyase	12m3hmyrsACP[c] -> h2o[c] + 12mtmrs2eACP[c]	Unknown	0	1000	0	Fatty acid synthesis
3HAD13M14	13-methyl-3-hydroxy-tetra-decanoyl-ACP hydro-lyase	13m3hmyrsACP[c] -> h2o[c] + 13mtmrs2eACP[c]	Unknown	0	1000	0	Fatty acid synthesis
3HAD14M16	14-methyl-3-hydroxy-hexa-decanoyl-ACP hydro-lyase	14m3hpalmACP[c] -> h2o[c] + 14mtpalm2eACP[c]	Unknown	0	1000	0	Fatty acid synthesis
3HAD15M16	15-methyl-3-hydroxy-hexa-decanoyl-ACP hydro-lyase	15m3hpalmACP[c] -> h2o[c] + 15mtpalm2eACP[c]	Unknown	0	1000	0	Fatty acid synthesis
3HAD4M6	4-methyl-3-hydroxy-hexanoyl-ACP hydro-lyase	4m3hhexACP[c] -> h2o[c] + 4mthex2eACP[c]	Unknown	0	1000	0	Fatty acid synthesis
3HAD5M6	5-methyl-3-hydroxy-hexanoyl-ACP hydro-lyase	5m3hhexACP[c] -> h2o[c] + 5mthex2eACP[c]	Unknown	0	1000	0	Fatty acid synthesis
3HAD6M8	6-methyl-3-hydroxy-octanoyl-ACP hydro-lyase	6m3hocACP[c] <=> h2o[c] + 6mtoct2eACP[c]	Unknown	-0.0016907	1000	0	Fatty acid synthesis
3HAD7M8	7-methyl-3-hydroxy-octanoyl-ACP hydro-lyase	7m3hocACP[c] -> h2o[c] + 7mtoct2eACP[c]	Unknown	0	1000	0	Fatty acid synthesis
3HAD8M10	8-methyl-3-hydroxy-decanoyl-ACP hydro-lyase	8m3hdcaACP[c] -> h2o[c] + 8mtdec2eACP[c]	Unknown	0	1000	0	Fatty acid synthesis
3HAD9M10	9-methyl-3-hydroxy-decanoyl-ACP hydro-lyase	9m3hdcaACP[c] -> h2o[c] + 9mtdec2eACP[c]	Unknown	0	1000	0	Fatty acid synthesis
3MOPt2r	3-Methyl-2-oxopentanoate transport via proton symport reversible	h[e] + 3mop[e] <=> h[c] + 3mop[c]		-1000	1000	0	Transport, extracellular
3OAR100	3-oxoacyl-[acyl-carrier-protein] reductase (n-C10:0)	h[c] + 3odecACP[c] + nadph[c] <=> 3hdecACP[c] + nadp[c]	(g.29871.CDS.988 or g.29871.CDS.315)	-1000	1000	0	Fatty acid synthesis
3OAR10M11	10-methyl-3-oxo-undecanoyl-ACPNADP+ oxidoreductase	h[c] + nadph[c] + 10m3oundecACP[c] <=> nadp[c] + 10m3hundecACP[c]	(g.29871.CDS.988 or g.29871.CDS.315)	-1000	1000	0	Fatty acid synthesis
3OAR10M12	10-methyl-3-oxo-dodecanoyl-ACPNADP+ oxidoreductase	h[c] + nadph[c] + 10m3oddcaACP[c] <=> 10m3hddcaACP[c] + nadp[c]	(g.29871.CDS.315 or g.29871.CDS.988)	-1000	1000	0	Fatty acid synthesis
3OAR11M12	11-methyl-3-oxo-dodecanoyl-ACPNADP+ oxidoreductase	h[c] + nadph[c] + 11m3oddcaACP[c] <=> 11m3hddcaACP[c] + nadp[c]	(g.29871.CDS.315 or g.29871.CDS.988)	-1000	1000	0	Fatty acid synthesis
3OAR120	3-oxoacyl-[acyl-carrier-protein] reductase (n-C12:0)	h[c] + nadph[c] + 3oddecACP[c] <=> nadp[c] + 3hddecACP[c]	(g.29871.CDS.988 or g.29871.CDS.315)	-1000	1000	0	Fatty acid synthesis
3OAR12M13	12-methyl-3-oxo-tridecanoyl-ACPNADP+ oxidoreductase	h[c] + nadph[c] + 12m3otridecACP[c] <=> nadp[c] + 12m3htridecACP[c]	(g.29871.CDS.315 or g.29871.CDS.988)	-1000	1000	0	Fatty acid synthesis
3OAR12M14	12-methyl-3-oxo-tetra-decanoyl-ACPNADP+ oxidoreductase	h[c] + nadph[c] + 12m3omyrsACP[c] <=> 12m3hmyrsACP[c] + nadp[c]	(g.29871.CDS.988 or g.29871.CDS.315)	-1000	1000	0	Fatty acid synthesis
3OAR13M14	13-methyl-3-oxo-tetra-decanoyl-ACPNADP+ oxidoreductase	h[c] + nadph[c] + 13m3omyrsACP[c] <=> 13m3hmyrsACP[c] + nadp[c]	(g.29871.CDS.988 or g.29871.CDS.315)	-1000	1000	0	Fatty acid synthesis
3OAR140	3-oxoacyl-[acyl-carrier-protein] reductase (n-C14:0)	h[c] + nadph[c] + 3omrsACP[c] <=> nadp[c] + 3hmrsACP[c]	(g.29871.CDS.315 or g.29871.CDS.988)	-1000	1000	0	Fatty acid synthesis
3OAR14M15	14-methyl-3-oxo-pentadecanoyl-ACPNADP+ oxidoreductase	h[c] + nadph[c] + 14m3opentdecACP[c] <=> nadp[c] + 14m3hpentdecACP[c]	(g.29871.CDS.988 or g.29871.CDS.315)	-1000	1000	0	Fatty acid synthesis
3OAR14M16	14-methyl-3-oxo-hexa-decanoyl-ACPNADP+ oxidoreductase	h[c] + nadph[c] + 14m3opalmACP[c] <=> 14m3hpalmACP[c] + nadp[c]	(g.29871.CDS.315 or g.29871.CDS.988)	-1000	1000	0	Fatty acid synthesis
3OAR15M16	15-methyl-3-oxo-hexa-decanoyl-ACPNADP+ oxidoreductase	h[c] + nadph[c] + 15m3opalmACP[c] <=> 15m3hpalmACP[c] + nadp[c]	(g.29871.CDS.988 or g.29871.CDS.315)	-1000	1000	0	Fatty acid synthesis
3OAR160	3-oxoacyl-[acyl-carrier-protein] reductase (n-C16:0)	h[c] + nadph[c] + 3opalmACP[c] <=> nadp[c] + 3hpalmACP[c]	(g.29871.CDS.315 or g.29871.CDS.988)	-1000	1000	0	Fatty acid synthesis
3OAR180	3-oxoacyl-[acyl-carrier-protein] reductase (n-C18:0)	h[c] + nadph[c] + 3ooctdACP[c] <=> nadp[c] + 3hoctaACP[c]	(g.29871.CDS.988 or g.29871.CDS.315)	-1000	1000	0	Fatty acid synthesis
3OAR40	3-oxoacyl-[acyl-carrier-protein] reductase (n-C4:0)	h[c] + nadph[c] + actACP[c] <=> nadp[c] + 3haACP[c]	(g.29871.CDS.315 or g.29871.CDS.988)	-1000	1000	0	Fatty acid synthesis
3OAR4M5	4-methyl-3-oxo-pentanoyl-ACPNADP+ oxidoreductase	h[c] + nadph[c] + 4m3opentACP[c] <=> nadp[c] + 4m3hpentACP[c]	(g.29871.CDS.315 or g.29871.CDS.988)	-1000	1000	0	Fatty acid synthesis
3OAR4M6	4-methyl-3-oxo-hexanoyl-ACPNADP+ oxidoreductase	h[c] + nadph[c] + 4m3ohexACP[c] <=> 4m3hhexACP[c] + nadp[c]	(g.29871.CDS.315 or g.29871.CDS.988)	-1000	1000	0	Fatty acid synthesis
3OAR5M6	5-methyl-3-oxo-hexanoyl-ACPNADP+ oxidoreductase	h[c] + nadph[c] + 5m3ohexACP[c] <=> 5m3hhexACP[c] + nadp[c]	(g.29871.CDS.315 or g.29871.CDS.988)	-1000	1000	0	Fatty acid synthesis
3OAR60	3-oxoacyl-[acyl-carrier-protein] reductase (n-C6:0)	h[c] + nadph[c] + 3ohexACP[c] <=> nadp[c] + 3hhexACP[c]	(g.29871.CDS.988 or g.29871.CDS.315)	-1000	1000	0	Fatty acid synthesis
3OAR6M7	6-methyl-3-oxo-heptanoyl-ACPNADP+ oxidoreductase	h[c] + nadph[c] + 6m3oheptACP[c] <=> nadp[c] + 6m3hheptACP[c]	(g.29871.CDS.315 or g.29871.CDS.988)	-1000	1000	0	Fatty acid synthesis
3OAR6M8	6-methyl-3-oxo-octanoyl-ACPNADP+ oxidoreductase	h[c] + nadph[c] + 6m3oocACP[c] <=> 6m3hocACP[c] + nadp[c]	(g.29871.CDS.988 or g.29871.CDS.315)	-1000	1000	0	Fatty acid synthesis
3OAR7M8	7-methyl-3-oxo-octanoyl-ACPNADP+ oxidoreductase	h[c] + nadph[c] + 7m3oocACP[c] <=> 7m3hocACP[c] + nadp[c]	(g.29871.CDS.315 or g.29871.CDS.988)	-1000	1000	0	Fatty acid synthesis
3OAR80	3-oxoacyl-[acyl-carrier-protein] reductase (n-C8:0)	h[c] + nadph[c] + 3ooctACP[c] <=> nadp[c] + 3hoctACP[c]	(g.29871.CDS.988 or g.29871.CDS.315)	-1000	1000	0	Fatty acid synthesis
3OAR8M10	8-methyl-3-oxo-decanoyl-ACPNADP+ oxidoreductase	h[c] + nadph[c] + 8m3odcaACP[c] <=> 8m3hdcaACP[c] + nadp[c]	(g.29871.CDS.315 or g.29871.CDS.988)	-1000	1000	0	Fatty acid synthesis
3OAR8M9	8-methyl-3-oxo-nonanoyl-ACPNADP+ oxidoreductase	h[c] + nadph[c] + 8m3ononACP[c] <=> nadp[c] + 8m3hnonACP[c]	(g.29871.CDS.988 or g.29871.CDS.315)	-1000	1000	0	Fatty acid synthesis
3OAR9M10	9-methyl-3-oxo-decanoyl-ACPNADP+ oxidoreductase	h[c] + nadph[c] + 9m3odcaACP[c] <=> 9m3hdcaACP[c] + nadp[c]	(g.29871.CDS.315 or g.29871.CDS.988)	-1000	1000	0	Fatty acid synthesis
3OAS100	3-oxoacyl-[acyl-carrier-protein] synthase (n-C10:0)	h[c] + malACP[c] + ocACP[c] -> ACP[c] + 3odecACP[c] + co2[c]	(g.29871.CDS.19 and g.29871.CDS.500)	0	1000	0	Fatty acid synthesis
3OAS10M11	10-methyl-undecanoyl-ACPmalonyl-[acyl-carrier-protein] C-acyltransferase (decarboxylating)	h[c] + malACP[c] + 10mundecACP[c] -> ACP[c] + 12m3otridecACP[c] + co2[c]	(g.29871.CDS.500 and g.29871.CDS.19)	0	1000	0	Fatty acid synthesis
3OAS10M12	10-methyl-dodecanoyl-ACPmalonyl-[acyl-carrier-protein] C-acyltransferase (decarboxylating)	h[c] + malACP[c] + 10mddcaACP[c] -> ACP[c] + 12m3omyrsACP[c] + co2[c]	(g.29871.CDS.19 and g.29871.CDS.500)	0	1000	0	Fatty acid synthesis
3OAS11M12	11-methyl-dodecanoyl-ACPmalonyl-[acyl-carrier-protein] C-acyltransferase (decarboxylating)	h[c] + malACP[c] + 11mddcaACP[c] -> ACP[c] + 13m3omyrsACP[c] + co2[c]	(g.29871.CDS.500 and g.29871.CDS.19)	0	1000	0	Fatty acid synthesis
3OAS120	3-oxoacyl-[acyl-carrier-protein] synthase (n-C12:0)	h[c] + malACP[c] + dcaACP[c] -> ACP[c] + 3oddecACP[c] + co2[c]	(g.29871.CDS.19 and g.29871.CDS.500)	0	1000	0	Fatty acid synthesis
3OAS12M13	12-methyl-tridecanoyl-ACPmalonyl-[acyl-carrier-protein] C-acyltransferase (decarboxylating)	h[c] + malACP[c] + 12mtridecACP[c] -> ACP[c] + 14m3opentdecACP[c] + co2[c]	(g.29871.CDS.500 and g.29871.CDS.19)	0	1000	0	Fatty acid synthesis
3OAS12M14	12-methyl-tetra-decanoyl-ACPmalonyl-[acyl-carrier-protein] C-acyltransferase (decarboxylating)	h[c] + malACP[c] + 12mmyrsACP[c] -> ACP[c] + 14m3opalmACP[c] + co2[c]	(g.29871.CDS.500 and g.29871.CDS.19)	0	1000	0	Fatty acid synthesis
3OAS13M14	13-methyl-tetra-decanoyl-ACPmalonyl-[acyl-carrier-protein] C-acyltransferase (decarboxylating)	h[c] + malACP[c] + 13mmyrsACP[c] -> ACP[c] + 15m3opalmACP[c] + co2[c]	(g.29871.CDS.19 and g.29871.CDS.500)	0	1000	0	Fatty acid synthesis
3OAS140	3-oxoacyl-[acyl-carrier-protein] synthase (n-C14:0)	h[c] + malACP[c] + ddcaACP[c] -> ACP[c] + 3omrsACP[c] + co2[c]	(g.29871.CDS.500 and g.29871.CDS.19)	0	1000	0	Fatty acid synthesis
3OAS160	3-oxoacyl-[acyl-carrier-protein] synthase (n-C16:0)	h[c] + malACP[c] + myrsACP[c] -> ACP[c] + 3opalmACP[c] + co2[c]	(g.29871.CDS.500 and g.29871.CDS.19)	0	1000	0	Fatty acid synthesis
3OAS180	3-oxoacyl-[acyl-carrier-protein] synthase (n-C18:0)	h[c] + malACP[c] + palmACP[c] -> ACP[c] + 3ooctdACP[c] + co2[c]	(g.29871.CDS.500 and g.29871.CDS.19)	0	1000	0	Fatty acid synthesis
3OAS2M3	2-methylpropionyl-ACPmalonyl-[acyl-carrier-protein] C-acyltransferase (decarboxylating)	h[c] + malACP[c] + 2mpropACP[c] -> ACP[c] + 4m3opentACP[c] + co2[c]	(g.29871.CDS.500 and g.29871.CDS.19)	0	1000	0	Fatty acid synthesis
3OAS3M4	3-methylbutanoyl-ACPmalonyl-[acyl-carrier-protein] C-acyltransferase (decarboxylating)	h[c] + malACP[c] + 3mbutACP[c] -> ACP[c] + 5m3ohexACP[c] + co2[c]	(g.29871.CDS.500 and g.29871.CDS.19)	0	1000	0	Fatty acid synthesis
3OAS4M3O6	4-methyl-3-oxo-hexanoyl-ACPmalonyl-[acyl-carrier-protein] C-acyltransferase (decarboxylating)	h[c] + 2mbutACP[c] + malACP[c] -> ACP[c] + 4m3ohexACP[c] + co2[c]	(g.29871.CDS.500 and g.29871.CDS.19)	0	1000	0	Fatty acid synthesis
3OAS4M5	4-methyl-pentanoyl-ACPmalonyl-[acyl-carrier-protein] C-acyltransferase (decarboxylating)	h[c] + malACP[c] + 4mpentACP[c] -> ACP[c] + 6m3oheptACP[c] + co2[c]	(g.29871.CDS.500 and g.29871.CDS.19)	0	1000	0	Fatty acid synthesis
3OAS4M6	4-methyl-hexanoyl-ACPmalonyl-[acyl-carrier-protein] C-acyltransferase (decarboxylating)	h[c] + malACP[c] + 4mhexACP[c] -> ACP[c] + 6m3oocACP[c] + co2[c]	(g.29871.CDS.19 and g.29871.CDS.500)	0	1000	0	Fatty acid synthesis
3OAS5M6	5-methyl-hexanoyl-ACPmalonyl-[acyl-carrier-protein] C-acyltransferase (decarboxylating)	h[c] + malACP[c] + 5mhexACP[c] -> ACP[c] + 7m3oocACP[c] + co2[c]	(g.29871.CDS.500 and g.29871.CDS.19)	0	1000	0	Fatty acid synthesis
3OAS60	3-oxoacyl-[acyl-carrier-protein] synthase (n-C6:0)	h[c] + malACP[c] + butACP[c] -> ACP[c] + 3ohexACP[c] + co2[c]	(g.29871.CDS.500 and g.29871.CDS.19)	0	1000	0	Fatty acid synthesis
3OAS6M7	6-methyl-heptanoyl-ACPmalonyl-[acyl-carrier-protein] C-acyltransferase (decarboxylating)	h[c] + malACP[c] + 6mheptACP[c] -> ACP[c] + 8m3ononACP[c] + co2[c]	(g.29871.CDS.500 and g.29871.CDS.19)	0	1000	0	Fatty acid synthesis
3OAS6M8	6-methyl-octanoyl-ACPmalonyl-[acyl-carrier-protein] C-acyltransferase (decarboxylating)	h[c] + malACP[c] + 6mocACP[c] -> ACP[c] + 8m3odcaACP[c] + co2[c]	(g.29871.CDS.500 and g.29871.CDS.19)	0	1000	0	Fatty acid synthesis
3OAS7M8	7-methyl-octanoyl-ACPmalonyl-[acyl-carrier-protein] C-acyltransferase (decarboxylating)	h[c] + malACP[c] + 7mocACP[c] -> ACP[c] + 9m3odcaACP[c] + co2[c]	(g.29871.CDS.500 and g.29871.CDS.19)	0	1000	0	Fatty acid synthesis
3OAS80	3-oxoacyl-[acyl-carrier-protein] synthase (n-C8:0)	h[c] + malACP[c] + hexACP[c] -> ACP[c] + 3ooctACP[c] + co2[c]	(g.29871.CDS.19 and g.29871.CDS.500)	0	1000	0	Fatty acid synthesis
3OAS8M10	8-methyl-decanoyl-ACPmalonyl-[acyl-carrier-protein] C-acyltransferase (decarboxylating)	h[c] + malACP[c] + 8mdcaACP[c] -> ACP[c] + 10m3oddcaACP[c] + co2[c]	(g.29871.CDS.500 and g.29871.CDS.19)	0	1000	0	Fatty acid synthesis
3OAS8M9	8-methyl-nonanoyl-ACPmalonyl-[acyl-carrier-protein] C-acyltransferase (decarboxylating)	h[c] + malACP[c] + 8mnonACP[c] -> ACP[c] + 10m3oundecACP[c] + co2[c]	(g.29871.CDS.19 and g.29871.CDS.500)	0	1000	0	Fatty acid synthesis
3OAS9M10	9-methyl-decanoyl-ACPmalonyl-[acyl-carrier-protein] C-acyltransferase (decarboxylating)	h[c] + malACP[c] + 9mdcaACP[c] -> ACP[c] + 11m3oddcaACP[c] + co2[c]	(g.29871.CDS.500 and g.29871.CDS.19)	0	1000	0	Fatty acid synthesis
4HBZt2	4-Hydroxybenzoate transport via proton symport	h[e] + 4hbz[e] <=> h[c] + 4hbz[c]		-1000	1000	0	Transport, extracellular
5AIZCDC	5aizc decarboxylase	h[c] + 5aizc[c] -> co2[c] + air[c]	((g.29871.CDS.2632 and g.29871.CDS.2772) or g.29871.CDS.2632 or g.29871.CDS.2772)	0	1000	0	Purine catabolism
6PHBG	6-phospho-beta-glucosidase	h2o[c] + salc6p[c] -> 2hymeph[c] + g6p[c]	(g.29871.CDS.84 or g.29871.CDS.1454 or g.29871.CDS.1598 or g.29871.CDS.2415 or g.29871.CDS.1734)	0	1000	0	Glycolysis/gluconeogenesis
6PHBG2	Salicin 6 phosphate glucohydrolase	h2o[c] + salc6p[c] -> 2hymeph[c] + g6p_B[c]	(g.29871.CDS.84 or g.29871.CDS.1454 or g.29871.CDS.1598 or g.29871.CDS.2415 or g.29871.CDS.1734 or g.29871.CDS.84 or g.29871.CDS.1454 or g.29871.CDS.1598 or g.29871.CDS.2415 or g.29871.CDS.1734)	0	1000	0	Glycolysis/gluconeogenesis
A5PISO	arabinose-5-phosphate isomerase	ru5p_D[c] <=> ara5p[c]	(g.29871.CDS.963 or g.29871.CDS.685)	-1000	1000	0	Pentose and glucuronate interconversions
AACPS6	acyl-[acyl-carrier-protein] synthetase (n-C18:0)	atp[c] + ACP[c] + ocdca[c] -> ppi[c] + amp[c] + ocdcaACP[c]		0	1000	0	Fatty acid synthesis
AACPS7	acyl-[acyl-carrier-protein] synthetase (n-C12:0)	atp[c] + ACP[c] + ddca[c] -> ddcaACP[c] + ppi[c] + amp[c]		0	1000	0	Fatty acid synthesis
AB6PGH	Arbutin 6-phosphate glucohydrolase	h2o[c] + arbt6p[c] -> g6p[c] + hqn[c]	(g.29871.CDS.84 or g.29871.CDS.1454 or g.29871.CDS.1598 or g.29871.CDS.2415 or g.29871.CDS.1734)	0	1000	0	Glycolysis/gluconeogenesis
AB6PGH2	Arbutin 6-phosphate glucohydrolase	h2o[c] + arbt6p[c] -> g6p_B[c] + hqn[c]	(g.29871.CDS.1598 or g.29871.CDS.2415 or g.29871.CDS.1734 or g.29871.CDS.84 or g.29871.CDS.1454 or g.29871.CDS.2415 or g.29871.CDS.1598 or g.29871.CDS.1734 or g.29871.CDS.84 or g.29871.CDS.1454)	0	1000	0	Glycolysis/gluconeogenesis
ABTOXy	L-arabinitol:NADP oxidoreductase	nadp[c] + abt[c] <=> h[c] + nadph[c] + arab_L[c]	(g.29871.CDS.2173 or g.29871.CDS.2049)	-1000	1000	0	Pentose and glucuronate interconversions
ABUTD	Aminobutyraldehyde dehydrogenase	h2o[c] + nad[c] + 4abutn[c] -> 2 h[c] + nadh[c] + 4abut[c]	g.29871.CDS.1230	0	1000	0	beta-Alanine metabolism
ACACT1r	acetyl-CoA C-acetyltransferase	2 accoa[c] <=> coa[c] + aacoa[c]	(g.29871.CDS.2309 or g.29871.CDS.2309)	-1000	1000	0	Tryptophan metabolism
ACACT2r	acetyl-CoA C-acyltransferase (butanoyl-CoA) (r)	accoa[c] + btcoa[c] <=> coa[c] + 3ohcoa[c]	(g.29871.CDS.2309 or g.29871.CDS.2309)	-1000	1000	0	Fatty acid oxidation
ACACT3r	acetyl-CoA C-acyltransferase (hexanoyl-CoA) (r)	accoa[c] + hxcoa[c] <=> coa[c] + 3oocoa[c]	g.29871.CDS.2309	-1000	1000	0	Fatty acid oxidation
ACACT4r	acetyl-CoA C-acyltransferase (octanoyl-CoA) (r)	accoa[c] + occoa[c] <=> coa[c] + 3odcoa[c]	g.29871.CDS.2309	-1000	1000	0	Fatty acid oxidation
ACACT5r	acetyl-CoA C-acyltransferase (decanoyl-CoA) (r)	accoa[c] + dcacoa[c] <=> coa[c] + 3oddcoa[c]	g.29871.CDS.2309	-1000	1000	0	Fatty acid oxidation
ACACT6r	acetyl-CoA C-acyltransferase (dodecanoyl-CoA) (r)	accoa[c] + ddcacoa[c] <=> coa[c] + 3otdcoa[c]	g.29871.CDS.2309	-1000	1000	0	Fatty acid oxidation
ACACT7r	acetyl-CoA C-acyltransferase (tetradecanoyl-CoA) (r)	accoa[c] + tdcoa[c] <=> coa[c] + 3ohdcoa[c]	g.29871.CDS.2309	-1000	1000	0	Fatty acid oxidation
ACALD	acetaldehyde dehydrogenase (acetylating)	nad[c] + coa[c] + acald[c] <=> h[c] + nadh[c] + accoa[c]	g.29871.CDS.429	-1000	1000	0	Pyruvate metabolism
ACALDt	acetaldehyde reversible transport	acald[e] <=> acald[c]		-1000	1000	0	Transport, extracellular
ACBIPGT	Adenosyl cobinamide phosphate guanyltransferase	h[c] + adocbip[c] + gtp[c] -> ppi[c] + agdpcbi[c]	Unknown	0	1000	0	Vitamin B12 metabolism
ACCOAC	acetyl-CoA carboxylase	atp[c] + accoa[c] + hco3[c] -> h[c] + adp[c] + pi[c] + malcoa[c]	g.29871.CDS.36	0	1000	0	Fatty acid oxidation
ACCOACL	Acetyl-CoA:carbon-dioxide ligase (ADP-forming)	accoa[c] + btn_co2[c] -> malcoa[c] + apoC_Lys_btn[c]	(g.29871.CDS.609 and g.29871.CDS.33)	0	1000	0	Pyruvate metabolism
ACCOALYS2	Lysine biosynthesis AAA pathway 2/AcetylCoA to Lysine	nadph[c] + acaadpdp[c] -> pi[c] + nadp[c] + acaadpsal[c]	g.29871.CDS.1230	0	1000	0	Lysine metabolism
ACEDIPIT	Acetyl-L,L-diaminopimelate aminotransferase	akg[c] + n6all26d[c] <=> glu_L[c] + acamoxm[c]	g.29871.CDS.1992	-1000	1000	0	Lysine metabolism
ACGAMK	N-acetylglucosamine kinase	atp[c] + acgam[c] -> h[c] + adp[c] + acgam6p[c]		0	1000	0	Aminosugar metabolism
ACGAMPM	phosphoacetylglucosamine mutase	acgam6p[c] <=> acgam1p[c]	g.29871.CDS.563	-1000	1000	0	Aminosugar metabolism
ACGAMT	UDP-N-acetylglucosamine:undecaprenylphosphate N-acetylglucosamine -1-phosphate transferase	uacgam[c] + udcpp[c] -> ump[c] + unaga[c]	g.29871.CDS.800	0	1000	0	Cell wall biosynthesis
ACGApts	N-Acetyl-D-glucosamine transport via PEP:Pyr PTS	acgam[e] + pep[c] -> acgam6p[c] + pyr[c]	(g.29871.CDS.255 and g.29871.CDS.79 and (g.29871.CDS.287 or g.29871.CDS.441 or g.29871.CDS.595 or g.29871.CDS.599) and (g.29871.CDS.599 or g.29871.CDS.595 or g.29871.CDS.287 or g.29871.CDS.441))	0	1000	0	Transport, extracellular
ACHBPL	(S)-2-Aceto-2-hydroxybutanoate pyruvate-lyase (carboxylating)	2obut[c] + hethmpp[c] <=> thmpp[c] + 2ahbut[c]	1140001.3.peg.2208	-1000	1000	0	Valine, leucine, and isoleucine metabolism
ACKr	acetate kinase	atp[c] + ac[c] <=> adp[c] + actp[c]	g.29871.CDS.73	-1000	1000	0	Pyruvate metabolism
ACLDC	acetolactate decarboxylase	h[c] + alac_S[c] -> co2[c] + actn_R[c]	g.29871.CDS.1204	0	1000	0	Butanoate metabolism
ACLS_a	pyruvatethiamin diphosphate acetaldehydetransferase	h[c] + pyr[c] + thmpp[c] -> co2[c] + hethmpp[c]	1140001.3.peg.2208	0	1000	0	Valine, leucine, and isoleucine metabolism
ACLS_b	2-Acetolactate pyruvate-lyase (carboxylating)	thmpp[c] + alac_S[c] <=> pyr[c] + hethmpp[c]	1140001.3.peg.2208	-1000	1000	0	Valine, leucine, and isoleucine metabolism
ACNAMS	N-acetylneuraminate synthase	h2o[c] + pep[c] + acmana[c] -> pi[c] + acnam[c]	g.29871.CDS.495	0	1000	0	Aminosugar metabolism
ACOAAGPAT140	myristoyl-1-acylglycerol-3-phosphate O-acyltransferase	tdcoa[c] + 1tdecg3p[c] -> coa[c] + pa140[c]	g.29871.CDS.713	0	1000	0	Glycerophospholipid metabolism
ACOAAGPAT160	palmitoyl-1-acylglycerol-3-phosphate O-acyltransferase	pmtcoa[c] + 1hdecg3p[c] -> coa[c] + pa160[c]	g.29871.CDS.713	0	1000	0	Glycerophospholipid metabolism
ACOAAGPAT180	stearoyl-1-acylglycerol-3-phosphate O-acyltransferase	stcoa[c] + 1odecg3p[c] -> coa[c] + pa180[c]	g.29871.CDS.713	0	1000	0	Glycerophospholipid metabolism
ACOAAGPATAI15	anteisopentadecanoyl-1-acylglycerol-3-phosphate O-acyltransferase	1aipdecg3p[c] + aipdcoa[c] -> h[c] + coa[c] + paai15[c]	g.29871.CDS.713	0	1000	0	Glycerophospholipid metabolism
ACOAAGPATAI17	anteisoheptadecanoyl-1-acylglycerol-3-phosphate O-acyltransferase	1aihpdecg3p[c] + aihpdcoa[c] -> coa[c] + paai17[c]	g.29871.CDS.713	0	1000	0	Glycerophospholipid metabolism
ACOAAGPATI14	isotetradecanoyl-1-acylglycerol-3-phosphate O-acyltransferase	itdcoa[c] + 1itdecg3p[c] -> h[c] + coa[c] + pai14[c]	g.29871.CDS.713	0	1000	0	Glycerophospholipid metabolism
ACOAAGPATI15	isopentadecanoyl-1-acylglycerol-3-phosphate O-acyltransferase	ipdcoa[c] + 1ipdecg3p[c] -> h[c] + coa[c] + pai15[c]	g.29871.CDS.713	0	1000	0	Glycerophospholipid metabolism
ACOAAGPATI16	isohexadecanoyl-1-acylglycerol-3-phosphate O-acyltransferase	ihdcoa[c] + 1ihdecg3p[c] -> h[c] + coa[c] + pai16[c]	g.29871.CDS.713	0	1000	0	Glycerophospholipid metabolism
ACOAAGPATI17	isoheptadecanoyl-1-acylglycerol-3-phosphate O-acyltransferase	ihpdcoa[c] + 1ihpdecg3p[c] -> coa[c] + pai17[c]	g.29871.CDS.713	0	1000	0	Glycerophospholipid metabolism
ACOATA	Acetyl-CoA ACP transacylase	ACP[c] + accoa[c] <=> coa[c] + acACP[c]	(g.29871.CDS.500 and g.29871.CDS.19)	-1000	1000	0	Fatty acid oxidation
ACOCT	N-acetylornithine carbamoyltransferase	cbp[c] + acorn[c] -> pi[c] + Naccitr_L[c]	1140001.3.peg.145	0	1000	0	Arginine and Proline Metabolism
ACPS1	acyl-carrier protein synthase	coa[c] + apoACP[c] -> h[c] + ACP[c] + pap[c]	g.29871.CDS.815	0	1000	0	CoA synthesis
ACTNDH	acetoin dehydrogenase complex	nad[c] + coa[c] + actn_R[c] <=> h[c] + nadh[c] + accoa[c] + acald[c]		-1000	1000	0	Butanoate metabolism
ACTNdiff	R acetoin diffusion	actn_R[e] <=> actn_R[c]		-1000	1000	0	Transport, extracellular
ACtr	acetate transporter	ac[e] <=> ac[c]		-1000	1000	0	Transport, extracellular
ADAD	deoxycytidine kinase	atp[c] + dcyt[c] <=> h[c] + adp[c] + dcmp[c]		-1000	1000	0	Nucleotide interconversion
ADCS	4-amino-4-deoxychorismate synthase	chor[c] + gln_L[c] -> glu_L[c] + 4adcho[c]	g.29871.CDS.1387	0	1000	0	Folate metabolism
ADD	adenine deaminase	h2o[c] + h[c] + ade[c] -> hxan[c] + nh4[c]	g.29871.CDS.253	0	1000	0	Nucleotide interconversion
ADEt2r	adenine transport in via proton symport, reversible	h[e] + ade[e] <=> h[c] + ade[c]		-1000	1000	0	Transport, extracellular
ADK1	adenylate kinase	atp[c] + amp[c] <=> 2 adp[c]	1140001.3.peg.1572	-1000	1000	0	Nucleotide interconversion
ADK10	adenylate kinase (dTTP)	amp[c] + dttp[c] <=> adp[c] + dtdp[c]	1140001.3.peg.1572	-1000	1000	0	Nucleotide interconversion
ADK11	adenylate kinase (dUTP)	amp[c] + dutp[c] <=> adp[c] + dudp[c]	1140001.3.peg.1572	-1000	1000	0	Nucleotide interconversion
ADK2	adenylate kinase (Inorganic triphosphate)	amp[c] + pppi[c] <=> adp[c] + ppi[c]	g.29871.CDS.978	-1000	1000	0	Nucleotide interconversion
ADK3	adentylate kinase (GTP)	amp[c] + gtp[c] <=> adp[c] + gdp[c]	1140001.3.peg.1572	-1000	1000	0	Nucleotide interconversion
ADK5	adenylate kinase (CTP)	amp[c] + ctp[c] <=> adp[c] + cdp[c]	1140001.3.peg.1572	-1000	1000	0	Nucleotide interconversion
ADK7	adenylate kinase (dATP)	amp[c] + datp[c] <=> adp[c] + dadp[c]	1140001.3.peg.1572	-1000	1000	0	Nucleotide interconversion
ADK8	adenylate kinase (dCTP)	amp[c] + dctp[c] <=> adp[c] + dcdp[c]	1140001.3.peg.1572	-1000	1000	0	Nucleotide interconversion
ADK9	adenylate kinase (dGTP)	amp[c] + dgtp[c] <=> adp[c] + dgdp[c]	1140001.3.peg.1572	-1000	1000	0	Nucleotide interconversion
ADNCNT3tc	adenosine transport CNT3	h[e] + adn[e] <=> h[c] + adn[c]	g.29871.CDS.2454	-1000	1000	0	Transport, extracellular
ADNCYC	adenylate cyclase	atp[c] -> ppi[c] + camp[c]	(g.29871.CDS.1409 or g.29871.CDS.1409)	0	1000	0	Nucleotide interconversion
ADNK1	adenosine kinase	atp[c] + adn[c] -> h[c] + adp[c] + amp[c]	g.29871.CDS.2733	0	1000	0	Nucleotide interconversion
ADOCBIK	Adenosyl cobinamide kinase	atp[c] + adocbi[c] -> h[c] + adp[c] + adocbip[c]	Unknown	0	1000	0	Vitamin B12 metabolism
ADOCBLS	Adenosylcobalamin 5-phosphate synthase	agdpcbi[c] + rdmbzi[c] -> h[c] + adocbl[c] + gmp[c]	Unknown	0	1000	0	Vitamin B12 metabolism
ADPRDP	ADPribose diphosphatase	h2o[c] + adprib[c] -> 2 h[c] + amp[c] + r5p[c]	(g.29871.CDS.533 or g.29871.CDS.601)	0	1000	0	Nucleotide interconversion
ADPT	adenine phosphoribosyltransferase	ade[c] + prpp[c] -> ppi[c] + amp[c]	g.29871.CDS.2083	0	1000	0	Nucleotide salvage pathway
ADSL1r	adenylsuccinate lyase	dcamp[c] <=> amp[c] + fum[c]	1140001.3.peg.732	-1000	1000	0	Purine synthesis
ADSL2r	adenylosuccinate lyase	25aics[c] <=> fum[c] + aicar[c]	1140001.3.peg.732	-1000	1000	0	Purine synthesis
ADSS	adenylosuccinate synthase	gtp[c] + asp_L[c] + imp[c] -> 2 h[c] + pi[c] + gdp[c] + dcamp[c]	1140001.3.peg.1486	0	1000	0	Nucleotide interconversion
AGDC	N-acetylglucosamine-6-phosphate deacetylase	h2o[c] + acgam6p[c] -> ac[c] + gam6p[c]	g.29871.CDS.2608	0	1000	0	Aminosugar metabolism
AGPAT120	1-tetradecanoyl-sn-glycerol 3-phosphate O-acyltransferase (n-C12:0)	ddcaACP[c] + 1ddecg3p[c] -> ACP[c] + pa120[c]	g.29871.CDS.713	0	1000	0	Glycerophospholipid metabolism
AGPAT140	1-tetradecanoyl-sn-glycerol 3-phosphate O-acyltransferase (n-C14:0)	myrsACP[c] + 1tdecg3p[c] -> ACP[c] + pa140[c]	g.29871.CDS.713	0	1000	0	Glycerophospholipid metabolism
AGPAT141	1-tetradec-7-enoyl-sn-glycerol 3-phosphate O-acyltransferase (n-C14:1)	1tdec7eg3p[c] + tdeACP[c] -> ACP[c] + pa141[c]	g.29871.CDS.713	0	1000	0	Glycerophospholipid metabolism
AGPAT160	1-hexadecanoyl-sn-glycerol 3-phosphate O-acyltransferase (n-C16:0)	palmACP[c] + 1hdecg3p[c] -> ACP[c] + pa160[c]	g.29871.CDS.713	0	1000	0	Glycerophospholipid metabolism
AGPAT161	1-hexadec-7-enoyl-sn-glycerol 3-phosphate O-acyltransferase (n-C16:1)	1hdec9eg3p[c] + hdeACP[c] -> ACP[c] + pa161[c]	g.29871.CDS.713	0	1000	0	Glycerophospholipid metabolism
AGPAT180	1-octadecanoyl-sn-glycerol 3-phosphate O-acyltransferase (n-C18:0)	ocdcaACP[c] + 1odecg3p[c] -> ACP[c] + pa180[c]	g.29871.CDS.713	0	1000	0	Glycerophospholipid metabolism
AGPAT181	1-octadec-7-enoyl-sn-glycerol 3-phosphate O-acyltransferase (n-C18:1)	1odec11eg3p[c] + octeACP[c] -> ACP[c] + pa181[c]	g.29871.CDS.713	0	1000	0	Glycerophospholipid metabolism
AHC	adenosylhomocysteinase	h2o[c] + ahcys[c] <=> adn[c] + hcys_L[c]	g.29871.CDS.344	-1000	1000	0	Methionine and cysteine metabolism
AHCYSNS_r	S-adenosylhomocysteine nucleosidase reversible	h2o[c] + ahcys[c] <=> ade[c] + rhcys[c]	(g.29871.CDS.364 and g.29871.CDS.364)	-1000	1000	0	Methionine and cysteine metabolism
AHEXASE3	Hexosaminidase	h2o[c] + chtbs[c] <=> 2 acgam[c]	g.29871.CDS.434	-1000	1000	0	Aminosugar metabolism
AICART	phosphoribosylaminoimidazolecarboxamide formyltransferase	aicar[c] + 10fthf[c] <=> fprica[c] + thf[c]	1140001.3.peg.723	-1000	1000	0	Purine synthesis
AIHDUDPMG	anteisoheptadecanoyl-UDP-glucosyltransferase (monoglucosyl)	udpg[c] + 12daihdglyc[c] <=> h[c] + udp[c] + m12dahglyc[c]	Unknown	-1000	1000	0	Glycerophospholipid metabolism
AIHDUPDG	anteisoheptadecanoyl-UDP-glucosyltransferase (diglucosyl)	udpg[c] + m12dahglyc[c] <=> h[c] + udp[c] + diglcpgai17[c]	Unknown	-1000	1000	0	Glycerophospholipid metabolism
AIHPDCOATA	14-methyl-hexa-decanoyl-ACP[acyl-carrier-protein] transferase	coa[c] + 14mpalmACP[c] <=> ACP[c] + aihpdcoa[c]	g.29871.CDS.252	-1000	1000	0	Glycerophospholipid metabolism
AIPDCOATA	12-methyl-tetra-decanoyl-ACP[acyl-carrier-protein] transferase	coa[c] + 12mmyrsACP[c] <=> ACP[c] + aipdcoa[c]	g.29871.CDS.252	-1000	1000	0	Glycerophospholipid metabolism
AIRC4	Phosphoribosylaminoimidazole carboxylase	atp[c] + air[c] + hco3[c] -> h[c] + adp[c] + pi[c] + 5aizc[c]	(1140001.3.peg.733 and 1140001.3.peg.734)	0	1000	0	Purine synthesis
ALAALA	D-alanine--D-alanine ligase (EC 6.3.2.4)	atp[c] + 2 ala_D[c] -> h[c] + adp[c] + pi[c] + alaala[c]	Unknown	0	1000	0	Alanine and aspartate metabolism
ALAASP1c	Hydrolysis of L-alanyl-L-aspartate	h2o[c] + alaasp[c] <=> asp_L[c] + ala_L[c]	(g.29871.CDS.72 or g.29871.CDS.24 or g.29871.CDS.1742 or g.29871.CDS.1568 or g.29871.CDS.1742)	-1000	1000	0	Peptide metabolism
ALAASPabc	L-alanyl-L-aspartate transport via ABC system	h2o[c] + atp[c] + alaasp[e] -> h[c] + adp[c] + pi[c] + alaasp[c]	(g.29871.CDS.131 or g.29871.CDS.1955 or g.29871.CDS.823 or g.29871.CDS.1022 or g.29871.CDS.1876 or g.29871.CDS.152 or g.29871.CDS.352 or g.29871.CDS.1917)	0	1000	0	Transport, extracellular
ALAGLN1c	Hydrolysis of L-alanyl-L-glutamine	h2o[c] + alagln[c] <=> gln_L[c] + ala_L[c]	(g.29871.CDS.72 or g.29871.CDS.24 or g.29871.CDS.1742 or g.29871.CDS.1568 or g.29871.CDS.1742)	-1000	1000	0	Peptide metabolism
ALAGLNabc	L-alanyl-L-glutamine transport via ABC system	h2o[c] + atp[c] + alagln[e] -> h[c] + adp[c] + pi[c] + alagln[c]	(g.29871.CDS.131 or g.29871.CDS.1955 or g.29871.CDS.823 or g.29871.CDS.1022 or g.29871.CDS.152 or g.29871.CDS.1876 or g.29871.CDS.352 or g.29871.CDS.1917)	0	1000	0	Transport, extracellular
ALAGLU1c	Hydrolysis of L-alanyl-L-glutamate	h2o[c] + alaglu[c] <=> glu_L[c] + ala_L[c]	(g.29871.CDS.72 or g.29871.CDS.24 or g.29871.CDS.1742 or g.29871.CDS.1568 or g.29871.CDS.1742)	-1000	1000	0	Peptide metabolism
ALAGLUabc	L-alanyl-L-glutamate transport via ABC system	h2o[c] + atp[c] + alaglu[e] -> h[c] + adp[c] + pi[c] + alaglu[c]	(g.29871.CDS.1955 or g.29871.CDS.131 or g.29871.CDS.1022 or g.29871.CDS.823 or g.29871.CDS.152 or g.29871.CDS.1876 or g.29871.CDS.352 or g.29871.CDS.1917)	0	1000	0	Transport, extracellular
ALAGLY1c	Hydrolysis of L-alanylglycine	h2o[c] + alagly[c] <=> ala_L[c] + gly[c]	(g.29871.CDS.72 or g.29871.CDS.24 or g.29871.CDS.1742 or g.29871.CDS.1742 or g.29871.CDS.1568)	-1000	1000	0	Peptide metabolism
ALAGLYabc	L-alanylglycine transport via ABC system	h2o[c] + atp[c] + alagly[e] -> h[c] + adp[c] + pi[c] + alagly[c]	(g.29871.CDS.131 or g.29871.CDS.1955 or g.29871.CDS.1022 or g.29871.CDS.823 or g.29871.CDS.152 or g.29871.CDS.1876 or g.29871.CDS.1917 or g.29871.CDS.352)	0	1000	0	Transport, extracellular
ALAHIS1c	Hydrolysis of L-alanyl-L-histidine	h2o[c] + alahis[c] <=> ala_L[c] + his_L[c]	(g.29871.CDS.72 or g.29871.CDS.24 or g.29871.CDS.1742 or g.29871.CDS.1742 or g.29871.CDS.1568)	-1000	1000	0	Peptide metabolism
ALAHISabc	L-alanyl-L-histidine transport via ABC system	h2o[c] + atp[c] + alahis[e] -> h[c] + adp[c] + pi[c] + alahis[c]	(g.29871.CDS.131 or g.29871.CDS.1955 or g.29871.CDS.823 or g.29871.CDS.1022 or g.29871.CDS.1876 or g.29871.CDS.152 or g.29871.CDS.352 or g.29871.CDS.1917)	0	1000	0	Transport, extracellular
ALALEU1c	Hydrolysis of L-alanyl-L-leucine	h2o[c] + alaleu[c] <=> ala_L[c] + leu_L[c]	(g.29871.CDS.72 or g.29871.CDS.24 or g.29871.CDS.1742 or g.29871.CDS.1742 or g.29871.CDS.1568)	-1000	1000	0	Peptide metabolism
ALALEUabc	L-alanyl-L-leucine transport via ABC system	h2o[c] + atp[c] + alaleu[e] -> h[c] + adp[c] + pi[c] + alaleu[c]	(g.29871.CDS.131 or g.29871.CDS.1955 or g.29871.CDS.1022 or g.29871.CDS.823 or g.29871.CDS.1876 or g.29871.CDS.152 or g.29871.CDS.352 or g.29871.CDS.1917)	0	1000	0	Transport, extracellular
ALAPGPL	D-alanine-polyphosphoribitol ligase	45 atp[c] + 45 ala_D[c] + prl45tca[c] -> 45 h2o[c] + 45 ppi[c] + 45 amp[c] + prl45tcaala[c]	(g.29871.CDS.140 and g.29871.CDS.700 and g.29871.CDS.0 and g.29871.CDS.307)	0	1000	0	Cell wall biosynthesis
ALAR	alanine racemase	ala_L[c] <=> ala_D[c]	1140001.3.peg.1695	-1000	1000	0	Alanine and aspartate metabolism
ALATA_D	D-alanine transaminase	akg[c] + ala_D[c] <=> pyr[c] + glu_D[c]	g.29871.CDS.2787	-1000	1000	0	Glutamate metabolism
ALATHR1c	Hydrolysis of L-alanyl-L-threonine	h2o[c] + alathr[c] <=> ala_L[c] + thr_L[c]	(g.29871.CDS.72 or g.29871.CDS.24 or g.29871.CDS.1742 or g.29871.CDS.1568 or g.29871.CDS.1742)	-1000	1000	0	Peptide metabolism
ALATHRabc	L-alanyl-L-threonine transport via ABC system	h2o[c] + atp[c] + alathr[e] -> h[c] + adp[c] + pi[c] + alathr[c]	(g.29871.CDS.131 or g.29871.CDS.1955 or g.29871.CDS.1022 or g.29871.CDS.823 or g.29871.CDS.1876 or g.29871.CDS.152 or g.29871.CDS.352 or g.29871.CDS.1917)	0	1000	0	Transport, extracellular
ALAt2r	L-alanine reversible transport via proton symport	h[e] + ala_L[e] <=> h[c] + ala_L[c]		-1000	1000	0	Transport, extracellular
ALCD19	alcohol dehydrogenase (glycerol)	h[c] + nadh[c] + glyald[c] <=> nad[c] + glyc[c]	(g.29871.CDS.860 or g.29871.CDS.429)	-1000	1000	0	Pyruvate metabolism
ALCD2x	alcohol dehydrogenase (ethanol)	nad[c] + etoh[c] <=> h[c] + nadh[c] + acald[c]	(g.29871.CDS.860 or g.29871.CDS.429 or g.29871.CDS.429 or g.29871.CDS.860)	-1000	1000	0	Glycolysis/gluconeogenesis
ALTRH	altronate hydrolase	altrn[c] -> h2o[c] + 2ddglcn[c]	g.29871.CDS.801	0	1000	0	Pentose and glucuronate interconversions
AMANAPEr	N-acetylmannosamine 6-phosphate epimerase	acmanap[c] <=> acgam6p[c]	(g.29871.CDS.7 or g.29871.CDS.1084)	-1000	1000	0	Aminosugar metabolism
AMANK	N-acetyl-D-mannosamine kinase	atp[c] + acmana[c] -> h[c] + adp[c] + acmanap[c]	g.29871.CDS.1296	0	1000	0	Aminosugar metabolism
AMPTASECG	alanyl aminopeptidase (cys-gly)	h2o[c] + cgly[c] -> gly[c] + cys_L[c]	(g.29871.CDS.72 or g.29871.CDS.24 or g.29871.CDS.1742 or g.29871.CDS.1568 or g.29871.CDS.1742)	0	1000	0	Glutathione metabolism
AMPTASEGC	Gly-Cys aminopeptidase	h2o[c] + glycys[c] -> gly[c] + cys_L[c]	(g.29871.CDS.72 or g.29871.CDS.24 or g.29871.CDS.1742 or g.29871.CDS.1568 or g.29871.CDS.1742)	0	1000	0	Peptide metabolism
ANPRT	anthranilate phosphoribosyltransferase	prpp[c] + anth[c] -> ppi[c] + pran[c]	1140001.3.peg.2870	0	1000	0	Tryptophan metabolism
ANS	anthranilate synthase	chor[c] + gln_L[c] -> h[c] + glu_L[c] + pyr[c] + anth[c]	(1140001.3.peg.2868 and 1140001.3.peg.2869)	0	1000	0	Tryptophan metabolism
ANS2	anthranilate synthase 2	chor[c] + nh4[c] -> h2o[c] + h[c] + pyr[c] + anth[c]	(1140001.3.peg.2868 and 1140001.3.peg.2869)	0	1000	0	Tryptophan metabolism
APAT	apolipoprotein N acyl transferase	h2o[c] + thdp[c] + accoa[c] <=> coa[c] + acamoxm[c]	g.29871.CDS.1216	-1000	1000	0	Glycerophospholipid metabolism
ARAI	L-arabinose isomerase	arab_L[c] <=> rbl_L[c]	g.29871.CDS.410	-1000	1000	0	Pentose and glucuronate interconversions
ARBTpts	arbutin transport via PEP:Pyr PTS	pep[c] + arbt[e] -> arbt6p[c] + pyr[c]	((g.29871.CDS.1385 or g.29871.CDS.2283 or g.29871.CDS.631) and g.29871.CDS.255 and g.29871.CDS.79 and (g.29871.CDS.1385 or g.29871.CDS.631 or g.29871.CDS.2283) and (g.29871.CDS.1385 or g.29871.CDS.631 or g.29871.CDS.2283))	0	1000	0	Transport, extracellular
ARBabc	L-arabinose transport via ABC system	h2o[c] + atp[c] + arab_L[e] -> h[c] + adp[c] + pi[c] + arab_L[c]	((g.29871.CDS.737 and g.29871.CDS.924 and g.29871.CDS.143) or g.29871.CDS.1311)	0	1000	0	Transport, extracellular
ARGDA	Arginine deiminase	h2o[c] + arg_L[c] -> nh4[c] + citr_L[c]	(g.29871.CDS.1752 or g.29871.CDS.1752)	0	1000	0	Arginine and Proline Metabolism
ARGSL	argininosuccinate lyase	argsuc[c] <=> fum[c] + arg_L[c]	1140001.3.peg.2747	-1000	1000	0	Alanine and aspartate metabolism
ARGSSr	argininosuccinate synthase, reversible	atp[c] + asp_L[c] + citr_L[c] <=> h[c] + ppi[c] + amp[c] + argsuc[c]	1140001.3.peg.2746	-1000	1000	0	Alanine and aspartate metabolism
ARGt2	L arginine transport in via proton symport	h[e] + arg_L[e] -> h[c] + arg_L[c]		0	1000	0	Transport, extracellular
ARSENBabc	arsenobetaine transport in via ABC system	h2o[c] + atp[c] + arsenb[e] -> h[c] + adp[c] + pi[c] + arsenb[c]	(g.29871.CDS.1351 and g.29871.CDS.1439 and g.29871.CDS.1439)	0	1000	0	Transport, extracellular
ASAD	aspartate-semialdehyde dehydrogenase	pi[c] + nadp[c] + aspsa[c] <=> h[c] + nadph[c] + 4pasp[c]	1140001.3.peg.2935	-1000	1000	0	Glycine, serine, alanine and threonine metabolism
ASCBPL	L-ascorbate 6-phosphate lactonase	h2o[c] + ascb6p[c] -> h[c] + 3dhgulnp[c]	g.29871.CDS.1624	0	1000	0	Ascorbate and aldarate metabolism
ASNS1	asparagine synthase (glutamine-hydrolysing)	h2o[c] + atp[c] + gln_L[c] + asp_L[c] -> h[c] + glu_L[c] + ppi[c] + amp[c] + asn_L[c]	1140001.3.peg.111	0	1000	0	Alanine and aspartate metabolism
ASNt2r	L-asparagine reversible transport via proton symport	h[e] + asn_L[e] <=> h[c] + asn_L[c]		-1000	1000	0	Transport, extracellular
ASPCT	aspartate carbamoyltransferase	cbp[c] + asp_L[c] -> h[c] + pi[c] + cbasp[c]	1140001.3.peg.570	0	1000	0	Pyrimidine synthesis
ASPK	aspartate kinase	atp[c] + asp_L[c] <=> adp[c] + 4pasp[c]	1140001.3.peg.2936	-1000	1000	0	Glycine, serine, alanine and threonine metabolism
ASPO1	L-aspartate oxidase	h2o[c] + asp_L[c] + o2[c] -> nh4[c] + h2o2[c] + oaa[c]	(g.29871.CDS.1377 or g.29871.CDS.1482)	0	1000	0	NAD metabolism
ASPO5	L-aspartate oxidase	fum[c] + asp_L[c] -> h[c] + iasp[c] + succ[c]		0	1000	0	NAD metabolism
ASPO6	L-aspartate oxidase	asp_L[c] + o2[c] -> h[c] + h2o2[c] + iasp[c]	(g.29871.CDS.1482 or g.29871.CDS.1377)	0	1000	0	NAD metabolism
ASPO7	L-aspartate oxidase	asp_L[c] + fmn[c] -> h[c] + iasp[c] + fmnh2[c]	(1140001.3.peg.2635 and 1140001.3.peg.2636)	0	1000	0	NAD metabolism
ASPT	L-aspartase	asp_L[c] -> nh4[c] + fum[c]	1140001.3.peg.2936	0	1000	0	Alanine and aspartate metabolism
ASPTA	aspartate transaminase	akg[c] + asp_L[c] <=> glu_L[c] + oaa[c]	(1140001.3.peg.2139 or 1140001.3.peg.2157 or 1140001.3.peg.718 or 1140001.3.peg.763)	-1000	1000	0	Alanine and aspartate metabolism
ASPt2r	L-aspartate reversible transport via proton symport	h[e] + asp_L[e] <=> h[c] + asp_L[c]		-1000	1000	0	Transport, extracellular
ATPS4	ATP synthase (four protons for one ATP)	adp[c] + pi[c] + 4 h[e] -> h2o[c] + 3 h[c] + atp[c]	((1140001.3.peg.1971 and 1140001.3.peg.1972 and 1140001.3.peg.1973 and 1140001.3.peg.1974 and 1140001.3.peg.1975 and 1140001.3.peg.1976 and 1140001.3.peg.1977 and 1140001.3.peg.1978) or (1140001.3.peg.2019 and 1140001.3.peg.2020 and 1140001.3.peg.2021 and 1140001.3.peg.2022 and 1140001.3.peg.2023 and 1140001.3.peg.2024 and 1140001.3.peg.2025 and 1140001.3.peg.2026))	0	1000	0	Energy metabolism
BACCLi	biotin-[acetyl-CoA-carboxylase] ligase, irreversible	ppi[c] + btamp[c] -> h[c] + atp[c] + btn[c]	g.29871.CDS.2322	0	1000	0	Biotin metabolism
BGLA	1,4-beta-D-Glucan glucohydrolase	h2o[c] + cellb[c] -> 2 glc_D[c]	(g.29871.CDS.1454 or g.29871.CDS.6 or g.29871.CDS.2749 or g.29871.CDS.2660)	0	1000	0	Starch and sucrose metabolism
BGLA1	6-phospho-beta-glucosidase	h2o[c] + 6pgg[c] -> g6p[c] + glc_D[c]	(g.29871.CDS.1734 or g.29871.CDS.2415 or g.29871.CDS.1598 or g.29871.CDS.1454 or g.29871.CDS.84 or g.29871.CDS.1734 or g.29871.CDS.1598 or g.29871.CDS.2415 or g.29871.CDS.1454 or g.29871.CDS.84)	0	1000	0	Glycolysis/gluconeogenesis
BGLAr	1,4-beta-D-Glucan glucohydrolase, reversible	h2o[c] + cellb[c] <=> 2 glc_bD[c]	(g.29871.CDS.1454 or g.29871.CDS.6 or g.29871.CDS.2749 or g.29871.CDS.2660)	-1000	1000	0	Starch and sucrose metabolism
BPNT	3',5'-bisphosphate nucleotidase	h2o[c] + pap[c] -> pi[c] + amp[c]	Unknown	0	1000	0	Nucleotide interconversion
BTNCLi	biotin-carboxyl-carrier-protein:carbon-dioxide ligase (ADP-forming)	atp[c] + hco3[c] + apoC_Lys_btn[c] -> h[c] + adp[c] + pi[c] + btn_co2[c]	(g.29871.CDS.2322 and g.29871.CDS.2322 and g.29871.CDS.460 and g.29871.CDS.643)	0	1000	0	Biotin metabolism
BTNabc	Biotin transport via ABC system	h2o[c] + atp[c] + btn[e] -> h[c] + adp[c] + pi[c] + btn[c]	g.29871.CDS.437	0	1000	0	Transport, extracellular
C180SN	Fatty acid biosynthesis (n-C18:0)	23 h[c] + 16 nadph[c] + actACP[c] + 7 malACP[c] -> 8 h2o[c] + 7 ACP[c] + 16 nadp[c] + 7 co2[c] + ocdcaACP[c]	Unknown	0	1000	0	Fatty acid synthesis
CAt4i	Calcium transport via proton antiport, irreversible	h[c] + ca2[e] -> h[e] + ca2[c]	Unknown	0	1000	0	Transport, extracellular
CBIAT	Cobinamide adenyltransferase	h[c] + atp[c] + cbi[c] <=> pppi[c] + adocbi[c]	g.29871.CDS.2919	-1000	1000	0	Vitamin B12 metabolism
CBMK	Carbamate kinase	atp[c] + co2[c] + nh4[c] -> 2 h[c] + adp[c] + cbp[c]	g.29871.CDS.1908	0	1000	0	Arginine and Proline Metabolism
CBPS	carbamoyl-phosphate synthase (glutamine-hydrolysing)	h2o[c] + 2 atp[c] + hco3[c] + gln_L[c] -> 2 h[c] + glu_L[c] + 2 adp[c] + pi[c] + cbp[c]	(1140001.3.peg.567 and 1140001.3.peg.568)	0	1000	0	Pyrimidine synthesis
CD2abc1	cadmium transport out via ABC system	h2o[c] + atp[c] + cd2[c] -> h[c] + adp[c] + pi[c] + cd2[e]	(g.29871.CDS.2684 or g.29871.CDS.2523 or g.29871.CDS.2615 or g.29871.CDS.3117 or g.29871.CDS.642 or g.29871.CDS.1290 or g.29871.CDS.1636 or g.29871.CDS.1146 or g.29871.CDS.3074 or g.29871.CDS.2074)	0	1000	0	Transport, extracellular
CDPEAS	R07384	2 h[c] + cmp[c] + plasmetha[c] <=> cdpea[c] + M00512[c]	g.29871.CDS.780	-1000	1000	0	Cell wall biosynthesis
CDPGLYCGPT	CDP-glycerol polyglycerophosphate glycerophosphotransferase	acbdma14gapuc[c] + 45 cdpglyc[c] <=> 45 h[c] + prl45tca[c] + 45 cmp[c]	Unknown	-1000	1000	0	Cell wall biosynthesis
CDPMEK	4-(cytidine 5-diphospho)-2-C-methyl-D-erythritol kinase	atp[c] + 4c2me[c] -> h[c] + adp[c] + 2p4c2me[c]	g.29871.CDS.2240	0	1000	0	Terpenoid backbone biosynthesis
CELBpts	cellobiose transport via PEPPyr PTS	pep[c] + cellb[e] -> pyr[c] + 6pgg[c]	(((g.29871.CDS.2008 or g.29871.CDS.1664 or g.29871.CDS.1768 or g.29871.CDS.304 or g.29871.CDS.1670 or g.29871.CDS.265 or g.29871.CDS.2580 or g.29871.CDS.293 or g.29871.CDS.156 or g.29871.CDS.787) and (g.29871.CDS.897 or g.29871.CDS.403)) or g.29871.CDS.1347 or g.29871.CDS.614 or g.29871.CDS.1578 or g.29871.CDS.230 or g.29871.CDS.933)	0	1000	0	Transport, extracellular
CGLYabc	L-cysteinylglycine transport via ABC system	h2o[c] + atp[c] + cgly[e] -> h[c] + adp[c] + pi[c] + cgly[c]	(g.29871.CDS.1955 or g.29871.CDS.131 or g.29871.CDS.823 or g.29871.CDS.1022 or g.29871.CDS.152 or g.29871.CDS.1876 or g.29871.CDS.1917 or g.29871.CDS.352)	0	1000	0	Transport, extracellular
CHLabc	choline transport via ABC system	h2o[c] + atp[c] + chol[e] -> h[c] + adp[c] + pi[c] + chol[c]	(g.29871.CDS.686 and g.29871.CDS.617 and g.29871.CDS.375 and g.29871.CDS.532)	0	1000	0	Transport, extracellular
CHOLD	choline dehydrogenase	nad[c] + chol[c] -> h[c] + nadh[c] + betald[c]	(g.29871.CDS.429 or g.29871.CDS.860)	0	1000	0	Glycine, serine, alanine and threonine metabolism
CHOLK	Choline kinase	atp[c] + chol[c] -> h[c] + adp[c] + cholp[c]	g.29871.CDS.568	0	1000	0	Glycerophospholipid metabolism
CHOLabc	Choline ABC transport	h2o[c] + atp[c] + chols[e] -> h[c] + adp[c] + pi[c] + chols[c]	(g.29871.CDS.617 and g.29871.CDS.686 and g.29871.CDS.375 and g.29871.CDS.532)	0	1000	0	Transport, extracellular
CHORM	chorismate mutase	chor[c] -> pphn[c]		0	1000	0	Phenylalanine metabolism
CHORS	chorismate synthase	3psme[c] -> pi[c] + chor[c]	1140001.3.peg.2955	0	1000	0	Phenylalanine metabolism
CITL	Citrate lyase	cit[c] -> ac[c] + oaa[c]	(g.29871.CDS.18 or g.29871.CDS.3091 or g.29871.CDS.3106 or g.29871.CDS.153 or g.29871.CDS.26 or g.29871.CDS.3070)	0	1000	0	Citric acid cycle
CITRH	L Citrulline N5 carbamoyldihydrolase	h2o[c] + 2 h[c] + citr_L[c] <=> co2[c] + nh4[c] + orn[c]	g.29871.CDS.2976	-1000	1000	0	Urea cycle
CLPNS140	myristoyl-cardiolipin synthase	2 pg140[c] <=> glyc[c] + clpn140[c]	(g.29871.CDS.2153 or g.29871.CDS.1710)	-1000	1000	0	Glycerophospholipid metabolism
CLPNS160	palmitoyl-cardiolipin synthase	2 pg160[c] <=> glyc[c] + clpn160[c]	(g.29871.CDS.1710 or g.29871.CDS.2153)	-1000	1000	0	Glycerophospholipid metabolism
CLPNS180	stearoyl-cardiolipin synthase	2 pg180[c] <=> glyc[c] + clpn180[c]	(g.29871.CDS.1710 or g.29871.CDS.2153)	-1000	1000	0	Glycerophospholipid metabolism
CLPNSAI15	anteisopentadecanoyl-cardiolipin synthase	2 pgai15[c] <=> glyc[c] + clpnai15[c]	(g.29871.CDS.1710 or g.29871.CDS.2153)	-1000	1000	0	Glycerophospholipid metabolism
CLPNSAI17	anteisoheptadecanoyl-cardiolipin synthase	2 pgai17[c] <=> glyc[c] + clpnai17[c]	(g.29871.CDS.1710 or g.29871.CDS.2153)	-1000	1000	0	Glycerophospholipid metabolism
CLPNSI14	isotetradecanoyl-cardiolipin synthase	2 pgi14[c] <=> glyc[c] + clpni14[c]	(g.29871.CDS.1710 or g.29871.CDS.2153)	-1000	1000	0	Glycerophospholipid metabolism
CLPNSI15	isopentadecanoyl-cardiolipin synthase	2 pgi15[c] <=> glyc[c] + clpni15[c]	(g.29871.CDS.1710 or g.29871.CDS.2153)	-1000	1000	0	Glycerophospholipid metabolism
CLPNSI16	isohexadecanoyl-cardiolipin synthase	2 pgi16[c] <=> glyc[c] + clpni16[c]	(g.29871.CDS.2153 or g.29871.CDS.1710)	-1000	1000	0	Glycerophospholipid metabolism
CLPNSI17	isoheptadecanoyl-cardiolipin synthase	2 pgi17[c] <=> glyc[c] + clpni17[c]	(g.29871.CDS.1710 or g.29871.CDS.2153)	-1000	1000	0	Glycerophospholipid metabolism
CMLDC	4-carboxymuconolactone decarboxylase	h[c] + 2c25dho[c] -> co2[c] + 5odhf2a[c]	(g.29871.CDS.2228 or g.29871.CDS.1936)	0	1000	0	Benzoate degradation
CO2t	CO2 transporter via diffusion	co2[e] <=> co2[c]	Unknown	-1000	1000	0	Transport, extracellular
COBALTt5	cobalt transport in/out via permease (no H+)	cobalt2[c] <=> cobalt2[e]	g.29871.CDS.636	-1000	1000	0	Transport, extracellular
CPC8MM	precorrin-8X methylmutase	copre8[c] <=> cobya[c]	(g.29871.CDS.148 or g.29871.CDS.1871)	-1000	1000	0	Vitamin B12 metabolism
CPPPGO	coproporphyrinogen oxidase (O2 required)	2 h[c] + o2[c] + cpppg3[c] -> 2 h2o[c] + 2 co2[c] + pppg9[c]	g.29871.CDS.1870	0	1000	0	Heme synthesis
CRNabc	L-carnitine transport via ABC system	h2o[c] + atp[c] + crn[e] -> h[c] + adp[c] + pi[c] + crn[c]	(g.29871.CDS.686 and g.29871.CDS.617 and g.29871.CDS.375 and g.29871.CDS.532)	0	1000	0	Transport, extracellular
CSNt2	cytosine transport in via proton symport	h[e] + csn[e] -> h[c] + csn[c]		0	1000	0	Transport, extracellular
CTBTabc	Crotono-betaine ABC transport	h2o[c] + atp[c] + ctbt[e] -> h[c] + adp[c] + pi[c] + ctbt[c]	(g.29871.CDS.1351 and g.29871.CDS.1439 and g.29871.CDS.1439)	0	1000	0	Transport, extracellular
CTPS1	CTP synthase (NH3)	atp[c] + nh4[c] + utp[c] -> 2 h[c] + adp[c] + pi[c] + ctp[c]	(g.29871.CDS.1985 or g.29871.CDS.2681)	0	1000	0	Nucleotide interconversion
CTPS2	CTP synthase (glutamine)	h2o[c] + atp[c] + gln_L[c] + utp[c] -> 2 h[c] + glu_L[c] + adp[c] + pi[c] + ctp[c]	1140001.3.peg.1885	0	1000	0	Pyrimidine synthesis
CYRDAAT	cob(I)yrinic acid a,c-diamide adenosyltransferase	h[c] + atp[c] + co1dam[c] -> pppi[c] + adcobdam[c]	1140001.3.peg.2395	0	1000	0	Vitamin B12 metabolism
CYRDAR	cob(II)yrinic acid a,c-diamide reductase	nadh[c] + 2 co2dam[c] -> h[c] + nad[c] + 2 co1dam[c]	1140001.3.peg.2395	0	1000	0	Vitamin B12 metabolism
CYSDS	Cysteine Desulfhydrase	h2o[c] + cys_L[c] -> pyr[c] + nh4[c] + h2s[c]	(g.29871.CDS.1362 or g.29871.CDS.1193)	0	1000	0	Methionine and cysteine metabolism
CYSS	cysteine synthase	h2s[c] + acser[c] -> h[c] + ac[c] + cys_L[c]	1140001.3.peg.612	0	1000	0	Methionine and cysteine metabolism
CYSS3r	cysteine synthase (Thiosulfate)	acser[c] + trdrd[c] + tsul[c] <=> h[c] + ac[c] + cys_L[c] + trdox[c] + so3[c]	1140001.3.peg.612	-1000	1000	0	Methionine and cysteine metabolism
CYSTGL	cystathionine g-lyase	h2o[c] + cyst_L[c] -> 2obut[c] + nh4[c] + cys_L[c]	g.29871.CDS.1362	0	1000	0	Methionine and cysteine metabolism
CYSTL	cystathionine b-lyase	h2o[c] + cyst_L[c] -> pyr[c] + nh4[c] + hcys_L[c]	1140001.3.peg.2202	0	1000	0	Methionine and cysteine metabolism
CYSTS	cystathionine beta-synthase	hcys_L[c] + ser_L[c] -> h2o[c] + cyst_L[c]	1140001.3.peg.2927	0	1000	0	Methionine and cysteine metabolism
CYSTS2	L-Serine hydro-lyase (adding homocysteine)	h2s[c] + ser_L[c] -> h2o[c] + cys_L[c]	g.29871.CDS.1827	0	1000	0	Glycine, serine, alanine and threonine metabolism
CYSt2r	L-cysteine reversible transport via proton symport	h[e] + cys_L[e] <=> h[c] + cys_L[c]		-1000	1000	0	Transport, extracellular
CYTD	cytidine deaminase	h2o[c] + h[c] + cytd[c] -> nh4[c] + uri[c]	(g.29871.CDS.906 or g.29871.CDS.610)	0	1000	0	Pyrimidine catabolism
CYTDK1	ATPcytidine 5-phosphotransferase	atp[c] + cytd[c] -> h[c] + adp[c] + cmp[c]	g.29871.CDS.605	0	1000	0	Nucleotide interconversion
CYTDK2	cytidine kinase (GTP)	gtp[c] + cytd[c] -> h[c] + gdp[c] + cmp[c]	g.29871.CDS.605	0	1000	0	Nucleotide interconversion
CYTDK3	ITPcytidine 5-phosphotransferase	cytd[c] + itp[c] -> h[c] + cmp[c] + idp[c]	g.29871.CDS.2213	0	1000	0	Nucleotide interconversion
CYTDK4	UTPcytidine 5-phosphotransferase	utp[c] + cytd[c] -> h[c] + udp[c] + cmp[c]	g.29871.CDS.605	0	1000	0	Nucleotide interconversion
CYTDt2r	cytidine transport in via proton symport, reversible	h[e] + cytd[e] <=> h[c] + cytd[c]	g.29871.CDS.2454	-1000	1000	0	Transport, extracellular
CYTK1	cytidylate kinase (CMP)	atp[c] + cmp[c] <=> adp[c] + cdp[c]	g.29871.CDS.2213	-1000	1000	0	Nucleotide interconversion
CYTK2	cytidylate kinase (dCMP)	atp[c] + dcmp[c] <=> adp[c] + dcdp[c]	g.29871.CDS.2213	-1000	1000	0	Nucleotide interconversion
Cuabc	Copper transport via ABC system	h2o[c] + atp[c] + cu2[e] -> h[c] + adp[c] + pi[c] + cu2[c]	(g.29871.CDS.2523 or g.29871.CDS.2615 or g.29871.CDS.2684 or g.29871.CDS.2688 or g.29871.CDS.642 or g.29871.CDS.3117 or g.29871.CDS.1290 or g.29871.CDS.2074 or g.29871.CDS.1146 or g.29871.CDS.3074 or g.29871.CDS.1636 or g.29871.CDS.2385)	0	1000	0	Transport, extracellular
Cut1	Copper export via ATPase	h2o[c] + atp[c] + cu2[c] -> h[c] + adp[c] + pi[c] + cu2[e]	(g.29871.CDS.3117 or g.29871.CDS.642 or g.29871.CDS.2688 or g.29871.CDS.2684 or g.29871.CDS.2523 or g.29871.CDS.2615 or g.29871.CDS.2385 or g.29871.CDS.1636 or g.29871.CDS.1146 or g.29871.CDS.3074 or g.29871.CDS.2074 or g.29871.CDS.1290)	0	1000	0	Transport, extracellular
DADNK	deoxyadenosine kinase	atp[c] + dad_2[c] -> h[c] + adp[c] + damp[c]	((g.29871.CDS.955 or g.29871.CDS.553 or g.29871.CDS.1497 or g.29871.CDS.104) and (g.29871.CDS.553 or g.29871.CDS.955 or g.29871.CDS.1497 or g.29871.CDS.104))	0	1000	0	Nucleotide interconversion
DADNt2r	deoxyadenosine transport in via proton symport reversible	h[e] + dad_2[e] <=> h[c] + dad_2[c]	(Unknown and g.29871.CDS.2454)	-1000	1000	0	Transport, extracellular
DAGK120	diacylglycerol kinase (n-C12:0)	atp[c] + 12dgr120[c] -> h[c] + adp[c] + pa120[c]	g.29871.CDS.1151	0	1000	0	Glycerophospholipid metabolism
DAGK140	diacylglycerol kinase (n-C14:0)	atp[c] + 12dgr140[c] -> h[c] + adp[c] + pa140[c]	g.29871.CDS.1151	0	1000	0	Glycerophospholipid metabolism
DAGK141	diacylglycerol kinase (n-C14:1)	atp[c] + 12dgr141[c] -> h[c] + adp[c] + pa141[c]	g.29871.CDS.1151	0	1000	0	Glycerophospholipid metabolism
DAGK160	diacylglycerol kinase (n-C16:0)	atp[c] + 12dgr160[c] -> h[c] + adp[c] + pa160[c]	g.29871.CDS.1151	0	1000	0	Glycerophospholipid metabolism
DAGK161	diacylglycerol kinase (n-C16:1)	atp[c] + 12dgr161[c] -> h[c] + adp[c] + pa161[c]	g.29871.CDS.1151	0	1000	0	Glycerophospholipid metabolism
DAGK180	diacylglycerol kinase (n-C18:0)	atp[c] + 12dgr180[c] -> h[c] + adp[c] + pa180[c]	g.29871.CDS.1151	0	1000	0	Glycerophospholipid metabolism
DAGK181	diacylglycerol kinase (n-C18:1)	atp[c] + 12dgr181[c] -> h[c] + adp[c] + pa181[c]	g.29871.CDS.1151	0	1000	0	Glycerophospholipid metabolism
DALAt2r	D-alanine transport via proton symport	h[e] + ala_D[e] <=> h[c] + ala_D[c]	(g.29871.CDS.514 or g.29871.CDS.502 or g.29871.CDS.639 or (Unknown and (g.29871.CDS.639 or g.29871.CDS.502 or g.29871.CDS.514)))	-1000	1000	0	Transport, extracellular
DAPDAi	N-acetyl-L,L-diaminopimelate deacetylase irreversible	h2o[c] + n6all26d[c] -> 26dap_LL[c] + ac[c]	g.29871.CDS.1650	0	1000	0	Lysine metabolism
DAPDC	diaminopimelate decarboxylase	h[c] + 26dap_M[c] -> co2[c] + lys_L[c]	g.29871.CDS.1253	0	1000	0	Lysine metabolism
DAPE	diaminopimelate epimerase	26dap_LL[c] <=> 26dap_M[c]	g.29871.CDS.1333	-1000	1000	0	Lysine metabolism
DAPabc	M-diaminopimelic acid ABC transport	h2o[c] + atp[c] + 26dap_M[e] -> h[c] + adp[c] + pi[c] + 26dap_M[c]	Unknown	0	1000	0	Transport, extracellular
DASYN120	CDP-diacylglycerol synthetase (n-C12:0)	h[c] + ctp[c] + pa120[c] -> ppi[c] + cdpdddecg[c]	g.29871.CDS.1411	0	1000	0	Glycerophospholipid metabolism
DASYN140	CDP-diacylglycerol synthetase (n-C14:0)	h[c] + pa140[c] + ctp[c] -> ppi[c] + cdpdtdecg[c]	g.29871.CDS.1411	0	1000	0	Glycerophospholipid metabolism
DASYN141	CDP-diacylglycerol synthetase (n-C14:1)	h[c] + ctp[c] + pa141[c] -> ppi[c] + cdpdtdec7eg[c]	g.29871.CDS.1411	0	1000	0	Glycerophospholipid metabolism
DASYN160	CDP-diacylglycerol synthetase (n-C16:0)	h[c] + pa160[c] + ctp[c] -> ppi[c] + cdpdhdecg[c]	g.29871.CDS.1411	0	1000	0	Glycerophospholipid metabolism
DASYN161	CDP-diacylglycerol synthetase (n-C16:1)	h[c] + ctp[c] + pa161[c] -> ppi[c] + cdpdhdec9eg[c]	g.29871.CDS.1411	0	1000	0	Glycerophospholipid metabolism
DASYN180	CDP-diacylglycerol synthetase (n-C18:0)	h[c] + pa180[c] + ctp[c] -> ppi[c] + cdpdodecg[c]	g.29871.CDS.1411	0	1000	0	Glycerophospholipid metabolism
DASYN181	CDP-diacylglycerol synthetase (n-C18:1)	h[c] + ctp[c] + pa181[c] -> ppi[c] + cdpdodec11eg[c]	g.29871.CDS.1411	0	1000	0	Glycerophospholipid metabolism
DASYNAI15	anteisopentadecanoyl-phosphatidate cytidylyltransferase	h[c] + paai15[c] + ctp[c] -> ppi[c] + cdpdaipdecg[c]	g.29871.CDS.1411	0	1000	0	Glycerophospholipid metabolism
DASYNAI17	anteisoheptadecanoyl-phosphatidate cytidylyltransferase	h[c] + paai17[c] + ctp[c] -> ppi[c] + cdpdaihpdecg[c]	g.29871.CDS.1411	0	1000	0	Glycerophospholipid metabolism
DASYNI14	isotetradecanoyl-phosphatidate cytidylyltransferase	h[c] + pai14[c] + ctp[c] -> ppi[c] + cdpditdecg[c]	g.29871.CDS.1411	0	1000	0	Glycerophospholipid metabolism
DASYNI15	isopentadecanoyl-phosphatidate cytidylyltransferase	h[c] + pai15[c] + ctp[c] -> ppi[c] + cdpdipdecg[c]	g.29871.CDS.1411	0	1000	0	Glycerophospholipid metabolism
DASYNI16	isohexadecanoyl-phosphatidate cytidylyltransferase	h[c] + pai16[c] + ctp[c] -> ppi[c] + cdpdihdecg[c]	g.29871.CDS.1411	0	1000	0	Glycerophospholipid metabolism
DASYNI17	isoheptadecanoyl-phosphatidate cytidylyltransferase	h[c] + pai17[c] + ctp[c] -> ppi[c] + cdpdihpdecg[c]	g.29871.CDS.1411	0	1000	0	Glycerophospholipid metabolism
DCMPDA	dCMP deaminase	h2o[c] + h[c] + dcmp[c] <=> nh4[c] + dump[c]	g.29871.CDS.2587	-1000	1000	0	Pyrimidine catabolism
DCTPAH	dCTP aminohydrolase (dUMP-forming)	2 h2o[c] + dctp[c] -> ppi[c] + nh4[c] + dump[c]	g.29871.CDS.906	0	1000	0	Pyrimidine catabolism
DCYTD	deoxycytidine deaminase	h2o[c] + h[c] + dcyt[c] -> nh4[c] + duri[c]	(g.29871.CDS.906 or g.29871.CDS.610)	0	1000	0	Pyrimidine catabolism
DCYTt2r	deoxycytidine transport in via proton symport reversible	h[e] + dcyt[e] <=> h[c] + dcyt[c]	g.29871.CDS.2454	-1000	1000	0	Transport, extracellular
DDGLK	2-dehydro-3-deoxygluconokinase	atp[c] + 2ddglcn[c] -> h[c] + adp[c] + 2ddg6p[c]	(1140001.3.peg.1719 or 1140001.3.peg.2827)	0	1000	0	Pentose and glucuronate interconversions
DDPA	3-deoxy-D-arabino-heptulosonate 7-phosphate synthetase	h2o[c] + pep[c] + e4p[c] -> pi[c] + 2dda7p[c]	((g.29871.CDS.1273 or g.29871.CDS.2178) and Unknown and Unknown)	0	1000	0	Phenylalanine metabolism
DDPGA	2-dehydro-3-deoxy-phosphogluconate aldolase	4h2oglt[c] <=> pyr[c] + glx[c]	(((g.29871.CDS.108 or g.29871.CDS.630) and (g.29871.CDS.765 or g.29871.CDS.108 or g.29871.CDS.630)) or g.29871.CDS.108 or g.29871.CDS.630 or g.29871.CDS.765)	-1000	1000	0	Arginine and Proline Metabolism
DEXTRINASE	Maltodextrin glucosidase (dextrin)	5 h2o[c] + dextrin[c] -> 6 glc_D[c]	g.29871.CDS.1504	0	1000	0	Starch and sucrose metabolism
DGK1	deoxyguanylate kinase (dGMP:ATP)	atp[c] + dgmp[c] <=> adp[c] + dgdp[c]	(g.29871.CDS.2631 or g.29871.CDS.2798 or g.29871.CDS.2631 or g.29871.CDS.2798)	-1000	1000	0	Nucleotide interconversion
DGSNt2	deoxyguanosine transport in via proton symport	h[e] + dgsn[e] -> h[c] + dgsn[c]	g.29871.CDS.2454	0	1000	0	Transport, extracellular
DHAPT	Dihydroxyacetone phosphotransferase	pep[c] + dha[c] -> pyr[c] + dhap[c]	(g.29871.CDS.734 or g.29871.CDS.734 or g.29871.CDS.416 or g.29871.CDS.3020 or g.29871.CDS.519)	0	1000	0	Pyruvate metabolism
DHDPRyr	Dihydrodipicolinate reductase (NADPH), reversible	h[c] + nadph[c] + 23dhdp[c] <=> thdp[c] + nadp[c]		-1000	1000	0	Lysine metabolism
DHFOR2	dihydrofolate reductase	nadp[c] + dhf[c] <=> nadph[c] + fol[c]	(g.29871.CDS.1179 or g.29871.CDS.2783 or g.29871.CDS.1962)	-1000	1000	0	Folate metabolism
DHFR	dihydrofolate reductase	h[c] + nadph[c] + dhf[c] <=> nadp[c] + thf[c]	(1140001.3.peg.114 or 1140001.3.peg.2185 or 1140001.3.peg.837)	-1000	1000	0	Folate metabolism
DHFS	dihydrofolate synthase	glu_L[c] + atp[c] + dhpt[c] -> h[c] + adp[c] + pi[c] + dhf[c]	1140001.3.peg.1867	0	1000	0	Folate metabolism
DHNAOPT	1,4-dihydroxy-2-naphthoate octaprenyltransferase (EC 2.5.1.74)	dhna[c] + phyldpp[c] <=> h[c] + co2[c] + ppi[c] + dmphqno[c]	g.29871.CDS.2564	-1000	1000	0	Ubiquinone and other terpenoid-quinone biosynthesis
DHNAOT	1,4-dihydroxy-2-naphthoate octaprenyltransferase	dhna[c] + octdp[c] -> h[c] + 2dmmq8[c] + co2[c] + ppi[c]	1140001.3.peg.2766	0	1000	0
DHNAOT4	1,4-dihydroxy-2-naphthoate octaprenyltransferase	h[c] + dhna[c] + octdp[c] -> co2[c] + ppi[c] + 2dmmql8[c]	g.29871.CDS.2564	0	1000	0	Ubiquinone and other terpenoid-quinone biosynthesis
DHORD2	dihydoorotic acid dehydrogenase (quinone8)	dhor_S[c] + q8[c] -> orot[c] + q8h2[c]	(1140001.3.peg.446 or (1140001.3.peg.565 and 1140001.3.peg.566))	0	1000	0	Pyrimidine synthesis
DHORD5	dihydroorotic acid (menaquinone-8)	dhor_S[c] + mqn8[c] -> orot[c] + mql8[c]	(1140001.3.peg.446 or (1140001.3.peg.565 and 1140001.3.peg.566))	0	1000	0	Pyrimidine synthesis
DHORTS	dihydroorotase	h2o[c] + dhor_S[c] <=> h[c] + cbasp[c]	1140001.3.peg.569	-1000	1000	0	Pyrimidine synthesis
DHPM1	dihydropyrimidinase (5,6-dihydrouracil)	h2o[c] + 56dura[c] -> h[c] + cala[c]	g.29871.CDS.155	0	1000	0	Pyrimidine catabolism
DHPM2	dihydropyrimidinase (dihydrothymine)	h2o[c] + 56dthm[c] -> h[c] + 3uib[c]	g.29871.CDS.155	0	1000	0	Pyrimidine catabolism
DHQS	3-dehydroquinate synthase	2dda7p[c] -> pi[c] + 3dhq[c]	g.29871.CDS.1738	0	1000	0	Phenylalanine metabolism
DHQTi	3-dehydroquinate dehydratase, irreversible	3dhq[c] -> h2o[c] + 3dhsk[c]	g.29871.CDS.1029	0	1000	0	Phenylalanine metabolism
DHSQLD	Dehydrosqualene desaturase (EC 1.14.99.-)	3 fad[c] + dhsql[c] -> 3 fadh2[c] + 44dpnspr[c]	g.29871.CDS.2003	0	1000	0	Terpenoid backbone biosynthesis
DINSt2	deoxyinosine transport in via proton symport	h[e] + din[e] -> h[c] + din[c]	g.29871.CDS.2454	0	1000	0	Transport, extracellular
DMATT	dimethylallyltranstransferase	dmpp[c] + ipdp[c] -> ppi[c] + grdp[c]	(Unknown and g.29871.CDS.771 and Unknown and Unknown)	0	1000	0	Cholesterol metabolism
DMPPS	1-hydroxy-2-methyl-2-(E)-butenyl 4-diphosphate reductase (dmpp)	h[c] + nadh[c] + h2mb4p[c] -> h2o[c] + nad[c] + dmpp[c]		0	1000	0	Terpenoid backbone biosynthesis
DMQMT	3-Dimethylubiquinonol 3-methyltransferase	amet[c] + 2omhmbl[c] -> h[c] + ahcys[c] + q8h2[c]		0	1000	0	Ubiquinone and other terpenoid-quinone biosynthesis
DM_5MTR	Sink needed to allow 5-Methylthio-D-ribose to leave system	5mtr[c] ->		0	1000	0	Exchange/demand reaction
DM_atp_c_	DM atp(c)	h2o[c] + atp[c] -> h[c] + adp[c] + pi[c]		0	1000	0	Exchange/demand reaction
DM_dhptd(c)	Demand reaction for 4,5-dihydroxy-2,3-pentanedione	dhptd[c] <=>		-1000	1000	0	Exchange/demand reaction
DM_hcys_L[c]	Demand for homocysteine	hcys_L[c] ->		0	1000	0	Exchange/demand reaction
DPCOAK	dephospho-CoA kinase	atp[c] + dpcoa[c] -> h[c] + adp[c] + coa[c]	1140001.3.peg.305	0	1000	0	CoA synthesis
DPMVDc	diphosphomevalonate decarboxylase, cytosol	atp[c] + 5dpmev[c] -> adp[c] + pi[c] + co2[c] + ipdp[c]	g.29871.CDS.726	0	1000	0	Squalene and cholesterol synthesis
DPRr	2 dehydropantoate 2 reductase	h[c] + 2dhp[c] + nadph[c] <=> nadp[c] + pant_R[c]	(1140001.3.peg.1190 or 1140001.3.peg.1813)	-1000	1000	0	CoA synthesis
DRBK	Deoxyribokinase	atp[c] + drib[c] -> h[c] + adp[c] + 2dr5p[c]	g.29871.CDS.436	0	1000	0	Pentose phosphate pathway
DRIBI	D ribose aldose ketose isomerase	rib_D[c] <=> rbl_D[c]	(g.29871.CDS.1693 or g.29871.CDS.1589)	-1000	1000	0	Pentose and glucuronate interconversions
DRIBabc	Deoxyribose transport via ABC system	h2o[c] + atp[c] + drib[e] -> h[c] + adp[c] + pi[c] + drib[c]	(Unknown and Unknown and Unknown and g.29871.CDS.111)	0	1000	0	Transport, extracellular
DRPAr	2-Deoxy-D-ribose-5-phosphate acetaldehyde-lyase	2dr5p[c] <=> acald[c] + g3p[c]	g.29871.CDS.698	-1000	1000	0	Pentose phosphate pathway
DSERt2r	d Serine transport via proton symport	h[e] + ser_D[e] <=> h[c] + ser_D[c]	(g.29871.CDS.502 or g.29871.CDS.514 or g.29871.CDS.639)	-1000	1000	0	Transport, extracellular
DTMPK	dTMP kinase	atp[c] + dtmp[c] -> adp[c] + dtdp[c]	g.29871.CDS.1839	0	1000	0	Nucleotide interconversion
DURIK1	deoxyuridine kinase (ATP:Deoxyuridine)	atp[c] + duri[c] -> h[c] + adp[c] + dump[c]	g.29871.CDS.976	0	1000	0	Nucleotide interconversion
DURIPP	deoxyuridine phosphorylase	pi[c] + duri[c] <=> 2dr1p[c] + ura[c]	(g.29871.CDS.827 or g.29871.CDS.739 or g.29871.CDS.768)	-1000	1000	0	Nucleotide interconversion
DURIt2	deoxyuridine transport in via proton symport	h[e] + duri[e] -> h[c] + duri[c]	g.29871.CDS.2454	0	1000	0	Transport, extracellular
DUTPDP	dUTP diphosphatase	h2o[c] + dutp[c] -> h[c] + ppi[c] + dump[c]	(g.29871.CDS.2756 or g.29871.CDS.2288)	0	1000	0	Pyrimidine catabolism
DXPRIi	1-deoxy-D-xylulose reductoisomerase	h[c] + nadph[c] + dxyl5p[c] -> nadp[c] + 2me4p[c]		0	1000	0	Terpenoid backbone biosynthesis
DXPS	1-deoxy-D-xylulose 5-phosphate synthase	h[c] + pyr[c] + g3p[c] -> co2[c] + dxyl5p[c]	1140001.3.peg.413	0	1000	0	Terpenoid backbone biosynthesis
E4PD	Erythrose 4-phosphate dehydrogenase	h2o[c] + nad[c] + e4p[c] <=> 2 h[c] + nadh[c] + 4per[c]	(1140001.3.peg.2002 or 1140001.3.peg.627)	-1000	1000	0	Vitamin B6 metabolism
EAR100x	enoyl-[acyl-carrier-protein] reductase (NADH) (n-C10:0)	h[c] + nadh[c] + tdec2eACP[c] -> nad[c] + dcaACP[c]	g.29871.CDS.2526	0	1000	0	Fatty acid synthesis
EAR10M11x	10-methyl-trans-undec-2-enoyl-ACPNAD+ oxidoreductase (A-specific)	h[c] + nadh[c] + 10mtundec2eACP[c] -> nad[c] + 10mundecACP[c]	g.29871.CDS.2526	0	1000	0	Fatty acid synthesis
EAR10M12x	10-methyl-trans-dodec-2-enoyl-ACPNAD+ oxidoreductase (A-specific)	h[c] + nadh[c] + 10mtddec2eACP[c] -> nad[c] + 10mddcaACP[c]	g.29871.CDS.2526	0	1000	0	Fatty acid synthesis
EAR11M12x	11-methyl-trans-dodec-2-enoyl-ACPNAD+ oxidoreductase (A-specific)	h[c] + nadh[c] + 11mtddec2eACP[c] -> nad[c] + 11mddcaACP[c]	g.29871.CDS.2526	0	1000	0	Fatty acid synthesis
EAR120x	enoyl-[acyl-carrier-protein] reductase (NADH) (n-C12:0)	h[c] + nadh[c] + tddec2eACP[c] -> nad[c] + ddcaACP[c]	g.29871.CDS.2526	0	1000	0	Fatty acid synthesis
EAR121x	enoyl-[acyl-carrier-protein] reductase (NADH) (n-C12:1)	h[c] + nadh[c] + t3c5ddeceACP[c] -> nad[c] + cddec5eACP[c]		0	1000	0	Fatty acid synthesis
EAR12M13x	12-methyl-trans-tridec-2-enoyl-ACPNAD+ oxidoreductase (A-specific)	h[c] + nadh[c] + 12mttritec2eACP[c] -> nad[c] + 12mtridecACP[c]	g.29871.CDS.2526	0	1000	0	Fatty acid synthesis
EAR12M14x	12-methyl-trans-tetra-dec-2-enoyl-ACPNAD+ oxidoreductase (A-specific)	h[c] + nadh[c] + 12mtmrs2eACP[c] -> nad[c] + 12mmyrsACP[c]	g.29871.CDS.2526	0	1000	0	Fatty acid synthesis
EAR13M14x	13-methyl-trans-tetra-dec-2-enoyl-ACPNAD+ oxidoreductase (A-specific)	h[c] + nadh[c] + 13mtmrs2eACP[c] -> nad[c] + 13mmyrsACP[c]	g.29871.CDS.2526	0	1000	0	Fatty acid synthesis
EAR140x	enoyl-[acyl-carrier-protein] reductase (NADH) (n-C14:0)	h[c] + nadh[c] + tmrs2eACP[c] -> nad[c] + myrsACP[c]	g.29871.CDS.2526	0	1000	0	Fatty acid synthesis
EAR141x	enoyl-[acyl-carrier-protein] reductase (NADH) (n-C14:1)	h[c] + nadh[c] + t3c7mrseACP[c] -> nad[c] + tdeACP[c]		0	1000	0	Fatty acid synthesis
EAR14M15x	14-methyl-trans-pentadec-2-enoyl-ACPNAD+ oxidoreductase (A-specific)	h[c] + nadh[c] + 14mtpentdec2eACP[c] -> nad[c] + 14mpentdecACP[c]	g.29871.CDS.2526	0	1000	0	Fatty acid synthesis
EAR14M16x	14-methyl-trans-hexa-dec-2-enoyl-ACPNAD+ oxidoreductase (A-specific)	h[c] + nadh[c] + 14mtpalm2eACP[c] -> nad[c] + 14mpalmACP[c]	g.29871.CDS.2526	0	1000	0	Fatty acid synthesis
EAR15M16x	15-methyl-trans-hexa-dec-2-enoyl-ACPNAD+ oxidoreductase (A-specific)	h[c] + nadh[c] + 15mtpalm2eACP[c] -> nad[c] + 15mpalmACP[c]	g.29871.CDS.2526	0	1000	0	Fatty acid synthesis
EAR160x	enoyl-[acyl-carrier-protein] reductase (NADH) (n-C16:0)	h[c] + nadh[c] + tpalm2eACP[c] -> nad[c] + palmACP[c]	g.29871.CDS.2526	0	1000	0	Fatty acid synthesis
EAR161x	enoyl-[acyl-carrier-protein] reductase (NADH) (n-C16:1)	h[c] + nadh[c] + t3c9palmeACP[c] -> nad[c] + hdeACP[c]		0	1000	0	Fatty acid synthesis
EAR180x	enoyl-[acyl-carrier-protein] reductase (NADH) (n-C18:0)	h[c] + nadh[c] + toctd2eACP[c] -> nad[c] + ocdcaACP[c]	g.29871.CDS.2526	0	1000	0	Fatty acid synthesis
EAR181x	enoyl-[acyl-carrier-protein] reductase (NADH) (n-C18:1)	h[c] + nadh[c] + t3c11vaceACP[c] -> nad[c] + octeACP[c]		0	1000	0	Fatty acid synthesis
EAR40x	enoyl-[acyl-carrier-protein] reductase (NADH) (n-C4:0)	h[c] + nadh[c] + but2eACP[c] -> nad[c] + butACP[c]	g.29871.CDS.2526	0	1000	0	Fatty acid synthesis
EAR4M5x	4-methyl-trans-pent-2-enoyl-ACPNAD+ oxidoreductase (A-specific)	h[c] + nadh[c] + 4mtpent2eACP[c] -> nad[c] + 4mpentACP[c]	g.29871.CDS.2526	0	1000	0	Fatty acid synthesis
EAR4M6x	4-methyl-trans-hex-2-enoyl-ACPNAD+ oxidoreductase (A-specific)	h[c] + nadh[c] + 4mthex2eACP[c] -> nad[c] + 4mhexACP[c]	g.29871.CDS.2526	0	1000	0	Fatty acid synthesis
EAR5M6x	5-methyl-trans-hex-2-enoyl-ACPNAD+ oxidoreductase (A-specific)	h[c] + nadh[c] + 5mthex2eACP[c] -> nad[c] + 5mhexACP[c]	g.29871.CDS.2526	0	1000	0	Fatty acid synthesis
EAR60x	enoyl-[acyl-carrier-protein] reductase (NADH) (n-C6:0)	h[c] + nadh[c] + thex2eACP[c] -> nad[c] + hexACP[c]	g.29871.CDS.2526	0	1000	0	Fatty acid synthesis
EAR6M7x	6-methyl-trans-hept-2-enoyl-ACPNAD+ oxidoreductase (A-specific)	h[c] + nadh[c] + 6mthept2eACP[c] -> nad[c] + 6mheptACP[c]	g.29871.CDS.2526	0	1000	0	Fatty acid synthesis
EAR6M8x	6-methyl-trans-oct-2-enoyl-ACPNAD+ oxidoreductase (A-specific)	h[c] + nadh[c] + 6mtoct2eACP[c] -> nad[c] + 6mocACP[c]	g.29871.CDS.2526	0	1000	0	Fatty acid synthesis
EAR7M8x	7-methyl-trans-oct-2-enoyl-ACPNAD+ oxidoreductase (A-specific)	h[c] + nadh[c] + 7mtoct2eACP[c] -> nad[c] + 7mocACP[c]	g.29871.CDS.2526	0	1000	0	Fatty acid synthesis
EAR80x	enoyl-[acyl-carrier-protein] reductase (NADH) (n-C8:0)	h[c] + nadh[c] + toct2eACP[c] -> nad[c] + ocACP[c]	g.29871.CDS.2526	0	1000	0	Fatty acid synthesis
EAR8M10x	8-methyl-trans-dec-2-enoyl-ACPNAD+ oxidoreductase (A-specific)	h[c] + nadh[c] + 8mtdec2eACP[c] -> nad[c] + 8mdcaACP[c]	g.29871.CDS.2526	0	1000	0	Fatty acid synthesis
EAR8M9x	8-methyl-trans-non-2-enoyl-ACPNAD+ oxidoreductase (A-specific)	h[c] + nadh[c] + 8mtnon2eACP[c] -> nad[c] + 8mnonACP[c]	g.29871.CDS.2526	0	1000	0	Fatty acid synthesis
EAR9M10x	9-methyl-trans-dec-2-enoyl-ACPNAD+ oxidoreductase (A-specific)	h[c] + nadh[c] + 9mtdec2eACP[c] -> nad[c] + 9mdcaACP[c]	g.29871.CDS.2526	0	1000	0	Fatty acid synthesis
EDA_R	2-dehydro-3-deoxy-D-gluconate-6-phosphate	2ddg6p[c] <=> pyr[c] + g3p[c]	(1140001.3.peg.1718 or 1140001.3.peg.2826)	-1000	1000	0	Pentose phosphate pathway
EHGLAT	L-erythro-4-Hydroxyglutamate:2-oxoglutarate aminotransferase	akg[c] + e4hglu[c] -> glu_L[c] + 4h2oglt[c]	(g.29871.CDS.1684 or g.29871.CDS.2870 or g.29871.CDS.2108 or g.29871.CDS.1794)	0	1000	0	Arginine and Proline Metabolism
ENO	enolase	2pg[c] <=> h2o[c] + pep[c]	1140001.3.peg.2005	-1000	1000	0	Glycolysis/gluconeogenesis
ETHAAL	Ethanolamine ammonia-lyase	etha[c] -> acald[c] + nh4[c]	g.29871.CDS.2050	0	1000	0	Cell wall biosynthesis
ETOHt	ethanol reversible transport	etoh[e] <=> etoh[c]		-1000	1000	0	Transport, extracellular
FBA	fructose-bisphosphate aldolase	fdp[c] <=> dhap[c] + g3p[c]	(1140001.3.peg.1549 or 1140001.3.peg.1886)	-1000	1000	0	Glycolysis/gluconeogenesis
FBA2	D-Fructose 1-phosphate D-glyceraldehyde-3-phosphate-lyase	f1p[c] <=> glyald[c] + dhap[c]	(g.29871.CDS.1165 or g.29871.CDS.40)	-1000	1000	0	Fructose and mannose metabolism
FBA3	Sedoheptulose 1,7-bisphosphate D-glyceraldehyde-3-phosphate-lyase	s17bp[c] <=> e4p[c] + dhap[c]	(g.29871.CDS.40 or g.29871.CDS.1165)	-1000	1000	0	Pentose phosphate pathway
FBP	fructose-bisphosphatase	h2o[c] + fdp[c] -> pi[c] + f6p[c]	1140001.3.peg.1967	0	1000	0	Glycolysis/gluconeogenesis
FE2DH	Fe2 NAD oxidoreductase	h[c] + nad[c] + 2 fe2[c] <=> nadh[c] + 2 fe3[c]	(g.29871.CDS.2885 or g.29871.CDS.2852)	-1000	1000	0	Transport, extracellular
FE2abc	iron (II) transport via ABC system	h2o[c] + atp[c] + fe2[e] -> h[c] + adp[c] + pi[c] + fe2[c]	g.29871.CDS.1838	0	1000	0	Transport, extracellular
FE3abc	iron (III) transport via ABC system	h2o[c] + atp[c] + fe3[e] -> h[c] + adp[c] + pi[c] + fe3[c]	Unknown	0	1000	0	Transport, extracellular
FECRMabc	Ferrichrome transport via ABC module	h2o[c] + atp[c] + fecrm[e] -> h[c] + adp[c] + pi[c] + fecrm[c]	((g.29871.CDS.651 or g.29871.CDS.522) and g.29871.CDS.785 and g.29871.CDS.199)	0	1000	0	Transport, extracellular
FERO	ferroxidase	4 h[c] + o2[c] + 4 fe2[c] -> 2 h2o[c] + 4 fe3[c]	(g.29871.CDS.2885 or g.29871.CDS.2852)	0	1000	0	Vitamin B2 metabolism
FGLU	formimidoylglutamase	h2o[c] + h[c] + forglu[c] -> glu_L[c] + frmd[c]	g.29871.CDS.2979	0	1000	0	Histidine metabolism
FK	Fucokinase	atp[c] + fuc_L[c] -> h[c] + adp[c] + fuc1p_L[c]	g.29871.CDS.1775	0	1000	0	Fructose and mannose metabolism
FLVRx	flavin reductase (NAD)	h[c] + nadh[c] + ribflv[c] -> nad[c] + rbflvrd[c]	g.29871.CDS.610	0	1000	0	Vitamin B2 metabolism
FMNAT	FMN adenylyltransferase	h[c] + atp[c] + fmn[c] -> ppi[c] + fad[c]	1140001.3.peg.165	0	1000	0	Vitamin B2 metabolism
FOLt	FOLt	h[e] + fol[e] <=> h[c] + fol[c]	Unknown	-1000	1000	0	Transport, extracellular
FOMETR	aminomethyltransferase	h[c] + 5fthf[c] <=> h2o[c] + methf[c]	g.29871.CDS.2114	-1000	1000	0	Folate metabolism
FORt2r	formate transport in via proton symport	h[e] + for[e] <=> h[c] + for[c]	g.29871.CDS.850	-1000	1000	0	Transport, extracellular
FPGS	folylpolyglutamate synthetase	4 glu_L[c] + atp[c] + thf[c] -> 3 h2o[c] + h[c] + adp[c] + pi[c] + 5thf[c]	1140001.3.peg.1867	0	1000	0	Folate metabolism
FPGS7	folylpolyglutamate synthetase (10fthf)	4 glu_L[c] + atp[c] + 10fthf[c] -> 3 h2o[c] + h[c] + adp[c] + pi[c] + 10fthf5glu[c]	(g.29871.CDS.1055 and g.29871.CDS.1055)	0	1000	0	Folate metabolism
FPGS_tm	TetrahydrofolateL-glutamate gamma-ligase (ADP-forming)	glu_L[c] + atp[c] + thf[c] -> h[c] + adp[c] + pi[c] + thfglu[c]	(g.29871.CDS.1055 and g.29871.CDS.1055)	0	1000	0	Folate metabolism
FRD2	fumarate reductase	fum[c] + mql8[c] -> succ[c] + mqn8[c]	(Unknown and Unknown and g.29871.CDS.634 and Unknown and Unknown and Unknown)	0	1000	0	Citric acid cycle
FRD3	fumarate reductase	fum[c] + 2dmmql8[c] -> 2dmmq8[c] + succ[c]	(Unknown and Unknown and Unknown and Unknown and Unknown and g.29871.CDS.634)	0	1000	0	Citric acid cycle
FRD7	fumarate reductase	fum[c] + q8h2[c] -> succ[c] + q8[c]		0	1000	0	Citric acid cycle
FRTT	farnesyltranstransferase	ipdp[c] + frdp[c] -> ppi[c] + ggdp[c]	(g.29871.CDS.2247 or g.29871.CDS.2356 or g.29871.CDS.2404)	0	1000	0	Cholesterol metabolism
FRUK	fructose-1-phosphate kinase	atp[c] + f1p[c] -> h[c] + adp[c] + fdp[c]	1140001.3.peg.232	0	1000	0	Glycolysis/gluconeogenesis
FRUpts	D-fructose transport via PEP:Pyr PTS	pep[c] + fru[e] -> pyr[c] + f1p[c]	(g.29871.CDS.1340 and g.29871.CDS.79 and g.29871.CDS.255 and g.29871.CDS.1340 and (g.29871.CDS.658 or g.29871.CDS.1340))	0	1000	0	Transport, extracellular
FTHFCL	5-formethyltetrahydrofolate cyclo-ligase	atp[c] + 5fthf[c] -> adp[c] + pi[c] + methf[c]	g.29871.CDS.1536	0	1000	0	Folate metabolism
FTHFL	Formate-tetrahydrofolate ligase	atp[c] + thf[c] + for[c] -> adp[c] + pi[c] + 10fthf[c]	g.29871.CDS.2289	0	1000	0	Folate metabolism
G16BPS	3 phospho D glyceroyl phosphate alpha D glucose 1 phosphate 6 phosphotransferase	3 h[c] + 13dpg[c] + g1p[c] <=> 3pg[c] + M01966[c]	g.29871.CDS.3	-1000	1000	0	Starch and sucrose metabolism
G1PACT	glucosamine-1-phosphate N-acetyltransferase	accoa[c] + gam1p[c] -> h[c] + coa[c] + acgam1p[c]	1140001.3.peg.2692	0	1000	0	Cell wall biosynthesis
G1PTT	glucose-1-phosphate thymidylyltransferase	h[c] + dttp[c] + g1p[c] -> ppi[c] + dtdpglu[c]	g.29871.CDS.373	0	1000	0	Nucleotide sugar metabolism
G3PAT120	glycerol-3-phosphate acyltransferase (C12:0)	ddcaACP[c] + glyc3p[c] -> ACP[c] + 1ddecg3p[c]	(g.29871.CDS.608 and g.29871.CDS.2720)	0	1000	0	Glycerophospholipid metabolism
G3PAT140	glycerol-3-phosphate acyltransferase (C14:0)	myrsACP[c] + glyc3p[c] -> ACP[c] + 1tdecg3p[c]	(g.29871.CDS.2720 and g.29871.CDS.608)	0	1000	0	Glycerophospholipid metabolism
G3PAT141	glycerol-3-phosphate acyltransferase (C14:1)	tdeACP[c] + glyc3p[c] -> ACP[c] + 1tdec7eg3p[c]	(g.29871.CDS.2720 and g.29871.CDS.608)	0	1000	0	Glycerophospholipid metabolism
G3PAT160	glycerol-3-phosphate acyltransferase (C16:0)	palmACP[c] + glyc3p[c] -> ACP[c] + 1hdecg3p[c]	(g.29871.CDS.2720 and g.29871.CDS.608)	0	1000	0	Glycerophospholipid metabolism
G3PAT161	glycerol-3-phosphate acyltransferase (C16:1)	hdeACP[c] + glyc3p[c] -> ACP[c] + 1hdec9eg3p[c]	(g.29871.CDS.608 and g.29871.CDS.2720)	0	1000	0	Glycerophospholipid metabolism
G3PAT180	glycerol-3-phosphate acyltransferase (C18:0)	ocdcaACP[c] + glyc3p[c] -> ACP[c] + 1odecg3p[c]	(g.29871.CDS.608 and g.29871.CDS.2720)	0	1000	0	Glycerophospholipid metabolism
G3PAT181	glycerol-3-phosphate acyltransferase (C18:1)	octeACP[c] + glyc3p[c] -> ACP[c] + 1odec11eg3p[c]	(g.29871.CDS.2720 and g.29871.CDS.608)	0	1000	0	Glycerophospholipid metabolism
G3PATAI15	anteisopentadecanoyl-glycerol-3-phosphate O-acyltransferase	h[c] + aipdcoa[c] + glyc3p[c] -> coa[c] + 1aipdecg3p[c]	(g.29871.CDS.2720 and g.29871.CDS.608)	0	1000	0	Glycerophospholipid metabolism
G3PATAI17	anteisoheptadecanoyl-glycerol-3-phosphate O-acyltransferase	aihpdcoa[c] + glyc3p[c] -> coa[c] + 1aihpdecg3p[c]	(g.29871.CDS.608 and g.29871.CDS.2720)	0	1000	0	Glycerophospholipid metabolism
G3PATI14	isotetradecanoyl-glycerol-3-phosphate O-acyltransferase	h[c] + itdcoa[c] + glyc3p[c] -> coa[c] + 1itdecg3p[c]	(g.29871.CDS.608 and g.29871.CDS.2720)	0	1000	0	Glycerophospholipid metabolism
G3PATI15	isopentadecanoyl-glycerol-3-phosphate O-acyltransferase	h[c] + ipdcoa[c] + glyc3p[c] -> coa[c] + 1ipdecg3p[c]	(g.29871.CDS.608 and g.29871.CDS.2720)	0	1000	0	Glycerophospholipid metabolism
G3PATI16	isohexadecanoyl-glycerol-3-phosphate O-acyltransferase	h[c] + ihdcoa[c] + glyc3p[c] -> coa[c] + 1ihdecg3p[c]	(g.29871.CDS.2720 and g.29871.CDS.608)	0	1000	0	Glycerophospholipid metabolism
G3PATI17	isoheptadecanoyl-glycerol-3-phosphate O-acyltransferase	ihpdcoa[c] + glyc3p[c] -> coa[c] + 1ihpdecg3p[c]	(g.29871.CDS.2720 and g.29871.CDS.608)	0	1000	0	Glycerophospholipid metabolism
G3PCT	glycerol-3-phosphate cytidylyltransferase	h[c] + ctp[c] + glyc3p[c] -> ppi[c] + cdpglyc[c]	Unknown	0	1000	0	Glycerophospholipid metabolism
G3PD1	glycerol-3-phosphate dehydrogenase (NAD)	nad[c] + glyc3p[c] <=> h[c] + nadh[c] + dhap[c]	(g.29871.CDS.1332 or g.29871.CDS.1665 or g.29871.CDS.1665 or g.29871.CDS.1332)	-1000	1000	0	Glycerophospholipid metabolism
G3PD2	glycerol-3-phosphate dehydrogenase (NADP)	nadp[c] + glyc3p[c] <=> h[c] + nadph[c] + dhap[c]	(g.29871.CDS.1665 or g.29871.CDS.1332 or g.29871.CDS.1665 or g.29871.CDS.1332)	-1000	1000	0	Glycerophospholipid metabolism
G3PO	glycerol 3 phosphate oxidase	o2[c] + glyc3p[c] -> h2o2[c] + dhap[c]	g.29871.CDS.791	0	1000	0	Glycerophospholipid metabolism
G5SADs	L-glutamate 5-semialdehyde dehydratase (spontaneous)	glu5sa[c] -> h2o[c] + h[c] + 1pyr5c[c]	Unknown	0	1000	0	Urea cycle
G5SDr	Glutamate-5-semialdehyde dehydrogenase, reversible	h[c] + nadph[c] + glu5p[c] <=> pi[c] + nadp[c] + glu5sa[c]	1140001.3.peg.2724	-1000	1000	0	Arginine and Proline Metabolism
G6PBDH	beta-D-Glucose-6-phosphateNADP+ 1-oxoreductase	nadp[c] + g6p_B[c] <=> h[c] + nadph[c] + 6pgl[c]	1140001.3.peg.1309	-1000	1000	0	Pentose phosphate pathway
G6PDA	glucosamine-6-phosphate deaminase	h2o[c] + gam6p[c] -> nh4[c] + f6p[c]	g.29871.CDS.1044	0	1000	0	Aminosugar metabolism
G6PDH2r	glucose 6-phosphate dehydrogenase	nadp[c] + g6p[c] <=> h[c] + nadph[c] + 6pgl[c]	1140001.3.peg.1309	-1000	1000	0	Pentose phosphate pathway
G6PI	alpha-D-Glucose 6-phosphate ketol-isomerase	g6p[c] <=> g6p_B[c]	g.29871.CDS.1567	-1000	1000	0	Glycolysis/gluconeogenesis
G6PI3	beta-D-Glucose 6-phosphate ketol-isomerase	g6p_B[c] <=> f6p[c]	g.29871.CDS.1567	-1000	1000	0	Glycolysis/gluconeogenesis
GALCTD	galactarate dehydratase	galct_D[c] -> h2o[c] + 5dh4dglc[c]	g.29871.CDS.782	0	1000	0	Ascorbate and aldarate metabolism
GALCTNt2r	D-galactonate transport via proton symport, reversible	h[e] + galctn_D[e] <=> h[c] + galctn_D[c]	g.29871.CDS.2583	-1000	1000	0	Transport, extracellular
GALK	galactokinase	atp[c] + gal[c] -> h[c] + adp[c] + gal1p[c]	g.29871.CDS.92	0	1000	0	Galactose metabolism
GALM1r	aldose 1-epimerase (glucose), reversible	glc_bD[c] <=> glc_D[c]	(g.29871.CDS.117 or g.29871.CDS.932)	-1000	1000	0	Glycolysis/gluconeogenesis
GALS3	a-galactosidase (melibiose)	h2o[c] + melib[c] -> glc_D[c] + gal[c]	(g.29871.CDS.2541 or g.29871.CDS.2987)	0	1000	0	Plant polysaccharide degradation
GALT	galactose-1-phosphate uridylyltransferase	h[c] + utp[c] + gal1p[c] <=> ppi[c] + udpgal[c]	g.29871.CDS.1025	-1000	1000	0	Galactose metabolism
GALTpts	Galactitol transport via PEP:Pyr PTS	pep[c] + galt[e] -> pyr[c] + galt1p[c]	(g.29871.CDS.255 and Unknown and g.29871.CDS.79 and Unknown and Unknown)	0	1000	0	Transport, extracellular
GALU	UTP-glucose-1-phosphate uridylyltransferase	h[c] + utp[c] + g1p[c] <=> ppi[c] + udpg[c]	(g.29871.CDS.1414 or g.29871.CDS.1552)	-1000	1000	0	Galactose metabolism
GALabc	D-galactose transport via ABC system	h2o[c] + atp[c] + gal[e] -> h[c] + adp[c] + pi[c] + gal[c]		0	1000	0	Transport, extracellular
GAMpts	D-glucosamine transport via PEP:Pyr PTS	pep[c] + gam[e] -> pyr[c] + gam6p[c]	(g.29871.CDS.255 and g.29871.CDS.79)	0	1000	0	Transport, extracellular
GAPD	glyceraldehyde-3-phosphate dehydrogenase	pi[c] + nad[c] + g3p[c] <=> h[c] + nadh[c] + 13dpg[c]	(1140001.3.peg.2002 or 1140001.3.peg.627)	-1000	1000	0	Glycolysis/gluconeogenesis
GAPD_NADP	D-Glyceraldehyde-3-phosphate:NADP+ oxidoreductase(phosphorylating)	pi[c] + nadp[c] + g3p[c] <=> h[c] + nadph[c] + 13dpg[c]	g.29871.CDS.190	-1000	1000	0	Glycolysis/gluconeogenesis
GARFTi	phosphoribosylglycinamide formyltransferase, irreversible	10fthf[c] + gar[c] -> h[c] + thf[c] + fgam[c]	1140001.3.peg.724	0	1000	0	Purine synthesis
GBBTNabc	gbbtn[c] ABC transport	h2o[c] + atp[c] + gbbtn[e] -> h[c] + adp[c] + pi[c] + gbbtn[c]	(g.29871.CDS.1351 and g.29871.CDS.1439 and g.29871.CDS.1439)	0	1000	0	Transport, extracellular
GCALDL	Glycoaldehyde:CO2 ligase	co2[c] + gcald[c] -> h[c] + hpyr[c]	(g.29871.CDS.1936 or g.29871.CDS.2228)	0	1000	0	Glyoxylate and dicarboxylate metabolism
GCALDt	Glycoaldehydye reversible transport	gcald[e] <=> gcald[c]		-1000	1000	0	Transport, extracellular
GCCb	glycine cleavage complex	thf[c] + alpro[c] -> nh4[c] + dhlpro[c] + mlthf[c]	((g.29871.CDS.119 and Unknown) or g.29871.CDS.2114)	0	1000	0	Glycine, serine, alanine and threonine metabolism
GCCc	glycine-cleavage complex	nad[c] + dhlpro[c] -> h[c] + nadh[c] + lpro[c]	((Unknown and g.29871.CDS.119) or (g.29871.CDS.119 and Unknown and Unknown))	0	1000	0	Glycine, serine, alanine and threonine metabolism
GF6PTA	glutamine-fructose-6-phosphate transaminase	gln_L[c] + f6p[c] -> glu_L[c] + gam6p[c]	((1140001.3.peg.1102 and 1140001.3.peg.1103 and 1140001.3.peg.1104) or 1140001.3.peg.218 or 1140001.3.peg.2602 or 1140001.3.peg.2603)	0	1000	0	Aminosugar metabolism
GGGABADr	gamma-glutamyl-gamma aminobutyric acid dehydrogenase	h2o[c] + nadp[c] + ggbutal[c] <=> 2 h[c] + nadph[c] + gg4abut[c]	g.29871.CDS.1230	-1000	1000	0	Arginine and Proline Metabolism
GGGABARr	Gamma-glutamyl-gamma aminobutyric acid dehydrogenase, NAD	h2o[c] + nad[c] + ggbutal[c] <=> 2 h[c] + nadh[c] + gg4abut[c]	g.29871.CDS.1230	-1000	1000	0	Arginine and Proline Metabolism
GGT	geranylgeranyltransferase	2 ggdp[c] <=> ppi[c] + pphtd[c]	g.29871.CDS.2404	-1000	1000	0	Terpenoid backbone biosynthesis
GGTT	geranylgeranyltranstransferase	ipdp[c] + ggdp[c] -> ppi[c] + pendp[c]	(g.29871.CDS.2247 or g.29871.CDS.2356)	0	1000	0	Terpenoid backbone biosynthesis
GHMT2r	glycine hydroxymethyltransferase, reversible	thf[c] + ser_L[c] <=> h2o[c] + gly[c] + mlthf[c]	1140001.3.peg.1060	-1000	1000	0	Glycine, serine, alanine and threonine metabolism
GK1	guanylate kinase (GMP:ATP)	atp[c] + gmp[c] <=> adp[c] + gdp[c]	(g.29871.CDS.2631 or g.29871.CDS.2798 or g.29871.CDS.2631 or g.29871.CDS.2798)	-1000	1000	0	Nucleotide interconversion
GK2	guanylate kinase (GMPdATP)	datp[c] + gmp[c] <=> gdp[c] + dadp[c]	(g.29871.CDS.2798 or g.29871.CDS.2631)	-1000	1000	0	Nucleotide interconversion
GLCabc	D-glucose transport via ABC system	h2o[c] + atp[c] + glc_D[e] -> h[c] + adp[c] + pi[c] + glc_D[c]	((g.29871.CDS.143 and g.29871.CDS.924 and g.29871.CDS.737) or g.29871.CDS.1311)	0	1000	0	Transport, extracellular
GLCpts	D-glucose transport via PEP:Pyr PTS	pep[c] + glc_D[e] -> g6p[c] + pyr[c]	((Unknown and g.29871.CDS.255 and Unknown and Unknown and g.29871.CDS.79) or ((g.29871.CDS.584 or g.29871.CDS.585) and (g.29871.CDS.585 or g.29871.CDS.584)))	0	1000	0	Transport, extracellular
GLNS	glutamine synthetase	glu_L[c] + atp[c] + nh4[c] -> h[c] + adp[c] + pi[c] + gln_L[c]	1140001.3.peg.1884	0	1000	0	Glutamate metabolism
GLNSP1	glutamine synthetase (uaaAgld)	atp[c] + nh4[c] + uaaAgla[c] -> h[c] + adp[c] + pi[c] + uaaAgtla[c]	g.29871.CDS.1632	0	1000	0	Cell wall biosynthesis
GLNSP2	glutamine synthetase (uaaGgla)	atp[c] + nh4[c] + uaaGgla[c] -> h[c] + adp[c] + pi[c] + uaaGgtla[c]	g.29871.CDS.1632	0	1000	0	Cell wall biosynthesis
GLNSP3	glutamine synthetase (uaagmda)	atp[c] + nh4[c] + uaagmda[c] -> h[c] + adp[c] + pi[c] + uaagtmda[c]	g.29871.CDS.1632	0	1000	0	Cell wall biosynthesis
GLNabc	L-glutamine transport via ABC system	h2o[c] + atp[c] + gln_L[e] -> h[c] + adp[c] + pi[c] + gln_L[c]	(Unknown and Unknown and g.29871.CDS.2088)	0	1000	0	Transport, extracellular
GLNt2r	L-glutamine reversible transport via proton symport	h[e] + gln_L[e] <=> h[c] + gln_L[c]		-1000	1000	0	Transport, extracellular
GLU5K	glutamate 5-kinase	glu_L[c] + atp[c] -> adp[c] + glu5p[c]	1140001.3.peg.2723	0	1000	0	Arginine and Proline Metabolism
GLUCYS	Gamma-glutamylcysteine synthetase	glu_L[c] + atp[c] + cys_L[c] -> h[c] + adp[c] + pi[c] + glucys[c]	g.29871.CDS.738	0	1000	0	Glutathione metabolism
GLUDy	glutamate dehydrogenase (NADP)	h2o[c] + glu_L[c] + nadp[c] <=> h[c] + akg[c] + nadph[c] + nh4[c]	1140001.3.peg.45	-1000	1000	0	Glutamate metabolism
GLUFORT	Glutamate formiminotransferase (EC 2.1.2.5) @ Glutamate formyltransferase	glu_L[c] + 5forthf[c] <=> h[c] + thf[c] + forglu[c]	g.29871.CDS.2001	-1000	1000	0	Folate metabolism
GLUPRT	glutamine phosphoribosyldiphosphate amidotransferase	h2o[c] + gln_L[c] + prpp[c] -> glu_L[c] + ppi[c] + pram[c]	1140001.3.peg.726	0	1000	0	Purine synthesis
GLUR	glutamate racemase	glu_D[c] <=> glu_L[c]	1140001.3.peg.643	-1000	1000	0	Glutamate metabolism
GLUTRS	Glutamyl-tRNA synthetase	glu_L[c] + atp[c] + trnaglu[c] -> ppi[c] + amp[c] + glutrna[c]	g.29871.CDS.2336	0	1000	0	tRNA Charging
GLUt2r	L-glutamate transport via proton symport, reversible	h[e] + glu_L[e] <=> h[c] + glu_L[c]		-1000	1000	0	Transport, extracellular
GLYASN1c	Hydrolysis of Glycyl-L-asparagine	h2o[c] + glyasn[c] <=> gly[c] + asn_L[c]	(g.29871.CDS.72 or g.29871.CDS.24 or g.29871.CDS.1742 or g.29871.CDS.1568 or g.29871.CDS.1742)	-1000	1000	0	Peptide metabolism
GLYASNabc	Glycyl-L-asparagine transport via ABC system	h2o[c] + atp[c] + glyasn[e] -> h[c] + adp[c] + pi[c] + glyasn[c]	(g.29871.CDS.131 or g.29871.CDS.1955 or g.29871.CDS.823 or g.29871.CDS.1022 or g.29871.CDS.1876 or g.29871.CDS.152 or g.29871.CDS.352 or g.29871.CDS.1917)	0	1000	0	Transport, extracellular
GLYASP1c	Hydrolysis of Glycyl-L-aspartate	h2o[c] + glyasp[c] <=> asp_L[c] + gly[c]	(g.29871.CDS.72 or g.29871.CDS.24 or g.29871.CDS.1742 or g.29871.CDS.1742 or g.29871.CDS.1568)	-1000	1000	0	Peptide metabolism
GLYASPabc	Glycyl-L-aspartate transport via ABC system	h2o[c] + atp[c] + glyasp[e] -> h[c] + adp[c] + pi[c] + glyasp[c]	(g.29871.CDS.1955 or g.29871.CDS.131 or g.29871.CDS.823 or g.29871.CDS.1022 or g.29871.CDS.1876 or g.29871.CDS.152 or g.29871.CDS.1917 or g.29871.CDS.352)	0	1000	0	Transport, extracellular
GLYAT	glycine C-acetyltransferase	accoa[c] + gly[c] <=> coa[c] + 2aobut[c]	(1140001.3.peg.594 and 1140001.3.peg.595)	-1000	1000	0	Glycine, serine, alanine and threonine metabolism
GLYBabc	Glycine betaine transport via ABC system	h2o[c] + atp[c] + glyb[e] -> h[c] + adp[c] + pi[c] + glyb[c]	((g.29871.CDS.1439 and g.29871.CDS.1439 and g.29871.CDS.1351) or g.29871.CDS.2282 or g.29871.CDS.2834 or g.29871.CDS.1351)	0	1000	0	Transport, extracellular
GLYCDx	Glycerol dehydrogenase	nad[c] + glyc[c] -> h[c] + nadh[c] + dha[c]	(g.29871.CDS.1120 or g.29871.CDS.1120)	0	1000	0	Glycerophospholipid metabolism
GLYCL	Glycine Cleavage System	nad[c] + thf[c] + gly[c] -> nadh[c] + co2[c] + nh4[c] + mlthf[c]	g.29871.CDS.2114	0	1000	0	Folate metabolism
GLYCYSabc	Gly-Cys ABC transporter	h2o[c] + atp[c] + glycys[e] -> h[c] + adp[c] + pi[c] + glycys[c]	(g.29871.CDS.1955 or g.29871.CDS.131 or g.29871.CDS.1022 or g.29871.CDS.823 or g.29871.CDS.1876 or g.29871.CDS.152 or g.29871.CDS.352 or g.29871.CDS.1917)	0	1000	0	Transport, extracellular
GLYCt	glycerol transport via channel	glyc[c] <=> glyc[e]	(g.29871.CDS.635 or g.29871.CDS.45)	-1000	1000	0	Transport, extracellular
GLYGLN1c	Hydrolysis of Glycyl-L-glutamine	h2o[c] + glygln[c] <=> gln_L[c] + gly[c]	(g.29871.CDS.72 or g.29871.CDS.24 or g.29871.CDS.1742 or g.29871.CDS.1568 or g.29871.CDS.1742)	-1000	1000	0	Peptide metabolism
GLYGLNabc	Glycyl-L-glutamine transport via ABC system	h2o[c] + atp[c] + glygln[e] -> h[c] + adp[c] + pi[c] + glygln[c]	(g.29871.CDS.131 or g.29871.CDS.1955 or g.29871.CDS.1022 or g.29871.CDS.823 or g.29871.CDS.1876 or g.29871.CDS.152 or g.29871.CDS.1917 or g.29871.CDS.352)	0	1000	0	Transport, extracellular
GLYGLU1c	Hydrolysis of Glycyl-L-glutamate	h2o[c] + glyglu[c] <=> glu_L[c] + gly[c]	(g.29871.CDS.72 or g.29871.CDS.24 or g.29871.CDS.1742 or g.29871.CDS.1568 or g.29871.CDS.1742)	-1000	1000	0	Peptide metabolism
GLYGLUabc	Glycyl-L-glutamate transport via ABC system	h2o[c] + atp[c] + glyglu[e] -> h[c] + adp[c] + pi[c] + glyglu[c]	(g.29871.CDS.131 or g.29871.CDS.1955 or g.29871.CDS.823 or g.29871.CDS.1022 or g.29871.CDS.1876 or g.29871.CDS.152 or g.29871.CDS.352 or g.29871.CDS.1917)	0	1000	0	Transport, extracellular
GLYK	glycerol kinase	atp[c] + glyc[c] -> h[c] + adp[c] + glyc3p[c]	g.29871.CDS.883	0	1000	0	Glycerophospholipid metabolism
GLYLEUHYDROc	hydrolysis of Glycylleucine in the small intestine for cellular uptake	h2o[c] + glyleu[c] <=> gly[c] + leu_L[c]	(g.29871.CDS.72 or g.29871.CDS.24 or g.29871.CDS.1742 or g.29871.CDS.1742 or g.29871.CDS.1568)	-1000	1000	0	Peptide metabolism
GLYLEUPEPT1tc	transport of Glycylleucine by the apical PEPT1 amino acid transporters across the brush border cells of the enterocytes of the intestine and renal cells	h[e] + glyleu[e] -> h[c] + glyleu[c]	(g.29871.CDS.131 or g.29871.CDS.1955 or g.29871.CDS.1022 or g.29871.CDS.823 or g.29871.CDS.1876 or g.29871.CDS.152 or g.29871.CDS.352 or g.29871.CDS.1917)	0	1000	0	Transport, extracellular
GLYMET1c	Hydrolysis of Glycyl-L-methionine	h2o[c] + glymet[c] <=> gly[c] + met_L[c]	(g.29871.CDS.72 or g.29871.CDS.24 or g.29871.CDS.1742 or g.29871.CDS.1568 or g.29871.CDS.1742)	-1000	1000	0	Peptide metabolism
GLYMETabc	Glycyl-L-methionine transport via ABC system	h2o[c] + atp[c] + glymet[e] -> h[c] + adp[c] + pi[c] + glymet[c]	(g.29871.CDS.131 or g.29871.CDS.1955 or g.29871.CDS.1022 or g.29871.CDS.823 or g.29871.CDS.152 or g.29871.CDS.1876 or g.29871.CDS.1917 or g.29871.CDS.352)	0	1000	0	Transport, extracellular
GLYOX	hydroxyacylglutathione hydrolase	h2o[c] + lgt_S[c] -> h[c] + gthrd[c] + lac_D[c]	g.29871.CDS.2567	0	1000	0	Pyruvate metabolism
GLYPHEHYc	hydrolysis of glycylphenylalanine	h2o[c] + glyphe[c] <=> gly[c] + phe_L[c]	(g.29871.CDS.72 or g.29871.CDS.24 or g.29871.CDS.1742 or g.29871.CDS.1742 or g.29871.CDS.1568)	-1000	1000	0	Peptide metabolism
GLYPHEabc	Glycyl-L-phenylalanine transport via ABC system	h2o[c] + atp[c] + glyphe[e] -> h[c] + adp[c] + pi[c] + glyphe[c]	(g.29871.CDS.131 or g.29871.CDS.1955 or g.29871.CDS.1022 or g.29871.CDS.823 or g.29871.CDS.152 or g.29871.CDS.1876 or g.29871.CDS.352 or g.29871.CDS.1917)	0	1000	0	Transport, extracellular
GLYPROPRO1c	hydrolysis of Prolylglycine in the small intestine for cellular uptake	h2o[c] + glypro[c] <=> gly[c] + pro_L[c]	(g.29871.CDS.72 or g.29871.CDS.24 or g.29871.CDS.1742 or g.29871.CDS.1568 or g.29871.CDS.1742)	-1000	1000	0	Peptide metabolism
GLYPROabc	Glycyl-L-proline transport via ABC system	h2o[c] + atp[c] + glypro[e] -> h[c] + adp[c] + pi[c] + glypro[c]	(g.29871.CDS.1955 or g.29871.CDS.131 or g.29871.CDS.1022 or g.29871.CDS.823 or g.29871.CDS.1876 or g.29871.CDS.152 or g.29871.CDS.352 or g.29871.CDS.1917)	0	1000	0	Transport, extracellular
GLYTYR1c	Hydrolysis of Glycyl-L-tyrosine	h2o[c] + glytyr[c] <=> gly[c] + tyr_L[c]	(g.29871.CDS.72 or g.29871.CDS.24 or g.29871.CDS.1742 or g.29871.CDS.1568 or g.29871.CDS.1742)	-1000	1000	0	Peptide metabolism
GLYTYRabc	Glycyl-L-tyrosine transport via ABC system	h2o[c] + atp[c] + glytyr[e] -> h[c] + adp[c] + pi[c] + glytyr[c]	(g.29871.CDS.131 or g.29871.CDS.1955 or g.29871.CDS.1022 or g.29871.CDS.823 or g.29871.CDS.1876 or g.29871.CDS.152 or g.29871.CDS.1917 or g.29871.CDS.352)	0	1000	0	Transport, extracellular
GLYt2r	glycine reversible transport via proton symport	h[e] + gly[e] <=> h[c] + gly[c]	(g.29871.CDS.639 or g.29871.CDS.502 or g.29871.CDS.514)	-1000	1000	0	Transport, extracellular
GMPR	GMP reductase	2 h[c] + nadph[c] + gmp[c] -> nadp[c] + nh4[c] + imp[c]	g.29871.CDS.2236	0	1000	0	Nucleotide interconversion
GMPS2	GMP synthase	h2o[c] + atp[c] + gln_L[c] + xmp[c] -> 2 h[c] + glu_L[c] + ppi[c] + amp[c] + gmp[c]	1140001.3.peg.1523	0	1000	0	Nucleotide interconversion
GND	phosphogluconate dehydrogenase	nadp[c] + 6pgc[c] -> nadph[c] + co2[c] + ru5p_D[c]	1140001.3.peg.1453	0	1000	0	Pentose phosphate pathway
GND2	phosphogluconate dehydrogenase, NAD-dependent	nad[c] + 6pgc[c] -> nadh[c] + co2[c] + ru5p_D[c]	g.29871.CDS.268	0	1000	0	Pentose phosphate pathway
GNK	gluconokinase	atp[c] + glcn[c] -> h[c] + adp[c] + 6pgc[c]	(g.29871.CDS.2743 or g.29871.CDS.2743)	0	1000	0	Pentose phosphate pathway
GNOX	beta-D-Glucose:NAD+ 1-oxoreductase	nad[c] + glc_bD[c] <=> h[c] + nadh[c] + g15lac[c]	(1140001.3.peg.166 or 1140001.3.peg.393)	-1000	1000	0	Pentose phosphate pathway
GNOXy	beta-D-Glucose:NADP+ 1-oxoreductase	nadp[c] + glc_bD[c] <=> h[c] + nadph[c] + g15lac[c]	(1140001.3.peg.166 or 1140001.3.peg.393)	-1000	1000	0	Pentose phosphate pathway
GPDDA1	Glycerophosphodiester phosphodiesterase (Glycerophosphocholine)	h2o[c] + g3pc[c] -> h[c] + chol[c] + glyc3p[c]	(g.29871.CDS.1980 or g.29871.CDS.1150 or g.29871.CDS.1643)	0	1000	0	Glycerophospholipid metabolism
GPDDA2	Glycerophosphodiester phosphodiesterase (Glycerophosphoethanolamine)	h2o[c] + g3pe[c] -> h[c] + etha[c] + glyc3p[c]	(g.29871.CDS.1643 or g.29871.CDS.1150 or g.29871.CDS.1980)	0	1000	0	Glycerophospholipid metabolism
GPDDA4	Glycerophosphodiester phosphodiesterase (Glycerophosphoglycerol)	h2o[c] + g3pg[c] -> h[c] + glyc[c] + glyc3p[c]	(g.29871.CDS.1980 or g.29871.CDS.1150 or g.29871.CDS.1643)	0	1000	0	Glycerophospholipid metabolism
GRTT	geranyltranstransferase	ipdp[c] + grdp[c] -> ppi[c] + frdp[c]	(Unknown and g.29871.CDS.771 and Unknown and Unknown)	0	1000	0	Cholesterol metabolism
GTHP	glutathione peroxidase	h2o2[c] + 2 gthrd[c] -> 2 h2o[c] + gthox[c]	(g.29871.CDS.1071 or g.29871.CDS.1071)	0	1000	0	Glutathione metabolism
GTHRD	glutathione disulfide reductase	nadp[c] + 2 gthrd[c] <=> h[c] + nadph[c] + gthox[c]	g.29871.CDS.2900	-1000	1000	0	Glutathione metabolism
GTHS	glutathione synthetase	atp[c] + gly[c] + glucys[c] -> h[c] + adp[c] + pi[c] + gthrd[c]	g.29871.CDS.738	0	1000	0	Glutathione metabolism
GTPCI	GTP cyclohydrolase I	h2o[c] + gtp[c] -> h[c] + for[c] + ahdt[c]	g.29871.CDS.253	0	1000	0	Tetrahydrobiopterin metabolism
GTPDPK	GTP diphosphokinase	atp[c] + gtp[c] -> h[c] + amp[c] + gdptp[c]	(g.29871.CDS.864 or g.29871.CDS.1703 or g.29871.CDS.1300)	0	1000	0	Vitamin B2 metabolism
GUAPRT	guanine phosphoribosyltransferase	prpp[c] + gua[c] -> ppi[c] + gmp[c]	g.29871.CDS.2280	0	1000	0	Nucleotide salvage pathway
GUAt	Guanine transport	gua[e] <=> gua[c]		-1000	1000	0	Transport, extracellular
GUAt2	guanine transport in via proton symport	h[e] + gua[e] -> h[c] + gua[c]		0	1000	0	Transport, extracellular
GUI1	glucuronate isomerase (D-glucuronate)	glcur[c] <=> fruur[c]	g.29871.CDS.528	-1000	1000	0	Pentose and glucuronate interconversions
GUI2	glucuronate isomerase (D-galacturonate)	galur[c] <=> tagur[c]	g.29871.CDS.528	-1000	1000	0	Pentose and glucuronate interconversions
H2CO3D	carboxylic acid dissociation	h2o[c] + co2[c] <=> h[c] + hco3[c]		-1000	1000	0	Miscellaneous
H2Ot	H2O transport via diffusion	h2o[e] <=> h2o[c]	Unknown	-1000	1000	0	Transport, extracellular
HCYSMT	homocysteine S-methyltransferase	hcys_L[c] + amet[c] -> h[c] + ahcys[c] + met_L[c]	1140001.3.peg.2389	0	1000	0	Methionine and cysteine metabolism
HCYSMT2	Homocysteine Methyltransferase	hcys_L[c] + mmet[c] -> h[c] + 2 met_L[c]	g.29871.CDS.2305	0	1000	0	Methionine and cysteine metabolism
HDG3PACT	Hexadecanoyl(palmitoyl)-glycerol-3-phosphate O-acyltransferase	ihdcoa[c] + glyc3p[c] <=> coa[c] + 1hdecg3p[c]	(g.29871.CDS.2720 and g.29871.CDS.608)	-1000	1000	0	Cell wall biosynthesis
HEMEti	Heme transport via ABC system	h2o[c] + atp[c] + pheme[e] -> h[c] + adp[c] + pi[c] + pheme[c]	Unknown	0	1000	0	Transport, extracellular
HEX1	hexokinase (D-glucose:ATP)	atp[c] + glc_D[c] -> h[c] + adp[c] + g6p[c]	1140001.3.peg.122	0	1000	0	Glycolysis/gluconeogenesis
HEX4	hexokinase (D-mannose:ATP)	atp[c] + man[c] -> h[c] + adp[c] + man6p[c]		0	1000	0	Fructose and mannose metabolism
HEX7	hexokinase (D-fructose:ATP)	atp[c] + fru[c] -> h[c] + adp[c] + f6p[c]	g.29871.CDS.973	0	1000	0	Fructose and mannose metabolism
HEXTT	trans-hexaprenyltranstransferase	ipdp[c] + hexdp[c] -> ppi[c] + hepdp[c]	(g.29871.CDS.2247 and g.29871.CDS.2356)	0	1000	0	Terpenoid backbone biosynthesis
HEXb	ATPD-glucose 6-phosphotransferase	atp[c] + glc_bD[c] -> h[c] + adp[c] + g6p_B[c]	g.29871.CDS.1014	0	1000	0	Glycolysis/gluconeogenesis
HG2abc	Mercury (Hg+2) ABC transporter	h2o[c] + atp[c] + hg2[c] -> h[c] + adp[c] + pi[c] + hg2[e]	(g.29871.CDS.1290 or g.29871.CDS.1636 or g.29871.CDS.2074 or g.29871.CDS.1146 or g.29871.CDS.3074 or g.29871.CDS.2684 or g.29871.CDS.2615 or g.29871.CDS.2523 or g.29871.CDS.3117 or g.29871.CDS.642)	0	1000	0	Transport, extracellular
HISt2r	L-histidine reversible transport via proton symport	h[e] + his_L[e] <=> h[c] + his_L[c]		-1000	1000	0	Transport, extracellular
HMGCOAS	Hydroxymethylglutaryl CoA synthase	h[c] + coa[c] + hmgcoa[c] <=> h2o[c] + accoa[c] + aacoa[c]	g.29871.CDS.2552	-1000	1000	0	Squalene and cholesterol synthesis
HMPK1	hydroxymethylpyrimidine kinase (ATP)	atp[c] + 4ahmmp[c] -> h[c] + adp[c] + 4ampm[c]	(1140001.3.peg.486 or 1140001.3.peg.910)	0	1000	0	Thiamine metabolism
HXPRT	hypoxanthine phosphoribosyltransferase (Hypoxanthine)	hxan[c] + prpp[c] -> ppi[c] + imp[c]	g.29871.CDS.2280	0	1000	0	Nucleotide salvage pathway
HYPSUCORNS	putative succinylornthine synthesis (hypothetical reaction)	succ[c] + orn[c] -> h2o[c] + sucorn[c]		0	1000	0	Arginine and Proline Metabolism
HYXNti	Hypoxanthine transport irreversible	hxan[e] -> hxan[c]	(g.29871.CDS.607 or g.29871.CDS.1339)	0	1000	0	Transport, extracellular
IAHDGK	anteisoheptadecanoyl-Diacylglycerol kinase	atp[c] + 12daihdglyc[c] -> h[c] + adp[c] + paai17[c]	g.29871.CDS.1151	0	1000	0	Glycerophospholipid metabolism
IAPDGK	anteisopentadecanoyl-Diacylglycerol kinase	atp[c] + 12daipdglyc[c] -> h[c] + adp[c] + paai15[c]	g.29871.CDS.1151	0	1000	0	Glycerophospholipid metabolism
IBCOATA	2-methylpropionyl-CoA[acyl-carrier-protein] transferase	ACP[c] + ibcoa[c] <=> coa[c] + 2mpropACP[c]	g.29871.CDS.252	-1000	1000	0	Glycerophospholipid metabolism
ICHORT	isochorismatase	h2o[c] + ichor[c] -> pyr[c] + 23ddhb[c]	g.29871.CDS.344	0	1000	0	Biosynthesis of siderophore group nonribosomal peptides
IGPDH	imidazoleglycerol-phosphate dehydratase	eig3p[c] -> h2o[c] + imacp[c]	g.29871.CDS.1827	0	1000	0	Histidine metabolism
IGPS	indole-3-glycerol-phosphate synthase	h[c] + 2cpr5p[c] -> h2o[c] + co2[c] + 3ig3p[c]	1140001.3.peg.2871	0	1000	0	Tryptophan metabolism
IHDCOATA	14-methyl-pentadecanoyl-ACP[acyl-carrier-protein] transferase	coa[c] + 14mpentdecACP[c] <=> ACP[c] + ihdcoa[c]	g.29871.CDS.252	-1000	1000	0	Glycerophospholipid metabolism
IHDGK	isoheptadecanoyl-Diacylglycerol kinase	atp[c] + 12dihdglyc[c] -> h[c] + adp[c] + pai17[c]	g.29871.CDS.1151	0	1000	0	Glycerophospholipid metabolism
IHDUDPG	isoheptadecanoyl-UDP-glucosyltransferase (diglucosyl)	udpg[c] + m12dihglyc[c] <=> h[c] + udp[c] + diglcpgi17[c]	Unknown	-1000	1000	0	Cell wall biosynthesis
IHDUDPMG	isoheptadecanoyl-UDP-glucosyltransferase (monoglucosyl)	udpg[c] + 12dihdglyc[c] <=> h[c] + udp[c] + m12dihglyc[c]	Unknown	-1000	1000	0	Cell wall biosynthesis
IHPDCOATA	15-methyl-hexa-decanoyl-ACP[acyl-carrier-protein] transferase	coa[c] + 15mpalmACP[c] <=> ACP[c] + ihpdcoa[c]	g.29871.CDS.252	-1000	1000	0	Glycerophospholipid metabolism
IHXDGK	isohexadecanoyl-Diacylglycerol kinase	atp[c] + 12dixdglyc[c] -> h[c] + adp[c] + pai16[c]	g.29871.CDS.1151	0	1000	0	Glycerophospholipid metabolism
ILETA	isoleucine transaminase	akg[c] + ile_L[c] <=> glu_L[c] + 3mop[c]	1140001.3.peg.638	-1000	1000	0	Valine, leucine, and isoleucine metabolism
ILEabc	L-isoleucine transport via ABC system	h2o[c] + atp[c] + ile_L[e] -> h[c] + adp[c] + pi[c] + ile_L[c]	(g.29871.CDS.2656 or g.29871.CDS.2047 or g.29871.CDS.2796 or g.29871.CDS.2872 or g.29871.CDS.2394)	0	1000	0	Transport, extracellular
ILEt2r	L-isoleucine reversible transport via proton symport	h[e] + ile_L[e] <=> h[c] + ile_L[c]	(g.29871.CDS.901 or g.29871.CDS.1213)	-1000	1000	0	Transport, extracellular
IMPC	IMP cyclohydrolase	h2o[c] + imp[c] <=> fprica[c]	1140001.3.peg.723	-1000	1000	0	Purine synthesis
IMPD	IMP dehydrogenase	h2o[c] + nad[c] + imp[c] -> h[c] + nadh[c] + xmp[c]	1140001.3.peg.1459	0	1000	0	Nucleotide interconversion
INSt2	inosine transport in via proton symport, reversible	h[e] + ins[e] <=> h[c] + ins[c]	g.29871.CDS.2454	-1000	1000	0	Transport, extracellular
IPDCOATA	13-methyl-tetra-decanoyl-ACP[acyl-carrier-protein] transferase	coa[c] + 13mmyrsACP[c] <=> ACP[c] + ipdcoa[c]	g.29871.CDS.252	-1000	1000	0	Glycerophospholipid metabolism
IPDDI	isopentenyl-diphosphate D-isomerase	ipdp[c] <=> dmpp[c]	g.29871.CDS.413	-1000	1000	0	Squalene and cholesterol synthesis
IPDGK	isopentadecanoyl-Diacylglycerol kinase	atp[c] + 12dipdglyc[c] -> h[c] + adp[c] + pai15[c]	g.29871.CDS.1151	0	1000	0	Glycerophospholipid metabolism
ISOMALT	Isomaltose 6-alpha-D-glucanohydrolase	h2o[c] + isomal[c] -> 2 glc_D[c]	g.29871.CDS.1504	0	1000	0	Starch and sucrose metabolism
ITDCOATA	12-methyl-tridecanoyl-ACP[acyl-carrier-protein] transferase	coa[c] + 12mtridecACP[c] <=> ACP[c] + itdcoa[c]	g.29871.CDS.252	-1000	1000	0	Glycerophospholipid metabolism
ITDGK	isotetradecanoyl-Diacylglycerol kinase	atp[c] + 12ditdglyc[c] -> h[c] + adp[c] + pai14[c]	g.29871.CDS.1151	0	1000	0	Glycerophospholipid metabolism
IVCOATA	3-methylbutanoyl-CoA[acyl-carrier-protein] transferase	ACP[c] + ivcoa[c] <=> coa[c] + 3mbutACP[c]	g.29871.CDS.252	-1000	1000	0	Glycerophospholipid metabolism
KAS14	beta-ketoacyl-ACP synthase	h[c] + malACP[c] + acACP[c] -> ACP[c] + actACP[c] + co2[c]	(g.29871.CDS.19 and g.29871.CDS.500)	0	1000	0	Fatty acid synthesis
KAS_HP	3-hydroxy-palmetoyl-ACP synthesis	2 h[c] + nadph[c] + malACP[c] + myrsACP[c] -> ACP[c] + nadp[c] + 3hpalmACP[c] + co2[c]		0	1000	0	Fatty acid synthesis
KDOCT2	3-deoxy-manno-octulosonate cytidylyltransferase	ctp[c] + kdo[c] -> ppi[c] + ckdo[c]	g.29871.CDS.1411	0	1000	0	Lipopolysaccharide biosynthesis
KHK	ketohexokinase	atp[c] + fru[c] -> h[c] + adp[c] + f1p[c]	g.29871.CDS.235	0	1000	0	Fructose and mannose metabolism
Kt1r	potassium transport via uniport reversible (facilitated diffusion)	k[e] <=> k[c]	g.29871.CDS.2764	-1000	1000	0	Transport, extracellular
Kt3	potassium proton antiporter irreversible	h[e] + k[c] -> h[c] + k[e]	(g.29871.CDS.61 or g.29871.CDS.1648 or g.29871.CDS.603)	0	1000	0	Transport, extracellular
L2A6ODs	L-2-Amino-6-oxopimelate conversion to 2,3,4,5-Tetrahydrodipicolinate (spontaneous)	l2a6o[c] -> h2o[c] + h[c] + thdp[c]	Unknown	0	1000	0	Lysine metabolism
LACLi	S lactate acetaldehyde lyase formate forming, irreversible	lac_L[c] -> acald[c] + for[c]	g.29871.CDS.698	0	1000	0	Pyruvate metabolism
LACZ	b-galactosidase	h2o[c] + lcts[c] -> glc_D[c] + gal[c]	(g.29871.CDS.2863 or g.29871.CDS.2487 or g.29871.CDS.2261 or g.29871.CDS.1817 or g.29871.CDS.2239 or g.29871.CDS.2261 or g.29871.CDS.2487 or g.29871.CDS.1817)	0	1000	0	Galactose metabolism
LARGNAT	L-arogenate:2-oxoglutarate aminotransferase	oaa[c] + Largn[c] <=> asp_L[c] + pphn[c]	(1140001.3.peg.2139 or 1140001.3.peg.2157 or 1140001.3.peg.2938 or 1140001.3.peg.718 or 1140001.3.peg.763)	-1000	1000	0	Phenylalanine metabolism
LCTSabc	lactose transport via ABC system (import)	h2o[c] + atp[c] + lcts[e] -> h[c] + adp[c] + pi[c] + lcts[c]		0	1000	0	Transport, extracellular
LDH_L	L-lactate dehydrogenase	nad[c] + lac_L[c] <=> h[c] + nadh[c] + pyr[c]	(g.29871.CDS.2204 or g.29871.CDS.2303 or g.29871.CDS.2303 or g.29871.CDS.2204)	-1000	1000	0	Glycolysis/gluconeogenesis
LEUTA	leucine transaminase	akg[c] + leu_L[c] <=> glu_L[c] + 4mop[c]	1140001.3.peg.638	-1000	1000	0	Valine, leucine, and isoleucine metabolism
LEUabc	L-leucine transport via ABC system	h2o[c] + atp[c] + leu_L[e] -> h[c] + adp[c] + pi[c] + leu_L[c]	(g.29871.CDS.2656 or g.29871.CDS.2047 or g.29871.CDS.2796 or g.29871.CDS.2872 or g.29871.CDS.2394)	0	1000	0	Transport, extracellular
LEUt2r	L-leucine reversible transport via proton symport	h[e] + leu_L[e] <=> h[c] + leu_L[c]	(g.29871.CDS.901 or g.29871.CDS.1213)	-1000	1000	0	Transport, extracellular
LGTHL	lactoylglutathione lyase	gthrd[c] + mthgxl[c] -> lgt_S[c]	g.29871.CDS.1035	0	1000	0	Pyruvate metabolism
LPAMS	Lipoamide synthase	thmpp[c] + adhlam[c] -> hethmpp[c] + lpam[c]	(g.29871.CDS.2378 and g.29871.CDS.2344)	0	1000	0	Valine, leucine, and isoleucine metabolism
LYSt2r	L-lysine reversible transport via proton symport	h[e] + lys_L[e] <=> h[c] + lys_L[c]		-1000	1000	0	Transport, extracellular
L_LACD2	L-Lactate dehydrogenase (ubiquinone)	q8[c] + lac_L[c] -> pyr[c] + q8h2[c]	(g.29871.CDS.2204 or g.29871.CDS.2303)	0	1000	0	Pyruvate metabolism
L_LACD3	L-Lactate dehydrogenase (menaquinone)	mqn8[c] + lac_L[c] -> pyr[c] + mql8[c]	(g.29871.CDS.2303 or g.29871.CDS.2204)	0	1000	0	Pyruvate metabolism
L_LACDr	L-Lactate dehydrogenase, reversible	lac_L[c] + 2 ficytC[c] <=> 2 h[c] + pyr[c] + 2 focytC[c]	(g.29871.CDS.2204 or g.29871.CDS.2303)	-1000	1000	0	Pyruvate metabolism
L_LACNa1t	malate-H+/na1[c]-lactate antiporter	2 h[e] + mal_L[e] + lac_L[c] + na1[c] <=> 2 h[c] + lac_L[e] + na1[e] + mal_L[c]	g.29871.CDS.1533	-1000	1000	0	Transport, extracellular
MACCOAT	2-Methylacetyl-CoA thiolase	coa[c] + 2maacoa[c] -> accoa[c] + ppcoa[c]	g.29871.CDS.2309	0	1000	0	Valine, leucine, and isoleucine metabolism
MADGBG	beta-glucosidase (methyl-alpha-D-glucoside)	h2o[c] + madg[c] <=> glc_D[c] + meoh[c]	(g.29871.CDS.1454 or g.29871.CDS.6 or g.29871.CDS.2660 or g.29871.CDS.2749)	-1000	1000	0	Starch and sucrose metabolism
MALCOAPYRCT	Malonyl CoA pyruvate carboxytransferase	malcoa[c] + pyr[c] <=> accoa[c] + oaa[c]	g.29871.CDS.2692	-1000	1000	0	Propanoate metabolism
MALDC	Malonate decarboxylase	h[c] + HC00319[c] -> co2[c] + ac[c]	(g.29871.CDS.551 and g.29871.CDS.386 and g.29871.CDS.386 and g.29871.CDS.896 and g.29871.CDS.124 and g.29871.CDS.534 and g.29871.CDS.913)	0	1000	0	Others
MALLACDt	Na+ lactate / malate H+ antiporter	h[c] + lac_D[e] + na1[e] + mal_L[c] <=> h[e] + mal_L[e] + lac_D[c] + na1[c]	g.29871.CDS.1533	-1000	1000	0	Transport, extracellular
MALNAt	na1[c]/malate symporter	mal_L[e] + na1[e] <=> na1[c] + mal_L[c]	g.29871.CDS.1533	-1000	1000	0	Transport, extracellular
MALT	alpha-glucosidase	h2o[c] + malt[c] -> 2 glc_D[c]	(g.29871.CDS.1504 or g.29871.CDS.2719 or g.29871.CDS.764 or g.29871.CDS.2800)	0	1000	0	Starch and sucrose metabolism
MALT6PH	maltose-6-phosphate hydrolase	h2o[c] + malt6p[c] -> g6p[c] + glc_D[c]		0	1000	0	Starch and sucrose metabolism
MALTATr	maltose O-acetyltransferase	accoa[c] + malt[c] <=> coa[c] + acmalt[c]	g.29871.CDS.22	-1000	1000	0	Starch and sucrose metabolism
MALTHXabc	maltohexaose transport via ABC system	h2o[c] + atp[c] + malthx[e] -> h[c] + adp[c] + pi[c] + malthx[c]	(g.29871.CDS.2988 or g.29871.CDS.2497 or g.29871.CDS.2991)	0	1000	0	Transport, extracellular
MALTTRabc	Maltotriose transport via ABC system	h2o[c] + atp[c] + malttr[e] -> h[c] + adp[c] + pi[c] + malttr[c]	(g.29871.CDS.2988 and g.29871.CDS.2497 and g.29871.CDS.2991 and Unknown)	0	1000	0	Transport, extracellular
MALTabc	maltose transport via ABC system	h2o[c] + atp[c] + malt[e] -> h[c] + adp[c] + pi[c] + malt[c]	((g.29871.CDS.924 and g.29871.CDS.143 and g.29871.CDS.737) or g.29871.CDS.1311 or (g.29871.CDS.2497 and g.29871.CDS.2988 and g.29871.CDS.2991))	0	1000	0	Transport, extracellular
MALTpts	maltose transport via PEP:Pyr PTS	pep[c] + malt[e] -> pyr[c] + malt6p[c]	(g.29871.CDS.255 and (g.29871.CDS.585 or g.29871.CDS.584) and g.29871.CDS.79 and (g.29871.CDS.585 or g.29871.CDS.584))	0	1000	0	Transport, extracellular
MAN6PI	mannose-6-phosphate isomerase	man6p[c] <=> f6p[c]	g.29871.CDS.410	-1000	1000	0	Fructose and mannose metabolism
MANA4	Alpha-galactosidase (EC 3.2.1.22)	h2o[c] + mantr[c] <=> gal[c] + melib[c]	(g.29871.CDS.2541 or g.29871.CDS.2987)	-1000	1000	0	Plant polysaccharide degradation
MANpts	D-mannose transport via PEP:Pyr PTS	pep[c] + man[e] -> pyr[c] + man6p[c]	(g.29871.CDS.898 or g.29871.CDS.1124 or g.29871.CDS.1751 or ((g.29871.CDS.1065 or g.29871.CDS.203) and g.29871.CDS.255 and (g.29871.CDS.35 or g.29871.CDS.1222) and g.29871.CDS.79 and (g.29871.CDS.1189 or g.29871.CDS.324 or g.29871.CDS.1509 or g.29871.CDS.203 or g.29871.CDS.1436)))	0	1000	0	Transport, extracellular
MBDGBG	beta-glucosidase	h2o[c] + mbdg[c] <=> glc_D[c] + meoh[c]	(g.29871.CDS.2660 or g.29871.CDS.2749 or g.29871.CDS.6 or g.29871.CDS.1454)	-1000	1000	0	Starch and sucrose metabolism
MCLOR	3-Mercaptolactate:NAD+ oxidoreductase	nad[c] + mercplac[c] <=> h[c] + nadh[c] + mercppyr[c]	(g.29871.CDS.2303 or g.29871.CDS.2204)	-1000	1000	0	Methionine and cysteine metabolism
MCOATA	Malonyl-CoA-ACP transacylase	ACP[c] + malcoa[c] <=> coa[c] + malACP[c]	g.29871.CDS.252	-1000	1000	0	Fatty acid oxidation
ME1	malic enzyme (NAD)	nad[c] + mal_L[c] -> nadh[c] + co2[c] + pyr[c]	g.29871.CDS.1402	0	1000	0	Citric acid cycle
MECDPDH2	2C-methyl-D-erythritol 2,4 cyclodiphosphate dehydratase	nadh[c] + 2mecdp[c] -> h2o[c] + nad[c] + h2mb4p[c]		0	1000	0	Terpenoid backbone biosynthesis
MECDPS	2-C-methyl-D-erythritol 2,4-cyclodiphosphate synthase	2p4c2me[c] -> cmp[c] + 2mecdp[c]		0	1000	0	Terpenoid backbone biosynthesis
MEPCT	2-C-methyl-D-erythritol 4-phosphate cytidylyltransferase	h[c] + ctp[c] + 2me4p[c] -> ppi[c] + 4c2me[c]		0	1000	0	Terpenoid backbone biosynthesis
METALA1c	Hydrolysis of L-methionyl-L-alanine	h2o[c] + metala[c] <=> ala_L[c] + met_L[c]	(g.29871.CDS.72 or g.29871.CDS.24 or g.29871.CDS.1742 or g.29871.CDS.1568 or g.29871.CDS.1742)	-1000	1000	0	Peptide metabolism
METALAabc	L-methionyl-L-alanine transport via ABC system	h2o[c] + atp[c] + metala[e] -> h[c] + adp[c] + pi[c] + metala[c]	(g.29871.CDS.131 or g.29871.CDS.1955 or g.29871.CDS.1022 or g.29871.CDS.823 or g.29871.CDS.1876 or g.29871.CDS.152 or g.29871.CDS.352 or g.29871.CDS.1917)	0	1000	0	Transport, extracellular
METAT	methionine adenosyltransferase	h2o[c] + atp[c] + met_L[c] -> pi[c] + ppi[c] + amet[c]	g.29871.CDS.238	0	1000	0	Methionine and cysteine metabolism
METDabc	D-methionine transport via ABC system	h2o[c] + atp[c] + met_D[e] -> h[c] + adp[c] + pi[c] + met_D[c]	(Unknown and (g.29871.CDS.2294 or g.29871.CDS.964 or g.29871.CDS.2713 or g.29871.CDS.526) and (g.29871.CDS.633 or g.29871.CDS.954 or g.29871.CDS.2255))	0	1000	0	Transport, extracellular
METSOX1abc	L-methionine S-oxide transport via ABC system	h2o[c] + atp[c] + metsox_S_L[e] -> h[c] + adp[c] + pi[c] + metsox_S_L[c]	((g.29871.CDS.2294 or g.29871.CDS.964 or g.29871.CDS.2713 or g.29871.CDS.526) and (g.29871.CDS.633 or g.29871.CDS.2255 or g.29871.CDS.954) and Unknown)	0	1000	0	Transport, extracellular
METSOX2abc	L-methionine R-oxide transport via ABC system	h2o[c] + atp[c] + metsox_R_L[e] -> h[c] + adp[c] + pi[c] + metsox_R_L[c]	((g.29871.CDS.633 or g.29871.CDS.954 or g.29871.CDS.2255) and (g.29871.CDS.2294 or g.29871.CDS.964 or g.29871.CDS.2713 or g.29871.CDS.526) and Unknown)	0	1000	0	Transport, extracellular
METSOXR1r	L-methionine-S-oxide reductase, reversible	trdrd[c] + metsox_S_L[c] <=> h2o[c] + trdox[c] + met_L[c]	(g.29871.CDS.2724 or g.29871.CDS.346 or g.29871.CDS.2678)	-1000	1000	0	Transport, extracellular
METabc	L-methionine transport via ABC system	h2o[c] + atp[c] + met_L[e] -> h[c] + adp[c] + pi[c] + met_L[c]	((g.29871.CDS.2713 or g.29871.CDS.526 or g.29871.CDS.964 or g.29871.CDS.2294) and (g.29871.CDS.633 or g.29871.CDS.2255 or g.29871.CDS.954) and Unknown)	0	1000	0	Transport, extracellular
METt2r	L-methionine reversible transport via proton symport	h[e] + met_L[e] <=> h[c] + met_L[c]		-1000	1000	0	Transport, extracellular
MEVK1c	mevalonate kinase (atp) cytosol	atp[c] + mev_R[c] -> h[c] + adp[c] + 5pmev[c]	(g.29871.CDS.568 or g.29871.CDS.973)	0	1000	0	Squalene and cholesterol synthesis
MG2abc	magnesium transport via ABC system	h2o[c] + atp[c] + mg2[e] -> h[c] + adp[c] + pi[c] + mg2[c]	Unknown	0	1000	0	Transport, extracellular
MGSA	methylglyoxal synthase	dhap[c] -> pi[c] + mthgxl[c]	g.29871.CDS.1180	0	1000	0	Pyruvate metabolism
MGt5	magnesium transport in/out via permease (no H+)	mg2[c] <=> mg2[e]	(g.29871.CDS.1321 or g.29871.CDS.636)	-1000	1000	0	Transport, extracellular
MI1PP	myo-inositol 1-phosphatase	h2o[c] + mi1p_D[c] -> pi[c] + inost[c]	g.29871.CDS.2137	0	1000	0	Inositol phosphate metabolism
MI3PP	myo-inositol 3-phosphatase	h2o[c] + mi3p_D[c] -> pi[c] + inost[c]	g.29871.CDS.2137	0	1000	0	Inositol phosphate metabolism
MI4PP	myo-inositol 4-phosphatase	h2o[c] + mi4p_D[c] -> pi[c] + inost[c]	g.29871.CDS.2137	0	1000	0	Inositol phosphate metabolism
MK8t	Menaquinone secretion/ uptake (menaquinone 8)	mqn8[c] <=> mqn8[e]		-1000	1000	0	Transport, extracellular
MLTG1	Maltodextrin glucosidase (maltotriose)	h2o[c] + malttr[c] -> glc_D[c] + malt[c]	g.29871.CDS.1504	0	1000	0	Starch and sucrose metabolism
MLTG2	Maltodextrin glucosidase (maltotetraose)	h2o[c] + maltttr[c] -> glc_D[c] + malttr[c]	g.29871.CDS.1504	0	1000	0	Starch and sucrose metabolism
MLTG3	Maltodextrin glucosidase (maltopentaose)	h2o[c] + maltpt[c] -> glc_D[c] + maltttr[c]	g.29871.CDS.1504	0	1000	0	Starch and sucrose metabolism
MLTG4	Maltodextrin glucosidase (maltohexaose)	h2o[c] + malthx[c] -> glc_D[c] + maltpt[c]	g.29871.CDS.1504	0	1000	0	Starch and sucrose metabolism
MLTG5	Maltodextrin glucosidase (maltoheptaose)	h2o[c] + malthp[c] -> glc_D[c] + malthx[c]	g.29871.CDS.1504	0	1000	0	Starch and sucrose metabolism
MLTP4	Maltose phosphorylase	pi[c] + malt[c] <=> glc_D[c] + g1p_B[c]	(Unknown and g.29871.CDS.936)	-1000	1000	0	Starch and sucrose metabolism
MMSAD5	3-Oxopropanoate:NADP+ oxidoreductase (decarboxylating, CoA-acetylating)	coa[c] + nadp[c] + msa[c] <=> h[c] + nadph[c] + malcoa[c]	g.29871.CDS.1230	-1000	1000	0	Propanoate metabolism
MNLpts	mannitol transport via PEP:Pyr PTS	pep[c] + mnl[e] -> pyr[c] + mnl1p[c]	(Unknown and g.29871.CDS.79 and Unknown and g.29871.CDS.255 and Unknown)	0	1000	0	Transport, extracellular
MNabc	manganese transport via ABC system	h2o[c] + atp[c] + mn2[e] -> h[c] + adp[c] + pi[c] + mn2[c]	(g.29871.CDS.267 and Unknown and g.29871.CDS.387 and g.29871.CDS.498)	0	1000	0	Transport, extracellular
MNt2	manganese transport in via proton symport	h[e] + mn2[e] -> h[c] + mn2[c]	(g.29871.CDS.1293 or g.29871.CDS.1556 or g.29871.CDS.3030)	0	1000	0	Transport, extracellular
MOHMT	3-methyl-2-oxobutanoate hydroxymethyltransferase	h2o[c] + 3mob[c] + mlthf[c] -> 2dhp[c] + thf[c]	g.29871.CDS.2979	0	1000	0	CoA synthesis
MTAN	methylthioadenosine nucleosidase	h2o[c] + 5mta[c] -> ade[c] + 5mtr[c]	(g.29871.CDS.364 and g.29871.CDS.364)	0	1000	0	Arginine and Proline Metabolism
MTHFC	methenyltetrahydrofolate cyclohydrolase	h2o[c] + methf[c] <=> h[c] + 10fthf[c]	(g.29871.CDS.2289 or (g.29871.CDS.610 and g.29871.CDS.610))	-1000	1000	0	Folate metabolism
MTHFD	methylenetetrahydrofolate dehydrogenase (NADP)	nadp[c] + mlthf[c] <=> nadph[c] + methf[c]	(g.29871.CDS.610 and g.29871.CDS.610)	-1000	1000	0	Folate metabolism
MTHFD2	methylenetetrahydrofolate dehydrogenase (NAD)	nad[c] + mlthf[c] <=> nadh[c] + methf[c]		-1000	1000	0	Folate metabolism
MTHPTGHM	5 methyltetrahydropteroyltriglutamate homocysteine S methyltransferase	hcys_L[c] + 5mthglu[c] -> met_L[c] + thglu[c]	(1140001.3.peg.1241 or 1140001.3.peg.270)	0	1000	0	Methionine and cysteine metabolism
NACASPAH	N-Acetyl-L-aspartate amidohydrolase	h2o[c] + Nacasp[c] -> ac[c] + asp_L[c]	g.29871.CDS.479	0	1000	0	Alanine and aspartate metabolism
NACt2r	Nicotinic acid transport by proton symport reversible	h[c] + nac[c] <=> h[e] + nac[e]		-1000	1000	0	Transport, extracellular
NADH10	NADH dehydrogenase (menaquinone-8 & 0 protons)	h[c] + nadh[c] + mqn8[c] -> nad[c] + mql8[c]	(g.29871.CDS.1747 or g.29871.CDS.1003)	0	1000	0	Energy metabolism
NADH5	NADH dehydrogenase (ubiquinone-8 )	h[c] + nadh[c] + q8[c] -> nad[c] + q8h2[c]	(g.29871.CDS.1003 or g.29871.CDS.1747)	0	1000	0	Energy metabolism
NADH9	NADH dehydrogenase (demethylmenaquinone-8 & 0 protons)	h[c] + 2dmmq8[c] + nadh[c] -> nad[c] + 2dmmql8[c]	(g.29871.CDS.1747 or g.29871.CDS.1003)	0	1000	0	Energy metabolism
NADK	NAD kinase	atp[c] + nad[c] -> h[c] + adp[c] + nadp[c]	g.29871.CDS.1521	0	1000	0	NAD metabolism
NADK2	NAD kinase (dTTP)	nad[c] + dttp[c] -> h[c] + nadp[c] + dtdp[c]	g.29871.CDS.1521	0	1000	0	NAD metabolism
NADN	NAD nucleosidase	h2o[c] + nad[c] -> h[c] + adprib[c] + ncam[c]		0	1000	0	NAD metabolism
NADS1	NAD synthase (nh3)	atp[c] + nh4[c] + dnad[c] -> h[c] + nad[c] + ppi[c] + amp[c]	1140001.3.peg.2535	0	1000	0	NAD metabolism
NADS2	NAD synthase (glutamine-hydrolysing)	h2o[c] + atp[c] + gln_L[c] + dnad[c] -> h[c] + glu_L[c] + nad[c] + ppi[c] + amp[c]		0	1000	0	NAD metabolism
NAPRT	NAPRTase	h[c] + prpp[c] + nac[c] -> ppi[c] + nicrnt[c]	g.29871.CDS.1420	0	1000	0	NAD metabolism
NAt3_1	sodium proton antiporter (H:NA is 1:1)	h[e] + na1[c] <=> h[c] + na1[e]	(g.29871.CDS.2006 or g.29871.CDS.2735 or ((g.29871.CDS.2735 or g.29871.CDS.2006) and Unknown))	-1000	1000	0	Transport, extracellular
NDPK1	nucleoside-diphosphate kinase (ATP:GDP)	atp[c] + gdp[c] <=> adp[c] + gtp[c]	g.29871.CDS.943	-1000	1000	0	Nucleotide interconversion
NDPK2	nucleoside-diphosphate kinase (ATP:UDP)	atp[c] + udp[c] <=> adp[c] + utp[c]	1140001.3.peg.1176	-1000	1000	0	Nucleotide interconversion
NDPK3	nucleoside-diphosphate kinase (ATP:CDP)	atp[c] + cdp[c] <=> adp[c] + ctp[c]	g.29871.CDS.943	-1000	1000	0	Nucleotide interconversion
NDPK4	nucleoside-diphosphate kinase (ATP:dTDP)	atp[c] + dtdp[c] <=> adp[c] + dttp[c]	g.29871.CDS.943	-1000	1000	0	Nucleotide interconversion
NDPK5	Nucleoside-diphosphate kinase (ATP:dGDP)	atp[c] + dgdp[c] <=> adp[c] + dgtp[c]	g.29871.CDS.943	-1000	1000	0	Nucleotide interconversion
NDPK6	Nucleoside-diphosphate kinase (ATP:dUDP)	atp[c] + dudp[c] <=> adp[c] + dutp[c]	g.29871.CDS.943	-1000	1000	0	Nucleotide interconversion
NDPK7	nucleoside-diphosphate kinase (ATP:dCDP)	atp[c] + dcdp[c] <=> adp[c] + dctp[c]	g.29871.CDS.943	-1000	1000	0	Nucleotide interconversion
NDPK8	Nucleoside-diphosphate kinase (ATP:dADP)	atp[c] + dadp[c] <=> adp[c] + datp[c]	g.29871.CDS.943	-1000	1000	0	Nucleotide interconversion
NDPK9	nucleoside-diphosphate kinase (ATP:IDP)	atp[c] + idp[c] <=> adp[c] + itp[c]	g.29871.CDS.943	-1000	1000	0	Nucleotide interconversion
NEU23	sialidase; cytosol (NEU2)	h2o[c] + gt1b_hs[c] -> acnam[c] + gd1b_hs[c]	(g.29871.CDS.6 or g.29871.CDS.1454 or g.29871.CDS.2749 or g.29871.CDS.2660)	0	1000	0	O-Glycan degradation
NH4tb	NH4tb	nh4[e] <=> nh4[c]		-1000	1000	0	Transport, extracellular
NMNAT	nicotinamide-nucleotide adenylyltransferase	h[c] + atp[c] + nmn[c] -> nad[c] + ppi[c]	g.29871.CDS.272	0	1000	0	NAD metabolism
NMNPH	NMN phosphatase	h[c] + adp[c] + nmn[c] -> atp[c] + rnam[c]	g.29871.CDS.1774	0	1000	0	NAD metabolism
NNAM	nicotinamidase	h2o[c] + ncam[c] -> nh4[c] + nac[c]	g.29871.CDS.479	0	1000	0	NAD metabolism
NNATr	nicotinate-nucleotide adenylyltransferase	h[c] + atp[c] + nicrnt[c] -> ppi[c] + dnad[c]	1140001.3.peg.1426	0	1000	0	NAD metabolism
NNDMBRT	Nicotinate-nucleotide dimethylbenzimidazole phosphoribosyltransferase	nicrnt[c] + dmbzid[c] -> h[c] + nac[c] + 5prdmbz[c]	Unknown	0	1000	0	NAD metabolism
NNDPR	nicotinate-nucleotide diphosphorylase (carboxylating)	2 h[c] + prpp[c] + quln[c] -> co2[c] + ppi[c] + nicrnt[c]	1140001.3.peg.2637	0	1000	0	NAD metabolism
NO2t2r	nitrite transport in via proton symport, reversible	h[e] + no2[e] <=> h[c] + no2[c]	g.29871.CDS.850	-1000	1000	0	Transport, extracellular
NOPHMO	R04987	h[c] + nadph[c] + o2[c] + 2oph[c] -> h2o[c] + nadp[c] + 2ohph[c]	g.29871.CDS.671	0	1000	0	Ubiquinone and other terpenoid-quinone biosynthesis
NP1_r	nucleotide phosphatase	h[c] + nac[c] + r1p[c] <=> pi[c] + nicrns[c]	(g.29871.CDS.827 or g.29871.CDS.739)	-1000	1000	0	NAD metabolism
NTD1	5'-nucleotidase (dUMP)	h2o[c] + dump[c] -> pi[c] + duri[c]		0	1000	0	Pyrimidine catabolism
NTD10	5'-nucleotidase (XMP)	h2o[c] + xmp[c] -> pi[c] + xtsn[c]		0	1000	0	Nucleotide interconversion
NTD11	5'-nucleotidase (IMP)	h2o[c] + imp[c] -> pi[c] + ins[c]		0	1000	0	Purine catabolism
NTD2	5'-nucleotidase (UMP)	h2o[c] + ump[c] -> pi[c] + uri[c]		0	1000	0	Pyrimidine catabolism
NTD4	5'-nucleotidase (CMP)	h2o[c] + cmp[c] -> pi[c] + cytd[c]		0	1000	0	Pyrimidine catabolism
NTD5	5'-nucleotidase (dTMP)	h2o[c] + dtmp[c] -> pi[c] + thymd[c]		0	1000	0	Pyrimidine catabolism
NTD6	5'-nucleotidase (dAMP)	h2o[c] + damp[c] -> pi[c] + dad_2[c]		0	1000	0	Nucleotide interconversion
NTD7	5'-nucleotidase (AMP)	h2o[c] + amp[c] -> pi[c] + adn[c]		0	1000	0	Nucleotide interconversion
NTD8	5'-nucleotidase (dGMP)	h2o[c] + dgmp[c] -> pi[c] + dgsn[c]		0	1000	0	Nucleotide interconversion
NTD9	5'-nucleotidase (GMP)	h2o[c] + gmp[c] -> pi[c] + gsn[c]		0	1000	0	Nucleotide interconversion
NTPP7	Nucleoside triphosphate pyrophosphorylase (dttp)	h2o[c] + dttp[c] -> h[c] + ppi[c] + dtmp[c]		0	1000	0	Nucleotide interconversion
NTPTP1	Nucleoside triphosphate tripolyhydrolase	h2o[c] + dgtp[c] -> pppi[c] + dgsn[c]	g.29871.CDS.1493	0	1000	0	Nucleotide interconversion
NTRARy	nitrate reductase NADPH	h[c] + nadph[c] + no3[c] -> h2o[c] + nadp[c] + no2[c]	g.29871.CDS.2236	0	1000	0	Nitrogen metabolism
O2t	o2 transport (diffusion)	o2[e] <=> o2[c]	Unknown	-1000	1000	0	Transport, extracellular
OAACLi	ITP oxaloacetate carboxy lyase adding ITP phosphoenolpyruvate forming, irreversible	oaa[c] + itp[c] -> co2[c] + pep[c] + idp[c]	g.29871.CDS.981	0	1000	0	Citric acid cycle
OAADC	oxaloacetate decarboxylase	h[c] + oaa[c] -> co2[c] + pyr[c]	(g.29871.CDS.888 or g.29871.CDS.36 or g.29871.CDS.555 or g.29871.CDS.3036 or g.29871.CDS.726)	0	1000	0	Unassigned
OBTFL	2-Oxobutanoate formate lyase	2obut[c] + coa[c] -> for[c] + ppcoa[c]	g.29871.CDS.2044	0	1000	0	Propanoate metabolism
OCBT	ornithine carbamoyltransferase	cbp[c] + orn[c] <=> h[c] + pi[c] + citr_L[c]	g.29871.CDS.1085	-1000	1000	0	Urea cycle
OCDCEAtr	fatty acid transport via diffusion	ocdcea[e] <=> ocdcea[c]		-1000	1000	0	Transport, extracellular
OIVD1r	2-oxoisovalerate dehydrogenase (acylating; 4-methyl-2-oxopentaoate)	nad[c] + coa[c] + 4mop[c] <=> nadh[c] + co2[c] + ivcoa[c]	Unknown	-1000	1000	0	Valine, leucine, and isoleucine metabolism
OIVD2	2-oxoisovalerate dehydrogenase (acylating; 3-methyl-2-oxobutanoate)	3mob[c] + nad[c] + coa[c] -> nadh[c] + co2[c] + ibcoa[c]		0	1000	0	Valine, leucine, and isoleucine metabolism
OIVD3	2-oxoisovalerate dehydrogenase (acylating; 3-methyl-2-oxopentanoate)	nad[c] + coa[c] + 3mop[c] -> nadh[c] + 2mbcoa[c] + co2[c]	Unknown	0	1000	0	Valine, leucine, and isoleucine metabolism
OMBZLM	2-Octaprenyl-6-methoxy-benzoquinol methylase	amet[c] + 2ombzl[c] -> h[c] + ahcys[c] + 2ommbl[c]		0	1000	0	Ubiquinone and other terpenoid-quinone biosynthesis
OMMBLHX3	2-Octaprenyl-3-methyl-6-methoxy-1,4-benzoquinol hydroxylase (anaerobic)	3 h2o[c] + 2 atp[c] + nad[c] + 2ommbl[c] -> 3 h[c] + 2 adp[c] + 2 pi[c] + nadh[c] + 2omhmbl[c]		0	1000	0	Ubiquinone and other terpenoid-quinone biosynthesis
OMPDC	orotidine-5'-phosphate decarboxylase	h[c] + orot5p[c] -> co2[c] + ump[c]	1140001.3.peg.564	0	1000	0	Pyrimidine synthesis
OMPHHX3	2-octaprenyl-6-methoxyphenol hydroxylase (anaerobic)	3 h2o[c] + 2 atp[c] + nad[c] + 2omph[c] -> 3 h[c] + 2 adp[c] + 2 pi[c] + nadh[c] + 2ombzl[c]		0	1000	0	Ubiquinone and other terpenoid-quinone biosynthesis
OPHBDC	Octaprenyl-hydroxybenzoate decarboxylase	h[c] + 3ophb[c] -> co2[c] + 2oph[c]	(1140001.3.peg.1777 and 1140001.3.peg.1778)	0	1000	0	Ubiquinone and other terpenoid-quinone biosynthesis
OPHHX	2-Octaprenylphenol hydroxylase	0.5 o2[c] + 2oph[c] -> 2ohph[c]	1140001.3.peg.1690	0	1000	0	Ubiquinone and other terpenoid-quinone biosynthesis
OPHHX3	2-Octaprenylphenol hydroxylase (anaerobic)	3 h2o[c] + 2 atp[c] + nad[c] + 2oph[c] -> 3 h[c] + 2 adp[c] + 2 pi[c] + nadh[c] + 2ohph[c]		0	1000	0	Ubiquinone and other terpenoid-quinone biosynthesis
ORNDC	Ornithine Decarboxylase	h[c] + orn[c] -> co2[c] + ptrc[c]	g.29871.CDS.1253	0	1000	0	Urea cycle
ORNTAC	ornithine transacetylase	glu_L[c] + acorn[c] <=> orn[c] + acglu[c]	(1140001.3.peg.1747 or 1140001.3.peg.1994 or 1140001.3.peg.590 or 1140001.3.peg.859)	-1000	1000	0	Arginine and Proline Metabolism
OROTPT	Orotidine-5'-phosphate pyrophosphate phosphoribosyltransferase	prpp[c] + orot[c] -> ppi[c] + orot5p[c]	1140001.3.peg.563	0	1000	0	Pyrimidine synthesis
P5CRyr	L-ProlineNADP+ 5-oxidoreductase	nadp[c] + pro_L[c] <=> 2 h[c] + nadph[c] + 1pyr5c[c]	1140001.3.peg.2701	-1000	1000	0	Arginine and Proline Metabolism
PAAI17P	anteisoheptadecanoyl-phosphatidic acid phosphatase	h2o[c] + paai17[c] -> pi[c] + 12daihdglyc[c]		0	1000	0	Glycerophospholipid metabolism
PAI17P	isoheptadecanoyl-phosphatidic acid phosphatase	h2o[c] + pai17[c] -> pi[c] + 12dihdglyc[c]		0	1000	0	Glycerophospholipid metabolism
PAPA180	Phosphatidate phosphatase (n-C18:0)	h2o[c] + pa180[c] -> pi[c] + 12dgr180[c]		0	1000	0	Glycerophospholipid metabolism
PAPPT2	phospho-N-acetylmuramoyl-pentapeptide-transferase (gamma-glutamate)	udcpp[c] + uGgla[c] -> ump[c] + uaGgla[c]	g.29871.CDS.780	0	1000	0	Cell wall biosynthesis
PAPPT3	phospho-N-acetylmuramoyl-pentapeptide-transferase (meso-2,6-diaminopimelate)	udcpp[c] + ugmda[c] -> ump[c] + uagmda[c]	g.29871.CDS.780	0	1000	0	Cell wall biosynthesis
PBt	Lead (Pb+2) ABC transporter	h2o[c] + atp[c] + pb[c] -> h[c] + adp[c] + pi[c] + pb[e]	(g.29871.CDS.1636 or g.29871.CDS.1146 or g.29871.CDS.2074 or g.29871.CDS.3074 or g.29871.CDS.1290 or g.29871.CDS.3117 or g.29871.CDS.642 or g.29871.CDS.2684 or g.29871.CDS.2523 or g.29871.CDS.2615)	0	1000	0	Transport, extracellular
PC8XM	precorrin-8X methylmutase	h[c] + pre8[c] -> hgbyr[c]	(g.29871.CDS.1871 or g.29871.CDS.148)	0	1000	0	Vitamin B12 metabolism
PDE1	3',5'-cyclic-nucleotide phosphodiesterase	h2o[c] + camp[c] -> h[c] + amp[c]	g.29871.CDS.396	0	1000	0	Nucleotide interconversion
PDE4	3',5'-cyclic-nucleotide phosphodiesterase	h2o[c] + 35cgmp[c] -> h[c] + gmp[c]	g.29871.CDS.396	0	1000	0	Nucleotide interconversion
PDHa	pyruvate dehydrogenase (lipoamide)	h[c] + pyr[c] + lpam[c] -> co2[c] + adhlam[c]		0	1000	0	Glycolysis/gluconeogenesis
PDHbr	pyruvate dehydrogenase (dihydrolipoamide) reversible	coa[c] + adhlam[c] <=> accoa[c] + dhlam[c]	g.29871.CDS.2746	-1000	1000	0	Glycolysis/gluconeogenesis
PDHc	pyruvate dehydrogenase (dihydrolipoamide dehydrogenase)	nad[c] + dhlam[c] -> h[c] + nadh[c] + lpam[c]	g.29871.CDS.2628	0	1000	0	Glycolysis/gluconeogenesis
PEPCK	Phosphoenolpyruvate carboxykinase (GTP)	gtp[c] + oaa[c] -> co2[c] + pep[c] + gdp[c]	g.29871.CDS.981	0	1000	0	Glycolysis/gluconeogenesis
PEPGLY	Peptidoglycan subunit synthesis	h[c] + uaagmda[c] + PGPm1[c] -> co2[c] + udcpdp[c] + PGP[c]	(g.29871.CDS.2649 or g.29871.CDS.1584 or g.29871.CDS.567)	0	1000	0	Cell wall biosynthesis
PERD	Erythronate 4-phosphate (4per) dehydrogenase	nad[c] + 4per[c] <=> h[c] + nadh[c] + ohpb[c]	1140001.3.peg.1373	-1000	1000	0	Vitamin B6 metabolism
PETHCT	phosphoethanolamine cytidyltransferase	h[c] + ctp[c] + ethamp[c] -> ppi[c] + cdpea[c]	g.29871.CDS.272	0	1000	0	Glycerophospholipid metabolism
PFK	phosphofructokinase	atp[c] + f6p[c] -> h[c] + adp[c] + fdp[c]	1140001.3.peg.1448	0	1000	0	Glycolysis/gluconeogenesis
PFK_2	Phosphofructokinase	atp[c] + tag6p_D[c] -> h[c] + adp[c] + tagdp_D[c]	((g.29871.CDS.1775 and (g.29871.CDS.1775 or g.29871.CDS.1007)) or g.29871.CDS.3 or g.29871.CDS.1497 or g.29871.CDS.553 or g.29871.CDS.955 or g.29871.CDS.104 or g.29871.CDS.92)	0	1000	0	Glycolysis/gluconeogenesis
PFK_3	ATPSedoheptulose 7-phosphate 1-phosphotransferase	atp[c] + s7p[c] -> h[c] + adp[c] + s17bp[c]	(g.29871.CDS.3 or g.29871.CDS.553 or g.29871.CDS.955 or g.29871.CDS.1497 or g.29871.CDS.104)	0	1000	0	Pentose phosphate pathway
PFL	pyruvate formate lyase	coa[c] + pyr[c] -> accoa[c] + for[c]	(g.29871.CDS.2044 or g.29871.CDS.2864)	0	1000	0	Pyruvate metabolism
PGAMT	phosphoglucosamine mutase	gam1p[c] <=> gam6p[c]	1140001.3.peg.215	-1000	1000	0	Cell wall biosynthesis
PGCDr	3-Phospho-D-glycerateNAD+ 2-oxidoreductase	nad[c] + 3pg[c] <=> h[c] + nadh[c] + 3php[c]	1140001.3.peg.1373	-1000	1000	0	Glycine, serine, alanine and threonine metabolism
PGI	glucose-6-phosphate isomerase	g6p[c] <=> f6p[c]	1140001.3.peg.46	-1000	1000	0	Glycolysis/gluconeogenesis
PGK	phosphoglycerate kinase	atp[c] + 3pg[c] <=> adp[c] + 13dpg[c]	1140001.3.peg.2003	-1000	1000	0	Glycolysis/gluconeogenesis
PGL	6-phosphogluconolactonase	h2o[c] + 6pgl[c] -> h[c] + 6pgc[c]	1140001.3.peg.1022	0	1000	0	Pentose phosphate pathway
PGM	phosphoglycerate mutase	2pg[c] <=> 3pg[c]	(1140001.3.peg.1193 or 1140001.3.peg.1537 or 1140001.3.peg.285)	-1000	1000	0	Glycolysis/gluconeogenesis
PGMT	phosphoglucomutase	g1p[c] <=> g6p[c]	(g.29871.CDS.1871 or g.29871.CDS.148 or g.29871.CDS.1729 or g.29871.CDS.213 or g.29871.CDS.183)	-1000	1000	0	Glycolysis/gluconeogenesis
PGMT2	phosphoglucomutase	g1p_B[c] <=> g6p_B[c]	(g.29871.CDS.1729 or g.29871.CDS.213 or g.29871.CDS.183 or g.29871.CDS.183 or g.29871.CDS.213 or g.29871.CDS.1729)	-1000	1000	0	Glycolysis/gluconeogenesis
PGPGT	Polyglycerol-phosphate alpha-glucosyltransferase	45 udpg[c] + prl45tca[c] <=> 45 h[c] + 45 udp[c] + prl45tcaglc[c]	g.29871.CDS.438	-1000	1000	0	Cell wall biosynthesis
PGPP180	phosphatidylglycerol phosphate phosphatase (n-C18:0)	h2o[c] + pgp180[c] -> pi[c] + pg180[c]	Unknown	0	1000	0	Glycerophospholipid metabolism
PGPPAI17	anteisoheptadecanoyl-Phosphatidylglycerophosphate phosphohydrolase	h2o[c] + pgpai17[c] -> pi[c] + pgai17[c]	Unknown	0	1000	0	Glycerophospholipid metabolism
PGPPI17	isoheptadecanoyl-Phosphatidylglycerophosphate phosphohydrolase	h2o[c] + pgpi17[c] -> pi[c] + pgi17[c]	Unknown	0	1000	0	Glycerophospholipid metabolism
PGSA120	Phosphatidylglycerol synthase (n-C12:0)	cdpdddecg[c] + glyc3p[c] -> h[c] + cmp[c] + pgp120[c]	(g.29871.CDS.2110 or g.29871.CDS.612)	0	1000	0	Glycerophospholipid metabolism
PGSA140	Phosphatidylglycerol synthase (n-C14:0)	cdpdtdecg[c] + glyc3p[c] -> h[c] + cmp[c] + pgp140[c]	(g.29871.CDS.612 or g.29871.CDS.2110)	0	1000	0	Glycerophospholipid metabolism
PGSA141	Phosphatidylglycerol synthase (n-C14:1)	cdpdtdec7eg[c] + glyc3p[c] -> h[c] + cmp[c] + pgp141[c]	(g.29871.CDS.2110 or g.29871.CDS.612)	0	1000	0	Glycerophospholipid metabolism
PGSA160	Phosphatidylglycerol synthase (n-C16:0)	cdpdhdecg[c] + glyc3p[c] -> h[c] + cmp[c] + pgp160[c]	(g.29871.CDS.612 or g.29871.CDS.2110)	0	1000	0	Glycerophospholipid metabolism
PGSA161	Phosphatidylglycerol synthase (n-C16:1)	cdpdhdec9eg[c] + glyc3p[c] -> h[c] + cmp[c] + pgp161[c]	(g.29871.CDS.612 or g.29871.CDS.2110)	0	1000	0	Glycerophospholipid metabolism
PGSA180	Phosphatidylglycerol synthase (n-C18:0)	cdpdodecg[c] + glyc3p[c] -> h[c] + cmp[c] + pgp180[c]	(g.29871.CDS.612 or g.29871.CDS.2110)	0	1000	0	Glycerophospholipid metabolism
PGSA181	Phosphatidylglycerol synthase (n-C18:1)	cdpdodec11eg[c] + glyc3p[c] -> h[c] + cmp[c] + pgp181[c]	(g.29871.CDS.612 or g.29871.CDS.2110)	0	1000	0	Glycerophospholipid metabolism
PGSAAI15	anteisopentadecanoyl-CDPdiacylglycerolsn-glycerol-3-phosphate 3-phosphatidyltransferase	cdpdaipdecg[c] + glyc3p[c] -> h[c] + cmp[c] + pgpai15[c]	(g.29871.CDS.612 or g.29871.CDS.2110)	0	1000	0	Glycerophospholipid metabolism
PGSAAI17	anteisoheptadecanoyl-CDPdiacylglycerolsn-glycerol-3-phosphate 3-phosphatidyltransferase	cdpdaihpdecg[c] + glyc3p[c] -> h[c] + cmp[c] + pgpai17[c]	(g.29871.CDS.612 or g.29871.CDS.2110)	0	1000	0	Glycerophospholipid metabolism
PGSAI14	isotetradecanoyl-CDPdiacylglycerolsn-glycerol-3-phosphate 3-phosphatidyltransferase	cdpditdecg[c] + glyc3p[c] -> h[c] + cmp[c] + pgpi14[c]	(g.29871.CDS.612 or g.29871.CDS.2110)	0	1000	0	Glycerophospholipid metabolism
PGSAI15	isopentadecanoyl-CDPdiacylglycerolsn-glycerol-3-phosphate 3-phosphatidyltransferase	cdpdipdecg[c] + glyc3p[c] -> h[c] + cmp[c] + pgpi15[c]	(g.29871.CDS.612 or g.29871.CDS.2110)	0	1000	0	Glycerophospholipid metabolism
PGSAI16	isohexadecanoyl-CDPdiacylglycerolsn-glycerol-3-phosphate 3-phosphatidyltransferase	cdpdihdecg[c] + glyc3p[c] -> h[c] + cmp[c] + pgpi16[c]	(g.29871.CDS.2110 or g.29871.CDS.612)	0	1000	0	Glycerophospholipid metabolism
PGSAI17	isoheptadecanoyl-CDPdiacylglycerolsn-glycerol-3-phosphate 3-phosphatidyltransferase	cdpdihpdecg[c] + glyc3p[c] -> h[c] + cmp[c] + pgpi17[c]	(g.29871.CDS.612 or g.29871.CDS.2110)	0	1000	0	Glycerophospholipid metabolism
PHETA1	phenylalanine transaminase	akg[c] + phe_L[c] <=> glu_L[c] + phpyr[c]	g.29871.CDS.1992	-1000	1000	0	Phenylalanine metabolism
PHEt2r	L-phenylalanine reversible transport via proton symport	h[e] + phe_L[e] <=> h[c] + phe_L[c]		-1000	1000	0	Transport, extracellular
PIabc	phosphate transport via ABC system	h2o[c] + atp[c] + pi[e] -> h[c] + adp[c] + 2 pi[c]	(g.29871.CDS.1443 and (g.29871.CDS.1288 or g.29871.CDS.1736) and (g.29871.CDS.1678 or g.29871.CDS.1314) and g.29871.CDS.1404)	0	1000	0	Transport, extracellular
PLPS	Pyridoxine biosynthesis glutamine amidotransferase	ru5p_D[c] + gln_L[c] + g3p[c] -> 3 h2o[c] + h[c] + glu_L[c] + pi[c] + pydx5p[c]	Unknown	0	1000	0	Vitamin B6 metabolism
PMEVKc	phosphomevalonate kinase, cytosol	atp[c] + 5pmev[c] -> adp[c] + 5dpmev[c]	g.29871.CDS.50	0	1000	0	Squalene and cholesterol synthesis
PMPK	phosphomethylpyrimidine kinase	atp[c] + 4ampm[c] -> adp[c] + 2mahmp[c]	(1140001.3.peg.486 or 1140001.3.peg.910)	0	1000	0	Thiamine metabolism
PMTCOATA	hexadecanoyl-ACP[acyl-carrier-protein] transferase	coa[c] + palmACP[c] <=> ACP[c] + pmtcoa[c]	g.29871.CDS.252	-1000	1000	0	Glycerophospholipid metabolism
PNP	purine-nucleoside phosphorylase	pi[c] + rnam[c] <=> h[c] + ncam[c] + r1p[c]	(g.29871.CDS.827 or g.29871.CDS.739)	-1000	1000	0	NAD metabolism
PNTK	pantothenate kinase	atp[c] + pnto_R[c] -> h[c] + adp[c] + 4ppan[c]	1140001.3.peg.1524	0	1000	0	CoA synthesis
PNTOt4	Pantothenate sodium symporter	na1[e] + pnto_R[e] -> na1[c] + pnto_R[c]	Unknown	0	1000	0	Transport, extracellular
POR4	Pyruvate-flavodoxin oxidoreductase (EC 1.2.7.-)	co2[c] + accoa[c] + fdxrd[c] <=> h[c] + coa[c] + pyr[c] + fdxox[c]	g.29871.CDS.1395	-1000	1000	0	Pyruvate metabolism
PPA	inorganic diphosphatase	h2o[c] + ppi[c] -> h[c] + 2 pi[c]	g.29871.CDS.2470	0	1000	0	Oxidative phosphorylation
PPA2	inorganic triphosphatase	h2o[c] + pppi[c] -> h[c] + pi[c] + ppi[c]		0	1000	0	Miscellaneous
PPAKr	Propionate kinase	adp[c] + ppap[c] <=> atp[c] + ppa[c]	g.29871.CDS.73	-1000	1000	0	Propanoate metabolism
PPAt2	propionate transporter, irreversible	ppa[c] -> ppa[e]		0	1000	0	Transport, extracellular
PPAt2r	Propionate transport via proton symport reversible	h[c] + ppa[c] <=> h[e] + ppa[e]		-1000	1000	0	Transport, extracellular
PPCDC	phosphopantothenoylcysteine decarboxylase	h[c] + 4ppcys[c] -> co2[c] + pan4p[c]	1140001.3.peg.1231	0	1000	0	CoA synthesis
PPCKr	phosphoenolpyruvate carboxykinase	atp[c] + oaa[c] <=> adp[c] + co2[c] + pep[c]	(1140001.3.peg.991 or 1140001.3.peg.992)	-1000	1000	0	Citric acid cycle
PPHTDK	geranylgeranyltransferase	pphtd[c] <=> ppi[c] + phytn[c]	g.29871.CDS.2404	-1000	1000	0	Terpenoid backbone biosynthesis
PPHTDT	geranylgeranyltransferase	pphtd[c] <=> ppi[c] + 15phytn[c]	g.29871.CDS.2404	-1000	1000	0	Terpenoid backbone biosynthesis
PPIACPT	Pyrophosphate:acetate phosphotransferase	ppi[c] + ac[c] -> pi[c] + actp[c]	g.29871.CDS.1908	0	1000	0	Pyruvate metabolism
PPM	phosphopentomutase	r1p[c] <=> r5p[c]	(g.29871.CDS.563 or g.29871.CDS.1729 or g.29871.CDS.213 or g.29871.CDS.183)	-1000	1000	0	Pentose phosphate pathway
PPNCL3	phosphopantothenate-cysteine ligase	atp[c] + cys_L[c] + 4ppan[c] -> h[c] + ppi[c] + amp[c] + 4ppcys[c]	1140001.3.peg.1232	0	1000	0	CoA synthesis
PPND	prephenate dehydrogenase	nad[c] + pphn[c] -> nadh[c] + co2[c] + 34hpp[c]	1140001.3.peg.2956	0	1000	0	Tyrosine metabolism
PPND2	PrephenateNADP+ oxidoreductase(decarboxylating)	nadp[c] + pphn[c] -> nadph[c] + co2[c] + 34hpp[c]	g.29871.CDS.1382	0	1000	0	Tyrosine metabolism
PPNDH	prephenate dehydratase	h[c] + pphn[c] -> h2o[c] + co2[c] + phpyr[c]	1140001.3.peg.2959	0	1000	0	Phenylalanine metabolism
PPTT	trans-pentaprenyltranstransferase	ipdp[c] + pendp[c] -> ppi[c] + hexdp[c]	(g.29871.CDS.2247 or g.29871.CDS.2356)	0	1000	0	Terpenoid backbone biosynthesis
PRAGS	phosphoribosylglycinamide synthetase	atp[c] + gly[c] + pram[c] -> h[c] + adp[c] + pi[c] + gar[c]	1140001.3.peg.722	0	1000	0	Purine synthesis
PRAI	phosphoribosylanthranilate isomerase	pran[c] <=> 2cpr5p[c]	(1140001.3.peg.2872 and 1140001.3.peg.2873)	-1000	1000	0	Tryptophan metabolism
PRAIS	phosphoribosylaminoimidazole synthase	atp[c] + fpram[c] -> 2 h[c] + adp[c] + pi[c] + air[c]	1140001.3.peg.725	0	1000	0	Purine synthesis
PRASCSi	phosphoribosylaminoimidazolesuccinocarboxamide synthase	atp[c] + 5aizc[c] + asp_L[c] -> h[c] + adp[c] + pi[c] + 25aics[c]	1140001.3.peg.730	0	1000	0	Purine synthesis
PRFGS	phosphoribosylformylglycinamidine synthase	h2o[c] + atp[c] + gln_L[c] + fgam[c] -> h[c] + glu_L[c] + adp[c] + pi[c] + fpram[c]	(1140001.3.peg.727 and 1140001.3.peg.728 and 1140001.3.peg.729)	0	1000	0	Purine synthesis
PRO1x	L-ProlineNAD+ 5-oxidoreductase	nad[c] + pro_L[c] -> 2 h[c] + nadh[c] + 1pyr5c[c]	g.29871.CDS.2876	0	1000	0	Arginine and Proline Metabolism
PROabc	L-proline transport via ABC system	h2o[c] + atp[c] + pro_L[e] -> h[c] + adp[c] + pi[c] + pro_L[c]	(g.29871.CDS.2282 or g.29871.CDS.2834)	0	1000	0	Transport, extracellular
PRPPS	phosphoribosylpyrophosphate synthetase	atp[c] + r5p[c] <=> h[c] + amp[c] + prpp[c]	(g.29871.CDS.637 or g.29871.CDS.2328)	-1000	1000	0	Pentose phosphate pathway
PSCVT	3-phosphoshikimate 1-carboxyvinyltransferase	pep[c] + skm5p[c] <=> pi[c] + 3psme[c]	1140001.3.peg.2957	-1000	1000	0	Phenylalanine metabolism
PSD120	Phosphatidylserine decarboxylase (n-C12:0)	h[c] + ps120[c] -> co2[c] + pe120[c]		0	1000	0	Glycerophospholipid metabolism
PSD140	Phosphatidylserine decarboxylase (n-C14:0)	h[c] + ps140[c] -> co2[c] + pe140[c]		0	1000	0	Glycerophospholipid metabolism
PSD160	Phosphatidylserine decarboxylase (n-C16:0)	h[c] + ps160[c] -> co2[c] + pe160[c]		0	1000	0	Glycerophospholipid metabolism
PSD180	Phosphatidylserine decarboxylase (n-C18:0)	h[c] + ps180[c] -> co2[c] + pe180[c]	Unknown	0	1000	0	Glycerophospholipid metabolism
PSD181	Phosphatidylserine decarboxylase (n-C18:1)	h[c] + ps181[c] -> co2[c] + pe181[c]		0	1000	0	Glycerophospholipid metabolism
PSDAI17	anteisoheptadecanoyl-phosphatidylserine decarboxylase	h[c] + psai17[c] -> co2[c] + peai17[c]	Unknown	0	1000	0	Glycerophospholipid metabolism
PSDI17	isoheptadecanoyl-phosphatidylserine decarboxylase	h[c] + psi17[c] -> co2[c] + pei17[c]	Unknown	0	1000	0	Glycerophospholipid metabolism
PSSA120	Phosphatidylserine syntase (n-C12:0)	ser_L[c] + cdpdddecg[c] -> h[c] + cmp[c] + ps120[c]		0	1000	0	Glycerophospholipid metabolism
PSSA140	Phosphatidylserine syntase (n-C14:0)	ser_L[c] + cdpdtdecg[c] -> h[c] + cmp[c] + ps140[c]		0	1000	0	Glycerophospholipid metabolism
PSSA160	Phosphatidylserine syntase (n-C16:0)	ser_L[c] + cdpdhdecg[c] -> h[c] + cmp[c] + ps160[c]		0	1000	0	Glycerophospholipid metabolism
PSSA180	Phosphatidylserine syntase (n-C18:0)	ser_L[c] + cdpdodecg[c] -> h[c] + cmp[c] + ps180[c]	Unknown	0	1000	0	Glycerophospholipid metabolism
PSSA181	Phosphatidylserine syntase (n-C18:1)	ser_L[c] + cdpdodec11eg[c] -> h[c] + cmp[c] + ps181[c]		0	1000	0	Glycerophospholipid metabolism
PSSAAI17	anteisoheptadecanoyl-CDPdiacylglycerol-serine O-phosphatidyltransferase	ser_L[c] + cdpdaihpdecg[c] -> h[c] + cmp[c] + psai17[c]	Unknown	0	1000	0	Glycerophospholipid metabolism
PSSAI17	isoheptadecanoyl-CDPdiacylglycerol-serine O-phosphatidyltransferase	ser_L[c] + cdpdihpdecg[c] -> h[c] + cmp[c] + psi17[c]	Unknown	0	1000	0	Glycerophospholipid metabolism
PTA2	Phosphate acetyltransferase	pi[c] + ppcoa[c] -> coa[c] + ppap[c]	g.29871.CDS.398	0	1000	0	Propanoate metabolism
PTAr	phosphotransacetylase	pi[c] + accoa[c] <=> coa[c] + actp[c]	g.29871.CDS.398	-1000	1000	0	Pyruvate metabolism
PTPAT	Phosphopantetheine adenylyltransferase (EC 2.7.7.3)	h[c] + atp[c] + pan4p[c] -> ppi[c] + dpcoa[c]	1140001.3.peg.698	0	1000	0	CoA synthesis
PTRCabc	Putrescine-ABC transport	h2o[c] + atp[c] + ptrc[e] -> h[c] + adp[c] + pi[c] + ptrc[c]	(g.29871.CDS.646 and Unknown and Unknown and Unknown and g.29871.CDS.395 and g.29871.CDS.499 and g.29871.CDS.722)	0	1000	0	Transport, extracellular
PUNP1	purine-nucleoside phosphorylase (Adenosine)	pi[c] + adn[c] <=> ade[c] + r1p[c]	(g.29871.CDS.827 or g.29871.CDS.739)	-1000	1000	0	Nucleotide interconversion
PUNP2	purine-nucleoside phosphorylase (Deoxyadenosine)	pi[c] + dad_2[c] <=> ade[c] + 2dr1p[c]	(g.29871.CDS.827 or g.29871.CDS.739)	-1000	1000	0	Purine catabolism
PUNP3	purine-nucleoside phosphorylase (Guanosine)	pi[c] + gsn[c] <=> gua[c] + r1p[c]	(g.29871.CDS.827 or g.29871.CDS.739)	-1000	1000	0	Purine catabolism
PUNP4	purine-nucleoside phosphorylase (Deoxyguanosine)	pi[c] + dgsn[c] <=> 2dr1p[c] + gua[c]	(g.29871.CDS.739 or g.29871.CDS.827)	-1000	1000	0	Purine catabolism
PUNP5	purine-nucleoside phosphorylase (Inosine)	pi[c] + ins[c] <=> hxan[c] + r1p[c]	(g.29871.CDS.827 or g.29871.CDS.739)	-1000	1000	0	Purine catabolism
PUNP6	purine-nucleoside phosphorylase (Deoxyinosine)	pi[c] + din[c] <=> hxan[c] + 2dr1p[c]	(g.29871.CDS.827 or g.29871.CDS.739)	-1000	1000	0	Purine catabolism
PUNP7	purine-nucleoside phosphorylase (Xanthosine)	pi[c] + xtsn[c] <=> r1p[c] + xan[c]	(g.29871.CDS.739 or g.29871.CDS.827)	-1000	1000	0	Nucleotide interconversion
PYK	pyruvate kinase	h[c] + adp[c] + pep[c] -> atp[c] + pyr[c]	g.29871.CDS.893	0	1000	0	Glycolysis/gluconeogenesis
PYNP1r	pyrimidine nucleoside phosphorylase cytosine	csn[c] + r1p[c] <=> pi[c] + cytd[c]	g.29871.CDS.768	-1000	1000	0	Pyrimidine catabolism
PYNP2r	pyrimidine-nucleoside phosphorylase (uracil)	pi[c] + uri[c] <=> ura[c] + r1p[c]	g.29871.CDS.768	-1000	1000	0	Pyrimidine catabolism
PYRCT	S 2 Methyl 3 oxopropanoyl CoA pyruvate carboxyltransferase	pyr[c] + mmcoa_S[c] <=> oaa[c] + ppcoa[c]	g.29871.CDS.2692	-1000	1000	0	Propanoate metabolism
PYROX	pyruvate oxidase	h[c] + pi[c] + pyr[c] + o2[c] -> co2[c] + actp[c] + h2o2[c]	g.29871.CDS.529	0	1000	0	Pyruvate metabolism
Q8abc	Ubiquinone-8 uptake via ABC transporter	h2o[c] + atp[c] + q8[e] -> h[c] + adp[c] + pi[c] + q8[c]		0	1000	0	Transport, extracellular
QULNS	quinolinate synthase	iasp[c] + dhap[c] -> 2 h2o[c] + pi[c] + quln[c]	(1140001.3.peg.2638 and 1140001.3.peg.2639)	0	1000	0	NAD metabolism
RAFGH	Raffinose galactohydrolase	h2o[c] + raffin[c] -> gal[c] + sucr[c]	(g.29871.CDS.2541 or g.29871.CDS.2987)	0	1000	0	Plant polysaccharide degradation
RB5PE	L-ribulose-5-phosphate 3-epimerase	ru5p_L[c] <=> xu5p_L[c]	1140001.3.peg.2675	-1000	1000	0	Pentose and glucuronate interconversions
RBFK	riboflavin kinase	atp[c] + ribflv[c] -> h[c] + adp[c] + fmn[c]	1140001.3.peg.165	0	1000	0	Vitamin B2 metabolism
RBK	ribokinase	atp[c] + rib_D[c] -> h[c] + adp[c] + r5p[c]	g.29871.CDS.436	0	1000	0	Pentose phosphate pathway
RBP4E	L-ribulose-phosphate 4-epimerase	ru5p_L[c] <=> xu5p_D[c]	(g.29871.CDS.1532 or g.29871.CDS.3035)	-1000	1000	0	Pentose and glucuronate interconversions
RDH1	retinol dehydrogenase (all-trans)	nad[c] + retinol[c] <=> h[c] + nadh[c] + retinal[c]	(g.29871.CDS.860 or g.29871.CDS.429)	-1000	1000	0	Vitamin A metabolism
RE1944C	RE1944	atp[c] + lipoate[c] <=> ppi[c] + CE5656[c]	(g.29871.CDS.2149 or g.29871.CDS.828 or g.29871.CDS.1445)	-1000	1000	0	Lipoate metabolism
RHC	ribosylhomocysteinase	h2o[c] + rhcys[c] -> hcys_L[c] + rib_D[c]		0	1000	0	Methionine and cysteine metabolism
RHCCE	S-ribosylhomocysteine cleavage enzyme	rhcys[c] -> hcys_L[c] + dhptd[c]	g.29871.CDS.1330	0	1000	0	Methionine and cysteine metabolism
RIBABCte	D-ribose transport out via ABC system	h2o[c] + atp[c] + rib_D[c] -> h[c] + adp[c] + pi[c] + rib_D[e]	(g.29871.CDS.111 and Unknown and Unknown and Unknown)	0	1000	0	Transport, extracellular
RIBFLVt2r	riboflavin transport in via proton symport reversible	h[e] + ribflv[e] <=> h[c] + ribflv[c]	g.29871.CDS.2962	-1000	1000	0	Transport, extracellular
RIBabc	D-ribose transport via ABC system	h2o[c] + atp[c] + rib_D[e] -> h[c] + adp[c] + pi[c] + rib_D[c]	((Unknown and Unknown and g.29871.CDS.111 and Unknown) or g.29871.CDS.200)	0	1000	0	Transport, extracellular
RNDR1	ribonucleoside-diphosphate reductase (ADP)	adp[c] + trdrd[c] -> h2o[c] + dadp[c] + trdox[c]	(g.29871.CDS.1095 and g.29871.CDS.1954 and g.29871.CDS.56)	0	1000	0	Nucleotide interconversion
RNDR2	ribonucleoside-diphosphate reductase (GDP)	gdp[c] + trdrd[c] -> h2o[c] + dgdp[c] + trdox[c]	(g.29871.CDS.56 and g.29871.CDS.1954 and g.29871.CDS.1095)	0	1000	0	Nucleotide interconversion
RNDR3	ribonucleoside-diphosphate reductase (CDP)	cdp[c] + trdrd[c] -> h2o[c] + dcdp[c] + trdox[c]	(g.29871.CDS.1095 and g.29871.CDS.56 and g.29871.CDS.1954)	0	1000	0	Nucleotide interconversion
RNDR4	ribonucleoside-diphosphate reductase (UDP)	udp[c] + trdrd[c] -> h2o[c] + dudp[c] + trdox[c]	(g.29871.CDS.1095 and g.29871.CDS.56 and g.29871.CDS.1954)	0	1000	0	Nucleotide interconversion
RNTR1	ribonucleoside-triphosphate reductase (ATP)	atp[c] + trdrd[c] -> h2o[c] + datp[c] + trdox[c]	g.29871.CDS.666	0	1000	0	Nucleotide interconversion
RNTR2	ribonucleoside-triphosphate reductase (GTP)	gtp[c] + trdrd[c] -> h2o[c] + dgtp[c] + trdox[c]	g.29871.CDS.666	0	1000	0	Nucleotide interconversion
RNTR3	ribonucleoside-triphosphate reductase (CTP)	ctp[c] + trdrd[c] -> h2o[c] + dctp[c] + trdox[c]	g.29871.CDS.666	0	1000	0	Nucleotide interconversion
RNTR4	ribonucleoside-triphosphate reductase (UTP)	utp[c] + trdrd[c] -> h2o[c] + dutp[c] + trdox[c]	g.29871.CDS.666	0	1000	0	Nucleotide interconversion
RPE	ribulose 5-phosphate 3-epimerase	ru5p_D[c] <=> xu5p_D[c]	(g.29871.CDS.2522 or g.29871.CDS.670)	-1000	1000	0	Pentose phosphate pathway
RPI	ribose-5-phosphate isomerase	r5p[c] <=> ru5p_D[c]	1140001.3.peg.1539	-1000	1000	0	Pentose phosphate pathway
RZ5PP	alpha-ribazole 5-phosphate phosphatase	h2o[c] + 5prdmbz[c] -> pi[c] + rdmbzi[c]	Unknown	0	1000	0	Vitamin B12 metabolism
SADH	Succinylarginine dihydrolase	2 h2o[c] + 2 h[c] + sucarg[c] -> co2[c] + 2 nh4[c] + sucorn[c]	g.29871.CDS.1752	0	1000	0	Arginine and Proline Metabolism
SALCpts	salicin transport via PEP:Pyr PTS	pep[c] + salcn[e] -> salc6p[c] + pyr[c]	((g.29871.CDS.1385 or g.29871.CDS.2283 or g.29871.CDS.631) and g.29871.CDS.255 and g.29871.CDS.79 and (g.29871.CDS.2283 or g.29871.CDS.631 or g.29871.CDS.1385) and (g.29871.CDS.1385 or g.29871.CDS.2283 or g.29871.CDS.631))	0	1000	0	Transport, extracellular
SBTpts	D sorbitol transport via PEPPyr PTS	pep[c] + sbt_D[e] -> pyr[c] + sbt6p[c]	(Unknown and g.29871.CDS.255 and Unknown and Unknown and g.29871.CDS.79)	0	1000	0	Transport, extracellular
SEAHCYSHYD	Se-Adenosylselenohomocysteine hydrolase	h2o[c] + seahcys[c] -> adn[c] + selhcys[c]	g.29871.CDS.344	0	1000	0	Selenoamino acid metabolism
SELCYSTS	selanocystathionine beta-synthase	ser_L[c] + selhcys[c] -> h2o[c] + selcyst[c]	g.29871.CDS.1827	0	1000	0	Selenoamino acid metabolism
SERATi	Serine acetyltransferase (EC 2.3.1.30)	accoa[c] + ser_L[c] -> coa[c] + acser[c]	1140001.3.peg.2718	0	1000	0	Methionine and cysteine metabolism
SERt2r	L-serine reversible transport via proton symport	h[e] + ser_L[e] <=> h[c] + ser_L[c]	(g.29871.CDS.639 or g.29871.CDS.502 or g.29871.CDS.514)	-1000	1000	0	Transport, extracellular
SGAT	Stearoyl-glycerol-3-phosphate O-acyltransferase	stcoa[c] + glyc3p[c] -> coa[c] + 1odecg3p[c]	(g.29871.CDS.608 and g.29871.CDS.2720)	0	1000	0	Cell wall biosynthesis
SHEMEabc	Siroheme transport via ABC system	h2o[c] + atp[c] + sheme[e] -> h[c] + adp[c] + pi[c] + sheme[c]		0	1000	0	Transport, extracellular
SHK3Dr	shikimate dehydrogenase	h[c] + nadph[c] + 3dhsk[c] <=> nadp[c] + skm[c]	g.29871.CDS.2413	-1000	1000	0	Phenylalanine metabolism
SHKK	shikimate kinase	atp[c] + skm[c] -> h[c] + adp[c] + skm5p[c]	1140001.3.peg.2958	0	1000	0	Phenylalanine metabolism
SO4t2	sulfate transport in via proton symport	h[e] + so4[e] <=> h[c] + so4[c]	g.29871.CDS.122	-1000	1000	0	Transport, extracellular
SPMDabc	spermidine transport via ABC system	h2o[c] + atp[c] + spmd[e] -> h[c] + adp[c] + pi[c] + spmd[c]	(Unknown and Unknown and g.29871.CDS.646 and g.29871.CDS.499 and g.29871.CDS.395 and g.29871.CDS.722 and Unknown)	0	1000	0	Transport, extracellular
SPODM	superoxide dismutase	2 h[c] + 2 o2s[c] -> o2[c] + h2o2[c]	g.29871.CDS.173	0	1000	0	ROS detoxification
STCOATA	stearyl-ACP[acyl-carrier-protein] transferase	coa[c] + ocdcaACP[c] <=> ACP[c] + stcoa[c]	g.29871.CDS.252	-1000	1000	0	Glycerophospholipid metabolism
STYSGH	a-galactosidase (stachyose)	h2o[c] + stys[c] <=> gal[c] + raffin[c]	(g.29871.CDS.2987 or g.29871.CDS.2541)	-1000	1000	0	Plant polysaccharide degradation
SUCCITRDSs	N-succinyl-L-citrulline desuccinylase (spontaneous)	h2o[c] + succitr_L[c] -> h[c] + citr_L[c] + succ[c]		0	1000	0	Arginine and Proline Metabolism
SUCCt2r	succinate transport via proton symport	h[e] + succ[e] <=> h[c] + succ[c]		-1000	1000	0	Transport, extracellular
SUCD1	succinate dehydrogenase	succ[c] + fad[c] <=> fum[c] + fadh2[c]	g.29871.CDS.634	-1000	1000	0	Citric acid cycle
SUCDi	succinate dehydrogenase (irreversible)	succ[c] + q8[c] -> fum[c] + q8h2[c]	(Unknown and g.29871.CDS.634 and Unknown and Unknown and Unknown and Unknown)	0	1000	0	Citric acid cycle
SUCORNTC	N-succinyl-L-ornithine transcarbamylase	cbp[c] + sucorn[c] -> pi[c] + succitr_L[c]		0	1000	0	Arginine and Proline Metabolism
SUCR	sucrose hydrolyzing enzyme	h2o[c] + sucr[c] -> glc_D[c] + fru[c]	(g.29871.CDS.1504 or g.29871.CDS.764 or g.29871.CDS.2800 or g.29871.CDS.2023)	0	1000	0	Plant polysaccharide degradation
SUCpts	sucrose transport via PEP:Pyr PTS	pep[c] + sucr[e] -> pyr[c] + suc6p[c]	(g.29871.CDS.79 and g.29871.CDS.660 and g.29871.CDS.255 and g.29871.CDS.660)	0	1000	0	Transport, extracellular
SUDPDGT	Stearoyl-UDP-glucosyltransferase diglucosyl	udpg[c] + m12dsglyc[c] -> h[c] + udp[c] + diglcpg180[c]	Unknown	0	1000	0	Cell wall biosynthesis
SUDPMGT	Stearoyl-UDP-glucosyltransferase monoglucosyl	udpg[c] + 12dgr180[c] -> h[c] + udp[c] + m12dsglyc[c]	Unknown	0	1000	0	Cell wall biosynthesis
TAGURr	tagaturonate reductase	nad[c] + altrn[c] <=> h[c] + nadh[c] + tagur[c]	g.29871.CDS.261	-1000	1000	0	Pentose and glucuronate interconversions
TALA	transaldolase	g3p[c] + s7p[c] <=> e4p[c] + f6p[c]		-1000	1000	0	Pentose phosphate pathway
TDCOATA	tetradecanoyl-ACP[acyl-carrier-protein] transferase	coa[c] + myrsACP[c] <=> ACP[c] + tdcoa[c]	g.29871.CDS.252	-1000	1000	0	Glycerophospholipid metabolism
TDG3PACT	Tetradecanoyl-CoA(myristoyl)-glycerol-3-phosphate O-acyltransferase	tdcoa[c] + glyc3p[c] <=> coa[c] + 1tdecg3p[c]	(g.29871.CDS.608 and g.29871.CDS.2720)	-1000	1000	0	Cell wall biosynthesis
TDPDRE	dTDP-4-dehydrorhamnose 3,5-epimerase	dtdp4d6dg[c] -> dtdp4d6dm[c]	g.29871.CDS.670	0	1000	0	Nucleotide sugar metabolism
TDPDRRr	dTDP-4-dehydrorhamnose reductase, reversible	h[c] + nadph[c] + dtdp4d6dm[c] <=> nadp[c] + dtdprmn[c]	(g.29871.CDS.497 or g.29871.CDS.497)	-1000	1000	0	Lipopolysaccharide biosynthesis
TDPGDH	dTDPglucose 4,6-dehydratase	dtdpglu[c] -> h2o[c] + dtdp4d6dg[c]	g.29871.CDS.782	0	1000	0	Nucleotide sugar metabolism
TECA1S180	stearoyl-lipoteichoic acid synthesis (n=24), linked, unsubstituted	24 cdpglyc[c] + diglcpg180[c] <=> 24 h[c] + 24 cmp[c] + sttca1[c]	Unknown	-1000	1000	0	Cell wall biosynthesis
TECA1SAI17	anteisoheptadecanoyl-lipoteichoic acid synthesis (n=24), linked, unsubstituted	diglcpgai17[c] + 24 cdpglyc[c] <=> 24 h[c] + 24 cmp[c] + ai17tca1[c]	Unknown	-1000	1000	0	Cell wall biosynthesis
TECA1SI17	isoheptadecanoyl-lipoteichoic acid synthesis (n=24), linked, unsubstituted	24 cdpglyc[c] + diglcpgi17[c] <=> 24 h[c] + 24 cmp[c] + i17tca1[c]	Unknown	-1000	1000	0	Cell wall biosynthesis
TECA2S140	Myristoyl-lipoteichoic acid synthesis n=24 linked glucose substituted	24 udpg[c] + myrstca1[c] <=> 24 h[c] + 24 udp[c] + myrstcaglc[c]	g.29871.CDS.438	-1000	1000	0	Cell wall biosynthesis
TECA2S160	Palmitoyl-lipoteichoic acid synthesis n=24 linked glucose substituted	24 udpg[c] + palmtca1[c] <=> 24 h[c] + 24 udp[c] + palmtcaglc[c]	g.29871.CDS.438	-1000	1000	0	Cell wall biosynthesis
TECA2S180	Stearoyl-lipoteichoic acsd synthesis n=24 linked glucose substituted	24 udpg[c] + sttca1[c] <=> 24 h[c] + 24 udp[c] + sttcaglc[c]	g.29871.CDS.438	-1000	1000	0	Cell wall biosynthesis
TECA2SAI15	Anteisopentadecanoyl-lipoteichoic acid synthesis n=24 linked glucose substituted	24 udpg[c] + ai15tca1[c] <=> 24 h[c] + 24 udp[c] + ai15tcaglc[c]	g.29871.CDS.438	-1000	1000	0	Cell wall biosynthesis
TECA2SAI17	Anteisoheptadecanoyl-lipoteichoic acid synthesis n=24 linked glucose substituted	24 udpg[c] + ai17tca1[c] <=> 24 h[c] + 24 udp[c] + ai17tcaglc[c]	g.29871.CDS.438	-1000	1000	0	Cell wall biosynthesis
TECA2SI14	Isotetradecanoyl-lipoteichoic acid synthesis n=24 linked glucose substituted	24 udpg[c] + i14tca1[c] <=> 24 h[c] + 24 udp[c] + i14tcaglc[c]	g.29871.CDS.438	-1000	1000	0	Cell wall biosynthesis
TECA2SI15	Isopentadecanoyl-lipoteichoic acid synthesis n=24 linked glucose substituted	24 udpg[c] + i15tca1[c] <=> 24 h[c] + 24 udp[c] + i15tcaglc[c]	g.29871.CDS.438	-1000	1000	0	Cell wall biosynthesis
TECA2SI16	Isohexadecanoyl-lipoteichoic acid synthesis n=24 linked glucose substituted	24 udpg[c] + i16tca1[c] <=> 24 h[c] + 24 udp[c] + i16tcaglc[c]	g.29871.CDS.438	-1000	1000	0	Cell wall biosynthesis
TECA2SI17	Isoheptadecanoyl-lipoteichoic acid synthesis n=24 linked glucose substituted	24 udpg[c] + i17tca1[c] <=> 24 h[c] + 24 udp[c] + i17tcaglc[c]	g.29871.CDS.438	-1000	1000	0	Cell wall biosynthesis
TECA3S140	Myristoyl-lipoteichoic acid synthesis n=24 unlinked D-alanine substituted	24 atp[c] + 24 ala_D[c] + myrstca1[c] -> 24 h2o[c] + 24 ppi[c] + 24 amp[c] + myrstcaala_D[c]	g.29871.CDS.307	0	1000	0	Cell wall biosynthesis
[truncated: 407 more rows]

## Sheet: 1_C_Metabolite List
Abbreviation	Description	Charged formula	Charge	Compartment
h2o[c]	Water		0	Cytoplasm
23cump[c]	2',3'-cyclic UMP(1-)		-1	Cytoplasm
[truncated: 1,047 more rows]
