# Supplementary material for: Metabolic modeling of host–microbe interactions for therapeutics in colorectal cancer
Source: NPJ Syst Biol Appl. 2022 Jan 19;8:1. doi: 10.1038/s41540-021-00210-9 (PMC8770697; doi:10.1038/s41540-021-00210-9)
Supplement: Supplementary file 3 — Supplementary Data 2 [file 41540_2021_210_MOESM3_ESM.xlsx]

## Sheet: Index
S. No.	Content		Sheet Title	Sheet Title
1	2-A: DMEM composition		2_A
2	2-B: DMEM constrained healthy colon metabolic model		2_B_Reaction List	2_B_Metabolite List
3	2-C: DMEM constrained healthy colon metabolic model (with sink reactions)		2_C_Reaction List	2_C_Metabolite List
4	2-D: DMEM constrained CRC metabolic model		2_D_Reaction List	2_D_Metabolite List

## Sheet: 2_A
				DMEM composition
https://www.intechopen.com/books/biomedical-tissue-culture/culture-conditions-and-types-of-growth-media-for-mammalian-cells
Nutrient	Unit (mg/l)	in grams	mmol (y/z)	mmol/gDW/hr	Lower bounds
CaCl2	200	0.2	7.50751e-05	0.00023461	-0.00023461
KCl	400	0.4	0.000223564	6.98636e-05	-0.000698636	EX_k[e]
MgSO4	97.67	0.09767	3.3809e-05	0.000105653	-0.000105653	EX_so4[e]
NaCl	6400	6.4	0.00456308	0.00142596	-0.00142596	EX_na[e]
NaHCO3	3700	3.7	0.00183516	0.000573489	-0.000573489
L-ArginineHCl	84	0.084	2.00917e-05	6.27867e-05	-0.000627867
K-Ca-Pantothenate	4	0.004	3.49726e-07	0.00010929	-0.00010929
Choline Chloride	4	0.004	1.19369e-06	3.73028e-05	-0.000373028
Folic acid	4	0.004	3.77586e-07	0.000117996	-0.000117996
i-Inositol	7.2	0.0072	1.66522e-06	5.20382e-05	-0.000520382
Pyridoxine HCl	4	0.004	9.85144e-07	0.000307858	-0.000307858
Riboflavin	0.4	0.0004	4.42834e-08	0.000138386	-0.000138386
Thiamine HCl	4	0.004	6.28089e-07	0.000196278	-0.000196278
D-Glucose	4500	4.5	0.00104167	0.000325521	-0.000325521
Serum
Creatine	31mg/L	0.031	9.85028e-06	0.000307821	-0.000307821
Bilirubin(total)	4 mg/L	0.004	2.85065e-07	8.90828e-05	-0.000890828
Inorganic phosphorus	100mg/L	0.1	-4.3873e-05	0.000137103	-0.000137103
Glucose	1250mg/L	1.25	0.000289352	9.04225e-05	-0.000904225
Urea	160mg/L	0.16	0.000111	3.46875e-05	-0.000346875
Cholesterol	310μg/L	0.00031	3.3395e-08	0.000104359	-0.000104359
Cortisone	0.5μg/L	5e-07	5.77981e-11	0.000180619	-0.000180619
Testosterone	0.4μg/L	4e-07	5.77861e-11	0.000180582	-0.000180582
Progesterone	80μg/L	8e-05	1.06002e-08	3.31256e-05	-0.000331256
Prostaglandin E	6μg/L	6e-06	7.0929e-10	0.000221653	-0.000221653
Prostaglandin F	12μg/L	1.2e-05	1.41049e-09	4.40778e-05	-0.000440778
Vitamin A	90μg/L	9e-05	1.30912e-08	4.091e-05	-0.0004091
Vitamin E	1 mg/L	1e-06	9.67395e-11	0.000302311	-0.000302311
Amino acid DMEM
Nutrient	in grams	mmol (y/z)	mmol/gDW/hr	Lower bounds
Alanine	1.9	0.000888583	0.000277682	-0.000277682
Arginine	1.984	0.000474548	0.000148296	-0.000148296
Aspargine	1.9	0.000599212	0.000187254	-0.000187254
Aspartic acid	1.9	0.000594779	0.000185868	-0.000185868
Cystenine	1.963	0.000675083	0.000210963	-0.000210963
Glutamine	2.484	0.000708203	0.000221313	-0.000221313
Glutamic acid	1.9	0.000538075	0.000168149	-0.000168149
Glycine	1.93	0.00107127	0.000334772	-0.000334772
Histidine	1.942	0.000521523	0.000162976	-0.000162976
Isoleucine	2.005	0.000636882	0.000199026	-0.000199026
Leucine	2.005	0.000636882	0.000199026	-0.000199026
Lysine	2.046	0.000583155	0.000182236	-0.000182236
Methionine	1.93	0.000538946	0.000168421	-0.000168421
Phenylalanine	1.966	0.000495896	0.000154968	-0.000154968
Proline	1.9	0.000687625	0.000214883	-0.000214883
Serine	1.942	0.000769956	0.000240611	-0.000240611
Theronine	1.996	0.00069818	0.000218181	-0.000218181
Tryptophan	1.916	0.000390908	0.000122159	-0.000122159
Tyrosine	2.004	0.000460846	0.000144014	-0.000144014
Valine	1.994	0.000709227	0.000221633	-0.000221633

## Sheet: 2_B_Reaction List
Abbreviation	Description	Reaction	GPR	Lower bound	Upper bound	Objective	Subsystem	Notes	EC Number	References	KEGG ID
10FTHF5GLUtl	5-Glutamyl-10Fthf Transport, Lysosomal	10fthf5glu[c] -> 10fthf5glu[l]		0	1000	0	Transport, lysosomal	carrier-mediated transport - but which and how is unknown IT		PMID:11375437
10FTHF5GLUtm	5-Glutamyl-10Fthf Transport, Mitochondrial	10fthf5glu[m] -> 10fthf5glu[c]		0	1000	0	Transport, mitochondrial	mechanism is unknown IT		PMID:11375437
10FTHF6GLUtl	6-Glutamyl-10Fthf Transport, Lysosomal	10fthf6glu[c] -> 10fthf6glu[l]		0	1000	0	Transport, lysosomal	carrier-mediated transport - but which and how is unknown IT		PMID:11375437
10FTHF6GLUtm	6-Glutamyl-10Fthf Transport, Mitochondrial	10fthf6glu[m] -> 10fthf6glu[c]		0	1000	0	Transport, mitochondrial	mechanism is unknown IT		PMID:11375437
10FTHF7GLUtl	7-Glutamyl-10Fthf Transport, Lysosomal	10fthf7glu[c] -> 10fthf7glu[l]		0	1000	0	Transport, lysosomal	carrier-mediated transport - but which and how is unknown IT		PMID:11375437
10FTHF7GLUtm	7-Glutamyl-10Fthf Transport, Mitochondrial	10fthf7glu[m] -> 10fthf7glu[c]		0	1000	0	Transport, mitochondrial	mechanism is unknown IT		PMID:11375437
10FTHFtl	10-Formyltetrahydrofolate Lysosomal Transport via Diffusion	10fthf[c] <=> 10fthf[l]		-1000	1000	0	Transport, lysosomal	NCD, IT		PMID:11375437
10FTHFtm	10-Formyltetrahydrofolate Mitochondrial Transport via Diffusion	10fthf[c] <=> 10fthf[m]		-1000	1000	0	Transport, mitochondrial	NCD		PMID:11375437
13DAMPPOX	1, 3-Diaminopropane:Oxygen Oxidoreductase (Deaminating)	13dampp[c] + h2o[c] + o2[c] -> bamppald[c] + h2o2[c] + nh4[c]	8639.1 or 26.1 or 314.2 or 314.1	0	1000	0	Beta-Alanine metabolism	SAB	1.4.3.6	PMID:15035803,PMID:8920635,PMID:9653080
1MNCAMti	N1-Methylnicotinamide Transport	h2o[c] + 1mncam[c] + atp[c] -> h[c] + 1mncam[e] + adp[c] + pi[c]		0	1000	0	Transport, extracellular	IT based on information in Bender, 2003, 2nd Ed., Nutritional Biochemistry of the Vitamins, p. 206
1PPDCRp	Delta1-Piperideine-2-Carboxylate Reductase, Perixosomal	h[x] + 1pipdn2c[x] + nadh[x] -> Lpipecol[x] + nad[x]		0	1000	0	Lysine metabolism	MM		PMID:10485319,PMID:10772957
2AMACHYD	2-Aminoacrylate Hydrolysis	h2o[c] + 2amac[c] -> nh4[c] + pyr[c]	10993.1	0	1000	0	Glycine, serine, alanine, and threonine metabolism	SAB see PMID 500639: this reaction is spontaneous		PMID:500639
2AMACSULT	2-Aminoacrylate Sulfotransferase	2amac[c] + nadph[c] + paps[c] -> nadp[c] + Lcyst[c] + pap[c]	6818.1	0	1000	0	Methionine and cysteine metabolism	-this is a lumped rxn w/ an inferred reduction rxn that occurs in conjunction w/ sulfotransferase step; this reduction step has to occur in order for the transformation (2amac-->Lcyst) to be valid -used NADPH as electron donor since it is a common cofactor involved in biosynthetic steps utilizing oxygen (see Neema for further explanations) MM		PMID:3346220,PMID:6351723
2AMADPTm	L-2-Aminoadipate Shuttle (Cytosol/Mitochondria)	L2aadp[c] + akg[m] -> L2aadp[m] + akg[c]	89874.1	0	1000	0	Lysine metabolism	SAB PMID 11083877		PMID:11083877
2DR1PP	2-Deoxy-D-Ribose 1-Phosphate Phosphorylase	h2o[c] + 2dr1p[c] -> pi[c] + drib[c]		0	1000	0	Pyrimidine catabolism	NCD	3.1.3.10	PMID:9693094
2HBO	2-Hydroxybutyrate:NAD+ Oxidoreductase	nad[c] + 2hb[c] <=> h[c] + nadh[c] + 2obut[c]	92483.1 or 3948.2 or 55293.1 or (3945.1 and 3939.1) or 3939.1 or 160287.1 or 3945.1 or 3948.1	-1000	1000	0	Propanoate metabolism	NCD	1.1.1.27	PMID:10108,PMID:21765
2HBt2	2-Hydroxybutyrate Symport with Proton	h[e] + 2hb[e] <=> h[c] + 2hb[c]	9123.1 or 9194.1 or 6566.1	-1000	1000	0	Transport, extracellular	NCD		PMID:10510291,PMID:11101640,PMID:12739169,PMID:7835905,PMID:8476015,PMID:9425115,PMID:9508842,PMID:9649795,PMID:9786900,PMID:9824713
2HCO3_NAt	Bicarbonate Transport (Na/Hco3 1:2 Symport)	2 hco3[e] + na1[e] <=> 2 hco3[c] + na1[c]	57835.3 or 8671.1 or 57835.2 or 57835.1 or 57835.4	-1000	1000	0	Transport, extracellular	MM		PMID:14722772
2MCITt	2-Methylcitrate Transport via Diffusion	2mcit[c] <=> 2mcit[e]		-1000	1000	0	Transport, extracellular	MM		PMID:426765
2OXOADOXm	2-Oxoadipate:Lipoamde 2-Oxidoreductase (Decarboxylating And Acceptor-Succinylating), Mitochondrial	nad[m] + 2oxoadp[m] + coa[m] -> nadh[m] + co2[m] + glutcoa[m]	(4967.2 and 1738.1 and 8050.1 and 1743.1) or (4967.1 and 1738.1 and 8050.1 and 1743.1)	0	1000	0	Lysine metabolism	SAB	2.3.1.61
2OXOADPTm	2-Oxoadipate Shuttle (Cytosol/Mitochondria)	akg[m] + 2oxoadp[c] <=> akg[c] + 2oxoadp[m]	89874.1	-1000	1000	0	Tryptophan metabolism	SAB PMID 11083877		PMID:11083877
34DHOXPEGOX	3, 4-Dihydroxyphenylethyleneglycol:NAD+ Oxidoreductase	h[c] + nadh[c] + 34dhmald[c] <=> nad[c] + 34dhoxpeg[c]	130.1 or 127.1 or (125.1 and 124.1) or 131.1 or (126.1 and 124.1) or 128.1 or 137872.1 or (125.1 and 126.1)	-1000	1000	0	Tyrosine metabolism	SAB	1.1.1.1	PMID:3466164
34DHOXPEGt	3, 4-Dihydroxyphenylethyleneglycol Transport (Diffusion)	34dhoxpeg[c] <=> 34dhoxpeg[e]		-1000	1000	0	Transport, extracellular	SAB		PMID:7473774
34DHPHAMT	3, 4-Dihydroxyphenylacetate:Amet O-Methyltransferase	34dhpha[c] + amet[c] -> h[c] + ahcys[c] + homoval[c]	1312.1 or 1312.2	0	1000	0	Tyrosine metabolism	SAB	2.1.1.6	PMID:1847521
34DHPHEt	3, 4-Dihydroxy-L-Phenylalanine Transport	34dhphe[e] <=> 34dhphe[c]	117247.1	-1000	1000	0	Transport, extracellular	NCD		PMID:11827462
34DHPLACOX	3, 4-Dihydroxyphenylacetaldehyde:NAD+ Oxidoreductase	h2o[c] + nad[c] + 34dhpac[c] -> 2 h[c] + nadh[c] + 34dhpha[c]	218.1 or 222.1 or 220.1 or 221.1	0	1000	0	Tyrosine metabolism	SAB	1.2.1.5	PMID:11306106,PMID:2071588
34DHPLACOX_NADP_	3, 4-Dihydroxyphenylacetaldehyde:NADP+ Oxidoreductase	h2o[c] + nadp[c] + 34dhpac[c] <=> 2 h[c] + nadph[c] + 34dhpha[c]	222.1 or 221.1 or 218.1	-1000	1000	0	Tyrosine metabolism	SAB	1.2.1.5	PMID:11306106,PMID:2071588
34DHXMANDACOX	3, 4-Dihydroxymandelaldehyde:NAD+ Oxidoreductase	h2o[c] + nad[c] + 34dhmald[c] -> 2 h[c] + nadh[c] + 34dhoxmand[c]	221.1 or 218.1 or 220.1	0	1000	0	Tyrosine metabolism	SAB	1.2.1.5	PMID:10424772,PMID:12616643
34DHXMANDACOX_NADP_	3, 4-Dihydroxymandelaldehyde:NADP+ Oxidoreductase	h2o[c] + nadp[c] + 34dhmald[c] <=> 2 h[c] + nadph[c] + 34dhoxmand[c]	221.1 or 222.1	-1000	1000	0	Tyrosine metabolism	SAB	1.2.1.5	PMID:10424772,PMID:12616643
34HPLFM	3- (4-Hydroxyphenyl-)Lactate Formation	h[m] + nadh[m] + 34hpp[m] -> nad[m] + 34hpl[m]		0	1000	0	Ubiquinone synthesis	IT reaction involved in formation of 4-hydroxybenzoate from tyrosine.		PMID:11583838,PMID:12232327
3AIBTm	L-3-Aminoisobutyrate Transaminase, Mitochondrial	2mop[m] + glu_L[m] <=> akg[m] + 3aib[m]	18.1 or 18.2	-1000	1000	0	Valine, leucine, and isoleucine metabolism		2.6.19.4
3AIBtmi	3-Amino-Isobutyrate Transport, Mitochondrial	3aib[m] -> 3aib[c]	18.1 or 18.2	0	1000	0	Transport, mitochondrial	4	2.6.19.4	We show in this study that the product of Slc6a18 called XT2 is a Na+- and Cl dependent neutral amino acid transporter and displays, compared with B0AT1, a lower K0.5 and a different substrate selectivity. Because of its broad transport selectivity for neutral amino acids, we suggest that it be renamed B0AT3. Exclusive to kidney, responsible for re-absorption of neutral amino acids (gly, ala, val…
3DPHBH1	Hydroxylation of 3-Decaprenyl-4-Hydroxybenzoate (NADH)	o2[m] + h[m] + nadh[m] + 3dphb[m] -> h2o[m] + nad[m] + 3dpdhb[m]		0	1000	0	Ubiquinone synthesis	Used to make Ubiquinone-10 enzyme has not been identified yet. IT		PMID:11051212
3DPHBH2	Hydroxylation of 3-Decaprenyl-4-Hydroxybenzoate (NADPH)	o2[m] + h[m] + nadph[m] + 3dphb[m] -> h2o[m] + nadp[m] + 3dpdhb[m]		0	1000	0	Ubiquinone synthesis	Used to make Ubiquinone-10 enzyme has not been identified yet. IT		PMID:11051212
3DSPHR	3-Dehydrosphinganine Reductase	h[c] + nadph[c] + 3dsphgn[c] -> nadp[c] + sphgn[c]	2531.1	0	1000	0	Sphingolipid metabolism		1.1.1.102
3HBCDm	3-Hydroxybutyryl Coenzyme A Dehydratase, Mitochondrial	h2o[m] + b2coa[m] <=> 3hbcoa_R[m]	55268.1	-1000	1000	0	Butanoate metabolism	NCD. rat gene that is homologous to the human gene encodes for this activity	4.2.1.55	PMID:9073515
3HBCOAHLm	3-Hydroxyisobutyryl Coenzyme A Hydrolase, Mitochondrial	h2o[m] + 3hibutcoa[m] -> h[m] + coa[m] + 3hmp[m]		0	1000	0	Valine, leucine, and isoleucine metabolism	MM	3.1.2.4	PMID:8824301
3HKYNAKGAT	3-Hydroxy-L-Kynurenine:2-Oxoglutarate Aminotransferase	akg[c] + hLkynr[c] -> glu_L[c] + 42A3HP24DB[c]	51166.1 or 883.1 or 51166.2	0	1000	0	Tryptophan metabolism	SAB	2.6.1.7	PMID:13357462
3HLYTCL	3-Hydroxy-L-Tyrosine Carboxy-Lyase	h[c] + 34dhphe[c] -> co2[c] + dopa[c]	1644.1	0	1000	0	Tyrosine metabolism	SAB	4.1.1.28
3M4HDXPAC	3-Methoxy-4-Hydroxyphenylacetaldehyde:NAD+ Oxidoreductase	h2o[c] + nad[c] + 3mox4hpac[c] <=> 2 h[c] + nadh[c] + homoval[c]	218.1 or 221.1 or 222.1 or 220.1	-1000	1000	0	Tyrosine metabolism	SAB	1.2.1.5	PMID:6422947,PMID:9732974
3MLDAt	3Mlda Extracellular Transport via Diffusion	3mlda[c] <=> 3mlda[e]		-1000	1000	0	Transport, extracellular	SAB	1.2.1.5	PMID:11411609
3MOBt2im	3-Methyl-2-Oxobutanoate Mitochondrial Transport via Proton Symport	h[c] + 3mob[c] -> h[m] + 3mob[m]		0	1000	0	Transport, mitochondrial	MM		PMID:8428987
3MOPt2im	3-Methyl-2-Oxopentanoate Mitochondrial Transport via Proton Symport	h[c] + 3mop[c] -> h[m] + 3mop[m]		0	1000	0	Transport, mitochondrial	MM		PMID:8428987
3MOX4HOXPGALDOX	3-Methoxy-4-Hydroxyphenylglycolaldehyde:NAD+ Oxidoreductase	h2o[c] + nad[c] + 3m4hpga[c] -> 2 h[c] + nadh[c] + 3mox4hoxm[c]	222.1 or 220.1 or 221.1 or 218.1	0	1000	0	Tyrosine metabolism	SAB	1.2.1.5
3MOX4HOXPGALDOX_NADP_	3-Methoxy-4-Hydroxyphenylglycolaldehyde:NADP+ Oxidoreductase	h2o[c] + nadp[c] + 3m4hpga[c] <=> 2 h[c] + nadph[c] + 3mox4hoxm[c]	222.1 or 220.1 or 221.1 or 218.1	-1000	1000	0	Tyrosine metabolism	SAB	1.2.1.5
3MOXTYROX	3-Methoxytyramine:Oxygen Oxidoreductase (Deaminating)	h2o[c] + o2[c] + 3moxtyr[c] -> h2o2[c] + nh4[c] + 3mox4hpac[c]	4128.1 or 4129.1	0	1000	0	Tyrosine metabolism	SAB	1.4.3.4	PMID:10867119
3SALAASPm	Cysteinesulfinate-Aspartate Mitochondrial Shuttle	3sala[m] + asp_L[c] <=> 3sala[c] + asp_L[m]	10165.1 or 8604.1	-1000	1000	0	Transport, mitochondrial	PMID:486467 MM	3.1.3.2	PMID:14598172
3SALACBOXL	3-Sulfino-L-Alanine Carboxy-Lyase	2 h[c] + 3sala[c] -> co2[c] + hyptaur[c]	51380.1 or 2571.1 or 2572.1 or 2571.2	0	1000	0	Taurine and hypotaurine metabolism	SAB	4.1.1.15
3SALAOX	Cysteinesulfinic Acid Oxidase	o2[c] + 2 h[c] + 2 3sala[c] -> 2 Lcyst[c]		0	1000	0	Taurine and hypotaurine metabolism	as described in Bender (Nutritional biochmeistry of the vitamins, 2nd edition) MM	4.1.1.15
3SALATAi	3-Sulfino-Alanine Transaminase (Irreversible)	h[c] + akg[c] + 3sala[c] -> glu_L[c] + 3snpyr[c]	2805.1	0	1000	0	Methionine and cysteine metabolism	MM. activity measured in rat, 3-sulfinoalanine is substrate found in human brain	2.6.1.1	PMID:3346220
3SALATAim	3-Sulfino-Alanine Transaminase (Irreversible), Mitochondrial	h[m] + akg[m] + 3sala[m] -> glu_L[m] + 3snpyr[m]	2806.1	0	1000	0	Methionine and cysteine metabolism	MM. activity measured in rat, 3-sulfinoalanine is substrate found in human brain	2.6.1.1	PMID:3346220
3SPYRSP	3-Sulfinopyruvate Hydrolase (Spotaneous Reaction)	h2o[c] + 3snpyr[c] -> h[c] + pyr[c] + so3[c]		0	1000	0	Methionine and cysteine metabolism	MM	2.6.1.1	PMID:3346220
3SPYRSPm	3-Sulfinopyruvate Hydrolase (Spotaneous Reaction), Mitochondrial	h2o[m] + 3snpyr[m] -> h[m] + pyr[m] + so3[m]		0	1000	0	Methionine and cysteine metabolism	MM		PMID:3346220
41R1H2MAE12BOOX	4-[ (1R)-1-Hydroxy-2- (Methylamino)Ethyl]-1, 2-Benzenediol:Oxygen Oxidoreductase (Deaminating) (Flavin-Containing)	h2o[c] + o2[c] + adrnl[c] -> h2o2[c] + 34dhmald[c] + mma[c]	4128.1 or 4129.1	0	1000	0	Tyrosine metabolism	SAB	1.4.3.4	PMID:15035803,PMID:8920635,PMID:9653080
41R2A1H12BOOX	4-[ (1R)-2-Amino-1-Hydroxyethyl]-1, 2-Benzenediol:Oxygen Oxidoreductase (Deaminating) (Flavin-Containing)	h2o[c] + o2[c] + nrpphr[c] -> h2o2[c] + nh4[c] + 34dhmald[c]	4128.1 or 4129.1	0	1000	0	Tyrosine metabolism	SAB	1.4.3.4	PMID:15035803,PMID:8920635,PMID:9653080
42A12BOOX	4- (2-Aminoethyl)-1, 2-Benzenediol:Oxygen Oxidoreductase (Deaminating) (Flavin-Containing)	h2o[c] + o2[c] + dopa[c] -> h2o2[c] + nh4[c] + 34dhpac[c]	4129.1 or 8639.1 or 26.1 or 314.2 or 314.1 or 4128.1	0	1000	0	Tyrosine metabolism	SAB	1.4.3.6	PMID:15035803,PMID:8920635,PMID:9653080
4ABUTtm	4-Aminobutanoate Mitochondrial Transport via Diffusion	4abut[c] <=> 4abut[m]		-1000	1000	0	Transport, mitochondrial	NCD	1.4.3.6	PMID:10407778
4HBZCOAFm	4-Hydroxybenzoyl Coenzyme A Formation	h2o[m] + nad[m] + coa[m] + coucoa[m] -> h[m] + nadh[m] + 4hbzcoa[m] + accoa[m]		0	1000	0	Ubiquinone synthesis	IT reaction involved in formation of 4-hydroxybenzoate from tyrosine.		PMID:11583838,PMID:12232327
4HBZFm	4-Hydroxybenzoate Formation	h2o[m] + 4hbzcoa[m] -> h[m] + coa[m] + 4hbz[m]		0	1000	0	Ubiquinone synthesis	IT reaction involved in formation of 4-hydroxybenzoate from tyrosine.		PMID:11583838,PMID:12232327
4HGLSDm	L-4-Hydroxyglutamate Semialdehyde Dehydrogenase, Mitochondrial	h2o[m] + nad[m] + 4hglusa[m] -> 2 h[m] + nadh[m] + e4hglu[m]	8659.1 or 8659.2	0	1000	0	Arginine and proline metabolism	NCD	1.5.1.12	PMID:15849464
4HOXPACDOX_NADP_	4-Hydroxyphenylacetaldehyde:NADP+ Oxidoreductase	h2o[c] + nadp[c] + 4hoxpacd[c] <=> 2 h[c] + nadph[c] + 4hphac[c]	222.1 or 220.1 or 221.1 or 218.1	-1000	1000	0	Tyrosine metabolism	SAB	1.2.1.5	PMID:3753983
4MOPt2im	4-Methyl-2-Oxopentanoate Mitochondrial Transport via Proton Symport	h[c] + 4mop[c] -> h[m] + 4mop[m]		0	1000	0	Transport, mitochondrial	MM	1.2.1.5	PMID:8428987
4MPTNLte	4-Methylpentanal Transport	4mptnl[c] <=> 4mptnl[e]		-1000	1000	0	Transport, extracellular			PMID:8428987
4MPTNLtm	4-Methylpentanal Transport, Mitochondrial	4mptnl[c] <=> 4mptnl[m]		-1000	1000	0	Transport, mitochondrial			PMID:8428987
4MTOLBUTAMIDEte	Transport of Xenobiotic	4mtolbutamide[e] <=> 4mtolbutamide[c]		-1000	1000	0	Transport, extracellular	unknown mechanism, related cyp P450 metabolism reactions NJ
4NPHSFte	Transport of Xenobiotic	4nphsf[e] <=> 4nphsf[c]		-1000	1000	0	Transport, extracellular	unknown mechanism, related cyp P450 metabolism reactions NJ. Biochemical, Rat		PMID:9344226
4NPHSULT	4-Nitrophenol Sulfotransferase	paps[c] + 4nph[c] -> h[c] + pap[c] + 4nphsf[c]	6799.1 or 6817.3 or 6799.2 or 6818.2 or 6817.2 or 6817.4 or 6817.1 or 6817.4 or 6818.3 or 6817.5	0	1000	0	Cytochrome metabolism	RS/TV (6/14/05)	2.8.2.1	PMID:11535246,PMID:15293241
4NPHte	Transport of Xenobiotic	4nph[e] <=> 4nph[c]		-1000	1000	0	Transport, extracellular	unknown mechanism, related cyp P450 metabolism reactions NJ. Physiological, Rat	2.8.2.1	PMID:8385949,PMID:9219629
4PYRDX	4-Pyridoxal Secretion	h2o[c] + atp[c] + 4pyrdx[c] -> h[c] + adp[c] + pi[c] + 4pyrdx[e]		0	1000	0	Transport, extracellular	IT Reaction correct??? (active transport)		PMID:6380540
5ADTSTSTERONEGLCte	Glucuronidated Compound Transport	h2o[c] + atp[c] + 5adtststeroneglc[c] -> h[c] + adp[c] + pi[c] + 5adtststeroneglc[e]	4363.1	0	1000	0	Transport, extracellular	presumed MDR transporter NJ. Physiological
5ADTSTSTERONEGLCtr	Glucuronidated Compound Transport	5adtststeroneglc[c] <=> 5adtststeroneglc[r]		-1000	1000	0	Transport, endoplasmic reticular	unknown mechanism, however glucuronidated metabolites need to get out of the cell NJ
5ADTSTSTERONESte	Sulfonated Testosterone Transport	5adtststerones[c] <=> 5adtststerones[e]		-1000	1000	0	Transport, extracellular	unknown mechanism - presumed excretion of sulfonated testosterone NJ
5ADTSTSTERONESULT	5Alpha-Dihydrotestosterone Sulfotransferase	paps[c] + 5adtststerone[c] -> h[c] + pap[c] + 5adtststerones[c]	6822.1 or 6818.1	0	1000	0	Steroid metabolism	NJ	2.8.2.2	PMID:1588921,PMID:16399349
5ADTSTSTERONEte	5 Alpha Dihydrotesterone Transport	5adtststerone[e] <=> 5adtststerone[c]		-1000	1000	0	Transport, extracellular	specific mechanism not known, proton dependence for trans-mit transport has been suggested, however directionality and stoichiometry has not yet been elucidated. see PMID: 12770731 and others NJ	2.8.2.2
5ADTSTSTERONEtr	5 Alpha Dihydrotesterone Intracellular Transport	5adtststerone[r] <=> 5adtststerone[c]		-1000	1000	0	Transport, endoplasmic reticular	specific mechanism not known, proton dependence for trans-mit transport has been suggested, however directionality and stoichiometry has not yet been elucidated. see PMID: 12770731 and others NJ
5AOPtm	5-Aminolevulinate Mitochondrial Transport	5aop[c] <=> 5aop[m]		-1000	1000	0	Heme synthesis	NCD. Delta-aminolevulinic acid is produced in mitochondria then converted to PBG in the cytoplasm. Could not find anything on the transporter itself.		PMID:10558864
5DHFtl	5-Glutamyl-Dhf Transport, Lysosomal	5dhf[c] -> 5dhf[l]		0	1000	0	Transport, lysosomal	carrier-mediated transport - but which and how is unknown IT		PMID:11375437
5HLTDL	5-Hydroxy-L-Tryptophan Decarboxy-Lyase	h[c] + 5htrp[c] -> co2[c] + srtn[c]	1644.1	0	1000	0	Tryptophan metabolism	SAB	4.1.1.28	PMID:1540578
5HOXINDACTO2OX	5-Hydroxyindoleacetaldehyde:Oxygen Oxidoreductase	h2o[c] + o2[c] + 5hoxindact[c] -> h2o2[c] + h[c] + 5hoxindoa[c]	316.1	0	1000	0	Tryptophan metabolism	SAB questionable--balanced, but h2o2 production is based on an obscure comment in entrez	1.2.3.1	PMID:11306106
5HTRPVESSEC	5-Hydroxy-L-Tryptophan Secretion via Secretory Vesicle (ATP Driven)	h2o[c] + atp[c] + 5htrp[c] -> h[c] + adp[c] + pi[c] + 5htrp[e]	6570.1 or 6571.1	0	1000	0	Transport, extracellular	SAB This reaction represents the ATP driven secretion of 5htrp from the cell. It leaves out the vesicle because that is not a compartment. ATP:H ratio is assumed as 1:3 for vacuolar ATPase and substrate:h ratio is 1:2. This gives a 3:2 ratio for substrate:ATP	1.13.11.52	PMID:12827358,PMID:15383652
5MTHFt	5-Methyltetrahydrofolate Transport via Receptor Binding And Protolysis	5mthf[e] <=> 5mthf[c]	2348.5 or 2348.3 or 2348.1 or 2348.6 or 2352.1 or 2348.4 or 2348.2	-1000	1000	0	Transport, extracellular	IT	1.4.3.4	PMID:15094208
5THFtl	5-Glutamyl-Thf Transport, Lysosomal	5thf[c] -> 5thf[l]		0	1000	0	Transport, lysosomal	carrier-mediated transport - but which and how is unknown IT		PMID:11375437
5THFtm	5-Glutamyl-Thf Transport, M Mitochondrial	5thf[m] -> 5thf[c]		0	1000	0	Transport, mitochondrial	unknown mechanism. IT		PMID:11375437
6DHFtl	6-Glutamyl-Dhf Transport, Lysosomal	6dhf[c] -> 6dhf[l]		0	1000	0	Transport, lysosomal	carrier-mediated transport - but which and how is unknown IT		PMID:11375437
6DHFtm	6-Glutamyl-Dhf Transport, M Mitochondrial	6dhf[m] -> 6dhf[c]		0	1000	0	Transport, mitochondrial	unknown mechanism. IT		PMID:11375437
6THFtl	6-Glutamyl-Thf Transport, Lysosomal	6thf[c] -> 6thf[l]		0	1000	0	Transport, lysosomal	carrier-mediated transport - but which and how is unknown IT		PMID:11375437
6THFtm	6-Glutamyl-Thf Transport, M Mitochondrial	6thf[m] -> 6thf[c]		0	1000	0	Transport, mitochondrial	unknown mechanism. IT		PMID:11375437
7DHCHSTEROLtr	Cholesterol Precursor Intracellular Transport	7dhchsterol[r] <=> 7dhchsterol[c]		-1000	1000	0	Transport, endoplasmic reticular	specific mechanism not known, proton dependence for trans-mit transport has been suggested, however directionality and stoichiometry has not yet been elucidated. see PMID: 12770731 and others NJ
7DHFtl	7-Glutamyl-Dhf Transport, Lysosomal	7dhf[c] -> 7dhf[l]		0	1000	0	Transport, lysosomal	carrier-mediated transport - but which and how is unknown IT		PMID:11375437
7DHFtm	7-Glutamyl-Dhf Transport, M Mitochondrial	7dhf[m] -> 7dhf[c]		0	1000	0	Transport, mitochondrial	unknown mechanism. IT		PMID:11375437
7THFtl	7-Glutamyl-Thf Transport, Lysosomal	7thf[c] -> 7thf[l]		0	1000	0	Transport, lysosomal	carrier-mediated transport - but which and how is unknown IT		PMID:11375437
7THFtm	7-Glutamyl-Thf Transport, M Mitochondrial	7thf[m] -> 7thf[c]		0	1000	0	Transport, mitochondrial	unknown mechanism. IT		PMID:11375437
A_MANASEly	Alpha-Mannosidase, Lysosomal	2 h2o[l] + m2mn[l] -> 2 man[l] + mn[l]	4125.1	0	1000	0	N-glycan degradation	NCD	3.2.1.24	PMID:8910458
A4GALTc	Lactosylceramide 4-Alpha-Galactosyltransferase	galgluside_hs[c] + udpgal[c] -> h[c] + thcrm_hs[c] + udp[c]	53947.1	0	1000	0	Sphingolipid metabolism	EC: 2.4.1.228 NJ	2.4.1.228	PMID:10748143
A4GALTg	Lactosylceramide 4-Alpha-Galactosyltransferase	galgluside_hs[g] + udpgal[g] -> h[g] + thcrm_hs[g] + udp[g]	53947.1	0	1000	0	Sphingolipid metabolism	EC: 2.4.1.228 NJ	2.4.1.228	PMID:10747952,PMID:10748143
AACTOOR	Aminoacetone:Oxygen Oxidoreductase (Deaminating) (Flavin-Containing)	h2o[c] + o2[c] + aact[c] -> h2o2[c] + nh4[c] + mthgxl[c]	8639.1	0	1000	0	Glycine, serine, alanine, and threonine metabolism		1.4.3.6	PMID:10328770,PMID:12878330
AASAD3m	L-Aminoadipate-Semialdehyde Dehydrogenase (NADH), Mitochondrial	h2o[m] + nad[m] + L2aadp6sa[m] -> 2 h[m] + L2aadp[m] + nadh[m]		0	1000	0	Lysine metabolism	MM. Found under reaction synonym name: 2-aminoadipic 6-semialdehyde dehydrogenase; Evidence was from mouse with identification of good human ortholog for U26 in the mouse that catalyzes this reaction. There was NOT evidence here specific to mitochondria, though. (Nathan Price)		PMID:15865210
AATAi	2-Aminoadipate Transaminase, Irreversible	L2aadp[c] + akg[c] <=> 2oxoadp[c] + glu_L[c]	51166.1 or 51166.2	-1000	1000	0	Lysine metabolism	MM	2.6.1.39	PMID:12126930
ABO1g	Abo Blood Group (Transferase A, Alpha 1-3-N-Acetylgalactosaminyltransferase	fucgalacglcgalgluside_hs[g] + udpacgal[g] -> h[g] + udp[g] + acgalfucgalacglcgalgluside_hs[g]	28.1	0	1000	0	Blood group synthesis	NJ	2.6.1.39	PMID:11421346,PMID:12198488,PMID:2121736
ABO2g	Abo Blood Group (Transferase A, Alpha 1-3-N-Acetylgalactosaminyltransferase	udpgal[g] + fucgalacglcgalgluside_hs[g] -> h[g] + udp[g] + galfucgalacglcgalgluside_hs[g]	28.1	0	1000	0	Blood group synthesis	NJ		PMID:11421346,PMID:12198488,PMID:2121736
ABO3g	Abo Blood Group (Transferase A, Alpha 1-3-N-Acetylgalactosaminyltransferase	udpgal[g] + fuc12gal14acglcgalgluside_hs[g] -> h[g] + udp[g] + galfuc12gal14acglcgalgluside_hs[g]	28.1	0	1000	0	Blood group synthesis	NJ		PMID:11421346,PMID:12198488,PMID:2121736
ABO4g	Abo Blood Group (Transferase A, Alpha 1-3-N-Acetylgalactosaminyltransferase	udpacgal[g] + fuc12gal14acglcgalgluside_hs[g] -> h[g] + udp[g] + acgalfuc12gal14acglcgalgluside_hs[g]	28.1	0	1000	0	Blood group synthesis	NJ		PMID:11421346,PMID:12198488,PMID:2121736
ABO5g	Abo Blood Group (Transferase A, Alpha 1-3-N-Acetylgalactosaminyltransferase	udpacgal[g] + fucgalacgalfuc12gal14acglcgalgluside_hs[g] -> h[g] + udp[g] + acgalfucgalacgalfuc12gal14acglcgalgluside_hs[g]	28.1	0	1000	0	Blood group synthesis	NJ		PMID:11421346,PMID:12198488,PMID:2121736
ABO6g	Abo Blood Group (Transferase A, Alpha 1-3-N-Acetylgalactosaminyltransferase	udpacgal[g] + fucgalacglcgal14acglcgalgluside_hs[g] -> h[g] + udp[g] + acgalfucgalacglcgal14acglcgalgluside_hs[g]	28.1	0	1000	0	Blood group synthesis	NJ		PMID:11421346,PMID:12198488,PMID:2121736
ABO7g	Abo Blood Group (Transferase A, Alpha 1-3-N-Acetylgalactosaminyltransferase	udpacgal[g] + fucgalacgalfucgalacglcgal14acglcgalgluside_hs[g] -> h[g] + udp[g] + acgalfucgalacgalfucgalacglcgal14acglcgalgluside_hs[g]	28.1	0	1000	0	Blood group synthesis	NJ		PMID:11421346,PMID:12198488,PMID:2121736
ABO8g	Abo Blood Group (Transferase A, Alpha 1-3-N-Acetylgalactosaminyltransferase	udpgal[g] + fucgalacglcgal14acglcgalgluside_hs[g] -> h[g] + udp[g] + galfucgalacglcgal14acglcgalgluside_hs[g]	28.1	0	1000	0	Blood group synthesis	NJ		PMID:11421346,PMID:12198488,PMID:2121736
ABO9g	Abo Blood Group (Transferase A, Alpha 1-3-N-Acetylgalactosaminyltransferase	2 udpgal[g] + fucfucgalacglcgalacglcgal14acglcgalgluside_hs[g] -> 2 h[g] + 2 udp[g] + galgalfucfucgalacglcgalacglcgal14acglcgalgluside_hs[g]	28.1	0	1000	0	Blood group synthesis	NJ		PMID:11421346,PMID:12198488,PMID:2121736
ABTArm	4-Aminobutyrate Transaminase, Reversible, Mitochondrial	akg[m] + 4abut[m] <=> glu_L[m] + sucsal[m]	18.1 or 18.2	-1000	1000	0	Glutamate metabolism	kh 1/6/03	2.6.19.4	PMID:10407778,PMID:7721088
ABTD	L-Arabinitol 4-Dehydrogenase	nad[c] + abt[c] <=> h[c] + nadh[c] + xylu_L[c]		-1000	1000	0	Pentose phosphate pathway	NCD	1.1.1.12	PMID:12359133,PMID:13922173,PMID:15234337
ABUTt2rL	4-Aminobutyrate Reversible Transport in via Proton Symport, Lysosomal	h[l] + 4abut[l] <=> h[c] + 4abut[c]	206358.1	-1000	1000	0	Transport, lysosomal	SAB r, lyso		PMID:11390972,PMID:11959859
ABUTt4_2_r	4-Aminobutyrate Reversible Transport in via Sodium Symport (1:2)	2 na1[e] + 4abut[e] <=> 2 na1[c] + 4abut[c]	6529.1 or 6538.1 or 6540.1 or 6539.1	-1000	1000	0	Transport, extracellular	SAB		PMID:12719981
ACACT10m	Acetyl Coenzyme A C-Acetyltransferase, Mitochondrial	coa[m] + 2maacoa[m] <=> accoa[m] + ppcoa[m]	38.1 or 3032.1 or 10449.1	-1000	1000	0	Valine, leucine, and isoleucine metabolism	MM. 2-Methyl-3-acetoacetyl-CoA excreted into urine for patients with disease deficiency	2.3.1.9	PMID:676035
ACACT1rm	Acetyl Coenzyme A C-Acetyltransferase, Mitochondrial	2 accoa[m] -> coa[m] + aacoa[m]	(3030.1 and 3032.1) or 38.1	0	1000	0	Tryptophan metabolism	TDV	2.3.1.9
ACACT1x	Acetyl Coenzyme A C-Acetyltransferase	2 accoa[x] -> coa[x] + aacoa[x]	39.1	0	1000	0	Cholesterol metabolism	NCD NJ - added peroxisomal version	2.3.1.9	PMID:11108725
ACACt2m	Acetoacetate Mitochondrial Transport via H+ Symport	h[c] + acac[c] <=> h[m] + acac[m]	6566.1	-1000	1000	0	Transport, mitochondrial	IT, TDV changed name from "tm2" to "t2m" - NCD		PMID:28726,PMID:627555
ACACT5p	Acetyl Coenzyme A C-Acyltransferase (Decanoyl Coenzyme A), Peroxisomal	coa[x] + 3oddcoa[x] -> accoa[x] + dcacoa[x]	30.1	0	1000	0	Fatty acid oxidation	NCD	2.3.1.16	PMID:1679347
ACACT8p	Acetyl Coenzyme A Acyltransferase (Hexadecanoyl Coenzyme A), Peroxisomal	coa[x] + 3ohodcoa[x] -> accoa[x] + pmtcoa[x]	30.1	0	1000	0	Fatty acid oxidation	NCD	2.3.1.16	PMID:1679347
ACACT9p	Acetyl Coenzyme A Acyltransferase (Tetracosanoyl Coenzyme A), Peroxisomal	coa[x] + 3ohxccoa[x] -> accoa[x] + ttccoa[x]	30.1	0	1000	0	Fatty acid oxidation	NCD	2.3.1.16	PMID:1679347
ACACtx	Acetoacetate Intracellular Transport Unknown Mechanism	acac[c] <=> acac[x]		-1000	1000	0	Transport, peroxisomal	unknown mechanism NJ	2.3.1.16
ACALDtm	Acetaldehyde Mitochondrial Diffusion	acald[m] <=> acald[c]		-1000	1000	0	Transport, mitochondrial	NCD		PMID:9028626
ACCOACm	Acetyl Coenzyme A Carboxylase, Beta Isoform	accoa[m] + atp[m] + hco3[m] -> h[m] + adp[m] + pi[m] + malcoa[m]	32.1	0	1000	0	Fatty acid oxidation	TDV (9/14/2004)	6.4.1.2	PMID:10677481
ACCOAgt	Acetyl Coenzyme A Transport	accoa[c] <=> accoa[g]	9197.1	-1000	1000	0	Transport, extracellular	transport between cytosol and Golgi/ER presumed presumed facilitated transport, but unknown co-substrates, see PMID: 12739170, Hirabayashi et al NJ	6.4.1.2	PMID:12739170
ACCOALm	Acetate Coenzyme A Ligase (AMP-Forming)	coa[m] + atp[m] + ppa[m] -> ppcoa[m] + amp[m] + ppi[m]	84532.1 or 79611.1	0	1000	0	Propanoate metabolism	TDV-mitochondrial version JLR- also acts on propanoate AMF- made reaction to create AMP not ADP and changed EC	6.2.1.17	PMID:11150295
ACCOAtn	Acetyl Coenzyme A Transport, Nuclear	accoa[c] <=> accoa[n]		-1000	1000	0	Transport, nuclear	NCD	6.2.1.17
ACCOAtr	Acetyl Coenzyme A Transport	accoa[c] <=> accoa[r]	9197.1	-1000	1000	0	Transport, endoplasmic reticular	transport between cytosol and Golgi/ER presumed presumed facilitated transport, but unknown co-substrates, see PMID: 12739170, Hirabayashi et al NJ changed name from ACCOArt to ACCOAtr for consistency - NCD
ACETONEt2	Acetone Transport via Proton Symport	h[e] + acetone[e] <=> h[c] + acetone[c]	6566.1 or 9123.1 or 9194.1	-1000	1000	0	Transport, extracellular	NCD		PMID:10510291,PMID:11101640,PMID:12739169,PMID:7835905,PMID:8476015,PMID:9425115,PMID:9508842,PMID:9649795,PMID:9786900,PMID:9824713
ACETONEt2m	Acetone Mitochondrial Transport via Proton Symport	h[c] + acetone[c] <=> h[m] + acetone[m]	6566.1	-1000	1000	0	Transport, mitochondrial	NCD
ACGAGBSIDEtg	Acgagbside Hs Intracellular Transport	acgagbside_hs[c] <=> acgagbside_hs[g]		-1000	1000	0	Transport, golgi apparatus	unknown mechanism for transport - however must get to other intracellular compartments (e.g. lysosome for degradation) NJ		PMID:15907394
ACGAGBSIDEtl	Acgagbside Hs Intracellular Transport	acgagbside_hs[c] <=> acgagbside_hs[l]		-1000	1000	0	Transport, lysosomal	unknown mechanism for transport - however must get to other intracellular compartments (e.g. lysosome for degradation) NJ		PMID:15907394
ACGALFUCGALACGALFUC12GAL14ACGLCGALGLUSIDEte	Blood Group Intracellular Transport	acgalfucgalacgalfuc12gal14acglcgalgluside_hs[e] <=> acgalfucgalacgalfuc12gal14acglcgalgluside_hs[c]		-1000	1000	0	Transport, extracellular	unknown mechanism, however these blood groups need to make it to the extracellular surface of cells NJ
ACGALFUCGALACGALFUC12GAL14ACGLCGALGLUSIDEtg	Blood Group Intracellular Transport	acgalfucgalacgalfuc12gal14acglcgalgluside_hs[g] <=> acgalfucgalacgalfuc12gal14acglcgalgluside_hs[c]		-1000	1000	0	Transport, golgi apparatus	unknown mechanism, however these blood groups need to make it to the extracellular surface of cells NJ
ACGALFUCGALACGALFUCGALACGLCGAL14ACGLCGALGLUSIDEte	Blood Group Intracellular Transport	acgalfucgalacgalfucgalacglcgal14acglcgalgluside_hs[e] <=> acgalfucgalacgalfucgalacglcgal14acglcgalgluside_hs[c]		-1000	1000	0	Transport, extracellular	unknown mechanism, however these blood groups need to make it to the extracellular surface of cells NJ
ACGALFUCGALACGALFUCGALACGLCGAL14ACGLCGALGLUSIDEtg	Blood Group Intracellular Transport	acgalfucgalacgalfucgalacglcgal14acglcgalgluside_hs[g] <=> acgalfucgalacgalfucgalacglcgal14acglcgalgluside_hs[c]		-1000	1000	0	Transport, golgi apparatus	unknown mechanism, however these blood groups need to make it to the extracellular surface of cells NJ
ACGALK	N-Acetylgalactosamine Kinase	atp[c] + acgal[c] -> h[c] + adp[c] + acgal1p[c]		0	1000	0	Aminosugar metabolism	NCD
ACGALK2	N-Acetylgalactosamine Kinase (ITP)	acgal[c] + itp[c] -> h[c] + acgal1p[c] + idp[c]		0	1000	0	Aminosugar metabolism	NCD
ACGALtlg	N-Acetyl-Galactosamine Intracellular Transport	acgal[g] <=> acgal[c]		-1000	1000	0	Transport, golgi apparatus	unknown mechanism - may be vesicular NJ
ACGALtly	N-Acetyl-Galactosamine Lysosomal Efflux	acgal[l] -> acgal[c]		0	1000	0	Transport, lysosomal	NCD		PMID:2784441,PMID:3753439
ACGAM6PSi	N-Acetylglucosamine-6-Phosphate Synthase	accoa[c] + gam6p[c] -> h[c] + coa[c] + acgam6p[c]	64841.1	0	1000	0	Aminosugar metabolism	NCD	2.3.1.4
ACGAMK	N-Acetylglucosamine Kinase	atp[c] + acgam[c] -> h[c] + adp[c] + acgam6p[c]	55577.1	0	1000	0	Aminosugar metabolism		2.7.1.59	PMID:10824116
ACGAMPM	Phosphoacetylglucosamine Mutase	acgam6p[c] <=> acgam1p[c]	5238.1	-1000	1000	0	Aminosugar metabolism	NCD	5.4.2.3	PMID:11004509
ACGAMtly	N-Acetyl-Glucosamine Lysosomal Efflux	acgam[l] -> acgam[c]		0	1000	0	Transport, lysosomal	NCD	5.4.2.3	PMID:2784441,PMID:3753439
ACGBGBSIDEtg	Acgbgbside Hs Intracellular Transport	acgbgbside_hs[c] <=> acgbgbside_hs[g]		-1000	1000	0	Transport, golgi apparatus	unknown mechanism for transport - however must get to other intracellular compartments (e.g. lysosome for degradation) NJ		PMID:15907394
ACGBGBSIDEtl	Acgbgbside Hs Intracellular Transport	acgbgbside_hs[c] <=> acgbgbside_hs[l]		-1000	1000	0	Transport, lysosomal	unknown mechanism for transport - however must get to other intracellular compartments (e.g. lysosome for degradation) NJ		PMID:15907394
ACGPID	N-Acetylglucosaminylphosphatidylinositol Deacetylase	h2o[c] + acgpail_hs[c] -> ac[c] + gpail_hs[c]	9487.1	0	1000	0	Phosphatidylinositol phosphate metabolism	NCD	3.5.1.89	PMID:10085243,PMID:14742432
ACHEe	Acetylcholinesterase	h2o[e] + ach[e] -> h[e] + ac[e] + chol[e]	43.1 or 43.2	0	1000	0	Glycerophospholipid metabolism	NJ	3.1.1.7	PMID:11283752,PMID:1517212
ACHtn	Acetylcholin Transport, Nuclear through Pores	ach[n] <=> ach[c]		-1000	1000	0	Transport, nuclear	it	3.1.1.7
ACITL	ATP-Citrate Lyase	atp[c] + coa[c] + cit[c] -> adp[c] + pi[c] + accoa[c] + oaa[c]	47.1 or 47.2	0	1000	0	Citric acid cycle	ATP dependent citrate lyase. Reaction is reversible in KEGG (new EC 2.3.3.8) NCD	2.3.3.8	PMID:2295639
ACNACNGAL14ACGLCGALGLUSIDEte	Blood Group Intracellular Transport	acnacngal14acglcgalgluside_hs[e] <=> acnacngal14acglcgalgluside_hs[c]		-1000	1000	0	Transport, extracellular	unknown mechanism, however these blood groups need to make it to the extracellular surface of cells NJ
ACNACNGALGBSIDEte	Acnacngalgbside Hs Transport	acnacngalgbside_hs[c] <=> acnacngalgbside_hs[e]		-1000	1000	0	Transport, extracellular	unknown mechanism for transport - intracellular transport occurs, most details are unknown - see for example Varki glycobiology text or numerous reviews (PMID: 8206147) - extracellular transport is also made available since metabolites can get to outer plasma membrane NJ		PMID:8206147
ACNACNGALGBSIDEtg	Acnacngalgbside Hs Intracellular Transport	acnacngalgbside_hs[c] <=> acnacngalgbside_hs[g]		-1000	1000	0	Transport, golgi apparatus	unknown mechanism for transport - intracellular transport occurs, most details are unknown - see for example Varki glycobiology text or numerous reviews (PMID: 8206147) NJ		PMID:8206147
ACNAM9PL	N-Acetylneuraminate 9-Phosphate Pyruvate-Lyase (Pyruvate-Phosphorylating)	h2o[c] + acmanap[c] + pep[c] -> pi[c] + acnamp[c]	54187.1	0	1000	0	Aminosugar metabolism	EC-2.5.1.56 NCD	2.5.1.56	PMID:10749855
ACNAM9PL2	N-Acetylneuraminate 9-Phosphate Pyruvate-Lyase (Pyruvate-Phosphorylating)	h2o[c] + pep[c] + man6p[c] -> pi[c] + kdnp[c]	54187.1	0	1000	0	Aminosugar metabolism	EC-2.5.1.56 NCD	2.5.1.56	PMID:10749855
ACNAMlt	N-Acetylneuraminate Transport into Lysososme	h[c] + acnam[c] <=> h[l] + acnam[l]	26503.1	-1000	1000	0	Transport, lysosomal	H symport into lysososome. See PMID: 2768261 and PMID: 10581036 ( for human evidence). Sialic acid storage disorders (due to transporter mutations) require import and export e.g. PMID: 2768266 NJ	2.5.1.56	PMID:10581036,PMID:2768261
ACNAMPH	N-Acetylneuraminate 9-Phosphate Phosphohydrolase	h2o[c] + acnamp[c] -> pi[c] + acnam[c]	140838.1 or 54.1 or 51205.1	0	1000	0	Aminosugar metabolism	NCD	3.1.3.29
ACNAMtn	N-Acetylneuraminate Nuclear Import	acnam[c] -> acnam[n]		0	1000	0	Transport, nuclear	NCD	3.1.3.29
ACNGALACGLCGAL14ACGLCGALGLUSIDEte	Blood Group Intracellular Transport	acngalacglcgal14acglcgalgluside_hs[e] <=> acngalacglcgal14acglcgalgluside_hs[c]		-1000	1000	0	Transport, extracellular	unknown mechanism, however these blood groups need to make it to the extracellular surface of cells NJ
ACNGALACGLCGAL14ACGLCGALGLUSIDEtg	Blood Group Intracellular Transport	acngalacglcgal14acglcgalgluside_hs[g] <=> acngalacglcgal14acglcgalgluside_hs[c]		-1000	1000	0	Transport, golgi apparatus	unknown mechanism, however these blood groups need to make it to the extracellular surface of cells NJ
ACNMLr	N-Acetylneuraminate Lyase (Reversible)	acnam[c] <=> pyr[c] + acmana[c]		-1000	1000	0	Aminosugar metabolism	JLR	4.1.3.3
ACOAD10m	Acyl Coenzyme A Dehydrogenase (2-Methylbutanoyl Coenzyme A), Mitochondrial	2mbcoa[m] + fad[m] -> 2mb2coa[m] + fadh2[m]	36.1 or 34.1	0	1000	0	Valine, leucine, and isoleucine metabolism	MM	1.3.99.12	PMID:11013134
ACOAD1fm	Acyl Coenzyme A Dehydrogenase (Butanoyl Coenzyme A), Mitochondrial	fad[m] + btcoa[m] -> b2coa[m] + fadh2[m]	80724.1 or 36.1 or 35.1 or 34.1 or 84129.1 or 27034.1 or 28976.1	0	1000	0	Butanoate metabolism	Assume NAD/NADH as acceptors Lumped long-chain acyl-CoA dehydrogenase (EC 1.3.99.13) This reaction is therefore equilivalent to trans-2-enoyl-CoA reductase (NAD) (EC 1.3.1.44)	1.3.99.2	PMID:2565344
ACOAD8m	Acyl Coenzyme A Dehydrogenase (Isovaleryl Coenzyme A), Mitochondrial	fad[m] + ivcoa[m] -> fadh2[m] + 3mb2coa[m]	3712.1	0	1000	0	Valine, leucine, and isoleucine metabolism	MM	1.3.99.10	PMID:9214289
ACOAD9m	Acyl Coenzyme A Dehydrogenase (Isobutyryl Coenzyme A), Mitochondrial	fad[m] + ibcoa[m] -> fadh2[m] + 2mp2coa[m]	34.1 or 27034.1	0	1000	0	Valine, leucine, and isoleucine metabolism	MM	1.3.99.12	PMID:11013134
ACOAHi	Acetyl Coenzyme A Hydrolase	h2o[c] + accoa[c] -> h[c] + coa[c] + ac[c]	134526.1	0	1000	0	Pyruvate metabolism	NCD. measured in rat brain; 78.7 % identical enzyme cloned from human liver cDNA	3.1.2.1	PMID:16951743,PMID:16951744,PMID:6109001
ACOAO7p	Acyl Coenzyme A Oxidase (Hexadecanoyl Coenzyme A), Peroxisomal	pmtcoa[x] + o2[x] -> h2o2[x] + hdd2coa[x]	51.1 or 51.2	0	1000	0	Fatty acid oxidation	NCD	1.3.3.6	PMID:7876265,PMID:8159712
ACODA	Acetylornithine Deacetylase	h2o[c] + acorn[c] -> ac[c] + orn[c]	95.1	0	1000	0	Urea cycle		3.5.1.16	PMID:2006156
ACONTm	Aconitate Hydratase	cit[m] <=> icit[m]	50.1 or 48.1	-1000	1000	0	Citric acid cycle	IF. Biochemical	4.2.1.3	PMID:10419470,PMID:17244191,PMID:17244192
ACOX22x	Acyl-Coenzyme A Oxidase 2, Branched Chain	0.5 o2[x] + fadh2[x] + dhcholoylcoa[x] -> fad[x] + thcholoylcoa[x]	8309.1	0	1000	0	Bile acid synthesis	noted in uniprot to have FAD as cofactor - further reaction specific lit evidence not found to support or contradict, see Baumgart et al PNAS (1996) 93: 13748-13753 analog as per KEGG added NJ	1.3.3.6	PMID:11181649
ACOX2x	Acyl-Coenzyme A Oxidase 2, Branched Chain	o2[x] + fadh2[x] + cholcoas[x] -> fad[x] + 2 h2o[x] + cholcoads[x]	8309.1	0	1000	0	Bile acid synthesis	noted in uniprot to have FAD as cofactor - further reaction specific lit evidence not found to support or contradict, see Baumgart et al PNAS (1996) 93: 13748-13753 NJ	1.3.3.6
ACP1_FMN_	Acid Phosphatase (FMN)	h2o[c] + fmn[c] -> pi[c] + ribflv[c]	52.1 or 52.3 or 52.2 or 55.1 or 51205.1 or 54.1	0	1000	0	Vitamin B2 metabolism	INVALID ECO TERM: IFH	3.1.3.2	PMID:8522318
ACRNtm	O-Acetylcarnintine Transport into Mitochondria via Diffusion	acrn[c] <=> acrn[m]	788.1	-1000	1000	0	Transport, mitochondrial	NCD	3.1.3.2	PMID:14598172,PMID:977593
ACS2	Acetyl Coenzyme A Synthase (Propionate)	atp[c] + coa[c] + ppa[c] -> amp[c] + ppi[c] + ppcoa[c]	55902.1 or 65985.1 or 55902.2	0	1000	0	Propanoate metabolism	AMF	6.2.1.16	PMID:10843999,PMID:12623130
ACSm	Acetyl Coenzyme A Synthetase	coa[m] + atp[m] + ac[m] -> accoa[m] + amp[m] + ppi[m]	84532.1	0	1000	0	Glycolysis/gluconeogenesis	IF	6.2.1.1	PMID:11150295,PMID:4326157
ACSRTNMT	S-Adenosyl-L-Homocysteine:N-Acetylserotonin O-Methyltransferase	amet[c] + Nacsertn[c] -> h[c] + ahcys[c] + melatn[c]	438.1	0	1000	0	Tryptophan metabolism	SAB	2.1.1.4	PMID:8397829
ACt2m	Acetate Mitochondrial Transport via Proton Symport	h[c] + ac[c] <=> h[m] + ac[m]		-1000	1000	0	Transport, mitochondrial	NCD	2.1.1.4	PMID:10198029,PMID:15755952
ACt2r	Acetate Reversible Transport via Proton Symport	h[e] + ac[e] <=> h[c] + ac[c]		-1000	1000	0	Transport, extracellular	NCD		PMID:9651205
ACtg	Acetate Transport, Golgi Apparatus	ac[c] <=> ac[g]		-1000	1000	0	Transport, golgi apparatus	NCD		PMID:15755952
ADCim	Acetoacetate Decarboxylation (Irreversible), Mitochondrial	h[m] + acac[m] -> co2[m] + acetone[m]		0	1000	0	Propanoate metabolism	TDV (Voet & Voet pg 581) Non-enzymatic decarboxylation; spontaneous reaction added "m" suffix - NCD	4.1.1.4
ADEt	Adenine Reversible Transport, Cytosol	ade[e] <=> ade[c]	3177.1	-1000	1000	0	Transport, extracellular	NCD	4.1.1.4	PMID:12006583,PMID:12838422
ADK1m	Adenylate Kinase, Mitochondrial	atp[m] + amp[m] <=> 2 adp[m]	205.3 or 205.1 or 204.1 or 204.3 or 204.2 or 205.2	-1000	1000	0	Nucleotide interconversion	NCD	2.7.4.3	PMID:11485571,PMID:195572,PMID:8843353,PMID:9434148
ADK3m	Adentylate Kinase (GTP)	amp[m] + gtp[m] <=> adp[m] + gdp[m]	50808.1	-1000	1000	0	Nucleotide interconversion	NCD		PMID:11485571
ADMDC	Adenosylmethionine Decarboxylase	h[c] + amet[c] -> co2[c] + ametam[c]	262.1	0	1000	0	Arginine and proline metabolism		4.1.1.50	PMID:2460457
ADNCYC	Adenylate Cyclase	atp[c] -> ppi[c] + camp[c]	112.1 or 55811.1 or 109.1 or 112.2 or 114.1 or 108.1 or 113.1 or 107.1 or 196883.1 or 115.1 or 111.1	0	1000	0	Nucleotide interconversion	JLR	4.6.1.1	PMID:10481931,PMID:11299302,PMID:11423534,PMID:11840511,PMID:12503609,PMID:12609998,PMID:12623444,PMID:1427768,PMID:14996950,PMID:15547246,PMID:7860067,PMID:7959689,PMID:8076676
ADNK1m	Adenosine Kinase, Mitochondrial	atp[m] + adn[m] -> h[m] + adp[m] + amp[m]		0	1000	0	Nucleotide interconversion	IT	2.7.1.20
ADNt	Adenosine Faciliated Transport in Cytosol	adn[e] <=> adn[c]	3177.1 or 2030.1	-1000	1000	0	Transport, extracellular	IT	2.7.1.20	PMID:10722669,PMID:12838422
ADNt4	Adenosine Transport (Na/Adn Symport)	na1[e] + adn[e] -> na1[c] + adn[c]	9154.2 or 9154.1 or 64078.1 or 9153.1	0	1000	0	Transport, extracellular	MM		PMID:12856181
ADNtl	Adenosine Faciliated Transport from Lysosome	adn[l] <=> adn[c]	55315.1	-1000	1000	0	Transport, lysosomal	IT		PMID:12838422,PMID:15701636,PMID:2925670
ADNtm	Adenosine Faciliated Transport in Mitochondria	adn[c] <=> adn[m]	2030.1	-1000	1000	0	Transport, mitochondrial	IT		PMID:10722669,PMID:12838422,PMID:14607828
ADPtx	ADP Transporter, Peroxisomal	adp[c] <=> adp[x]		-1000	1000	0	Transport, peroxisomal	most likely NOT physiological - detailed information about the peroxisomal transporters has not yet been achieved - this transport is most likely dependent on a concomitant energy consuming reaction (human ABC peroxisomal transporters: PEX family - check in future for new research articles describing biochemistry and stoichiometry) NJ	2.4.2.7
ADRNCOAtx	Fatty Acid Intracellular Transport	adrncoa[c] <=> adrncoa[x]		-1000	1000	0	Transport, peroxisomal	interaction between peroxisomes and ER (some enzymes on the outer membrane) NJ
ADRNCPT1	Carnitine O-Palmitoyltransferase	adrncoa[c] + crn[c] <=> coa[c] + adrncrn[c]	1375.1 or 1375.3 or 1375.4 or 126129.1 or 1374.1 or 1375.2	-1000	1000	0	Fatty acid oxidation	NJ	2.3.1.21
ADRNCPT2	Carnitine Transferase	coa[m] + adrncrn[m] <=> adrncoa[m] + crn[m]	1376.1	-1000	1000	0	Fatty acid oxidation	NJ	2.3.1.21
ADRNCRNt	Transport into the Mitochondria (Carnitine)	adrncrn[c] <=> adrncrn[m]	788.1 or 788.1	-1000	1000	0	Fatty acid oxidation	NJ
ADRNLPVESSEC	Adrenaline Secretion via Secretory Vesicle (ATP Driven)	h2o[c] + atp[c] + adrnl[c] -> h[c] + adp[c] + pi[c] + adrnl[e]	6570.1 or 6571.1	0	1000	0	Transport, extracellular	SAB This reaction represents the ATP driven secretion of adrnl from the cell. It leaves out the vesicle because that is not a compartment. ATP:H ratio is assumed as 1:3 for vacuolar ATPase and substrate:h ratio is 1:2. This gives a 3:2 ratio for substrate:ATP		PMID:12827358,PMID:15383652
ADRNt	Fatty Acid Transport via Diffusion	adrn[e] <=> adrn[c]		-1000	1000	0	Transport, extracellular	NJ		PMID:11788354,PMID:12864740
ADSK	Adenylyl-Sulfate Kinase	atp[c] + aps[c] -> h[c] + adp[c] + paps[c]	9060.1 or 9061.1	0	1000	0	Nucleotide interconversion		2.7.1.25	PMID:11931637,PMID:12716056
ADSL1	Adenylosuccinate Lyase	dcamp[c] -> amp[c] + fum[c]	158.1 or 158.2	0	1000	0	Nucleotide interconversion		4.3.2.2	PMID:1302001,PMID:2004782
ADSL2	Adenylosuccinate Lyase	25aics[c] -> fum[c] + aicar[c]	158.1 or 158.2	0	1000	0	Purine synthesis		4.3.2.2	PMID:1302001,PMID:2004782
AFLATOXINte	Transport of Xenobiotic	aflatoxin[e] <=> aflatoxin[c]		-1000	1000	0	Transport, extracellular	unknown mechanism, related cyp P450 metabolism reactions NJ	6.3.4.4
AG13T16g	N-Acetyllactosaminide Beta-1, 3-N-Acetylglucosaminyltransferase, Golgi Apparatus	uacgam[g] + ksii_core4_pre2[g] -> h[g] + udp[g] + ksii_core4_pre3[g]	79369.1 or 10678.1 or 11041.1 or 146712.1 or 374907.1 or 93010.1 or 374907.2 or 10678.2 or 10331.1	0	1000	0	Keratan sulfate synthesis	NCD	2.4.1.149	PMID:10747980,PMID:11042166,PMID:12061784,PMID:12512857,PMID:15560372,PMID:15620693,PMID:9405606
AG13T17g	N-Acetyllactosaminide Beta-1, 3-N-Acetylglucosaminyltransferase, Golgi Apparatus	uacgam[g] + ksii_core4_pre4[g] -> h[g] + udp[g] + ksii_core4_pre5[g]	10678.2 or 11041.1 or 10678.1 or 374907.2 or 93010.1 or 374907.1 or 146712.1 or 79369.1 or 10331.1	0	1000	0	Keratan sulfate synthesis	NCD	2.4.1.149	PMID:10747980,PMID:11042166,PMID:12061784,PMID:12512857,PMID:15560372,PMID:15620693,PMID:9405606
AG13T18g	N-Acetyllactosaminide Beta-1, 3-N-Acetylglucosaminyltransferase, Golgi Apparatus	uacgam[g] + ksii_core4_pre7[g] -> h[g] + udp[g] + ksii_core4_pre8[g]	10678.2 or 11041.1 or 10678.1 or 374907.2 or 93010.1 or 374907.1 or 146712.1 or 79369.1 or 10331.1	0	1000	0	Keratan sulfate synthesis	NCD	2.4.1.149	PMID:10747980,PMID:11042166,PMID:12061784,PMID:12512857,PMID:15560372,PMID:15620693,PMID:9405606
AG13T1g	N-Acetyllactosaminide Beta-1, 3-N-Acetylglucosaminyltransferase, Golgi Apparatus	uacgam[g] + ksii_core2_pre2[g] -> h[g] + udp[g] + ksii_core2_pre3[g]	11041.1 or 10678.1 or 93010.1 or 374907.2 or 374907.1 or 146712.1 or 10331.1 or 10678.2 or 79369.1	0	1000	0	Keratan sulfate synthesis	NCD	2.4.1.149	PMID:10747980,PMID:11042166,PMID:12061784,PMID:12512857,PMID:15560372,PMID:15620693,PMID:9405606
AG13T2g	N-Acetyllactosaminide Beta-1, 3-N-Acetylglucosaminyltransferase, Golgi Apparatus	uacgam[g] + ksii_core2_pre4[g] -> h[g] + udp[g] + ksii_core2_pre5[g]	79369.1 or 374907.1 or 11041.1 or 146712.1 or 374907.2 or 93010.1 or 10331.1 or 10678.1 or 10678.2	0	1000	0	Keratan sulfate synthesis	NCD	2.4.1.149	PMID:10747980,PMID:11042166,PMID:12061784,PMID:12512857,PMID:15560372,PMID:15620693,PMID:9405606
AG13T3g	N-Acetyllactosaminide Beta-1, 3-N-Acetylglucosaminyltransferase, Golgi Apparatus	uacgam[g] + ksii_core2_pre7[g] -> h[g] + udp[g] + ksii_core2_pre8[g]	10331.1 or 11041.1 or 374907.2 or 10678.1 or 79369.1 or 374907.1 or 10678.2 or 93010.1 or 146712.1	0	1000	0	Keratan sulfate synthesis	NCD	2.4.1.149	PMID:10747980,PMID:11042166,PMID:12061784,PMID:12512857,PMID:15560372,PMID:15620693,PMID:9405606
AGMTm	Agmatinase, Mitochondrial	h2o[m] + agm[m] -> ptrc[m] + urea[m]	79814.1	0	1000	0	Arginine and proline metabolism	SAB m	3.5.3.11	PMID:11804860,PMID:11914032,PMID:15028567,PMID:15465778
AGPAT1	1-Acylglycerol-3-Phosphate O-Acyltransferase 1	2 h[c] + Rtotal2coa[c] + alpa_hs[c] -> coa[c] + pa_hs[c]	10555.1 or 137964.1 or 56895.1 or 56894.2 or 56894.1 or 55326.1 or 10554.1 or 129642.1	0	1000	0	Triacylglycerol synthesis	FULLR corresponds to acyl/R groups in texts. NJ	2.3.1.51
AHANDROSTANGLCte	Glucuronidated Compound Transport	h2o[c] + atp[c] + ahandrostanglc[c] -> h[c] + adp[c] + pi[c] + ahandrostanglc[e]	4363.1	0	1000	0	Transport, extracellular	for MDR transport NJ	2.6.1.44
AHANDROSTANGLCtr	Glucuronidated Compound Transport	ahandrostanglc[c] <=> ahandrostanglc[r]		-1000	1000	0	Transport, endoplasmic reticular	unknown mechanism, however glucuronidated metabolites need to get out of the cell NJ
AHCYStr	S-Adenosyl-L-Homocysteine Intracellular Diffusion	ahcys[c] <=> ahcys[r]		-1000	1000	0	Transport, endoplasmic reticular	NJ
AHEXASE2ly	Beta-N-Acetylhexosaminidase, Lysosomal	3 h2o[l] + n2m2nmn[l] -> m2mn[l] + 3 acgam[l]	3073.1 or 3074.1 or (3073.1 and 3074.1)	0	1000	0	N-glycan degradation	NCD	3.2.1.52	PMID:10336991,PMID:11707436,PMID:12706724
AHEXASEly	Beta-N-Acetylhexosaminidase, Lysosomal	2 h2o[l] + n2m2mn[l] -> m2mn[l] + 2 acgam[l]	3073.1 or 3074.1 or (3073.1 and 3074.1)	0	1000	0	N-glycan degradation	NCD	3.2.1.52	PMID:10336991,PMID:11707436,PMID:12706724
AIRCr	Phosphoribosylaminoimidazole Carboxylase	co2[c] + air[c] <=> h[c] + 5aizc[c]	10606.1	-1000	1000	0	Purine synthesis		2.1.2.3
AKGDm	2-Oxoglutarate Dehydrogenase	akg[m] + nad[m] + coa[m] -> nadh[m] + co2[m] + succoa[m]	(4967.2 and 1738.1 and 8050.1 and 1743.1) or (4967.1 and 1738.1 and 8050.1 and 1743.1)	0	1000	0	Citric acid cycle	EC taken from Ligand TV. Genetic	2.3.1.61	PMID:1542694
AKGMALtm	Alpha-Ketoglutarate/Malate Transporter	akg[m] + mal_L[c] <=> akg[c] + mal_L[m]	8402.1 or 1468.1	-1000	1000	0	Transport, mitochondrial	TV	4.1.1.21	PMID:14598172
AKGtp	Akg Transporter, Peroxisome	akg[c] <=> akg[x]		-1000	1000	0	Transport, peroxisomal	unknown mechanism NJ
AKR1C1	Aldo-Keto Reductase Family 1, Member C1 (Chlordecone Reductase	h[c] + nadph[c] + prgstrn[c] -> nadp[c] + aprgstrn[c]	1645.1	0	1000	0	Steroid metabolism	NJ	1.3.1.20	PMID:8486699
AKR1C41	Aldo-Keto Reductase Family 1, Member C4 (Chlordecone Reductase	h[c] + nadh[c] + xol7ah[c] -> nad[c] + xol7ah2[c]	1109.1	0	1000	0	Bile acid synthesis	NJ	1.1.1.50
AKR1C42	Aldo-Keto Reductase Family 1, Member C4 (Chlordecone Reductase	h[c] + nadh[c] + xoldioloneh[c] -> nad[c] + xoltriol[c]	1109.1	0	1000	0	Bile acid synthesis	NJ	1.1.1.50
AKR1D2	Aldo-Keto Reductase Family 1, Member D1 (Delta 4-3-Ketosteroid-5-Beta-Reductase)	h[c] + nadph[c] + xoldiolone[c] -> nadp[c] + xoldioloneh[c]	6718.1	0	1000	0	Bile acid synthesis	refs: uniprot, KEGG DW Russell bile acid synthesis review paper (see human recon journal citations) NJ	1.3.99.6
ALAASNNaEx	L-Alanine/L-Asparagine Na-Dependent Exchange (Ala-L In)	na1[e] + ala_L[e] + asn_L[c] -> na1[c] + ala_L[c] + asn_L[e]	6510.1	0	1000	0	Transport, extracellular	SAB see Kanai and Hediger 2004 (2003), PMID 14530974	1.3.99.6	PMID:14530974
ALACYSNaEx	L-Alanine/L-Cysteine Na-Dependent Exchange (Ala-L In)	na1[e] + ala_L[e] + cys_L[c] -> na1[c] + ala_L[c] + cys_L[e]	6509.1 or 6510.1	0	1000	0	Transport, extracellular	SAB see Kanai and Hediger 2004 (2003), PMID 14530974	1.3.99.6	PMID:14530974
ALAGLNNaEx	L-Alanine/L-Glutamine Na-Dependent Exchange (Ala-L In)	na1[e] + ala_L[e] + gln_L[c] -> na1[c] + ala_L[c] + gln_L[e]	6510.1	0	1000	0	Transport, extracellular	SAB see Kanai and Hediger 2004 (2003), PMID 14530974		PMID:14530974
ALASERNaEx	L-Alanine/L-Serine Na-Dependent Exchange (Ala-L In)	na1[e] + ala_L[e] + ser_L[c] -> na1[c] + ala_L[c] + ser_L[e]	6509.1 or 6510.1	0	1000	0	Transport, extracellular	SAB see Kanai and Hediger 2004 (2003), PMID 14530974		PMID:14530974
ALASm	5-Aminolevulinate Synthase	h[m] + gly[m] + succoa[m] -> coa[m] + co2[m] + 5aop[m]	212.1 or 23464.1 or 211.2 or 211.1	0	1000	0	Glycine, serine, alanine, and threonine metabolism	NCD	2.3.1.37	PMID:2263504
ALAt4	Alanine-Sodium Symporter	na1[e] + ala_L[e] -> na1[c] + ala_L[c]	54407.1 or 6542.1 or 11254.1 or 6541.1 or 81539.1 or 55089.1 or 84889.1 or (340024.1 and 57393.1) or (340024.1 and 59272.1)	0	1000	0	Transport, extracellular	tv Mendz pg. 201 Reversibility is unclear.	2.3.1.37	PMID:10747860,PMID:10891391,PMID:10930503,PMID:11325958,PMID:11342143,PMID:11414754,PMID:11591158,PMID:11891586,PMID:12049641,PMID:1348489,PMID:14770310,PMID:7534987,PMID:8954799
ALATA_L	L-Alanine Transaminase	akg[c] + ala_L[c] <=> pyr[c] + glu_L[c]	2875.1 or 84706.1	-1000	1000	0	Glutamate metabolism		2.6.1.2	PMID:11863375
ALATHRNaEx	L-Alanine/L-Threonine Na-Dependent Exchange (Ala-L In)	na1[e] + ala_L[e] + thr_L[c] -> na1[c] + ala_L[c] + thr_L[e]	6509.1 or 6510.1	0	1000	0	Transport, extracellular	SAB see Kanai and Hediger 2004 (2003), PMID 14530974		PMID:14530974
ALAtN1	Alanine Transport (Na, H Coupled)	h[c] + 2 na1[e] + ala_L[e] <=> h[e] + 2 na1[c] + ala_L[c]	92745.1 or 10991.1	-1000	1000	0	Transport, extracellular	SAB based om PMID 10823827	2.6.1.2	PMID:10823827,PMID:12845534
ALCD21_D	Alcohol Dehydrogenase (D-1, 2-Propanediol)	nad[c] + 12ppd_R[c] -> h[c] + nadh[c] + lald_D[c]	127.1 or 284273.2 or 125.1 or 128.1 or 131.1 or (125.1 and 124.1) or 124.1 or 130.1 or 137872.1 or (125.1 and 126.1) or (126.1 and 124.1) or 284273.1 or 126.1	0	1000	0	Pyruvate metabolism	NCD	1.1.1.1	PMID:15987839,PMID:2296157
ALCD21_L	Alcohol Dehydrogenase (L-1, 2-Propanediol)	nad[c] + 12ppd_S[c] -> h[c] + nadh[c] + lald_L[c]	130.1 or 125.1 or 125.1 and 124.1 or 128.1 or 126.1 or 284273.2 or 137872.1 or 127.1 or 124.1 or (126.1 and 124.1) or 284273.1 or (125.1 and 126.1) or 131.1	0	1000	0	Pyruvate metabolism	NCD	1.1.1.1	PMID:15987839,PMID:2296157
ALCD22_D	Alcohol Dehydrogenase (D-Lactaldehyde)	nad[c] + lald_D[c] -> h[c] + nadh[c] + mthgxl[c]	126.1 or 137872.1 or (126.1 and 124.1) or 127.1 or 130.1 or 284273.1 or (125.1 and 124.1) or 128.1 or 124.1 or 125.1 or 284273.2 or 131.1 or (125.1 and 126.1)	0	1000	0	Pyruvate metabolism	NCD	1.1.1.78	PMID:15987839,PMID:2296157
ALCD22_L	Alcohol Dehydrogenase (L-Lactaldehyde)	nad[c] + lald_L[c] -> h[c] + nadh[c] + mthgxl[c]	126.1 or 137872.1 or (126.1 and 124.1) or 127.1 or 130.1 or 284273.1 or (125.1 and 124.1) or 128.1 or 124.1 or 125.1 or 284273.2 or 131.1 or (125.1 and 126.1)	0	1000	0	Pyruvate metabolism	NCD	1.2.1.49	PMID:15987839,PMID:2296157
ALCD2if	Alcohol Dehydrogenase, Forward Rxn (Ethanol -> Acetaldehyde)	nad[c] + etoh[c] -> h[c] + nadh[c] + acald[c]	(125.1 and 126.1) or 137872.1 or (125.1 and 124.1) or 127.1 or 130.1 or 284273.1 or 126.1 or 124.1 or 128.1 or 125.1 or 126.1 or 284273.2 or 131.1 or (126.1 and 124.1)	0	1000	0	Glycolysis/gluconeogenesis	NCD	1.1.1.1	PMID:11762128,PMID:12592711
ALCD2yf	Alcohol Dehydrogenase (Ethanol, NADP), Forward Reaction	nadp[c] + etoh[c] -> h[c] + nadph[c] + acald[c]	10327.1 or 10327.2	0	1000	0	Glycolysis/gluconeogenesis	NCD	1.1.1.2	PMID:11003211,PMID:14576493,PMID:19382904,PMID:19382905
ALDD20x	Aldehyde Dehydrogenase (Indole-3-Acetaldehyde, NAD)	h2o[c] + nad[c] + id3acald[c] -> 2 h[c] + nadh[c] + ind3ac[c]	216.1 or 8854.2 or 501.1 or 8854.1 or 223.1 or 224.1 or 8854.3	0	1000	0	Tryptophan metabolism	NCD. The formation rate of IAA from IAL was used to measure ALDH activity (9884322). Another ref. 2437936 for human blood aldehyde dehydrogenase	1.1.1.1	PMID:18983992,PMID:18983993,PMID:9884322
ALDD20xm	Aldehyde Dehydrogenase (Indole-3-Acetaldehyde, NAD), Mitochondrial	h2o[m] + nad[m] + id3acald[m] -> 2 h[m] + nadh[m] + ind3ac[m]	219.1 or 8659.1 or 217.1 or 8659.2	0	1000	0	Tryptophan metabolism	NCD. Presence of cytoplasmic and mitochondrial isozymes of human aldehyde dehydrogenase (E.C. 1.2.1.3). Genetic ref. 8621661 for Delta-1-pyrroline-5-carboxylate dehydrogenase	1.5.1.12	PMID:18983992,PMID:18983993,PMID:6377948
ALDD21	Aldehyde Dehydrogenase (Pristanal, NAD)	h2o[c] + nad[c] + pristanal[c] -> 2 h[c] + nadh[c] + prist[c]	224.1	0	1000	0	Fatty acid oxidation	NJ		PMID:11591435,PMID:8528251
ALDD2xm	Aldehyde Dehydrogenase (Acetylaldehyde, NAD), Mitochondrial	h2o[m] + nad[m] + acald[m] -> 2 h[m] + nadh[m] + ac[m]	219.1 or 217.1	0	1000	0	Glycolysis/gluconeogenesis	NCD. For NAD	1.2.1.3	PMID:18983992,PMID:18983993,PMID:19382904,PMID:19382905
ALDD2y	Aldehyde Dehydrogenase (Acetaldehyde, NADP)	h2o[c] + nadp[c] + acald[c] -> 2 h[c] + nadph[c] + ac[c]	223.1 or 221.1 or 218.1 or 8854.1 or 8854.3 or 222.1 or 8854.2 or 224.1 or 219.1	0	1000	0	Glycolysis/gluconeogenesis	See also ALDH1 (1.2.1.3); r0177	1.2.1.4	PMID:12616643
ALOX12	Arachidonate 12-Lipoxygenase	o2[c] + arachd[c] -> 12HPET[c]	239.1	0	1000	0	Eicosanoid metabolism	NJ	1.13.11.31	PMID:2217179,PMID:2377602
ALOX15	Arachidonate 15-Lipoxygenase	o2[c] + arachd[c] -> 15HPET[c]	247.1 or 246.1	0	1000	0	Eicosanoid metabolism	Converts arachidonic acid to 15S-hydroperoxyeicosatetraenoic acid. Also acts on C-12 of arachidonate as well as on linoleic acid. NJ	1.13.11.33	PMID:11839751
ALR2	Aldose Reductase (Methylglyoxal)	h[c] + nadph[c] + mthgxl[c] -> nadp[c] + acetol[c]	10327.2 or 8574.1 or 10327.1 or 231.1	0	1000	0	Pyruvate metabolism	NCD	1.1.1.21	PMID:12071861,PMID:1537826,PMID:9823300
ALR3	Aldose Reductase (Acetol)	h[c] + nadph[c] + acetol[c] -> nadp[c] + 12ppd_S[c]	10327.2 or 8574.1 or 10327.1 or 231.1	0	1000	0	Pyruvate metabolism	NCD	1.1.1.21	PMID:12071861,PMID:1537826,PMID:9823300
AMACR2p	Alpha-Methylacyl Coenzyme A Racemase (Reductase)	0.5 o2[x] + dhcholestancoa[x] -> dhcholoylcoa[x] + h2o[x]	23600.1 or 23600.2	0	1000	0	Bile acid synthesis	should be analogous to AMACRp as per KEGG - in this case: reductase not a racemase NJ	5.1.99.4
AMACRp	Alpha-Methylacyl Coenzyme A Racemase	cholcoar[x] -> cholcoas[x]	23600.2 or 23600.1	0	1000	0	Bile acid synthesis	see Russell bile acid biosynthesis review uniprot NJ	5.1.99.4
AMCOXO	2-Aminomuconate Reductase	h2o[c] + h[c] + nadph[c] + amuco[c] -> nh4[c] + nadp[c] + 2oxoadp[c]		0	1000	0	Tryptophan metabolism	not sure about name NCD	5.1.99.4
AMETr	S-Adenosyl-L-Methionine Intracellular Diffusion	amet[c] <=> amet[r]		-1000	1000	0	Transport, endoplasmic reticular	NJ	2.7.1.60
AMETt2m	S-Adenosyl-L-Methionine Reversible Transport, Mitochondrial	amet[c] + ahcys[m] <=> ahcys[c] + amet[m]	115286.3 or 115286.2 or 115286.1	-1000	1000	0	Transport, mitochondrial	Added by RS/TV (6/17/05)		PMID:14674884
AMPDA	Adenosine Monophosphate Deaminase	h2o[c] + h[c] + amp[c] -> nh4[c] + imp[c]	271.2 or 270.1 or 271.1 or 272.1 or 271.3	0	1000	0	Nucleotide interconversion		3.5.4.6	PMID:1400401,PMID:2345176
AMPTASECGe	Alanyl Aminopeptidase (Cys-Gly) (E)	h2o[e] + cgly[e] -> cys_L[e] + gly[e]	290.1	0	1000	0	Glutathione metabolism	SAB. rat lumen renal proximal tubule preparation cysteinylglycine metabolism measured due to aminopeptidase M (=N); the annotation in BiGG of strong biochemical evidence in a textbook could not be found in the Google Books version search of this book; intensively sought for human metabolism; human metabolism is likely though not proven directly	3.4.11.2	PMID:6126478
AMPtp	AMP Transporter, Peroxisome	amp[c] <=> amp[x]		-1000	1000	0	Transport, peroxisomal	"diffusion" NJ	3.4.11.1
ANDRSTRNGLCte	Glucuronidated Compound Transport	h2o[c] + atp[c] + andrstrnglc[c] -> h[c] + adp[c] + pi[c] + andrstrnglc[e]	4363.1	0	1000	0	Transport, extracellular	for MDR transport mechanism NJ	3.2.1.1
ANDRSTRNGLCtr	Glucuronidated Compound Transport, Endoplasmatic Reticulum	andrstrnglc[c] <=> andrstrnglc[r]		-1000	1000	0	Transport, endoplasmic reticular		3.2.1.1
ANDRSTRNte	Androsterone Transport	andrstrn[e] <=> andrstrn[c]		-1000	1000	0	Transport, extracellular	specific mechanism not known, proton dependence for trans-mit transport has been suggested, however directionality and stoichiometry has not yet been elucidated. see PMID: 12770731 and others NJ
ANDRSTRNtr	Androsterone Intracellular Transport	andrstrn[r] <=> andrstrn[c]		-1000	1000	0	Transport, endoplasmic reticular	specific mechanism not known, proton dependence for trans-mit transport has been suggested, however directionality and stoichiometry has not yet been elucidated. see PMID: 12770731 and others NJ
ANTIPYRENEte	Transport of Antipyrine	antipyrene[e] <=> antipyrene[c]		-1000	1000	0	Transport, extracellular	unknown mechanism, related cyp P450 metabolism reactions NJ
APAT2rm	3-Aminopropanoate:2-Oxoglutarate Aminotransferase, Mitochondrial	akg[m] + ala_B[m] <=> glu_L[m] + msa[m]	18.1 or 18.2	-1000	1000	0	Beta-Alanine metabolism	SAB	2.6.19.4	PMID:15304357
APNNOXte	Transport of Alpha-Pinene Oxide	apnnox[e] <=> apnnox[c]		-1000	1000	0	Transport, extracellular	unknown mechanism, xenobiotic transport (original and metabolized) NJ	3.6.1.17
APOCF	Apocarboxylase Formation	apoC[c] + lys_L[c] -> h2o[c] + h[c] + apoC_Lys[c]		0	1000	0	Biotin metabolism	IT faked reaction to balance reaction in human biotin metabolism	2.6.19.4	PMID:10191093
APOCFm	Apocarboxylase Formation, Mitochondrial	apoC[m] + lys_L[m] -> h2o[m] + h[m] + apoC_Lys[m]		0	1000	0	Biotin metabolism	IT faked reaction to balance reaction in human biotin metabolism
APOC_LYS_BTNP	Proteolysis of ApoC-Lys-Biotin	h2o[c] + apoC_Lys_btn[c] -> apoC[c] + biocyt[c]		0	1000	0	Biotin metabolism
APOC_LYS_BTNPm	Proteolysis of ApoC-Lys-Biotin, Mitochondrial	h2o[m] + apoC_Lys_btn[m] -> apoC[m] + biocyt[m]		0	1000	0	Biotin metabolism
APPNNte	Transport of (+)-Alpha-Pinene	appnn[e] <=> appnn[c]		-1000	1000	0	Transport, extracellular	unknown mechanism, xenobiotic transport (original and metabolized) NJ
APRTO2	N-Acetylputrescine: Oxygen Oxireductase (Deaminating)	h2o[c] + o2[c] + aprut[c] -> h2o2[c] + nh4[c] + n4abutn[c]	4128.1 or 4129.1	0	1000	0	Arginine and proline metabolism	NCD	1.4.3.4	PMID:4156831
AQCOBALt	Aquacob-(III)-Alamin Uptake	aqcobal[e] -> aqcobal[c]		0	1000	0	Transport, extracellular	IT Cobalamin is normally bound to a transcobalami (I-III). Uptake is normally via endocytoces (via lysosome). It is thought that the accobal is release from lysosome in unbounded form but references are contradictory.		PMID:14633777
ARAB_Lt	L-Arabinoase Extracellular Transport	arab_L[e] <=> arab_L[c]		-1000	1000	0	Transport, extracellular			PMID:12359133,PMID:15234337,PMID:2167807
ARABR	Arabinose Reductase	h[c] + nadph[c] + arab_L[c] -> nadp[c] + abt[c]	10327.2 or 8574.1 or 10327.1 or 231.1	0	1000	0	Pentose phosphate pathway		1.1.1.21	PMID:12071861,PMID:12359133,PMID:15234337,PMID:9823300
ARACHCOAtx	Fatty Acid Intracellular Transport	arachcoa[c] <=> arachcoa[x]		-1000	1000	0	Transport, peroxisomal	interaction between peroxisomes and ER (some enzymes on the outer membrane) NJ
ARACHCPT1	Carnitine Transferase	crn[c] + arachcoa[c] <=> coa[c] + arachcrn[c]	1375.3 or 1374.1 or 1375.2 or 1375.4 or 1375.1 or 126129.1	-1000	1000	0	Fatty acid oxidation	NJ	2.3.1.21
ARACHCPT2	Carnitine Transferase	coa[m] + arachcrn[m] <=> crn[m] + arachcoa[m]	1376.1	-1000	1000	0	Fatty acid oxidation	NJ	1.1.1.21
ARACHCRNt	Transport into the Mitochondria (Carnitine)	arachcrn[c] <=> arachcrn[m]	788.1	-1000	1000	0	Fatty acid oxidation	NJ
ARACHDCOAtx	Fatty Acid Intracellular Transport	arachdcoa[c] <=> arachdcoa[x]		-1000	1000	0	Transport, peroxisomal	interaction between peroxisomes and ER (some enzymes on the outer membrane) NJ	2.3.1.21
ARACHDtr	Intracellular Transport	arachd[c] <=> arachd[r]		-1000	1000	0	Transport, endoplasmic reticular	unknown mechanism, presumed diffusion NJ
ARACHt	Fatty Acid Transport via Diffusion	arach[e] <=> arach[c]		-1000	1000	0	Transport, extracellular	NJ		PMID:11788354,PMID:12864740
ARGDCm	Arginine Decarboxylase, Mitochondrial	h[m] + arg_L[m] -> co2[m] + agm[m]	113451.1	0	1000	0	Arginine and proline metabolism	SAB m	4.1.1.19	PMID:14752610
ARGNm	Arginase, Mitochondrial	h2o[m] + arg_L[m] -> urea[m] + orn[m]	384.1	0	1000	0	Urea cycle	SAB m	3.5.3.1	PMID:9144563
ARGSS	Argininosuccinate Synthase	atp[c] + asp_L[c] + citr_L[c] -> h[c] + amp[c] + ppi[c] + argsuc[c]	445.1 or 445.2	0	1000	0	Alanine and aspartate metabolism		3.5.3.1
ARGtm	Arginine Mitochondrial Transport via Ornithine Carrier	h[m] + arg_L[c] <=> h[c] + arg_L[m]	83884.1 or 10166.1	-1000	1000	0	Transport, mitochondrial	TDV	4.3.2.1	PMID:14598172
ARSA	Arylsulfatase A	h2o[l] + sgalside_hs[l] -> h[l] + galside_hs[l] + so4[l]	410.1	0	1000	0	Sphingolipid metabolism	NJ	3.1.6.8	PMID:2562955
ARTCOAL1	R Group Coenzyme A Ligase	h2o[c] + Rtotalcoa[c] -> h[c] + coa[c] + Rtotal[c]		0	1000	0	R group synthesis	HR fatty acid metabolism - R groups = acyl groups, Rtotal, Rtotal2, Rtotal3 correspond to three possible acyl groups added to glycerol Carbon stoichiometry normalized wrt C16 R1 - C16 groups R2 - essential FA + associated derivatives R3 - non-essential, dietary FA (C18) R4 - monounsaturated FA R5 -other (C26, C24) NJ
ARTCOAL2	R Group Coenzyme A Ligase	h2o[c] + Rtotal2coa[c] -> h[c] + coa[c] + Rtotal2[c]		0	1000	0	R group synthesis	HR fatty acid metabolism - R groups = acyl groups, Rtotal, Rtotal2, Rtotal3 correspond to three possible acyl groups added to glycerol Carbon stoichiometry normalized wrt C16 R1 - C16 groups R2 - essential FA + associated derivatives R3 - non-essential, dietary FA (C18) R4 - monounsaturated FA R5 -other (C26, C24) NJ
ARTCOAL3	R Group Coenzyme A Ligase	h2o[c] + Rtotal3coa[c] -> h[c] + coa[c] + Rtotal3[c]		0	1000	0	R group synthesis	HR fatty acid metabolism - R groups = acyl groups, Rtotal, Rtotal2, Rtotal3 correspond to three possible acyl groups added to glycerol Carbon stoichiometry normalized wrt C16 R1 - C16 groups R2 - essential FA + associated derivatives R3 - non-essential, dietary FA (C18) R4 - monounsaturated FA R5 -other (C26, C24) NJ
R_group_phosphotase_1	R Group Phosphotase 1	atp[c] + coa[c] + Rtotal[c] -> amp[c] + ppi[c] + Rtotalcoa[c]		0	1000	0	Miscellaneous		3.1.6.8
R_group_phosphotase_2	R Group Phosphotase 2	atp[c] + coa[c] + Rtotal2[c] -> amp[c] + ppi[c] + Rtotal2coa[c]		0	1000	0	Miscellaneous
R_group_phosphotase_3	R Group Phosphotase 3	atp[c] + coa[c] + Rtotal3[c] -> amp[c] + ppi[c] + Rtotal3coa[c]		0	1000	0	Miscellaneous
ARTPLM3	R Group to Palmitate Conversion	Rtotal3coa[c] -> pmtcoa[c]		0	1000	0	R group synthesis	cytosolic conversion of pooled FA into palmitate (so subsequent transport into mit w/ FA oxidation can occur). Since Carbon stoichiometry normalized wrt C16 ratio between Rgroupcoa and pmtcoa is 1:1 HR fatty acid metabolism - R groups = acyl groups, Rtotal, Rtotal2, Rtotal3 correspond to three possible acyl groups added to glycerol R1 - C16 groups R2 - essential FA + associated derivatives R3 - n…
ARTPLM3m	R Group to Palmitate Conversion	Rtotal3coa[m] -> pmtcoa[m]		0	1000	0	R group synthesis	cytosolic conversion of pooled FA into palmitate (so subsequent transport into mit w/ FA oxidation can occur). Since Carbon stoichiometry normalized wrt C16 ratio between Rgroupcoa and pmtcoa is 1:1 HR fatty acid metabolism - R groups = acyl groups, Rtotal, Rtotal2, Rtotal3 correspond to three possible acyl groups added to glycerol R1 - C16 groups R2 - essential FA + associated derivatives R3 - n…
ASAH1	N-Acylsphingosine Amidohydrolase	h2o[l] + crm_hs[l] -> Rtotal[l] + sphings[l]	427.1 or 427.2	0	1000	0	Sphingolipid metabolism	NJ	3.5.1.23	PMID:8955159
ASCBOX	Ascorbic Acid Oxidase	3 h[c] + ascb_L[c] + 2 o2s[c] -> 2 h2o2[c] + dhdascb[c]		0	1000	0	Vitamin C metabolism	NCD
ASCBt	L-Ascorbate Transport via Facilitated Diffusion	ascb_L[e] <=> ascb_L[c]		-1000	1000	0	Transport, extracellular	NCD		PMID:15705056,PMID:3715892
ASCBt4	L-Ascorbate Transport via Proton Symport	na1[e] + ascb_L[e] <=> na1[c] + ascb_L[c]	9962.2 or 9963.1 or 9962.1 or 9963.2	-1000	1000	0	Transport, extracellular	NCD		PMID:10471399,PMID:10556483,PMID:10556521,PMID:10631088,PMID:15705056
ASNALANaEx	L-Alanine/L-Asparagine Na-Dependent Exchange (Asn-L In)	na1[e] + ala_L[c] + asn_L[e] -> na1[c] + ala_L[e] + asn_L[c]	6510.1	0	1000	0	Transport, extracellular	SAB see Kanai and Hediger 2004 (2003), PMID 14530974	3.5.1.23	PMID:14530974
ASNCYSNaEx	L-Cysteine/L-Asparagine Na-Dependent Exchange (Asn-L In)	na1[e] + asn_L[e] + cys_L[c] -> na1[c] + asn_L[c] + cys_L[e]	6510.1	0	1000	0	Transport, extracellular	SAB see Kanai and Hediger 2004 (2003), PMID 14530974		PMID:14530974
ASNGLNNaEx	L-Glutamine/L-Asparagine Na-Dependent Exchange (Asn-L In)	na1[e] + asn_L[e] + gln_L[c] -> na1[c] + asn_L[c] + gln_L[e]	6510.1	0	1000	0	Transport, extracellular	SAB see Kanai and Hediger 2004 (2003), PMID 14530974		PMID:14530974
ASNNm	L-Asparaginase, Mitochondrial	h2o[m] + asn_L[m] -> asp_L[m] + nh4[m]	80150.1	0	1000	0	Alanine and aspartate metabolism	PMID: 11984834 (denotes it as potentially mitochondrial) mm	3.5.1.1	PMID:11984834
ASNS1	Asparagine Synthase (Glutamine-Hydrolysing)	h2o[c] + atp[c] + asp_L[c] + gln_L[c] -> h[c] + glu_L[c] + amp[c] + ppi[c] + asn_L[c]	440.1 or 440.3 or 440.2	0	1000	0	Alanine and aspartate metabolism		6.3.5.4	PMID:2564390,PMID:2886907
ASNSERNaEx	L-Serine/L-Asparagine Na-Dependent Exchange (Asn-L In)	na1[e] + asn_L[e] + ser_L[c] -> na1[c] + asn_L[c] + ser_L[e]	6510.1	0	1000	0	Transport, extracellular	SAB see Kanai and Hediger 2004 (2003), PMID 14530974		PMID:14530974
ASNt4	L-Asparagine Transport in via Sodium Symport	na1[e] + asn_L[e] -> na1[c] + asn_L[c]	81539.1 or 11254.1 or 54407.1 or 55089.1 or (340024.1 and 57393.1) or (340024.1 and 59272.1)	0	1000	0	Transport, extracellular	SAB		PMID:10747860,PMID:10891391,PMID:10930503,PMID:11325958,PMID:11342143,PMID:11414754
ASNTHRNaEx	L-Threonine/L-Asparagine Na-Dependent Exchange (Asn-L In)	na1[e] + asn_L[e] + thr_L[c] -> na1[c] + asn_L[c] + thr_L[e]	6510.1	0	1000	0	Transport, extracellular	SAB see Kanai and Hediger 2004 (2003), PMID 14530974	3.5.1.1	PMID:14530974
ASNtm	L-Asparagine Transport, Mitochondrial	asn_L[c] -> asn_L[m]		0	1000	0	Transport, mitochondrial	TDV	6.3.5.4
ASNtN1	Asparagine Transport (Na, H Coupled)	h[c] + 2 na1[e] + asn_L[e] <=> h[e] + 2 na1[c] + asn_L[c]	92745.1 or 10991.1	-1000	1000	0	Transport, extracellular	SAB based om PMID 10823827		PMID:10823827,PMID:12845534
ASPCTr	Aspartate Carbamoyltransferase (Reversible)	asp_L[c] + cbp[c] <=> h[c] + pi[c] + cbasp[c]	790.1	-1000	1000	0	Pyrimidine synthesis		2.1.3.2	PMID:2565865,PMID:8619816
ASPDt6	D-Aspartate Transport via Na, H Symport And K Antiport	h[e] + 3 na1[e] + asp_D[e] + k[c] -> h[c] + 3 na1[c] + asp_D[c] + k[e]	6511.1 or 6505.1 or 6507.1 or 6506.1 or 6512.1	0	1000	0	Transport, extracellular	SAB see Kanai and Hediger 2003		PMID:14530974
ASPDxt	D-Aspartate Transport, Peroxisomal	asp_D[x] <=> asp_D[c]		-1000	1000	0	Transport, peroxisomal	MM
ASPGLUm	Aspartate-Glutamate Mitochondrial Shuttle	h[c] + glu_L[c] + asp_L[m] -> h[m] + glu_L[m] + asp_L[c]	8604.1 or 10165.1	0	1000	0	Transport, mitochondrial	TDV	4.1.1.15	PMID:14598172
ASPNATm	Aspartate N-Acetyltransferase, Mitochondrial	asp_L[m] + accoa[m] -> h[m] + coa[m] + Nacasp[m]		0	1000	0	Alanine and aspartate metabolism	MM	2.3.1.17	PMID:11279290
ASPt6	L-Aspartate Transport via Na, H Symport And K Antiport	h[e] + 3 na1[e] + k[c] + asp_L[e] -> h[c] + 3 na1[c] + asp_L[c] + k[e]	6511.1 or 6505.1 or 6507.1 or 6506.1 or 6512.1	0	1000	0	Transport, extracellular	SAB see Kanai and Hediger 2003		PMID:14530974
ASPTAm	Aspartate Transaminase	akg[m] + asp_L[m] <=> glu_L[m] + oaa[m]	2806.1	-1000	1000	0	Alanine and aspartate metabolism	NCD	2.6.1.1	PMID:6930651
ATP1ter	ADP/ATP Transporter, Endoplasmic Reticulum	atp[c] + adp[r] <=> adp[c] + atp[r]		-1000	1000	0	Transport, endoplasmic reticular	NCD	2.3.1.17
ATP2ter	AMP/ATP Transporter, Endoplasmic Reticulum	atp[c] + amp[r] <=> amp[c] + atp[r]		-1000	1000	0	Transport, endoplasmic reticular	NCD
ATPH1e	ATP Diphosphohydrolase	2 h2o[e] + atp[e] -> 2 h[e] + 2 pi[e] + amp[e]	954.1 or 954.2 or 953.1 or 956.1 or 955.1 or 957.1	0	1000	0	Nucleotide interconversion	IT	3.6.1.5	PMID:8955160,PMID:9676430
ATPH2e	ATP Diphosphohydrolase	h2o[e] + adp[e] -> h[e] + pi[e] + amp[e]	954.2 or 954.1 or 953.1 or 956.1 or 955.1 or 957.1 or 377841.1	0	1000	0	Nucleotide interconversion	IT	3.6.1.5	PMID:8955160,PMID:9676430
ATPtm	ADP/ATP Transporter, Mitochondrial	adp[c] + atp[m] -> atp[c] + adp[m]	291.1 or 293.1 or 292.1	0	1000	0	Transport, mitochondrial	NCD	3.6.3.14	PMID:14598172
ATPtn	ATP Diffusion in Nucleus	atp[c] <=> atp[n]		-1000	1000	0	Transport, nuclear	IT	3.6.1.5
ATPtx	ATP Transporter, Peroxisomal	atp[c] <=> atp[x]		-1000	1000	0	Transport, peroxisomal	most likely NOT physiological - detailed information about the peroxisomal transporters has not yet been achieved - this transport is most likely dependent on a concomitant energy consuming reaction (human ABC peroxisomal transporters: PEX family - check in future for new research articles describing biochemistry and stoichiometry) NJ	3.6.1.5
B_MANNASEly	Beta-Mannosidase, Lysosomal	h2o[l] + mn[l] -> man[l] + acgam[l]	4126.1	0	1000	0	N-glycan degradation	NCD	3.2.1.25	PMID:9384606
B3GALT3g	Beta-1, 3-Galactosyltransferase 3	thcrm_hs[g] + udpacgal[g] -> h[g] + udp[g] + gbside_hs[g]	8706.4 or 8706.1 or 8706.3 or 8706.2	0	1000	0	Sphingolipid metabolism	NJ	2.4.1.79
B3GALT41g	Beta-1, 3-Galactosyltransferase 4	udpgal[g] + ga2_hs[g] -> h[g] + udp[g] + ga1_hs[g]	8705.1	0	1000	0	Sphingolipid metabolism	NJ	2.4.1.62
B3GALT43g	Beta-1, 3-Galactosyltransferase 4	udpgal[g] + gd2_hs[g] -> h[g] + udp[g] + gd1b_hs[g]	8705.1	0	1000	0	Sphingolipid metabolism	NJ	2.4.1.62
B3GALT5g	Beta-1, 3-Galactosyltransferase 5	udpgal[g] + gbside_hs[g] -> h[g] + udp[g] + galgbside_hs[g]	10317.4 or 10317.1 or 10317.3 or 10317.2 or 10317.5	0	1000	0	Sphingolipid metabolism	NJ	2.4.1.62
B3GALTg	Beta Galactosyltransferase	udpgal[g] + acglcgalgluside_hs[g] -> h[g] + udp[g] + galacglcgalgluside_hs[g]		0	1000	0	Blood group synthesis	general reaction - no gene association get NJ	2.4.1.86
B3GNT11g	UDP-GlcNac:Betagal Beta-1, 3-N-Acetylglucosaminyltransferase 1	uacgam[g] + gal14acglcgalgluside_hs[g] -> h[g] + udp[g] + acglcgal14acglcgalgluside_hs[g]	10678.1	0	1000	0	Blood group synthesis	NJ	2.4.1.62	PMID:12855703
B3GNT12g	UDP-GlcNac:Betagal Beta-1, 3-N-Acetylglucosaminyltransferase 1	uacgam[g] + galacglcgal14acglcgalgluside_hs[g] -> h[g] + udp[g] + acglc13galacglcgal14acglcgalgluside_hs[g]	10678.1 or 10678.2	0	1000	0	Blood group synthesis	NJ	2.4.1.62	PMID:12855703
B3GNT310g	UDP-GlcNac:Betagal Beta-1, 3-N-Acetylglucosaminyltransferase 3, Golgi Apparatus	udpgal[g] + acglcgalgluside_hs[g] -> h[g] + udp[g] + gal14acglcgalgluside_hs[g]	10331.1	0	1000	0	Blood group synthesis	NJ		PMID:10072769
B3GNT311g	UDP-GlcNac:Betagal Beta-1, 3-N-Acetylglucosaminyltransferase 3, Golgi Apparatus	udpgal[g] + acgalfuc12gal14acglcgalgluside_hs[g] -> h[g] + udp[g] + galacgalfuc12gal14acglcgalgluside_hs[g]	10331.1	0	1000	0	Blood group synthesis	NJ	2.4.1.86	PMID:10072769
B3GNT312g	UDP-GlcNac:Betagal Beta-1, 3-N-Acetylglucosaminyltransferase 3, Golgi Apparatus	udpgal[g] + acglcgal14acglcgalgluside_hs[g] -> h[g] + udp[g] + galacglcgal14acglcgalgluside_hs[g]	10331.1	0	1000	0	Blood group synthesis	NJ		PMID:10072769
B3GNT313g	UDP-GlcNac:Betagal Beta-1, 3-N-Acetylglucosaminyltransferase 3, Golgi Apparatus	udpgal[g] + acgalfucgalacglcgal14acglcgalgluside_hs[g] -> h[g] + udp[g] + galacgalfucgalacglcgal14acglcgalgluside_hs[g]	10331.1	0	1000	0	Blood group synthesis	NJ		PMID:10072769
B3GNT314g	UDP-GlcNac:Betagal Beta-1, 3-N-Acetylglucosaminyltransferase 3, Golgi Apparatus	udpgal[g] + acglcgalacglcgal14acglcgalgluside_hs[g] -> h[g] + udp[g] + galacglcgalacglcgal14acglcgalgluside_hs[g]	10331.1	0	1000	0	Blood group synthesis	NJ		PMID:10072769
B3GNT315g	UDP-GlcNac:Betagal Beta-1, 3-N-Acetylglucosaminyltransferase 3, Golgi Apparatus	udpgal[g] + acglc13galacglcgal14acglcgalgluside_hs[g] -> h[g] + udp[g] + galacglc13galacglcgal14acglcgalgluside_hs[g]	10331.1	0	1000	0	Blood group synthesis	NJ		PMID:10072769
B3GNT31g	UDP-GlcNac:Betagal Beta-1, 3-N-Acetylglucosaminyltransferase 3, Golgi Apparatus	udpgal[g] + thcrm_hs[g] -> h[g] + udp[g] + galthcrm_hs[g]	10331.1	0	1000	0	Sphingolipid metabolism	NJ
B3GNT32g	UDP-GlcNac:Betagal Beta-1, 3-N-Acetylglucosaminyltransferase 3, Golgi Apparatus	udpgal[g] + galthcrm_hs[g] -> h[g] + udp[g] + galgalthcrm_hs[g]	10331.1	0	1000	0	Sphingolipid metabolism	NJ
B3GNT33g	UDP-GlcNac:Betagal Beta-1, 3-N-Acetylglucosaminyltransferase 3, Golgi Apparatus	udpgal[g] + galgalthcrm_hs[g] -> h[g] + udp[g] + galgalgalthcrm_hs[g]	10331.1	0	1000	0	Sphingolipid metabolism	NJ
B3GNT34g	UDP-GlcNac:Betagal Beta-1, 3-N-Acetylglucosaminyltransferase 3, Golgi Apparatus	uacgam[g] + galgbside_hs[g] -> h[g] + udp[g] + acglcgalgbside_hs[g]	10331.1	0	1000	0	Sphingolipid metabolism	NJ
B3GNT35g	UDP-GlcNac:Betagal Beta-1, 3-N-Acetylglucosaminyltransferase 3, Golgi Apparatus	udpgal[g] + acglcgalgbside_hs[g] -> h[g] + udp[g] + galacglcgalgbside_hs[g]	10331.1	0	1000	0	Sphingolipid metabolism	NJ
B3GNT36g	UDP-GlcNac:Betagal Beta-1, 3-N-Acetylglucosaminyltransferase 3, Golgi Apparatus	acgal[g] + gbside_hs[g] -> acgbgbside_hs[g] + h2o[g]	10331.1	0	1000	0	Sphingolipid metabolism	NJ
B3GNT37g	UDP-GlcNac:Betagal Beta-1, 3-N-Acetylglucosaminyltransferase 3, Golgi Apparatus	udpgal[g] + gm2a_hs[g] -> h[g] + udp[g] + gm1a_hs[g]	10331.1	0	1000	0	Sphingolipid metabolism	NJ
B3GNT39g	UDP-GlcNac:Betagal Beta-1, 3-N-Acetylglucosaminyltransferase 3, Golgi Apparatus	udpgal[g] + gluside_hs[g] -> h[g] + galgluside_hs[g] + udp[g]	10331.1	0	1000	0	Sphingolipid metabolism	NJ
B3GNT51g	UDP-GlcNac:Betagal Beta-1, 3-N-Acetylglucosaminyltransferase 5	galgluside_hs[g] + uacgam[g] -> h[g] + udp[g] + acglcgalgluside_hs[g]	84002.1	0	1000	0	Blood group synthesis	NJ
BAAT3x	Bile Acid Coenzyme A: Amino Acid N-Acyltransferase	gly[x] + dgcholcoa[x] -> coa[x] + dgchol[x]	570.1	0	1000	0	Bile acid synthesis	third version analog added as per KEGG NJ	2.3.1.65
BACCL	Biotin-[Acetyl Coenzyme A-Carboxylase] Ligase	h[c] + atp[c] + btn[c] -> ppi[c] + btamp[c]	3141.1	0	1000	0	Biotin metabolism	IT	6.3.4.15	PMID:12459313,PMID:7842009
BACCLm	Biotin-[Acetyl Coenzyme A-Carboxylase] Ligase, Mitochondrial	h[m] + atp[m] + btn[m] -> ppi[m] + btamp[m]	3141.1	0	1000	0	Biotin metabolism	IT	6.3.4.15	PMID:12459313,PMID:7842009
BALAtmr	Beta-Alanine Reversible Mitochondrial Transport (Diffusion)	ala_B[c] <=> ala_B[m]		-1000	1000	0	Transport, mitochondrial	SAB	2.3.1.65	PMID:15304357
BAMPPALDOX	Beta-Aminopropion Aldehyde:NAD+ Oxidoreductase	h2o[c] + bamppald[c] + nad[c] -> 2 h[c] + nadh[c] + ala_B[c]	8854.2 or 501.1 or 216.1 or 224.1 or 8854.3 or 223.1 or 8854.1	0	1000	0	Beta-Alanine metabolism	SAB	1.2.1.36	PMID:12586697
BCDO	Beta-Carotene Dioxygenase	o2[c] + caro[c] -> 2 retinal[c]	53630.1	0	1000	0	Vitamin A metabolism	IT	1.14.99.36	PMID:10799297,PMID:11401432,PMID:1503811
BDHm	(R)-3-Hydroxybutanoate:NAD+ Oxidoreductase	nad[m] + bhb[m] <=> h[m] + nadh[m] + acac[m]	622.2 or 622.3 or 622.1	-1000	1000	0	Butanoate metabolism	IT	1.1.1.30	PMID:1639787,PMID:8679568
BETALDHxm	Betaine-Aldehyde Dehydrogenase, Mitochondrial	h2o[m] + nad[m] + betald[m] -> 2 h[m] + nadh[m] + glyb[m]		0	1000	0	Glycine, serine, alanine, and threonine metabolism	MM	1.2.1.8	PMID:15321791
BHBt	(R)-3-Hydroxybutanoate Transport via H+ Symport	h[e] + bhb[e] <=> h[c] + bhb[c]		-1000	1000	0	Transport, extracellular	IT, TDV	1.1.1.30	PMID:1408469,PMID:16380372
BHBtm	(R)-3-Hydroxybutanoate Mitochondrial Transport via H+ Symport	h[c] + bhb[c] <=> h[m] + bhb[m]		-1000	1000	0	Transport, mitochondrial	IT, TDV	2.4.1.142	PMID:3427918
BILDGLCURte	Bilirubin Beta-Diglucuronide Transport Mdr	h2o[c] + atp[c] + bildglcur[c] -> h[c] + adp[c] + pi[c] + bildglcur[e]	4363.1 or 1244.1 or 8714.1	0	1000	0	Transport, extracellular	NJ
BILDGLCURtr	Glucuronidated Compound Transport	bildglcur[c] <=> bildglcur[r]		-1000	1000	0	Transport, endoplasmic reticular	unknown mechanism, however glucuronidated metabolites need to get out of the cell NJ
BILGLCURte	Bilirubin Monoglucuronide Transport Mdr	h2o[c] + atp[c] + bilglcur[c] -> h[c] + adp[c] + pi[c] + bilglcur[e]	4363.1	0	1000	0	Transport, extracellular	NJ
BILGLCURtr	Glucuronidated Compound Transport	bilglcur[c] <=> bilglcur[r]		-1000	1000	0	Transport, endoplasmic reticular	unknown mechanism, however glucuronidated metabolites need to get out of the cell NJ
BILIRED	NAD (P)H Biliverdin Reductase	h[c] + nadph[c] + biliverd[c] -> nadp[c] + bilirub[c]	645.1 or 644.1	0	1000	0	Heme degradation	TDV	1.3.1.24	PMID:12456881,PMID:7656592,PMID:8117274
BILIRUBtr	Lipid, Flip-Flop Intracellular Transport	bilirub[c] <=> bilirub[r]		-1000	1000	0	Transport, endoplasmic reticular	cholesterol precursor, transport by "diffusion" -> actually beleived to be flip-flop mechanism (PMID: 12840657). NJ
BIOCYTtn	Biocytin Transport, Nuclear	biocyt[c] <=> biocyt[n]		-1000	1000	0	Transport, nuclear	IT		PMID:16011464,PMID:5867120,PMID:7758201,PMID:8593541
BMTer_U	B Mannosyltransferase, Endoplasmic Reticulum	memgacpail_hs[r] + 0.1 dolmanp_U[r] -> h[r] + m2emgacpail_hs[r] + 0.1 dolp_U[r]	9488.1	0	1000	0	Phosphatidylinositol phosphate metabolism	NCD		PMID:8861954
BPNT2	3', 5'-Bisphosphate Nucleotidase (Paps)	h2o[c] + paps[c] -> pi[c] + aps[c]	10380.1	0	1000	0	Nucleotide interconversion		3.1.3.7	PMID:10224133
BTND1	Biotinidase (Biotin)	h2o[c] + biocyt[c] -> lys_L[c] + btn[c]	686.1	0	1000	0	Biotin metabolism	IT	3.5.1.12	PMID:12459313,PMID:15059618
BTND1n	Biotinidase (Biotin), Nuclear	biocyt[n] + h2o[n] -> lys_L[n] + btn[n]	686.1	0	1000	0	Biotin metabolism	IT	3.5.1.12	PMID:16011464,PMID:5867120,PMID:7758201,PMID:8593541
BTNDe	Biotinidase (Biotin), Extracellular	h2o[e] + biocyt[e] -> lys_L[e] + btn[e]	686.1	0	1000	0	Biotin metabolism	Also acts on biotin esters IT	3.5.1.12	PMID:12459313,PMID:7509806,PMID:8001986
BTNDm	Biotinidase (Biotin), Mitochondrial	h2o[m] + biocyt[m] -> lys_L[m] + btn[m]	686.1	0	1000	0	Biotin metabolism	Also acts on biotin esters IT	3.5.1.12	PMID:12459313,PMID:15059618
BTNPL	Holocarboxylase Synthestase (Biotin Protein Ligase)	apoC_Lys[c] + btamp[c] -> h[c] + amp[c] + apoC_Lys_btn[c]	3141.1	0	1000	0	Biotin metabolism	IT for human biotin metabolism	3.5.1.12
BTNPLm	Holocarboxylase Synthestase (Biotin Protein Ligase), Mitochondrial	apoC_Lys[m] + btamp[m] -> h[m] + amp[m] + apoC_Lys_btn[m]	3141.1	0	1000	0	Biotin metabolism	IT for human biotin metabolism	3.5.1.12
BTNt2	Biotin Reversible Transport via Proton Symport	h[e] + btn[e] <=> h[c] + btn[c]	6566.1	-1000	1000	0	Transport, extracellular	NCD	3.5.1.12	PMID:10510291,PMID:12739169,PMID:7835905,PMID:8476015,PMID:9508842,PMID:9649795,PMID:9824713
BTNt2m	Biotin Reversible Transport via Proton Symport, Mitochondria	h[c] + btn[c] <=> h[m] + btn[m]	6566.1	-1000	1000	0	Transport, mitochondrial	NCD	3.5.1.12	PMID:12949353,PMID:15121743,PMID:16011464
BTNt3i	Biotin Transport via Sodium Symport	h2o[c] + atp[c] + na1[e] + btn[e] -> h[c] + adp[c] + pi[c] + na1[c] + btn[c]	8884.1	0	1000	0	Transport, extracellular	_01-25-05 based on Wang et al., 1999, JBC, 274(21), 14875-14888. IT 03-07-05:replaced IT: now based on Balamurugan et al, 2005, Am J Physiol Renal Physiol, 288, F823-831,2005		PMID:10329687,PMID:10334869,PMID:12646417,PMID:15561972,PMID:9516450
BTNt4i	Biotin Uptake (Antiport)	h[c] + btn[e] -> h[e] + btn[c]	80704.1	0	1000	0	Transport, extracellular	IT		PMID:14770311,PMID:15623830
BTNtn	Biotin Transport, Nuclear	btn[c] <=> btn[n]		-1000	1000	0	Transport, nuclear	IT		PMID:16011464,PMID:5867120,PMID:7758201,PMID:8593541
BUTt2m	Butyrate Mitochondrial Transport via Proton Symport, Reversible	h[c] + but[c] <=> h[m] + but[m]	6566.1	-1000	1000	0	Transport, mitochondrial	NCD
BZt	Benzoate Transport (Diffusion)	bz[e] <=> bz[c]		-1000	1000	0	Transport, extracellular	NJ	3.5.1.6
BZtr	Benzene Transporter, Endoplasmic Reticulum	bz[c] <=> bz[r]		-1000	1000	0	Transport, endoplasmic reticular	diffusion NJ
C14STRr	C-14 Sterol Reductase	h[r] + nadph[r] + 44mctr[r] -> nadp[r] + 44mzym[r]	7108.1	0	1000	0	Cholesterol metabolism	NCD ER version NJ	1.3.1.70	PMID:16784888
C160CPT1	Production of Palmitoylcarnitine	crn[c] + pmtcoa[c] <=> coa[c] + pmtcrn[c]	126129.1 or 1375.3 or 1374.1 or 1375.2 or 1375.1	-1000	1000	0	Fatty acid oxidation		2.3.1.21	PMID:1988962
C160CPT2	C160 Transport into the Mitochondria	coa[m] + pmtcrn[m] <=> crn[m] + pmtcoa[m]	1376.1 or 1374.1	-1000	1000	0	Fatty acid oxidation	TV	2.3.1.21	PMID:1528846,PMID:1988962
C160CRNt	C160 Transport into the Mitochondria	pmtcrn[c] <=> pmtcrn[m]	788.1	-1000	1000	0	Fatty acid oxidation	TV		PMID:14598172
C161CPT1	Production of Palmitoleoylcarnitine	crn[c] + hdcoa[c] <=> coa[c] + hdcecrn[c]	1375.1 or 1375.3 or 1375.4 or 126129.1 or 1374.1 or 1375.2	-1000	1000	0	Fatty acid oxidation	TDV	2.3.1.21
C161CPT12	Carnitine O-Palmitoyltransferase	crn[c] + hdd2coa[c] <=> coa[c] + hdd2crn[c]	126129.1 or 1375.3 or 1375.1 or 1375.2 or 1374.1 or 1375.4	-1000	1000	0	Fatty acid oxidation	NJ	2.3.1.21
C161CPT2	Transport of Hexadecenoyl Coenzyme A into Mitochondrial Matrix	coa[m] + hdcecrn[m] <=> crn[m] + hdcoa[m]	1376.1	-1000	1000	0	Fatty acid oxidation	TDV	2.3.1.21
C161CPT22	C161 Transport into the Mitochondria	coa[m] + hdd2crn[m] <=> crn[m] + hdd2coa[m]	1376.1	-1000	1000	0	Fatty acid oxidation	NJ	2.3.1.21
C161CRN2t	C161 Transport into the Mitochondria	hdd2crn[c] <=> hdd2crn[m]	788.1	-1000	1000	0	Fatty acid oxidation	NJ	2.3.1.21
C161CRNt	C161 Transport into the Mitochondria	hdcecrn[c] <=> hdcecrn[m]	788.1	-1000	1000	0	Fatty acid oxidation	TDV	2.3.1.21
C180CPT1	Production of Stearoylcarnitine	crn[c] + stcoa[c] <=> coa[c] + stcrn[c]	1375.4 or 1375.2 or 126129.1 or 1375.1 or 1374.1 or 1375.3	-1000	1000	0	Fatty acid oxidation	TV (see C160CRN)	2.3.1.21	PMID:1988962
C180CPT2	Carnitine O-Stearoyl Transferase	coa[m] + stcrn[m] <=> crn[m] + stcoa[m]	1376.1	-1000	1000	0	Fatty acid oxidation	TV	2.3.1.21	PMID:1528846,PMID:1988962
C180CRNt	C180 Transport into the Mitochondria	stcrn[c] <=> stcrn[m]	788.1	-1000	1000	0	Fatty acid oxidation	TV		PMID:14598172
C181CPT1	Transport of Octadecenoyl Coenzyme A into Mitochondrial Matrix	crn[c] + odecoa[c] <=> coa[c] + odecrn[c]	126129.1 or 1375.3 or 1374.1 or 1375.2 or 1375.1 or 1375.4	-1000	1000	0	Fatty acid oxidation	TDV	2.3.1.21	PMID:1988962
C181CPT2	Transport of Octadecenoyl Coenzyme A into Mitochondrial Matrix	coa[m] + odecrn[m] <=> crn[m] + odecoa[m]	1376.1	-1000	1000	0	Fatty acid oxidation	TDV	2.3.1.21	PMID:1528846,PMID:1988962
C181CRNt	C181 Transport into the Mitochondria	odecrn[c] <=> odecrn[m]	788.1	-1000	1000	0	Fatty acid oxidation	TDV	2.3.1.21	PMID:14598172
C204CPT1	Carnitine C20:4 Transferase	crn[c] + arachdcoa[c] <=> coa[c] + arachdcrn[c]	1374.1 or 1375.4 or 1375.1 or 1375.3 or 1375.2 or 126129.1	-1000	1000	0	Fatty acid oxidation	TDV	2.3.1.21	PMID:1988962
C204CPT2	Arachidonic Acid Transport into the Mitochondria	coa[m] + arachdcrn[m] <=> crn[m] + arachdcoa[m]	1376.1	-1000	1000	0	Fatty acid oxidation	TDV C20:4 transport	2.3.1.21	PMID:1528846,PMID:1988962
C204CRNt	Arachidonic Acid Transport into the Mitochondria	arachdcrn[c] <=> arachdcrn[m]	788.1	-1000	1000	0	Fatty acid oxidation	TDV C20:4 transport		PMID:14598172
C226COAtx	Fatty Acid Intracellular Transport	c226coa[c] <=> c226coa[x]		-1000	1000	0	Transport, peroxisomal	interaction between peroxisomes and ER (some enzymes on the outer membrane) NJ
C226CPT1	Carnitine C22:6 Transferase	crn[c] + c226coa[c] <=> coa[c] + c226crn[c]	126129.1 or 1375.3 or 1374.1 or 1375.2 or 1375.1 or 1375.4	-1000	1000	0	Fatty acid oxidation	TDV	2.3.1.21	PMID:1988962
C226CPT2	C226 Transport into the Mitochondria	coa[m] + c226crn[m] <=> crn[m] + c226coa[m]	1376.1	-1000	1000	0	Fatty acid oxidation	TDV		PMID:11274214,PMID:1528846,PMID:1988962
C226CRNt	C226 Transport into the Mitochondria	c226crn[c] <=> c226crn[m]		-1000	1000	0	Fatty acid oxidation	TDV		PMID:14598172
C3STDH1Pr	C-3 Sterol Dehydrogenase (4-Methylzymosterol)	nadp[r] + 4mzym_int1[r] -> h[r] + nadph[r] + co2[r] + 4mzym_int2[r]	50814.1	0	1000	0	Cholesterol metabolism	NCD ER version NJ		PMID:10710235,PMID:14506130
C3STDH1r	C-3 Sterol Dehydrogenase (4-Methylzymosterol)	4mzym_int1[r] + nad[r] -> h[r] + co2[r] + 4mzym_int2[r] + nadh[r]	50814.1	0	1000	0	Cholesterol metabolism	NCD ER version NJ		PMID:12829805
C3STKR2r	C-3 Sterol Keto Reductase (Zymosterol)	h[r] + nadph[r] + zym_int2[r] -> nadp[r] + zymst[r]	3295.1	0	1000	0	Cholesterol metabolism	NCD ER - NJ	4.2.1.17	PMID:12829805
C4STMO1r	C-4 Sterol Methyl Oxidase (4, 4-Dimethylzymosterol)	3 o2[r] + 3 h[r] + 3 nadph[r] + 44mzym[r] -> 4 h2o[r] + 3 nadp[r] + 4mzym_int1[r]	6307.1	0	1000	0	Cholesterol metabolism	EC 1.-.-.- NCD ER version NJ	4.2.1.17
C4STMO2Pr	C-4 Methyl Sterol Oxidase	o2[r] + nadp[r] + 4mzym_int2[r] -> h[r] + nadph[r] + co2[r] + zym_int2[r]	50814.1	0	1000	0	Cholesterol metabolism	double check rxn specifics - see lit ref: Marijanovic, Molecular Endocrinology 2003 17:1715-1725 ER version NJ
C4STMO2r	C-4 Methyl Sterol Oxidase	o2[r] + 4mzym_int2[r] + nad[r] -> h[r] + co2[r] + nadh[r] + zym_int2[r]	6307.1 or 50814.1	0	1000	0	Cholesterol metabolism	double check rxn specifics - see lit ref: Marijanovic, Molecular Endocrinology 2003 17:1715-1725 ER version NJ
CAATPS	Ca ATPase	h2o[c] + atp[c] + ca2[c] -> adp[c] + pi[c] + h[e] + ca2[e]	492.1 or 491.1 or 490.1 or 493.1	0	1000	0	Transport, extracellular	plasma membrane version (SR and ER versions also exist) stoichiometry actually varies (number of Ca/ATP transported). See PMID: 7876199 NJ	3.6.3.6	PMID:7876199,PMID:8396145
CAROtr	Beta-Carotene Transport via Diffusion	caro[e] <=> caro[c]		-1000	1000	0	Transport, extracellular	IT		PMID:1503811
CARVEOLte	Transport of Xenobiotic	carveol[e] <=> carveol[c]		-1000	1000	0	Transport, extracellular	unknown mechanism, xenobiotic transport (original and metabolized) NJ
CAt7r	Calcium / Sodium Antiporter (1:3), Reversible	3 na1[e] + ca2[c] <=> 3 na1[c] + ca2[e]	6547.6 or 6547.4 or 6547.2 or 6546.1 or 6547.1 or 6547.5 or 6543.1 or 6547.3	-1000	1000	0	Transport, extracellular	MM	3.6.3.6	PMID:12406570,PMID:2484986
CBL2OR	NADH:Cob (III)Alamine Oxidoreductase	h[c] + nadh[c] + 2 aqcobal[c] -> 2 h2o[c] + nad[c] + 2 cbl2[c]		0	1000	0	Vitamin B12 metabolism	IT	1.11.1.6	PMID:14633777
CBL2tm	Cob(II)Alamine Transport, Mitochondrial	cbl2[c] -> cbl2[m]	166785.1	0	1000	0	Transport, mitochondrial	IT		PMID:12438653,PMID:14633777,PMID:6313022
CBPPer	Carbamoyl Phosphate Phosphotransferase, Endoplasmic Reticulum	h[r] + glc_D[r] + cbp[r] -> co2[r] + nh4[r] + g6p[r]	2538.1 or 57818.1 or 92579.1	0	1000	0	Glycolysis/gluconeogenesis	See PMID: 11946414 NCD	1.11.1.6	PMID:11946414,PMID:8384451
CBPSam	Carbamoyl-Phosphate Synthase (Ammonia), Mitochondrial	2 atp[m] + hco3[m] + nh4[m] -> 2 h[m] + 2 adp[m] + pi[m] + cbp[m]	1373.1 or 1373.2	0	1000	0	Glutamate metabolism	MM	6.3.4.16	PMID:10347186,PMID:12853138
CBPter	Carbamoyl Phosphate Transport, Endoplasmic Reticulum	pi[c] + ppi[c] + cbp[c] <=> cbp[r] + pi[r] + ppi[r]		-1000	1000	0	Transport, endoplasmic reticular	NCD	2.5.1.17	PMID:12192101,PMID:8384451
CBR2	Carbonyl Reductase [NADPH] 1	h[c] + nadph[c] + prostge2[c] -> nadp[c] + prostgf2[c]	873.1	0	1000	0	Eicosanoid metabolism	multiple EC EC 1.1.1.189 EC 1.1.1.197 NJ	1.1.1.197	PMID:8740524,PMID:9740676
CDIPTr	Phosphatidylinositol Synthase (Homo Sapiens)	cdpdag_hs[c] + inost[c] <=> h[c] + cmp[c] + pail_hs[c]	10423.1 or 10423.2	-1000	1000	0	Glycerophospholipid metabolism	NJ - reversibility of enzyme found in lit by NCD	2.7.8.11	PMID:2425833
CDPDAGtm	Intracellular Transport	cdpdag_hs[c] <=> cdpdag_hs[m]		-1000	1000	0	Transport, mitochondrial	unknown mechanism, presumed diffusion NJ	1.1.1.197
CDS	Phosphatidate Cytidylyltransferase	h[c] + pa_hs[c] + ctp[c] -> ppi[c] + cdpdag_hs[c]	1040.1 or 8760.1	0	1000	0	Glycerophospholipid metabolism	ER membrane - but on cytosolic surface NJ	2.7.7.41
CDSm	Phosphatidate Cytidylyltransferase	h[m] + pa_hs[m] + ctp[m] -> ppi[m] + cdpdag_hs[m]	1040.1 or 8760.1	0	1000	0	Glycerophospholipid metabolism	inner mitochondrial membrane NJ	2.7.7.41
CEPTC	Choline Phosphotransferase	cdpchol[c] + dag_hs[c] -> h[c] + cmp[c] + pchol_hs[c]	10390.1 or 56994.1	0	1000	0	Glycerophospholipid metabolism	NJ	2.7.8.11
CEPTE	Ethanolamine Phosphotransferase	cdpea[c] + dag_hs[c] -> h[c] + cmp[c] + pe_hs[c]	10390.1	0	1000	0	Glycerophospholipid metabolism	NJ
CERT1gt	Ceramide Transport Protein	crm_hs[c] <=> crm_hs[g]	10087.1	-1000	1000	0	Transport, golgi apparatus	non-vesicular intracellular transport of ceramide	2.7.7.41	PMID:12803919,PMID:14685229,PMID:15596449,PMID:15907394
CERT1rt	Ceramide Transport Protein	crm_hs[c] <=> crm_hs[r]	10087.1	-1000	1000	0	Transport, endoplasmic reticular	non-vesicular intracellular transport of ceramide		PMID:12803919,PMID:14685229,PMID:15596449,PMID:15907394
CERT2gt	Ceramide Transport Protein	gluside_hs[c] <=> gluside_hs[g]	10087.1	-1000	1000	0	Transport, golgi apparatus	non-vesicular intracellular transport of glucocerebroside		PMID:12803919,PMID:14685229,PMID:15596449,PMID:15907394
CERT2rt	Ceramide Transport Protein	gluside_hs[c] <=> gluside_hs[r]	10087.1	-1000	1000	0	Transport, endoplasmic reticular	non-vesicular intracellular transport of glucocerebroside	2.7.1.138	PMID:12803919,PMID:14685229,PMID:15596449,PMID:15907394
CHAT	Choline O-Acetyltransferase	accoa[c] + chol[c] <=> coa[c] + ach[c]	1103.4 or 1103.2 or 1103.3 or 1103.1	-1000	1000	0	Glycerophospholipid metabolism	rev by uniprot NJ	2.3.1.6	PMID:10861222
CHATn	Choline O-Acetyltransferase	accoa[n] + chol[n] <=> ach[n] + coa[n]	1103.4 or 1103.1 or 1103.3 or 1103.2	-1000	1000	0	Glycerophospholipid metabolism	NJ	2.3.1.6	PMID:10861222
CHLP	Choline Phosphate Phosphatase	h2o[c] + cholp[c] -> pi[c] + chol[c]	162466.1	0	1000	0	Glycerophospholipid metabolism	no high energy phosphate compounds found associated w/ rxn NJ	2.7.7.15	PMID:15175005
CHLPCTD	Choline Phosphate Cytididyltransferase	h[c] + ctp[c] + cholp[c] -> ppi[c] + cdpchol[c]	5130.1 or 9468.1	0	1000	0	Glycerophospholipid metabolism	NCD	2.7.7.15
CHLtm	Choline Transport via Diffusion (Cytosol to Mitochondria)	chol[c] <=> chol[m]		-1000	1000	0	Transport, mitochondrial		2.3.1.6	PMID:10984
CHOLATEt	Cholate Transport via Bicarbonate Antiport	hco3[c] + cholate[e] <=> hco3[e] + cholate[c]	6579.1 or 10599.1	-1000	1000	0	Transport, extracellular	NJ	2.3.1.6	PMID:12507753,PMID:9007731,PMID:9334206
CHOLATEt3	ABC Bile Acid Transporter	h2o[c] + atp[c] + cholate[c] -> h[c] + adp[c] + pi[c] + cholate[e]	8714.3 or 8647.1 or 8714.2 or 8714.1	0	1000	0	Transport, extracellular	for bile acid secretion into bile NJ	2.7.7.15	PMID:9738950,PMID:9806540,PMID:9813153
CHOLD2m	Choline Dehydrogenase (FAD Acceptor), Mitochondrial	fad[m] + chol[m] -> fadh2[m] + betald[m]	55349.1	0	1000	0	Glycine, serine, alanine, and threonine metabolism		1.1.99.1	PMID:15321791
CHOLK	Choline Kinase	atp[c] + chol[c] -> h[c] + adp[c] + cholp[c]	1120.2 or 1119.1 or 1120.1 or 1119.2	0	1000	0	Glycerophospholipid metabolism
CHOLPtg	Choline Phosphate Intracellular Transport	cholp[c] <=> cholp[g]		-1000	1000	0	Transport, golgi apparatus	unknown mechanism for transport - no strong evidence to indicate further lysosomal or golgi metabolism NJ
CHOLPtl	Choline Phosphate Intracellular Transport	cholp[c] <=> cholp[l]		-1000	1000	0	Transport, lysosomal	unknown mechanism for transport - no strong evidence to indicate further lysosomal or golgi metabolism NJ
CHOLt4	Choline, Sodium Symport	na1[e] + chol[e] <=> na1[c] + chol[c]	60482.1	-1000	1000	0	Transport, extracellular	NCD	1.1.99.1	PMID:11027560,PMID:11068039,PMID:12675135
CHOLtg	Choline Intracellular Transport	chol[g] <=> chol[c]		-1000	1000	0	Transport, golgi apparatus	unknown mechanism NJ
CHOLtn	Choline Transport, Nuclear Through Pores	chol[c] <=> chol[n]		-1000	1000	0	Transport, nuclear	it
CHOLtr	Choline Intracellular Transport	chol[r] <=> chol[c]		-1000	1000	0	Transport, endoplasmic reticular	unknown mechanism NJ
CHOLtu	Choline Uniport	chol[e] <=> chol[c]	6582.1 or 6584.1 or 6582.2	-1000	1000	0	Transport, extracellular	SAB electrogenic, Na indepdendent & rev		PMID:12883891
CHSTEROLSULT	Steroid Sulfotransferase	paps[c] + chsterol[c] -> h[c] + pap[c] + chsterols[c]	6820.1 or 6818.1	0	1000	0	Steroid metabolism	NJ	2.8.2.2	PMID:12145317,PMID:9799594
CHSTEROLt1	Cholesterol Intracellular Transport	chsterol[l] <=> chsterol[m]	10948.1	-1000	1000	0	Transport, mitochondrial	specific mechanism not known, proton dependence for trans-mit transport has been suggested, however directionality and stoichiometry has not yet been elucidated. see PMID: 12770731 and others NJ. NS: transport from lysozyme to mitochondria?		PMID:12070139,PMID:12370263,PMID:12770731
CHSTEROLt2	Cholesterol Intracellular Transport	chsterol[r] <=> chsterol[m]		-1000	1000	0	Transport, mitochondrial	specific mechanism not known, proton dependence for trans-mit transport has been suggested, however directionality and stoichiometry has not yet been elucidated. see PMID: 12770731 and others NJ		PMID:12370263,PMID:12770731
CHSTEROLt3	Cholesterol Intracellular Transport	chsterol[c] <=> chsterol[m]		-1000	1000	0	Transport, mitochondrial	specific mechanism not known, proton dependence for trans-mit transport has been suggested, however directionality and stoichiometry has not yet been elucidated. see PMID: 12770731 and others NJ		PMID:12370263,PMID:12770731
CHSTEROLtg	Cholesterol Efflux (ATP Depedent), Golgi Apparatus	h2o[c] + atp[c] + chsterol[g] -> h[c] + adp[c] + pi[c] + chsterol[c]	19.1	0	1000	0	Transport, golgi apparatus	IT	2.8.2.2	PMID:10655069,PMID:12600718
CHTNASE	Chitinase	2 h2o[c] + chtn[c] -> 3 acgam[c]	27159.1 or 54682.1 or 1118.1	0	1000	0	Aminosugar metabolism	NCD	3.2.1.14	PMID:11085997
CHTNASEe	Chitinase, Extracellular	2 h2o[e] + chtn[e] -> 3 acgam[e]	27159.2	0	1000	0	Aminosugar metabolism	NCD	3.2.1.14	PMID:11085997
CITRtm	Citrulline Mitochondrial Transport via Proton Antiport	citr_L[m] <=> citr_L[c]	83884.1 or 10166.1	-1000	1000	0	Transport, mitochondrial	TDV	3.2.1.14	PMID:14598172
CITtam	Citrate Transport, Mitochondrial	cit[c] + mal_L[m] <=> cit[m] + mal_L[c]	6576.1	-1000	1000	0	Transport, mitochondrial	antiport with malate IF	4.2.1.56	PMID:14598172
CITtbm	Citrate Transport, Mitochondrial	cit[c] + pep[m] <=> pep[c] + cit[m]	6576.1	-1000	1000	0	Transport, mitochondrial	antiport with PEP IF	4.1.3.25	PMID:14598172
CK	ATP Creatine Kinase	atp[m] + creat[m] -> h[m] + adp[m] + pcreat[m]	1159.1 or 1160.1 or 548596.1	0	1000	0	Urea cycle	kegg C02305 MJC	2.7.3.2	PMID:1917943,PMID:2914937
CKc	ATP Creatine Kinase, Cytosolic	atp[c] + creat[c] -> h[c] + adp[c] + pcreat[c]	1152.1 or 1158.1	0	1000	0	Urea cycle	kegg C02305 MJC SAB c	2.7.3.2	PMID:2883200,PMID:3034271
CLHCO3tex2	Chloride Transport via Bicarbonate Antiport (2:1)	hco3[c] + 2 cl[e] -> hco3[e] + 2 cl[c]	65010.1 or 65010.3 or 65010.2	0	1000	0	Transport, extracellular	SAB		PMID:12759755
CLOHtex2	Chloride Transport via Hydroxide Antiport (2:1)	h2o[c] + 2 cl[e] -> h2o[e] + 2 cl[c]	65010.1 or 65010.3 or 65010.2	0	1000	0	Transport, extracellular	SAB	2.7.3.2	PMID:12759755
CLOXAtex2	Chloride Transport via Oxalate Antiport (2:1)	2 cl[e] + oxa[c] -> 2 cl[c] + oxa[e]	65010.1 or 65010.3 or 65010.2	0	1000	0	Transport, extracellular	SAB		PMID:12759755
CLPNDCOAtx	Fatty Acid Intracellular Transport	clpndcoa[c] <=> clpndcoa[x]		-1000	1000	0	Transport, peroxisomal	interaction between peroxisomes and ER (some enzymes on the outer membrane) NJ
CLPNDCPT1	Carnitine O-Palmitoyltransferase	crn[c] + clpndcoa[c] <=> coa[c] + clpndcrn[c]	1375.1 or 1375.3 or 1375.4 or 126129.1 or 1374.1 or 1375.2	-1000	1000	0	Fatty acid oxidation	NJ	2.3.1.21
CLPNDCPT2	Carnitine Transferase	coa[m] + clpndcrn[m] <=> crn[m] + clpndcoa[m]	1376.1	-1000	1000	0	Fatty acid oxidation	NJ
CLPNDCRNt	Transport into the Mitochondria (Carnitine)	clpndcrn[c] <=> clpndcrn[m]	788.1	-1000	1000	0	Fatty acid oxidation	NJ
CLPNDt	Fatty Acid Transport via Diffusion	clpnd[e] <=> clpnd[c]		-1000	1000	0	Transport, extracellular	NJ		PMID:11788354,PMID:12864740
CLS_hs	Cardiolipin Synthase (Homo Sapiens)	cdpdag_hs[c] + pglyc_hs[c] -> h[c] + cmp[c] + clpn_hs[c]	54675.1	0	1000	0	Glycerophospholipid metabolism	NJ	2.3.1.21	PMID:10799718
CMPACNAtg	Transport of Cytidine-5'-Monophosphate-N-Acetyl-Beta-Neuraminate via CMP Antiport, Golgi Apparatus	cmp[g] + cmpacna[c] <=> cmp[c] + cmpacna[g]	10559.1	-1000	1000	0	Transport, golgi apparatus	NCD		PMID:12759756,PMID:9010752,PMID:9644260
CMPACNAtn	Transport of Cytidine-5'-Monophosphate-N-Acetyl-Beta-Neuraminate, Nuclear	cmpacna[n] -> cmpacna[c]		0	1000	0	Transport, nuclear	NCD
CMPSAS	CMP Sialic Acid Synthase	acnam[c] + ctp[c] -> ppi[c] + cmpacna[c]	55907.1	0	1000	0	Aminosugar metabolism	NCD	2.7.7.43	PMID:9689047
CMPSASn	CMP Sialic Acid Synthase, Nuclear	acnam[n] + ctp[n] -> cmpacna[n] + ppi[n]	55907.1	0	1000	0	Aminosugar metabolism	NCD	2.7.7.43	PMID:9689047
CO2ter	CO2 Endoplasmic Reticular Transport via Diffusion	co2[c] <=> co2[r]		-1000	1000	0	Transport, endoplasmic reticular	NCD
CO2tg	CO2 Golgi Transport	co2[c] <=> co2[g]		-1000	1000	0	Transport, golgi apparatus	NCD	2.7.7.43
CO2tm	CO2 Transport (Diffusion), Mitochondrial	co2[c] <=> co2[m]		-1000	1000	0	Transport, mitochondrial	IF	2.7.7.43	PMID:3081508
CO2tp	CO2 Peroxisomal Transport	co2[c] <=> co2[x]		-1000	1000	0	Transport, peroxisomal	NCD
COAtg	Transport of Coenzyme A (Diffusion), Golgi Apparatus	coa[c] <=> coa[g]		-1000	1000	0	Transport, golgi apparatus
COAtl	Transport of Coenzyme A (Diffusion), Lysosomal	coa[c] <=> coa[l]		-1000	1000	0	Transport, lysosomal	IT		PMID:6313022
COAtm	Transport of Coenzyme A	coa[c] <=> coa[m]	8034.1	-1000	1000	0	Transport, mitochondrial	TV May not a "real" transporter, use in heart mitochondria model only		PMID:14598172
COAtn	Transport of Coenzyme A, Nuclear	coa[c] <=> coa[n]		-1000	1000	0	Transport, nuclear	NCD
COAtp	Transport of Coenzyme A, Peroxisome	coa[c] <=> coa[x]		-1000	1000	0	Transport, peroxisomal	NCD
COAtr	Transport of Coenzyme A, Endoplasmatic Reticulum	coa[c] <=> coa[r]		-1000	1000	0	Transport, endoplasmic reticular	diffusion NJ
COKECBESr	Carboxylesterase (Cocaine), Endoplasmatic Reticulum	h2o[r] + coke[r] -> h[r] + bz[r] + egme[r]	8824.1	0	1000	0	Alkaloid synthesis	SAB	3.1.1.1	PMID:9169443
COQ3m	Methyltransferase Coq3	amet[m] + 2dpmhobq[m] -> h[m] + ahcys[m] + q10[m]	51805.1	0	1000	0	Ubiquinone synthesis	_2.1.1.114 IT		PMID:10777520,PMID:11051212,PMID:1965190,PMID:7380842
COQ5m	Ubiquinone Biosynthesis Methyltransferase Coq5	amet[m] + 2dp6mobq[m] -> h[m] + ahcys[m] + 2dp6mobq_me[m]		0	1000	0	Ubiquinone synthesis	_2.1.1.- IT		PMID:10777520,PMID:1965190,PMID:7380842
COQ6m	Ubiquinone Biosynthesis Monooxgenase Coq6	o2[m] + 2dp6mep[m] -> h2o[m] + 2dp6mobq[m]	51004.1 or 51004.2	0	1000	0	Ubiquinone synthesis	_1.13.12.- IT		PMID:11051212,PMID:1965190,PMID:7380842
COQ7m	Ubiquinone Biosynthesis Coq7	o2[m] + h[m] + nadph[m] + 2dp6mobq_me[m] -> h2o[m] + nadp[m] + 2dpmhobq[m]	10229.1	0	1000	0	Ubiquinone synthesis	_1.14.13.- IT	3.1.1.1	PMID:11051212,PMID:1965190,PMID:7380842
CORE2GTg	Core 2 Acetylglucosaminyltransferase, Golgi Apparatus	T_antigen[g] + uacgam[g] -> h[g] + udp[g] + core2[g]	9245.1 or 2650.1 or 51301.1	0	1000	0	O-glycan metabolism	NCD	2.4.1.102	PMID:10753916,PMID:9915862
CORE3GTg	Core 3 Beta-GlcNac-Transferase, Golgi Apparatus	uacgam[g] + Tn_antigen[g] -> h[g] + udp[g] + core3[g]	192134.1	0	1000	0	O-glycan metabolism	NCD	2.4.1.147	PMID:11821425
CORE4GTg	Core 4 Beta6-Galnac-Transferase, Golgi Apparatus	uacgam[g] + core3[g] -> h[g] + udp[g] + core4[g]	9245.1	0	1000	0	O-glycan metabolism	NCD	2.4.1.148	PMID:9915862
CORE6GTg	Core 6 Beta-GlcNac-Transferase A, Golgi Apparatus	uacgam[g] + Tn_antigen[g] -> h[g] + udp[g] + core6[g]	2650.1	0	1000	0	O-glycan metabolism	NCD	2.4.1.102	PMID:9915862
COt	Transporter of Carbon Monoxide via Diffusion	co[c] <=> co[e]		-1000	1000	0	Transport, extracellular	TDV
COUCOAFm	P-Coumaroyl Coenzyme A Formation	coa[m] + atp[m] + T4hcinnm[m] -> coucoa[m] + amp[m] + ppi[m]		0	1000	0	Ubiquinone synthesis	IT reaction involved in formation of 4-hydroxybenzoate from tyrosine. (EC 6.2.1.12) .	6.2.1.12	PMID:11583838,PMID:12232327
CREATt4_2_r	Creatine Transport (Sodium Symport) (2:1)	2 na1[e] + creat[e] <=> 2 na1[c] + creat[c]	6535.1 or 386757.1	-1000	1000	0	Transport, extracellular	SAB	6.2.1.12	PMID:12719981
CREATtmdiffir	Creatine Transport To/from Mitochondria via Diffusion	creat[c] -> creat[m]		0	1000	0	Urea cycle	SAB		PMID:14977199,PMID:3896131
CRMPte	Crmp Hs Transport	crmp_hs[c] <=> crmp_hs[e]		-1000	1000	0	Transport, extracellular	unknown mechanism for transport, may be vesicular/caveolar/other ... intracellular transport and extracellular export mechanisms must exist - see for example: PMID: 15585321 NJ	2.7.7.15	PMID:15585321
CRNCAR3tp	Carnitine-Propcarnitine Carrier, Peroxisomal	crn[c] + pcrn[x] -> crn[x] + pcrn[c]		0	1000	0	Transport, peroxisomal	copied from NCD's CRNCARtp NJ	1.3.3.3
CRNCARtp	Carnitine-Acetylcarnitine Carrier, Peroxisomal	crn[c] + acrn[x] -> acrn[c] + crn[x]	1384.1	0	1000	0	Transport, peroxisomal	NCD
CRNt	L-Carnitine Reversible Transport	crn[e] <=> crn[c]	6584.1	-1000	1000	0	Transport, extracellular	NCD		PMID:12827517,PMID:12883891,PMID:9933568
CRNtim	L-Carnitine Transport Out of Mitochondria via Diffusion	crn[m] <=> crn[c]	788.1	-1000	1000	0	Transport, mitochondrial	NCD		PMID:14598172
CRNtuNa	L-Carnitine Inward Transport by Na+ Symport	na1[e] + crn[e] -> na1[c] + crn[c]	6584.1	0	1000	0	Transport, extracellular	SAB		PMID:12883891
CRNtx	Carnitine Transport Peroxisome to Mitochondria	dmnoncrn[x] <=> dmnoncrn[m]		-1000	1000	0	Transport, peroxisomal	mechanism not currently elucidated NJ		PMID:12814641,PMID:15464416
CRTSLt	Cortisol Transport	crtsl[e] <=> crtsl[c]		-1000	1000	0	Transport, extracellular
CRTSLtr	Cortisol Intracellular Transport	crtsl[c] <=> crtsl[r]		-1000	1000	0	Transport, endoplasmic reticular	unknown mechanism NJ
CRVNCtr	Fatty Acid Transport via Diffusion	crvnc[e] <=> crvnc[c]		-1000	1000	0	Transport, extracellular	NJ		PMID:11788354,PMID:12864740
CSAPASEly	Chondroitin Sulfate A Proteoglycan Protease, Lysosomal (Endosome)	h2o[l] + cspg_a[l] -> Ser_Gly_Ala_X_Gly[l] + cs_a[l]		0	1000	0	Chondroitin sulfate degradation	Note that this reaction occurs in the endosome during endocytosis, but has been compartmentalized as lysosomal. NCD		PMID:8993162
CSBPASEly	Chondroitin Sulfate B Proteoglycan Protease, Lysosomal (Endosome)	h2o[l] + cspg_b[l] -> Ser_Gly_Ala_X_Gly[l] + cs_b[l]		0	1000	0	Chondroitin sulfate degradation	Note that this reaction occurs in the endosome during endocytosis, but has been compartmentalized as lysosomal. NCD		PMID:8993162
CSCPASEly	Chondroitin Sulfate C Proteoglycan Protease, Lysosomal (Endosome)	h2o[l] + cspg_c[l] -> Ser_Gly_Ala_X_Gly[l] + cs_c[l]		0	1000	0	Chondroitin sulfate degradation	Note that this reaction occurs in the endosome during endocytosis, but has been compartmentalized as lysosomal. NCD		PMID:8993162
CSDPASEly	Chondroitin Sulfate D Proteoglycan Protease, Lysosomal (Endosome)	h2o[l] + cspg_d[l] -> Ser_Gly_Ala_X_Gly[l] + cs_d[l]		0	1000	0	Chondroitin sulfate degradation	Note that this reaction occurs in the endosome during endocytosis, but has been compartmentalized as lysosomal. NCD		PMID:8993162
CSEPASEly	Chondroitin Sulfate E Proteoglycan Protease, Lysosomal (Endosome)	h2o[l] + cspg_e[l] -> Ser_Gly_Ala_X_Gly[l] + cs_e[l]		0	1000	0	Chondroitin sulfate degradation	Note that this reaction occurs in the endosome during endocytosis, but has been compartmentalized as lysosomal. NCD		PMID:8993162
CSm	Citrate Synthase	h2o[m] + accoa[m] + oaa[m] -> h[m] + coa[m] + cit[m]	1431.1 or 1431.2	0	1000	0	Citric acid cycle	IF old EC number (4.1.3.7) is obsolete -- transferred to 2.3.3.1 NCD. Biochemical	4.1.3.7	PMID:16006620,PMID:9933076
CSNAT2m	Carnitine O-Aceyltransferase, Mitochondrial	coa[m] + pcrn[m] <=> ppcoa[m] + crn[m]	1384.1	-1000	1000	0	Fatty acid oxidation	TDV	2.3.1.7	PMID:11257506,PMID:3759988
CSNAT2x	Carnitine Dimethyl Nonanoyl Transferase, Revsible, Peroxisomal	crn[x] + dmnoncoa[x] <=> coa[x] + dmnoncrn[x]	54677.1 or 1384.2	-1000	1000	0	Fatty acid oxidation	NJ	2.3.1.7	PMID:15464416,PMID:7829107
CSNAT3x	Carnitine O-Aceyltransferase, Peroxisomal	crn[x] + ppcoa[x] <=> coa[x] + pcrn[x]	1384.2	-1000	1000	0	Fatty acid oxidation	NJ	2.3.1.7	PMID:7654220,PMID:7829107
CSNATer	Carnitine O-Acetyltransferase, Endolasmic Reticulum	accoa[r] + crn[r] <=> coa[r] + acrn[r]	1384.3	-1000	1000	0	Fatty acid oxidation	mm	2.3.1.7	PMID:11257506,PMID:3759988
CSNATm	Carnitine O-Aceyltransferase, Mitochondrial	coa[m] + acrn[m] <=> accoa[m] + crn[m]	1384.1	-1000	1000	0	Fatty acid oxidation	TDV	2.3.1.7	PMID:3759988
CSNATp	Carnitine O-Acetyltransferase, Reverse Direction, Peroxisomal	accoa[x] + crn[x] <=> coa[x] + acrn[x]	1384.2	-1000	1000	0	Fatty acid oxidation	NCD	2.3.1.7	PMID:7829107
CSNATr	Carnitine O-Acetyltransferase	accoa[c] + crn[c] <=> coa[c] + acrn[c]	1384.1	-1000	1000	0	Fatty acid oxidation	IF	2.3.1.7	PMID:11257506,PMID:7829107
CSNt	Cytosine Transport via Faciliated Diffusion	csn[e] <=> csn[c]	3177.1	-1000	1000	0	Transport, extracellular	IT	2.3.1.7	PMID:12006583,PMID:12838422
CSPG_At	Chondroitin Sulfate A Transport, Golgi to Extracellular	cspg_a[g] -> cspg_a[e]		0	1000	0	Transport, extracellular		2.3.1.7
CSPG_Atly	Chondroitin Sulfate A Transport, Extracellular to Lysosome	cspg_a[e] -> cspg_a[l]		0	1000	0	Transport, lysosomal		2.3.1.7
CSPG_Bt	Chondroitin Sulfate B Transport, Golgi to Extracellular	cspg_b[g] -> cspg_b[e]		0	1000	0	Transport, extracellular		3.5.4.1
CSPG_Btly	Chondroitin Sulfate B Transport, Extracellular to Lysosome	cspg_b[e] -> cspg_b[l]		0	1000	0	Transport, lysosomal
CSPG_Ct	Chondroitin Sulfate C Transport, Golgi to Extracellular	cspg_c[g] -> cspg_c[e]		0	1000	0	Transport, extracellular
CSPG_Ctly	Chondroitin Sulfate C Transport, Extracellular to Lysosome	cspg_c[e] -> cspg_c[l]		0	1000	0	Transport, lysosomal
CSPG_Dt	Chondroitin Sulfate D Transport, Golgi to Extracellular	cspg_d[g] -> cspg_d[e]		0	1000	0	Transport, extracellular
CSPG_Dtly	Chondroitin Sulfate D Transport, Extracellular to Lysosome	cspg_d[e] -> cspg_d[l]		0	1000	0	Transport, lysosomal
CSPG_Et	Chondroitin Sulfate E Transport, Golgi to Extracellular	cspg_e[g] -> cspg_e[e]		0	1000	0	Transport, extracellular
CSPG_Etly	Chondroitin Sulfate E Transport, Extracellular to Lysosome	cspg_e[e] -> cspg_e[l]		0	1000	0	Transport, lysosomal
CTPtn	Transport of CTP (Diffusion), Nuclear	ctp[c] <=> ctp[n]		-1000	1000	0	Transport, nuclear	IT
CYANt	Transport of Cyanide via Diffusion	cyan[e] <=> cyan[c]		-1000	1000	0	Transport, extracellular	assumed to be readily diffusible MM
CYANtm	Transport of Cyanide via Diffusion, Mitochondrial	cyan[c] <=> cyan[m]		-1000	1000	0	Transport, mitochondrial	assumed to be readily diffusible MM
CYSALANaEx	L-Alanine/L-Cysteine Na-Dependent Exchange (Cys-L In)	na1[e] + ala_L[c] + cys_L[e] -> na1[c] + ala_L[e] + cys_L[c]	6509.1 or 6510.1	0	1000	0	Transport, extracellular	SAB see Kanai and Hediger 2004 (2003), PMID 14530974		PMID:14530974
CYSASNNaEx	L-Cysteine/L-Asparagine Na-Dependent Exchange (Cys-L In)	na1[e] + asn_L[c] + cys_L[e] -> na1[c] + asn_L[e] + cys_L[c]	6510.1	0	1000	0	Transport, extracellular	SAB see Kanai and Hediger 2004 (2003), PMID 14530974		PMID:14530974
CYSGLNNaEx	L-Cysteine/L-Glutamine Na-Dependent Exchange (Cys-L In)	na1[e] + cys_L[e] + gln_L[c] -> na1[c] + cys_L[c] + gln_L[e]	6510.1	0	1000	0	Transport, extracellular	SAB see Kanai and Hediger 2004 (2003), PMID 14530974		PMID:14530974
CYSGLTH	Glutathione:Cystine Oxidoreductase	Lcystin[c] + 2 gthrd[c] <=> 2 cys_L[c] + gthox[c]		-1000	1000	0	Methionine and cysteine metabolism	reaction according to KEGG MM	1.8.4.4	PMID:15189131,PMID:932033
CYSO	Cysteine Oxidase	o2[c] + cys_L[c] -> 2 h[c] + 3sala[c]	1036.1	0	1000	0	Taurine and hypotaurine metabolism	IT	1.13.11.20	PMID:14514920
CYSSERNaEx	L-Serine/L-Cysteine Na-Dependent Exchange (Cys-L In)	na1[e] + cys_L[e] + ser_L[c] -> na1[c] + cys_L[c] + ser_L[e]	6509.1 or 6510.1	0	1000	0	Transport, extracellular	SAB see Kanai and Hediger 2004 (2003), PMID 14530974		PMID:14530974
CYSt4	Transport of L-Cysteine via Sodium Symport, Reversible	na1[e] + cys_L[e] -> na1[c] + cys_L[c]	11254.1 or 54407.1 or (340024.1 and 57393.1) or (340024.1 and 59272.1)	0	1000	0	Transport, extracellular	SAB		PMID:11133652,PMID:12719981
CYSTA	Cysteine Transaminase	akg[c] + cys_L[c] <=> glu_L[c] + mercppyr[c]	2805.1	-1000	1000	0	Methionine and cysteine metabolism	MM	2.6.1.3	PMID:15189131,PMID:7113743
CYStec	Transport of L-Cysteine via Diffusion	cys_L[e] <=> cys_L[c]	124935.1	-1000	1000	0	Transport, extracellular	SAB		PMID:14624363,PMID:15659399
CYSTHRNaEx	L-Cysteine/L-Threonine Na-Dependent Exchange (Cys-L In)	na1[e] + cys_L[e] + thr_L[c] -> na1[c] + cys_L[c] + thr_L[e]	6509.1 or 6510.1	0	1000	0	Transport, extracellular	SAB see Kanai and Hediger 2004 (2003), PMID 14530974	2.6.1.3	PMID:14530974
CYTDK1	ATPcytidine 5-Phosphotransferase	atp[c] + cytd[c] -> h[c] + adp[c] + cmp[c]	7371.1 or 83549.1	0	1000	0	Nucleotide interconversion
CYTDK2m	Cytidine Kinase (ATP), Mitochondrial	atp[m] + cytd[m] -> h[m] + adp[m] + cmp[m]		0	1000	0	Nucleotide interconversion	IT	4.2.1.22
CYTDt	Cytidine Faciliated Transport in Cytosol	cytd[e] <=> cytd[c]	3177.1 or 2030.1	-1000	1000	0	Transport, extracellular	IT	3.5.4.5	PMID:10722669,PMID:12838422
CYTDt4	Cytidine Transport in via Sodium Symport	na1[e] + cytd[e] -> na1[c] + cytd[c]	9154.1 or 9154.2 or 64078.1	0	1000	0	Transport, extracellular	SAB		PMID:12856181
CYTDtl	Cytidine Faciliated Transport from Lysosome	cytd[l] <=> cytd[c]	55315.1	-1000	1000	0	Transport, lysosomal	IT		PMID:12838422,PMID:15701636,PMID:2925670
CYTDtm	Cytidine Faciliated Transport in Mitochondria	cytd[c] <=> cytd[m]	2030.1	-1000	1000	0	Transport, mitochondrial	IT	3.5.4.5	PMID:10722669,PMID:12838422,PMID:14607828
CYTK10	Cytidylate Kinase (CMP, dGTP)	cmp[c] + dgtp[c] <=> cdp[c] + dgdp[c]	51727.1	-1000	1000	0	Nucleotide interconversion		2.7.4.14	PMID:10462544,PMID:11912132
CYTK10n	Cytidylate Kinase (CMP, dGTP), Nuclear	cmp[n] + dgtp[n] <=> cdp[n] + dgdp[n]	51727.1	-1000	1000	0	Nucleotide interconversion		2.7.4.14	PMID:10462544,PMID:11912132
CYTK11	Cytidylate Kinase (dCMP, dGTP)	dgtp[c] + dcmp[c] <=> dgdp[c] + dcdp[c]	51727.1	-1000	1000	0	Nucleotide interconversion		2.7.4.14	PMID:10462544,PMID:11912132
CYTK11n	Cytidylate Kinase (dCMP, dGTP), Nuclear	dgtp[n] + dcmp[n] <=> dgdp[n] + dcdp[n]	51727.1	-1000	1000	0	Nucleotide interconversion		2.7.4.14	PMID:10462544,PMID:11912132
CYTK12	Cytidylate Kinase (dCMP, dCTP)	dcmp[c] + dctp[c] <=> 2 dcdp[c]	51727.1	-1000	1000	0	Nucleotide interconversion		2.7.4.14	PMID:10462544,PMID:11912132
CYTK12n	Cytidylate Kinase (dCMP, dCTP), Nuclear	dcmp[n] + dctp[n] <=> 2 dcdp[n]	51727.1	-1000	1000	0	Nucleotide interconversion		2.7.4.14	PMID:10462544,PMID:11912132
CYTK13	Cytidylate Kinase (dCMP, dATP)	datp[c] + dcmp[c] <=> dadp[c] + dcdp[c]	51727.1	-1000	1000	0	Nucleotide interconversion		2.7.4.14	PMID:10462544,PMID:11912132
CYTK13n	Cytidylate Kinase (dCMP, dATP), Nuclear	dcmp[n] + datp[n] <=> dcdp[n] + dadp[n]	51727.1	-1000	1000	0	Nucleotide interconversion		2.7.4.14	PMID:10462544,PMID:11912132
CYTK14	Cytidylate Kinase (dCMP, UTP)	dcmp[c] + utp[c] <=> udp[c] + dcdp[c]	51727.1	-1000	1000	0	Nucleotide interconversion		2.7.4.14	PMID:10462544,PMID:11912132
CYTK14n	Cytidylate Kinase (dCMP, CTP), Nuclear	dcmp[n] + utp[n] <=> dcdp[n] + udp[n]	51727.1	-1000	1000	0	Nucleotide interconversion		2.7.4.14	PMID:10462544,PMID:11912132
CYTK1m	Cytidylate Kinase (CMP), Mitochondrial	atp[m] + cmp[m] <=> adp[m] + cdp[m]	129607.1	-1000	1000	0	Nucleotide interconversion	No evidence in the mitochondrion	2.7.4.14	PMID:17999954
CYTK1n	Cytidylate Kinase (CMP), Nuclear	atp[n] + cmp[n] <=> cdp[n] + adp[n]	51727.1	-1000	1000	0	Nucleotide interconversion		2.7.4.14	PMID:10462544,PMID:11912132
CYTK2n	Cytidylate Kinase (dCMP), Nuclear	atp[n] + dcmp[n] <=> dcdp[n] + adp[n]	51727.1	-1000	1000	0	Nucleotide interconversion		2.7.4.14	PMID:10462544,PMID:11912132
CYTK3n	Cytidylate Kinase (dCMP, CTP), Nuclear	ctp[n] + dcmp[n] <=> cdp[n] + dcdp[n]	51727.1	-1000	1000	0	Nucleotide interconversion		2.7.4.14	PMID:10462544,PMID:11912132
CYTK4n	Cytidylate Kinase (dCMP, GTP), Nuclear	dcmp[n] + gtp[n] <=> dcdp[n] + gdp[n]	51727.1	-1000	1000	0	Nucleotide interconversion		2.7.4.14	PMID:10462544,PMID:11912132
CYTK5	Cytidylate Kinase (dCMP)	ctp[c] + dcmp[c] <=> cdp[c] + dcdp[c]	51727.1	-1000	1000	0	Nucleotide interconversion		2.7.4.14	PMID:10462544,PMID:11912132
CYTK5n	Cytidylate Kinase (CMP), Nuclear	cmp[n] + gtp[n] <=> cdp[n] + gdp[n]	51727.1	-1000	1000	0	Nucleotide interconversion		2.7.4.14	PMID:10462544
CYTK6	Cytidylate Kinase (CMP, CTP)	cmp[c] + ctp[c] <=> 2 cdp[c]	51727.1	-1000	1000	0	Nucleotide interconversion		2.7.4.14	PMID:10462544,PMID:11912132
CYTK6n	Cytidylate Kinase (CMP, CTP), Nuclear	ctp[n] + cmp[n] <=> 2 cdp[n]	51727.1	-1000	1000	0	Nucleotide interconversion		2.7.4.14	PMID:10462544,PMID:11912132
CYTK7	Cytidylate Kinase (CMP, UTP)	cmp[c] + utp[c] <=> udp[c] + cdp[c]	51727.1	-1000	1000	0	Nucleotide interconversion		2.7.4.14	PMID:10462544,PMID:11912132
CYTK7n	Cytidylate Kinase (CMP, UTP), Nuclear	cmp[n] + utp[n] <=> cdp[n] + udp[n]	51727.1	-1000	1000	0	Nucleotide interconversion		2.7.4.14	PMID:10462544,PMID:11912132
CYTK8	Cytidylate Kinase (CMP, dATP)	datp[c] + cmp[c] <=> dadp[c] + cdp[c]	51727.1	-1000	1000	0	Nucleotide interconversion		2.7.4.14	PMID:10462544,PMID:11912132
CYTK8n	Cytidylate Kinase (CMP, dATP), Nuclear	cmp[n] + datp[n] <=> cdp[n] + dadp[n]	51727.1	-1000	1000	0	Nucleotide interconversion		2.7.4.14	PMID:10462544,PMID:11912132
CYTK9	Cytidylate Kinase (CMP, dCTP)	cmp[c] + dctp[c] <=> cdp[c] + dcdp[c]	51727.1	-1000	1000	0	Nucleotide interconversion		2.7.4.14	PMID:10462544,PMID:11912132
CYTK9n	Cytidylate Kinase (CMP, dCTP), Nuclear	cmp[n] + dctp[n] <=> cdp[n] + dcdp[n]	51727.1	-1000	1000	0	Nucleotide interconversion		2.7.4.14	PMID:10462544,PMID:11912132
D_3AIBt	D-3-Amino-Isobutyrate Transport	3aib_D[c] -> 3aib_D[e]		0	1000	0	Transport, extracellular		2.7.4.14
DADNK	Deoxyadenosine Kinase	atp[c] + dad_2[c] -> h[c] + adp[c] + damp[c]		0	1000	0	Nucleotide interconversion	Deoxyguanosine can also act as acceptor. Possibly identical with EC 2.7.1.74 deoxycytidine kinase.	2.7.1.76	PMID:6317685
DADNt4	Deoxyadenosine Transport via Diffusion	dad_2[e] <=> dad_2[c]	3177.1	-1000	1000	0	Transport, extracellular		2.6.1.40	PMID:10899995
DAG_HSter	Transport of Diacylglycerol, Endoplasmatic Reticulum	dag_hs[r] -> dag_hs[c]		0	1000	0	Transport, endoplasmic reticular		3.5.4.4
DAGK_hs	Diacylglycerol Phosphate Kinase (Homo Sapiens)	atp[c] + dag_hs[c] -> h[c] + adp[c] + pa_hs[c]	9162.1 or 1607.1 or 8525.2 or 160851.1 or 1608.1 or 1607.2 or 8525.1 or 8527.1 or 1606.1 or 160851.2 or 8526.1 or 8525.3 or 1607.1 or 8527.2 or 1609.1	0	1000	0	Glycerophospholipid metabolism	NJ	2.7.1.107
DAGt	Diacylglycerol Transport	dag_hs[e] <=> dag_hs[c]		-1000	1000	0	Transport, extracellular		2.7.1.107
DALAt2r	D-Alanine Transport via Proton Symport	h[e] + ala_D[e] <=> h[c] + ala_D[c]	206358.1	-1000	1000	0	Transport, extracellular	JLR	2.7.1.107	PMID:11390972,PMID:11959859
DASCBR	Dehydroascorbate Reductase	nadph[c] + dhdascb[c] -> nadp[c] + ascb_L[c]	2745.1 or 51022.2 or 51022.1	0	1000	0	Vitamin C metabolism		1.6.5.4	PMID:11297543
DASPO1p	D-Aspartate Oxidase, Peroxisomal	o2[x] + h2o[x] + asp_D[x] -> h2o2[x] + nh4[x] + oaa[x]	8528.2 or 8528.1	0	1000	0	Alanine and aspartate metabolism	MM	1.4.3.1	PMID:12209855,PMID:9820813
DATPtn	DATP Diffusion in Nucleus	datp[c] <=> datp[n]		-1000	1000	0	Transport, nuclear	IT	1.4.3.3
DCIm	Dodecenoyl-Coenzyme A Delta Isomerase	dd2coa[m] <=> dd3coa[m]	1632.1 or 10455.1	-1000	1000	0	Fatty acid oxidation	NJ	5.3.3.8	PMID:15351645
DCK1m	Deoxycytidine Kinase, Mitochondrial (ATP)	atp[m] + dcyt[m] <=> h[m] + adp[m] + dcmp[m]		-1000	1000	0	Nucleotide interconversion	IT (2.7.1.74)	2.7.1.74	PMID:265735
DCSPTN1COAtx	Fatty Acid Intracellular Transport	dcsptn1coa[c] <=> dcsptn1coa[x]		-1000	1000	0	Transport, peroxisomal	interaction between peroxisomes and ER (some enzymes on the outer membrane) NJ	2.7.1.74
DCSPTN1CPT1	Carnitine O-Palmitoyltransferase	crn[c] + dcsptn1coa[c] <=> coa[c] + dcsptn1crn[c]	1375.1 or 1375.3 or 1375.4 or 126129.1 or 1374.1 or 1375.2	-1000	1000	0	Fatty acid oxidation	NJ	2.3.1.21
DCSPTN1CPT2	Carnitine Transferase	coa[m] + dcsptn1crn[m] <=> crn[m] + dcsptn1coa[m]	1376.1	-1000	1000	0	Fatty acid oxidation	NJ	2.7.1.74
DCSPTN1CRNt	Transport into the Mitochondria (Carnitine)	dcsptn1crn[c] <=> dcsptn1crn[m]	788.1	-1000	1000	0	Fatty acid oxidation	NJ	3.5.4.12
DCSPTN1t	Fatty Acid Transport via Diffusion	dcsptn1[e] <=> dcsptn1[c]		-1000	1000	0	Transport, extracellular	NJ		PMID:11788354,PMID:12864740
DCTPtn	DCTP Diffusion in Nucleus	dctp[c] <=> dctp[n]		-1000	1000	0	Transport, nuclear	IT
DCYTDn	Deoxycytidine Deaminase, Nuclear	h2o[n] + h[n] + dcyt[n] -> nh4[n] + duri[n]	57379.1	0	1000	0	Nucleotide interconversion	IT	3.5.4.14	PMID:15087440
DCYTt	Deoxycytidine Transport via Diffusion	dcyt[e] <=> dcyt[c]	3177.1	-1000	1000	0	Transport, extracellular		5.3.3.12	PMID:10899995
DDPGAm	2-Dehydro-3-Deoxy-Phosphogluconate Aldolase, Mitochondrial	4h2oglt[m] <=> pyr[m] + glx[m]		-1000	1000	0	Arginine and proline metabolism	IT rxn is done by 4.1.2.14 and 4.1.3.16 mitochondrial isozyme - NCD	4.1.2.14	PMID:12660328,PMID:14193832,PMID:15849464,PMID:9783918
DECDPtm	Lipid, Flip-Flop Intracellular Transport	decdp[c] <=> decdp[m]		-1000	1000	0	Transport, mitochondrial	ubiquinone precursor, transport by "diffusion" -> actually beleived to be flip-flop mechanism (PMID: 12840657). NJ	3.5.4.14	PMID:12840657
DEDOLP1_L	Dehydrodolichol Diphosphate Phosphatase (Liver)	h2o[c] + 0.1 dedoldp_L[c] -> h[c] + pi[c] + 0.1 dedolp_L[c]		0	1000	0	N-glycan synthesis			PMID:11425794
DEDOLP2_L	Dehydrodolichol Phosphate Phosphatase (Liver)	h2o[c] + 0.1 dedolp_L[c] -> pi[c] + 0.1 dedol_L[c]		0	1000	0	N-glycan synthesis			PMID:11425794
DEDOLR_L	Dehydrodolichol Reductase (Liver)	h[c] + nadph[c] + 0.1 dedol_L[c] -> nadp[c] + 0.1 dolichol_L[c]		0	1000	0	N-glycan synthesis			PMID:11425794
DESAT16_2	Palmitoyl Coenzyme A Desaturase (N-C16:0CoA -> N-C16:1CoA)	o2[c] + h[c] + nadh[c] + pmtcoa[c] -> 2 h2o[c] + nad[c] + hdcoa[c]	6319.1	0	1000	0	Fatty acid synthesis	for homo sapiens, noted to actually be NADH-cyt b5, using NADH at present NJ	1.14.19.1	PMID:14967823
DESAT18_10	Fatty Acyl Coenzyme A Desaturase (N-C18:2CoA -> N-C18:3CoA)	o2[c] + h[c] + nadh[c] + lnlncacoa[c] -> 2 h2o[c] + nad[c] + strdnccoa[c]	9415.1	0	1000	0	Fatty acid synthesis	for homo sapiens, noted to actually be NADH-cyt b5, using NADH at present NJ	1.14.19.1
DESAT18_3	Stearoyl Coenzyme A Desaturase (N-C18:0CoA -> N-C18:1CoA)	o2[c] + h[c] + nadh[c] + stcoa[c] -> 2 h2o[c] + nad[c] + odecoa[c]	6319.1	0	1000	0	Fatty acid synthesis	for homo sapiens, noted to actually be NADH-cyt b5, using NADH at present NJ	1.14.19.1	PMID:14967823
DESAT18_4	Stearoyl Coenzyme A Desaturase (N-C18:0CoA -> N-C18:1CoA)	o2[c] + h[c] + nadh[c] + stcoa[c] -> 2 h2o[c] + nad[c] + octd11ecoa[c]	6319.1	0	1000	0	Fatty acid synthesis	for homo sapiens, noted to actually be NADH-cyt b5, using NADH at present NJ	1.14.19.1	PMID:14967823
DESAT18_5	Stearoyl Coenzyme A Desaturase (N-C18:0CoA -> N-C18:1CoA)	o2[c] + h[c] + nadh[c] + stcoa[c] -> 2 h2o[c] + nad[c] + od2coa[c]	6319.1	0	1000	0	Fatty acid synthesis	for homo sapiens, noted to actually be NADH-cyt b5, using NADH at present NJ	1.14.19.1	PMID:14967823
DESAT18_6	Fatty Acyl Coenzyme A Desaturase (N-C18:1CoA -> N-C18:2CoA)	o2[c] + h[c] + nadh[c] + odecoa[c] -> 2 h2o[c] + nad[c] + lneldccoa[c]	9415.1	0	1000	0	Fatty acid synthesis	for homo sapiens, noted to actually be NADH-cyt b5, using NADH at present NJ	1.14.99.25
DESAT18_7	Fatty Acyl Coenzyme A Desaturase (N-C18:1CoA -> N-C18:2CoA)	o2[c] + h[c] + nadh[c] + octd11ecoa[c] -> 2 h2o[c] + nad[c] + lneldccoa[c]	9415.1	0	1000	0	Fatty acid synthesis	for homo sapiens, noted to actually be NADH-cyt b5, using NADH at present NJ	1.14.19.1
DESAT18_8	Fatty Acyl Coenzyme A Desaturase (N-C18:1CoA -> N-C18:2CoA)	o2[c] + h[c] + nadh[c] + od2coa[c] -> 2 h2o[c] + nad[c] + lneldccoa[c]	9415.1	0	1000	0	Fatty acid synthesis	for homo sapiens, noted to actually be NADH-cyt b5, using NADH at present NJ	1.14.99.25
DESAT18_9	Fatty Acyl Coenzyme A Desaturase (N-C18:2CoA -> N-C18:3CoA)	o2[c] + h[c] + nadh[c] + lnlccoa[c] -> 2 h2o[c] + nad[c] + lnlncgcoa[c]	9415.1 or 3992.1	0	1000	0	Fatty acid synthesis	for homo sapiens, noted to actually be NADH-cyt b5, using NADH at present NJ	1.14.99.25
DESAT20_1	Fatty Acyl Coenzyme A Desaturase (N-C20:3CoA -> N-C20:4CoA)	o2[c] + h[c] + nadh[c] + dlnlcgcoa[c] -> 2 h2o[c] + nad[c] + arachdcoa[c]	3992.1	0	1000	0	Fatty acid synthesis	for homo sapiens, noted to actually be NADH-cyt b5, using NADH at present NJ	1.14.19.1
DESAT20_2	Fatty Acyl Coenzyme A Desaturase (N-C20:4CoA -> N-C20:5CoA)	o2[c] + h[c] + nadh[c] + eicostetcoa[c] -> 2 h2o[c] + nad[c] + tmndnccoa[c]	3992.1	0	1000	0	Fatty acid synthesis	for homo sapiens, noted to actually be NADH-cyt b5, using NADH at present NJ	1.14.19.1
DESAT22_1p	Fatty Acyl Coenzyme A Desaturase (N-C22:4CoA -> N-C22:5CoA)	h[x] + nadh[x] + o2[x] + adrncoa[x] -> nad[x] + 2 h2o[x] + dcsptn1coa[x]		0	1000	0	Fatty acid synthesis		1.14.19.1
DESAT22_2p	Fatty Acyl Coenzyme A Desaturase (N-C22:5CoA -> N-C22:6CoA)	h[x] + nadh[x] + o2[x] + clpndcoa[x] -> nad[x] + 2 h2o[x] + c226coa[x]		0	1000	0	Fatty acid synthesis		1.14.19.1
DESAT24_1	Fatty Acyl Coenzyme A Desaturase (N-C24:5CoA -> N-C24:6CoA)	o2[c] + h[c] + nadh[c] + tetpent3coa[c] -> 2 h2o[c] + nad[c] + tethex3coa[c]	9415.1	0	1000	0	Fatty acid synthesis	for homo sapiens, noted to actually be NADH-cyt b5, using NADH at present NJ	1.14.99.25
DGAT	Diacylglycerol Acyltransferase	Rtotal3coa[c] + dag_hs[c] -> coa[c] + tag_hs[c]	8694.1 or 84649.1	0	1000	0	Triacylglycerol synthesis	FULLR corresponds to acyl/R groups in texts. NJ	1.14.19.1	PMID:11481335
DGCHOLte	Bile Acid Intracellular Transport	dgchol[e] <=> dgchol[c]		-1000	1000	0	Transport, extracellular	unknown mechanism, however bile acids need to be secreted out of the cell NJ	1.14.19.1
DGCHOLtx	Bile Acid Intracellular Transport	dgchol[x] <=> dgchol[c]		-1000	1000	0	Transport, peroxisomal	unknown mechanism, however bile acids need to be secreted out of the cell NJ	1.14.19.1
DGK2m	Deoxyguanylate Kinase (dGMP:dATP), Mitochondrial	datp[m] + dgmp[m] <=> dadp[m] + dgdp[m]		-1000	1000	0	Nucleotide interconversion	Added EC- JLR IT	2.7.4.8
DGNSKm	Deoxyguanosine Kinase	atp[m] + dgsn[m] -> h[m] + adp[m] + dgmp[m]	1716.5 or 1716.1 or 1716.4 or 1716.2 or 1716.3	0	1000	0	Nucleotide interconversion		2.7.1.113	PMID:12535661,PMID:8692979
DGSNt	Deoyguanosine Transport via Diffusion	dgsn[e] <=> dgsn[c]	3177.1	-1000	1000	0	Transport, extracellular			PMID:10899995
DGSNtm	Deoyguanosine Transport in Mitochondria	dgsn[c] <=> dgsn[m]		-1000	1000	0	Transport, mitochondrial			PMID:3696164
DGTPtn	DGTP Diffusion in Nucleus	dgtp[c] <=> dgtp[n]		-1000	1000	0	Transport, nuclear	IT	2.7.4.8
DGULND	Dehydro-L-Gulonate Decarboxylase	h[c] + 3dhguln[c] <=> co2[c] + xylu_L[c]		-1000	1000	0	Pentose phosphate pathway	NCD	4.1.1.34	PMID:6821187
DHAAt1r	Dehydroascorbate Transport (Uniport)	dhdascb[e] <=> dhdascb[c]	6515.1 or 6513.1 or 6517.1	-1000	1000	0	Transport, extracellular	NCD		PMID:10421229,PMID:12750891,PMID:15705056,PMID:2656669,PMID:3170580,PMID:8504756,PMID:9230074
DHCHOLESTANATEtm	Lipid, Flip-Flop Intracellular Transport	dhcholestanate[m] <=> dhcholestanate[x]		-1000	1000	0	Transport, peroxisomal	cholesterol precursor, transport by "diffusion" -> actually beleived to be flip-flop mechanism (PMID: 12840657). NJ	4.1.1.34	PMID:12840657
DHCR241r	24-Dehydrocholesterol Reductase [Precursor]	zymst[r] + fadh2[r] -> fad[r] + zymstnl[r]	1718.1	0	1000	0	Cholesterol metabolism	lanosterol -> cholesterol pathway FAD known to be cofactor, other details missing NJ		PMID:17984220,PMID:19520779,PMID:19520780
DHCR71r	7-Dehydrocholesterol Reductase	h[r] + nadph[r] + ddsmsterol[r] -> nadp[r] + dsmsterol[r]	1717.1	0	1000	0	Cholesterol metabolism	lanosterol -> cholesterol pathway see paper refs Moebius et al PNAS 95:1899-1902 - check/re-check lit for more specific details (NADPH known to be cofactor - also NADH?, possibly rev?) NJ	1.3.1.21	PMID:9465114
DHCR72r	7-Dehydrocholesterol Reductase	7dhchsterol[r] + h[r] + nadph[r] -> nadp[r] + chsterol[r]	1717.1	0	1000	0	Cholesterol metabolism	lanosterol -> cholesterol pathway see paper refs Moebius et al PNAS 95:1899-1902 - check/re-check lit for more specific details (NADPH known to be cofactor - also NADH?, possibly rev?) NJ	1.3.1.21	PMID:15670717
DHCRD1	Dihydroceramide Desaturase	nadp[c] + dhcrm_hs[c] -> h[c] + nadph[c] + crm_hs[c]	8560.1 or 8560.2 or 123099.1	0	1000	0	Sphingolipid metabolism	NJ		PMID:9188692
DHCRD2	Dihydroceramide Desaturase	dhcrm_hs[c] + fad[c] -> crm_hs[c] + fadh2[c]	8560.1 or 8560.2 or 123099.1	0	1000	0	Sphingolipid metabolism	NJ		PMID:9188692
DHDPBMTm	Dihydroxydecaprenylbenzoate Methyltransferase	3dpdhb[m] + amet[m] -> h[m] + ahcys[m] + 3dpdhb_me[m]	51805.1	0	1000	0	Ubiquinone synthesis	Used to make Ubiquinone-10 EC 2.1.1.114 IT	2.1.1.114	PMID:10777520,PMID:1965190,PMID:7380842
DHEASt	Dehydroepiandrosterone Sulfate Transport via Bicarbonate Antiport	hco3[c] + dheas[e] <=> hco3[e] + dheas[c]	11309.1 or 6579.1 or 28234.1 or 10599.1	-1000	1000	0	Transport, extracellular	NJ	1.3.1.21	PMID:12507753,PMID:9007731,PMID:9334206
DHEAStr	Dheas Intracellular Transport	dheas[r] <=> dheas[c]		-1000	1000	0	Transport, extracellular	specific mechanism not known NJ
DHEASULT	Dehydroepiandrosterone Sulfotransferase	paps[c] + dhea[c] -> h[c] + pap[c] + dheas[c]	6783.1 or 6822.1 or 6818.1	0	1000	0	Steroid metabolism	NJ	2.8.2.2	PMID:11535246,PMID:1588921
DHEAtr	Dehydroepiandrosterone Transport	dhea[r] <=> dhea[c]		-1000	1000	0	Transport, endoplasmic reticular		2.8.2.2	PMID:11535246,PMID:1588921
DHFtl	Dihydrofolate Reversible Lysosomal Transport	dhf[c] <=> dhf[l]		-1000	1000	0	Transport, lysosomal	NCD,IT		PMID:11375437
DHFtm	Dihydrofolate Reversible Mitochondrial Transport	dhf[c] <=> dhf[m]		-1000	1000	0	Transport, mitochondrial	NCD	2.8.2.2	PMID:11375437
DHORD9	Dihydoorotic Acid Dehydrogenase (Quinone 10)	q10[m] + dhor_S[c] -> q10h2[m] + orot[c]	1723.1	0	1000	0	Pyrimidine synthesis	_06-15-05 - EC 1.3.3.1 IT based on Bader et al, 1998, Prot. Expr. Purif,., 13,414-422 (I guess it is ubiquinone but i am not sure ) (needs FMN as cofactor) v(enzyme is located in inner-membrane of mitochondria, reaction take place in cytosol (Fig. 8 Rawls et al PMID: 10727948 )	1.3.3.1	PMID:10727948,PMID:9693067
DHPM1	Dihydropyrimidinase (5, 6-Dihydrouracil)	h2o[c] + 56dura[c] -> h[c] + cala[c]	1807.1 or 1809.1 or 1808.1	0	1000	0	Pyrimidine catabolism		3.5.2.2	PMID:8973361
DHPR2	6, 7-Dihydropteridine Reduction	5mthf[c] + dhbpt[c] -> h[c] + thbpt[c] + mlthf[c]		0	1000	0	Tetrahydrobiopterin metabolism	IT	3.5.2.3	PMID:3735413
DIDPtn	Transport of dIDP, Nuclear	didp[c] <=> didp[n]		-1000	1000	0	Transport, nuclear	NCD	3.5.2.2
DIGALSGALSIDEtg	Digalsgalside Hs Intracellular Transport	digalsgalside_hs[c] <=> digalsgalside_hs[g]		-1000	1000	0	Transport, golgi apparatus	unknown mechanism for transport - intracellular transport occurs, most details are unknown - see for example Varki glycobiology text or numerous reviews (PMID: 8206147) NJ	3.5.2.2	PMID:8206147
DIGALSIDEtg	Digalside Hs Intracellular Transport	digalside_hs[c] <=> digalside_hs[g]		-1000	1000	0	Transport, golgi apparatus	unknown mechanism for transport - however must get to other intracellular compartments (e.g. lysosome for degradation) NJ	1.6.99.7
DIGALSIDEtl	Digalside Hs Intracellular Transport	digalside_hs[c] <=> digalside_hs[l]		-1000	1000	0	Transport, lysosomal	unknown mechanism for transport - however must get to other intracellular compartments (e.g. lysosome for degradation) NJ
DINt	Deoxyinosine Transport via Diffusion	din[e] <=> din[c]	3177.1	-1000	1000	0	Transport, extracellular			PMID:10899995
DITPtn	Transport of dITP, Nuclear	ditp[c] <=> ditp[n]		-1000	1000	0	Transport, nuclear	NCD
DKMPPD	2, 3-Diketo-5-Methylthio-1-Phosphopentane Degradation Reaction	h2o[c] + o2[c] + dkmpp[c] -> 2 h[c] + pi[c] + for[c] + 2kmb[c]		0	1000	0	Arginine and proline metabolism	JLR- based on B. subtilis and K. pneumoniae reactions (not sure about the h2o and h)		PMID:2543672
D_LACt2	D-Lactate Transport via Proton Symport	h[e] + lac_D[e] <=> h[c] + lac_D[c]	9194.1 or 23539.1 or 6566.1 or 9123.1	-1000	1000	0	Transport, extracellular	JLR		PMID:10493836,PMID:10510291,PMID:11101640,PMID:12739169,PMID:7835905,PMID:8476015,PMID:9425115,PMID:9508842,PMID:9649795,PMID:9786900,PMID:9824713
D_LACtm	D-Lactate Transport, Mitochondrial	h[c] + lac_D[c] <=> h[m] + lac_D[m]	6566.1	-1000	1000	0	Transport, mitochondrial	NCD
DLNLCGCPT1	Carnitine O-Palmitoyltransferase	crn[c] + dlnlcgcoa[c] <=> coa[c] + dlnlcgcrn[c]	1375.1 or 1375.3 or 1375.4 or 126129.1 or 1374.1 or 1375.2	-1000	1000	0	Fatty acid oxidation	NJ	2.3.1.21
DLNLCGCPT2	Carnitine Transferase	coa[m] + dlnlcgcrn[m] <=> crn[m] + dlnlcgcoa[m]	1376.1	-1000	1000	0	Fatty acid oxidation	NJ
DLNLCGCRNt	Transport into the Mitochondria (Carnitine)	dlnlcgcrn[c] <=> dlnlcgcrn[m]	788.1	-1000	1000	0	Fatty acid oxidation	NJ
DM_Asn_X_Ser_Thr_ly_	Demand for Asn-X-Ser/Thr, Lysosomal	Asn_X_Ser_Thr[l] ->		0	1000	0	Exchange/demand reaction
DM_datp_m_	Demand for dATP	datp[m] ->		0	1000	0	Exchange/demand reaction
DM_dctp_m_	Demand for dCTP	dctp[m] ->		0	1000	0	Exchange/demand reaction
DM_dem2emgacpail_prot_hs_r_	Demand for Deacylated-(Phosphoethanolaminyl-Dimannosyl),(Phosphoethanolaminyl)-Mannosyl-Glucosaminyl-Acylphosphatidylinositol, Endoplasmatic Reticulum	dem2emgacpail_prot_hs[r] ->		0	1000	0	Exchange/demand reaction
DM_dgpi_prot_hs_r_	Demand for Deacylated-Glycophosphatidylinositol (Gpi)-Anchored Protein, Endoplasmatic Reticulum	dgpi_prot_hs[r] ->		0	1000	0	Exchange/demand reaction
DM_dgtp_m_	Demand for dGTP, Mitochondrial	dgtp[m] ->		0	1000	0	Exchange/demand reaction
DM_dgtp_n_	Demand for dGTP, Nuclear	dgtp[n] ->		0	1000	0	Exchange/demand reaction
DM_dsT_antigen_g_	Demand for Disialyl-T Antigen, Golgi Apparatus	dsT_antigen[g] ->		0	1000	0	Exchange/demand reaction
DM_dttp_m_	Demand for dTTP	dttp[m] ->		0	1000	0	Exchange/demand reaction
DM_dttp_n_	Demand for dTTP, Nuclear	dttp[n] ->		0	1000	0	Exchange/demand reaction
DM_gpi_sig_er_	Demand for Glycophosphatidylinositol (Gpi) Signal Sequence (C-Terminal Peptide), Endoplasmatic Reticulum	gpi_sig[r] ->		0	1000	0	Exchange/demand reaction
DM_m_em_3gacpail_prot_hs_r_	Demand for Phosphoethanolaminyl-Trimannosyl-Glucosaminyl-Acylphosphatidylinositol (H6), Endoplasmatic Reticulum	m3gacpail_prot_hs[r] ->		0	1000	0	Exchange/demand reaction
DM_n5m2masn_g_	Demand for ((N-Acetyl-D-Glucosaminyl)5-(Alpha-D-Mannosyl)2-Beta-D-Mannosyl-Diacetylchitobiosyl)-L-Asparagine (Protein), Golgi Apparatus	n5m2masn[g] ->		0	1000	0	Exchange/demand reaction
DM_sTn_antigen_g_	Demand for Sialyl-Tn Antigen, Golgi Apparatus	sTn_antigen[g] ->		0	1000	0	Exchange/demand reaction
DMANTIPYRINEte	Transport of Demethylated Antipyrine	dmantipyrine[e] <=> dmantipyrine[c]		-1000	1000	0	Transport, extracellular	unknown mechanism, related cyp P450 metabolism reactions NJ
DMATTx	Dimethylallyltranstransferase	dmpp[x] + ipdp[x] -> ppi[x] + grdp[x]	2224.1	0	1000	0	Cholesterol metabolism	peroxisomal version - NJ	2.5.1.1	PMID:8188698
DMHPTCRNCPT2	2, 6 Dimethylheptanoly Coenzyme A Carnitine Transferase	coa[m] + dmhptcrn[m] <=> crn[m] + dmhptcoa[m]		-1000	1000	0	Fatty acid oxidation	made reversible since Keq ~ 0.6. dmhptcoa is a special case because its biochemical fate has not be elucidated. NJ		PMID:9819701
DMHPTCRNt	Transport of 2, 6 Dimethylheptanoyl Carnitine, Mitochondrial	dmhptcrn[c] <=> dmhptcrn[m]		-1000	1000	0	Fatty acid oxidation	dmhptcoa is 'special' because its biochemical fat isn't known NJ	2.5.1.1
DMHPTCRNte	Transport of 2, 6 Dimethylheptanoyl Carnitine, Extracellular	dmhptcrn[c] <=> dmhptcrn[e]		-1000	1000	0	Transport, extracellular	unknown mechanism for transport -see PMID 9299016, identifies 2,6-dimethylheptanoyl carnitine in the urine! NJ	2.5.1.1	PMID:9299016,PMID:9819701
DMNONCOACRNCPT1	Dmnoncoacrncpt1	crn[c] + dmnoncoa[c] <=> coa[c] + dmnoncrn[c]		-1000	1000	0	Fatty acid oxidation		1.5.99.2	PMID:9299016,PMID:9819701
DMNONCRNCPT2	Dmnoncrncpt2	coa[m] + dmnoncrn[m] <=> crn[m] + dmnoncoa[m]		-1000	1000	0	Fatty acid oxidation			PMID:9299016,PMID:9819701
DMNONCRNt	4, 8 Dimethylnonanoyl Carnitine Transport, Mitochondrial	dmnoncrn[c] <=> dmnoncrn[m]		-1000	1000	0	Fatty acid oxidation		2.3.1.21	PMID:9299016,PMID:9819701
DNADtn	Transport of DNAD, Nuclear through Pore	dnad[c] <=> dnad[n]		-1000	1000	0	Transport, nuclear	it
DNDPt10m	Transport of dADP via dCDP Antiport	dadp[c] + dcdp[m] -> dcdp[c] + dadp[m]	60386.1	0	1000	0	Transport, mitochondrial	IT		PMID:11226231
DNDPt11m	Transport of dADP via dGDP Antiport	dadp[c] + dgdp[m] -> dgdp[c] + dadp[m]	60386.1	0	1000	0	Transport, mitochondrial	IT		PMID:11226231
DNDPt12m	Transport of dADP via ADP Antiport	adp[m] + dadp[c] -> adp[c] + dadp[m]	60386.1	0	1000	0	Transport, mitochondrial	IT		PMID:11226231
DNDPt13m	Transport of dADP via ATP Antiport	atp[m] + dadp[c] -> atp[c] + dadp[m]	60386.1	0	1000	0	Transport, mitochondrial	IT		PMID:11226231
DNDPt14m	Transport of dUDP via dTDP Antiport	dtdp[m] + dudp[c] -> dtdp[c] + dudp[m]	60386.1	0	1000	0	Transport, mitochondrial	IT	2.1.1.37	PMID:11226231
DNDPt15m	Transport of dUDP via dGDP Antiport	dgdp[m] + dudp[c] -> dgdp[c] + dudp[m]	60386.1	0	1000	0	Transport, mitochondrial	IT	2.1.1.37	PMID:11226231
DNDPt16m	Transport of dUDP via dADP Antiport	dadp[m] + dudp[c] -> dadp[c] + dudp[m]	60386.1	0	1000	0	Transport, mitochondrial	IT		PMID:11226231
DNDPt17m	Transport of dUDP via dCDP Antiport	dcdp[m] + dudp[c] -> dcdp[c] + dudp[m]	60386.1	0	1000	0	Transport, mitochondrial	IT		PMID:11226231
DNDPt18m	Transport of dUDP via ADP Antiport	adp[m] + dudp[c] -> adp[c] + dudp[m]	60386.1	0	1000	0	Transport, mitochondrial	IT		PMID:11226231
DNDPt19m	Transport of dUDP via ATP Antiport	atp[m] + dudp[c] -> atp[c] + dudp[m]	60386.1	0	1000	0	Transport, mitochondrial	IT		PMID:11226231
DNDPt1m	Transport of dATP via ADP Antiport	adp[m] + datp[c] -> adp[c] + datp[m]	60386.1	0	1000	0	Transport, mitochondrial	IT		PMID:11226231
DNDPt20m	Transport of dTDP via ATP Antiport	atp[m] + dtdp[c] -> atp[c] + dtdp[m]	60386.1	0	1000	0	Transport, mitochondrial	IT		PMID:11226231
DNDPt21m	Transport of dTDP via ADP Antiport	adp[m] + dtdp[c] -> adp[c] + dtdp[m]	60386.1	0	1000	0	Transport, mitochondrial	IT		PMID:11226231
DNDPt23m	Transport of dTDP via dGTP Antiport	dgdp[m] + dtdp[c] -> dgdp[c] + dtdp[m]	60386.1	0	1000	0	Transport, mitochondrial	IT		PMID:11226231
DNDPt24m	Transport of dTDP via dADP Antiport	dadp[m] + dtdp[c] -> dadp[c] + dtdp[m]	60386.1	0	1000	0	Transport, mitochondrial	IT		PMID:11226231
DNDPt25m	Transport of dTDP via dCDP Antiport	dcdp[m] + dtdp[c] -> dcdp[c] + dtdp[m]	60386.1	0	1000	0	Transport, mitochondrial	IT		PMID:11226231
DNDPt28m	Transport of dCDP via dGDP Antiport	dcdp[c] + dgdp[m] -> dgdp[c] + dcdp[m]	60386.1	0	1000	0	Transport, mitochondrial	IT		PMID:11226231
DNDPt2m	Transport of dATP via ATP Antiport	atp[m] + datp[c] -> atp[c] + datp[m]	60386.1	0	1000	0	Transport, mitochondrial	IT		PMID:11226231
DNDPt30m	Transport of dCDP via ADP Antiport	adp[m] + dcdp[c] -> adp[c] + dcdp[m]	60386.1	0	1000	0	Transport, mitochondrial	IT		PMID:11226231
DNDPt31m	Transport of dCDP via ATP Antiport	atp[m] + dcdp[c] -> atp[c] + dcdp[m]	60386.1	0	1000	0	Transport, mitochondrial	IT		PMID:11226231
DNDPt32m	Transport of dGDP via ATP Antiport	atp[m] + dgdp[c] -> atp[c] + dgdp[m]	60386.1	0	1000	0	Transport, mitochondrial	IT		PMID:11226231
DNDPt37m	Transport of dUTP via dTDP Antiport	dtdp[m] + dutp[c] -> dtdp[c] + dutp[m]	60386.1	0	1000	0	Transport, mitochondrial	IT		PMID:11226231
DNDPt38m	Transport of dUTP via dUDP Antiport	dudp[m] + dutp[c] -> dudp[c] + dutp[m]	60386.1	0	1000	0	Transport, mitochondrial	IT		PMID:11226231
DNDPt39m	Transport of dUTP via dGDP Antiport	dgdp[m] + dutp[c] -> dgdp[c] + dutp[m]	60386.1	0	1000	0	Transport, mitochondrial	IT		PMID:11226231
DNDPt3m	Transport of dATP via dCDP Antiport	datp[c] + dcdp[m] -> dcdp[c] + datp[m]	60386.1	0	1000	0	Transport, mitochondrial	IT		PMID:11226231
DNDPt40m	Transport of dUTP via dADP Antiport	dadp[m] + dutp[c] -> dadp[c] + dutp[m]	60386.1	0	1000	0	Transport, mitochondrial	IT		PMID:11226231
DNDPt41m	Transport of dUTP via dCDP Antiport	dcdp[m] + dutp[c] -> dcdp[c] + dutp[m]	60386.1	0	1000	0	Transport, mitochondrial	IT		PMID:11226231
DNDPt42m	Transport of dUTP via ADP Antiport	adp[m] + dutp[c] -> adp[c] + dutp[m]	60386.1	0	1000	0	Transport, mitochondrial	IT		PMID:11226231
DNDPt43m	Transport of dUTP via ATP Antiport	atp[m] + dutp[c] -> atp[c] + dutp[m]	60386.1	0	1000	0	Transport, mitochondrial	IT		PMID:11226231
DNDPt44m	Transport of dTTP via ATP Antiport	atp[m] + dttp[c] -> atp[c] + dttp[m]	60386.1	0	1000	0	Transport, mitochondrial	IT		PMID:11226231
DNDPt45m	Transport of dTTP via ADP Antiport	adp[m] + dttp[c] -> adp[c] + dttp[m]	60386.1	0	1000	0	Transport, mitochondrial	IT		PMID:11226231
DNDPt46m	Transport of dTTP via dUDP Antiport	dudp[m] + dttp[c] -> dttp[m] + dudp[c]	60386.1	0	1000	0	Transport, mitochondrial	IT		PMID:11226231
DNDPt47m	Transport of dTTP via dTDP Antiport	dtdp[m] + dttp[c] -> dttp[m] + dtdp[c]	60386.1	0	1000	0	Transport, mitochondrial	IT		PMID:11226231
DNDPt48m	Transport of dTTP via dGDP Antiport	dgdp[m] + dttp[c] -> dgdp[c] + dttp[m]	60386.1	0	1000	0	Transport, mitochondrial	IT		PMID:11226231
DNDPt49m	Transport of dTTP via dADP Antiport	dadp[m] + dttp[c] -> dadp[c] + dttp[m]	60386.1	0	1000	0	Transport, mitochondrial	IT		PMID:11226231
DNDPt4m	Transport of dATP via dUDP Antiport	datp[c] + dudp[m] -> datp[m] + dudp[c]	60386.1	0	1000	0	Transport, mitochondrial	IT		PMID:11226231
DNDPt50m	Transport of dTTP via dCDP Antiport	dcdp[m] + dttp[c] -> dcdp[c] + dttp[m]	60386.1	0	1000	0	Transport, mitochondrial	IT		PMID:11226231
DNDPt51m	Transport of dCTP via dCDP Antiport	dctp[c] + dcdp[m] -> dcdp[c] + dctp[m]	60386.1	0	1000	0	Transport, mitochondrial	IT		PMID:11226231
DNDPt52m	Transport of dCTP via dUDP Antiport	dctp[c] + dudp[m] -> dctp[m] + dudp[c]	60386.1	0	1000	0	Transport, mitochondrial	IT		PMID:11226231
DNDPt53m	Transport of dCTP via dGDP Antiport	dctp[c] + dgdp[m] -> dgdp[c] + dctp[m]	60386.1	0	1000	0	Transport, mitochondrial	IT		PMID:11226231
DNDPt54m	Transport of dCTP via dADP Antiport	dctp[c] + dadp[m] -> dadp[c] + dctp[m]	60386.1	0	1000	0	Transport, mitochondrial	IT		PMID:11226231
DNDPt55m	Transport of dCTP via ADP Antiport	adp[m] + dctp[c] -> adp[c] + dctp[m]	60386.1	0	1000	0	Transport, mitochondrial	IT		PMID:11226231
DNDPt56m	Transport of dCTP via ATP Antiport	atp[m] + dctp[c] -> atp[c] + dctp[m]	60386.1	0	1000	0	Transport, mitochondrial	IT		PMID:11226231
DNDPt57m	Transport of dGTP via ATP Antiport	atp[m] + dgtp[c] -> atp[c] + dgtp[m]	60386.1	0	1000	0	Transport, mitochondrial	IT		PMID:11226231
DNDPt58m	Transport of dGTP via ADP Antiport	adp[m] + dgtp[c] -> adp[c] + dgtp[m]	60386.1	0	1000	0	Transport, mitochondrial	IT		PMID:11226231
DNDPt59m	Transport of dGTP via dADP Antiport	dgtp[c] + dadp[m] -> dadp[c] + dgtp[m]	60386.1	0	1000	0	Transport, mitochondrial	IT		PMID:11226231
DNDPt5m	Transport of dATP via dTDP Antiport	datp[c] + dtdp[m] -> datp[m] + dtdp[c]	60386.1	0	1000	0	Transport, mitochondrial	IT		PMID:11226231
DNDPt60m	Transport of dGTP via dUDP Antiport	dgtp[c] + dudp[m] -> dgtp[m] + dudp[c]	60386.1	0	1000	0	Transport, mitochondrial	IT		PMID:11226231
DNDPt61m	Transport of dGTP via dTDP Antiport	dgtp[c] + dtdp[m] -> dgtp[m] + dtdp[c]	60386.1	0	1000	0	Transport, mitochondrial	IT		PMID:11226231
DNDPt62m	Transport of dGTP via dGDP Antiport	dgtp[c] + dgdp[m] -> dgdp[c] + dgtp[m]	60386.1	0	1000	0	Transport, mitochondrial	IT		PMID:11226231
DNDPt63m	Transport of dGTP via dCDP Antiport	dgtp[c] + dcdp[m] -> dcdp[c] + dgtp[m]	60386.1	0	1000	0	Transport, mitochondrial	IT		PMID:11226231
DNDPt6m	Transport of dATP via dGDP Antiport	datp[c] + dgdp[m] -> dgdp[c] + datp[m]	60386.1	0	1000	0	Transport, mitochondrial	IT		PMID:11226231
DNDPt7m	Transport of dATP via dADP Antiport	datp[c] + dadp[m] -> dadp[c] + datp[m]	60386.1	0	1000	0	Transport, mitochondrial	IT		PMID:11226231
DOLGLCP_Lter	Dolichyl Beta-D-Glucosyl Phosphate Flippase (Liver)	0.1 dolglcp_L[c] -> 0.1 dolglcp_L[r]		0	1000	0	N-glycan synthesis			PMID:12137737
DOLGPP_Ler	Dolichyl-Beta-D-Glucosyl-Phosphate Dolichylphosphohydrolase (Liver)	h2o[r] + 0.1 dolglcp_L[r] -> h[r] + 0.1 dolp_L[r] + glc_D[r]		0	1000	0	N-glycan synthesis		3.1.4.48	PMID:12137737
DOLICHOL_Lter	Dolichol Diffusion, Human (Liver)	0.1 dolichol_L[r] <=> 0.1 dolichol_L[c]		-1000	1000	0	N-glycan synthesis		3.6.1.43
DOLICHOL_Uter	Dolichol Diffusion, Human (Uterus)	0.1 dolichol_U[r] <=> 0.1 dolichol_U[c]		-1000	1000	0	N-glycan synthesis		3.6.1.43
DOLK_L	Dolichol Kinase, Human (Liver)	ctp[c] + 0.1 dolichol_L[c] -> h[c] + cdp[c] + 0.1 dolp_L[c]		0	1000	0	N-glycan synthesis		2.7.1.108
DOLK_U	Dolichol Kinase, Human (Uterus)	ctp[c] + 0.1 dolichol_U[c] -> h[c] + cdp[c] + 0.1 dolp_U[c]		0	1000	0	N-glycan synthesis		2.7.1.108
DOLMANP_Uter	Dolichol-Phosphate Mannose Flippase (Uterus)	0.1 dolmanp_U[c] -> 0.1 dolmanp_U[r]		0	1000	0	N-glycan synthesis		3.1.4.48	PMID:12137737
DOLPGT3_Ler	Dolichyl-Phosphate-Glucose-Glycolipid Alpha-Glucosyltransferase (Liver)	h2o[r] + 0.1 dolp_L[r] -> pi[r] + 0.1 dolichol_L[r]	84920.1	0	1000	0	N-glycan synthesis	EC 2.4.1.- NCD
DOLPGT3_Uer	Dolichyl-Phosphate-Glucose-Glycolipid Alpha-Glucosyltransferase (Uterus)	h2o[r] + 0.1 dolp_U[r] -> pi[r] + 0.1 dolichol_U[r]	84920.1	0	1000	0	N-glycan synthesis	EC 2.4.1.- NCD
DOLPMT3_Uer	Dolichyl-Phosphate-Mannose-Glycolipid Alpha-Mannosyltransferase (Uterus)	gdpmann[c] + 0.1 dolp_U[c] -> gdp[c] + 0.1 dolmanp_U[c]	79087.1	0	1000	0	N-glycan synthesis	NCD	2.4.1.130
DOLPMT4_Ler	Dolichyl-Phosphate-Mannose-Glycolipid Alpha-Mannosyltransferase (Liver)	0.1 dolp_L[r] -> 0.1 dolp_L[c]		0	1000	0	N-glycan synthesis		2.4.1.130
DOLPMT4_Uer	Dolichyl-Phosphate-Mannose-Glycolipid Alpha-Mannosyltransferase (Uterus)	0.1 dolp_U[r] -> 0.1 dolp_U[c]		0	1000	0	N-glycan synthesis		2.4.1.130
DOPABMO	Dopamine Beta-Monooxygenase	o2[c] + h[c] + dopa[c] + ascb_L[c] -> h2o[c] + nrpphr[c] + dhdascb[c]	26002.1 or 1621.1	0	1000	0	Tyrosine metabolism	SAB	1.14.17.1
DOPAMT	Dopamine:Amet O-Methyltransferase	amet[c] + dopa[c] -> h[c] + ahcys[c] + 3moxtyr[c]	1312.1 or 1312.2	0	1000	0	Tyrosine metabolism	SAB	2.1.1.6	PMID:1847521
DOPAQNISO1	Dopaquinone Isomerase 1	dopaqn[c] <=> h[c] + 2c23dh56dhoxin[c]		-1000	1000	0	Tyrosine metabolism	SAB	2.4.1.130	PMID:5294951
DOPASFt	Transport of Dopamine 3-0-Sulfate (Diffusion)	dopasf[c] -> dopasf[e]		0	1000	0	Transport, extracellular	SAB excretion of dopamine sulfate	2.4.1.130
DOPASULT	Dopamine Sulfotransferase	paps[c] + dopa[c] -> h[c] + pap[c] + dopasf[c]	6799.1 or 6817.3 or 6799.2 or 6818.2 or 6817.2 or 6817.4 or 6817.1 or 6817.4 or 6818.3 or 6817.5	0	1000	0	Tyrosine metabolism	RS/TV (6/14/2005)	2.8.2.1	PMID:11535246,PMID:15293241
DOPAtu	Transport of Dopamine via Uniport	dopa[e] <=> dopa[c]	6581.1 or 6582.2 or 6582.1 or 6584.1	-1000	1000	0	Transport, extracellular	SAB electrogenic, Na indepdendent & rev NJ	1.14.18.1	PMID:12883891
DOPAVESSEC	Secretion of Dopamine via Secretory Vesicle (ATP Driven)	h2o[c] + atp[c] + dopa[c] -> h[c] + adp[c] + pi[c] + dopa[e]	6570.1 or 6571.1	0	1000	0	Transport, extracellular	SAB This reaction represents the ATP driven secretion of dopa from the cell. It leaves out the vesicle because that is not a compartment. ATP:H ratio is assumed as 1:3 for vacuolar ATPase and substrate:h ratio is 1:2. This gives a 3:2 ratio for substrate:ATP	2.1.1.6	PMID:12827358,PMID:15383652
DPCOAtl	Transport of Dephospho Coenzyme A via Diffusion, Lysosomal	dpcoa[l] <=> dpcoa[c]		-1000	1000	0	Transport, lysosomal	IT	2.8.2.1	PMID:6313022
DPGase	Diphosphoglycerate Phosphatase	h2o[c] + 23dpg[c] -> pi[c] + 3pg[c]	669.2 or 5223.1 or 5224.2 or 5224.1 or 669.1	0	1000	0	Glycolysis/gluconeogenesis	added EC num; also EC 5.4.2.4 -- NCD	5.4.2.4	PMID:15949708,PMID:17052986
DPGM	Diphosphoglyceromutase	13dpg[c] <=> h[c] + 23dpg[c]	669.1 or 5223.1 or 5224.2 or 5224.1 or 669.2	-1000	1000	0	Glycolysis/gluconeogenesis		5.4.2.1	PMID:15949708,PMID:17052986
DPHMBDCm	3-Decaprenyl-4-Hydroxy-5-Methoxybenzoate Decarboxylation	h[m] + 3dpdhb_me[m] -> co2[m] + 2dp6mep[m]		0	1000	0	Ubiquinone synthesis	enzyme has not been identified yet IT		PMID:11051212,PMID:7380842
DPMVDx	Diphosphomevalonate Decarboxylase	atp[x] + 5dpmev[x] -> adp[x] + co2[x] + ipdp[x] + pi[x]	4597.1	0	1000	0	Cholesterol metabolism	peroxisomal version - NJ	4.1.1.33	PMID:8188698
DPPS	Decaprenyl Synthase	7 ipdp[c] + frdp[c] -> 7 ppi[c] + decdp[c]		0	1000	0	Miscellaneous	by analogy to other dimethyl transferase rxns. See PMID: 10586494, human interemidate (from C15 ->C50) not explicitly determined yet, however it is known to occur since this pathway is essential in Q10 synthesis. For human metabolism: may be associated w/ GeneID: 23590 TPRT - recheck lit in future IT and NJ		PMID:16262699
DRIBt	Transport of Deoxyribose via Diffusion	drib[e] <=> drib[c]		-1000	1000	0	Transport, extracellular	NCD	5.4.2.1	PMID:9693094
DRPA	Deoxyribose-Phosphate Aldolase	2dr5p[c] -> acald[c] + g3p[c]	51071.1	0	1000	0	Pentose phosphate pathway		4.1.2.4
DSAT	Dihydrosphingosine N-Acyltransferase	sphgn[c] + Rtotalcoa[c] -> h[c] + coa[c] + dhcrm_hs[c]		0	1000	0	Sphingolipid metabolism	CoA transfer not explicitly in rxn (accounted for in Rtotal rxn -> ARTF) NJ	4.1.1.33
DTDPtn	Transport of dTDP, Nuclear	dtdp[c] <=> dtdp[n]		-1000	1000	0	Transport, nuclear	NCD
DTTPtn	Transport of dTTP, Nuclear	dttp[c] <=> dttp[n]		-1000	1000	0	Transport, nuclear	IT	2.7.1.15
DUDPtn	Transport of dUDP, Nuclear	dudp[c] <=> dudp[n]		-1000	1000	0	Transport, nuclear	IT
DUMPtn	Transport of dUMP, Nuclear	dump[c] <=> dump[n]		-1000	1000	0	Transport, nuclear	NCD	4.1.2.4
DURIK1	Deoxyuridine Kinase (ATP:Deoxyuridine)	atp[c] + duri[c] -> h[c] + adp[c] + dump[c]	7083.1 or 7084.1	0	1000	0	Nucleotide interconversion		2.7.1.21	PMID:12535661,PMID:9342341
DURIt	Transport of Deoxyuridine via_Diffusion	duri[e] <=> duri[c]	3177.1	-1000	1000	0	Transport, extracellular			PMID:10899995
DURItn	Transport of Deoxyuridine, Nuclear	duri[c] <=> duri[n]		-1000	1000	0	Transport, nuclear	IT	1.3.1.2
DUTPDPm	DUTP Diphosphatase	h2o[m] + dutp[m] -> h[m] + ppi[m] + dump[m]	1854.1 or 3704.1	0	1000	0	Nucleotide interconversion		3.6.1.23	PMID:12799180,PMID:8631816,PMID:9070952
DUTPDPn	DUTP Diphosphatase, Nuclear	h2o[n] + dutp[n] -> ppi[n] + h[n] + dump[n]	1854.1	0	1000	0	Nucleotide interconversion		3.6.1.23	PMID:12799180,PMID:8631816,PMID:9070952
EAFLATOXINte	Transport of Aflatoxin B1 Exo-8,9-Epoxide	eaflatoxin[e] <=> eaflatoxin[c]		-1000	1000	0	Transport, extracellular	unknown mechanism, related cyp P450 metabolism reactions NJ	2.7.1.21
EBASTINEOHte	Transport of Hydroxylated Ebastine	ebastineoh[e] <=> ebastineoh[c]		-1000	1000	0	Transport, extracellular	unknown mechanism, related cyp P450 metabolism reactions NJ
EBASTINEOHtr	Transport of Hydroxylated Ebastine	ebastineoh[r] <=> ebastineoh[c]		-1000	1000	0	Transport, endoplasmic reticular	unknown mechanism, related cyp P450 metabolism reactions NJ
EBASTINEte	Transport of Ebastine	ebastine[e] <=> ebastine[c]		-1000	1000	0	Transport, extracellular	unknown mechanism, related cyp P450 metabolism reactions NJ
EBASTINEtr	Transport of Ebastine	ebastine[r] <=> ebastine[c]		-1000	1000	0	Transport, endoplasmic reticular	unknown mechanism, related cyp P450 metabolism reactions NJ	3.6.1.23
EBP1r	3-Beta-Hydroxysteroid-Delta (8), Delta (7)-Isomerase	zymst[r] -> chlstol[r]	10682.1	0	1000	0	Cholesterol metabolism	involved in lanosterol -> cholesterol pathway NJ	5.3.3.5	PMID:10391219
EBP2r	3-Beta-Hydroxysteroid-Delta (8), Delta (7)-Isomerase	zymstnl[r] -> lthstrl[r]	10682.1	0	1000	0	Cholesterol metabolism	involved in lanosterol -> cholesterol pathway NJ	5.3.3.5	PMID:10391219
ECOAH12m	3-Hydroxyacyl Coenzyme A Dehydratase (3-Hydroxyisobutyryl Coenzyme A), Mitochondrial	h2o[m] + 2mp2coa[m] <=> 3hibutcoa[m]	1892.1 or (3030.1 and 3032.1)	-1000	1000	0	Valine, leucine, and isoleucine metabolism	MM. based on assigned short chain enoyl-CoA hydratase activity	4.2.1.17	PMID:9073515
ECOAH1m	3-Hydroxyacyl Coenzyme A Dehydratase (3-Hydroxybutanoyl Coenzyme A), Mitochondrial	3hbcoa[m] <=> h2o[m] + b2coa[m]	549.1 or (3030.1 and 3032.1) or 1892.1	-1000	1000	0	Tryptophan metabolism	SAB for mito	4.2.1.17	PMID:7558027
ECOAH1x	3-Hydroxyacyl Coenzyme A Dehydratase (3-Hydroxybutanoyl Coenzyme A) (Perioxisome)	3hbcoa[x] <=> h2o[x] + b2coa[x]	1891.1 or 1962.1	-1000	1000	0	Tryptophan metabolism	SAB for x	4.2.1.17	PMID:7558027
ECOAH9m	2-Methylprop-2-Enoyl Coenzyme A (2-Methylbut-2-Enoyl Coenzyme A), Mitochondrial	h2o[m] + 2mb2coa[m] <=> 3hmbcoa[m]	1892.1 or (3030.1 and 3032.1)	-1000	1000	0	Valine, leucine, and isoleucine metabolism	MM. based on assigned short chain enoyl-CoA hydratase activity	4.2.1.17	PMID:9073515
EHGLAT2m	L-Erythro-4-Hydroxyglutamate:2-Oxoglutarate Aminotransferase 2, Mitochondrial	e4hglu[m] + oaa[m] -> asp_L[m] + 4h2oglt[m]	2806.1	0	1000	0	Arginine and proline metabolism	NCD SAB oaa -> asp-L	2.6.1.21	PMID:12660328,PMID:15849464
EHGLATm	L-Erythro-4-Hydroxyglutamate:2-Oxoglutarate Aminotransferase, Mitochondrial	akg[m] + e4hglu[m] -> glu_L[m] + 4h2oglt[m]	2806.1	0	1000	0	Arginine and proline metabolism	NCD	2.6.1.1	PMID:15849464
EICOSTETCPT1	Carnitine O-Palmitoyltransferase	crn[c] + eicostetcoa[c] <=> coa[c] + eicostetcrn[c]	1375.1 or 1375.3 or 1375.4 or 126129.1 or 1374.1 or 1375.2	-1000	1000	0	Fatty acid oxidation	NJ	2.3.1.21
EICOSTETCPT2	Carnitine Transferase	coa[m] + eicostetcrn[m] <=> crn[m] + eicostetcoa[m]	1376.1	-1000	1000	0	Fatty acid oxidation	NJ	4.2.1.17
EICOSTETCRNt	Transport of 8Z,11Z,14Z,17Z-Eicosatetraenoylcarnitine, Mitochondrial	eicostetcrn[c] <=> eicostetcrn[m]	788.1	-1000	1000	0	Fatty acid oxidation	NJ
EICOSTETt	Transport of Omega-3-Arachidonic Acid (Diffusion)	eicostet[e] <=> eicostet[c]		-1000	1000	0	Transport, extracellular	NJ	2.6.1.1	PMID:11788354,PMID:12864740
ELAIDCPT1	Carnitine O-Palmitoyltransferase	crn[c] + od2coa[c] <=> coa[c] + elaidcrn[c]	1375.1 or 1375.3 or 1375.4 or 126129.1 or 1374.1 or 1375.2	-1000	1000	0	Fatty acid oxidation	NJ	2.3.1.21
ELAIDCPT2	Carnitine Transferase	coa[m] + elaidcrn[m] <=> crn[m] + od2coa[m]	1376.1	-1000	1000	0	Fatty acid oxidation	NJ	2.6.1.1
ELAIDCRNt	Transport of (9E)-Octadecenoylcarnitine, Mitochondrial	elaidcrn[c] <=> elaidcrn[m]	788.1	-1000	1000	0	Fatty acid oxidation	NJ	2.3.1.21
ELAIDt	Fatty Acid Transport via Diffusion	elaid[e] <=> elaid[c]	11001.1	-1000	1000	0	Transport, extracellular	NJ		PMID:11788354,PMID:12864740
ENGASE2ly	Endo-Beta-N-Acetylglucosaminidase, Lysosomal	h2o[l] + n2m2nm[l] -> acgam[l] + n2m2nmn[l]		0	1000	0	N-glycan degradation	NCD	3.2.1.96
ENGASE3ly	Endo-Beta-N-Acetylglucosaminidase, Lysosomal	h2o[l] + ksi_deg2[l] -> acgam[l] + ksi_deg3[l]		0	1000	0	Keratan sulfate degradation	NCD	3.2.1.96
ENGASEly	Endo-Beta-N-Acetylglucosaminidase, Lysosomal	h2o[l] + s2l2n2m2m[l] -> acgam[l] + s2l2n2m2mn[l]		0	1000	0	N-glycan degradation	NCD	3.2.1.96
ESTRADIOLGLCt	Estradiol Glucuronide Transport via Bicarbonate Antiport	hco3[c] + estradiolglc[e] <=> hco3[e] + estradiolglc[c]	28234.1 or 28231.1 or 10599.1 or 6579.1 or 53919.1	-1000	1000	0	Transport, extracellular	NJ		PMID:12507753,PMID:9007731,PMID:9334206
ESTRADIOLGLCt2	17-Beta-D-Glucuronide Transport (ATP-Dependent)	h2o[c] + atp[c] + estradiolglc[c] -> h[c] + adp[c] + pi[c] + estradiolglc[e]	10257.1	0	1000	0	Transport, extracellular	IT		PMID:11447229,PMID:12637526,PMID:12835412
ESTRADIOLGLCtr	Glucuronidated Compound Transport	estradiolglc[c] <=> estradiolglc[r]		-1000	1000	0	Transport, endoplasmic reticular	unknown mechanism, however glucuronidated metabolites need to get out of the cell NJ
ESTRADIOLt	Transport of Estradiol	estradiol[e] <=> estradiol[c]		-1000	1000	0	Transport, extracellular
ESTRADIOLtr	Transport of Estradiol, Endoplasmatic Reticulum	estradiol[r] <=> estradiol[c]		-1000	1000	0	Transport, endoplasmic reticular	specific mechanism not known, proton dependence for trans-mit transport has been suggested, however directionality and stoichiometry has not yet been elucidated. see PMID: 12770731 and others NJ	4.2.1.11
ESTRIOLGLCte	Glucuronidated Compound Transport	h2o[c] + atp[c] + estriolglc[c] -> h[c] + adp[c] + pi[c] + estriolglc[e]	4363.1	0	1000	0	Transport, extracellular	for MDR transport mechanism NJ	2.7.7.14
ESTRIOLGLCtr	Glucuronidated Compound Transport	estriolglc[c] <=> estriolglc[r]		-1000	1000	0	Transport, endoplasmic reticular	unknown mechanism, however glucuronidated metabolites need to get out of the cell NJ
ESTRONEGLCt	ABC Transporter	h2o[c] + atp[c] + estroneglc[c] -> h[c] + adp[c] + pi[c] + estroneglc[e]	8714.1 or 8714.3 or 8714.2	0	1000	0	Transport, extracellular	for bile acid secretion into bile NJ		PMID:11850532,PMID:9738950,PMID:9813153
ESTRONEGLCtr	Glucuronidated Compound Transport	estroneglc[c] <=> estroneglc[r]		-1000	1000	0	Transport, endoplasmic reticular	unknown mechanism, however glucuronidated metabolites need to get out of the cell NJ
ESTRONESt	Transport of Estrone 3-Sulfate via Bicarbonate Antiport	hco3[c] + estrones[e] <=> hco3[e] + estrones[c]	11309.1 or 10599.1 or 53919.1 or 6579.1 or 28232.1 or 28231.1 or 28234.1	-1000	1000	0	Transport, extracellular	NJ		PMID:12507753,PMID:9007731,PMID:9334206
ESTRONEtr	Transport of Estrone, Endoplasmatic Reticulum	estrone[r] <=> estrone[c]		-1000	1000	0	Transport, endoplasmic reticular	specific mechanism not known, proton dependence for trans-mit transport has been suggested, however directionality and stoichiometry has not yet been elucidated. see PMID: 12770731 and others NJ
ESTSULT	Estrogen Sulfotransferase	paps[c] + estrone[c] -> h[c] + pap[c] + estrones[c]	6783.1 or 6817.4 or 6817.1 or 6817.3 or 6817.2 or 6817.5 or 6818.1	0	1000	0	Steroid metabolism	NJ	2.8.2.4	PMID:11535246,PMID:8185618
ETF	Electron Transfer Flavoprotein	fadh2[m] + etfox[m] -> fad[m] + etfrd[m]	(2109.2 and 2108.1) or (2109.1 and 2108.1)	0	1000	0	Fatty acid oxidation	TV (5/4/05) Voet p.571		PMID:3170610,PMID:7601336
ETFQO	Electron Transfer Flavoprotein-Ubiquinone Oxidoreductase	q10[m] + etfrd[m] -> q10h2[m] + etfox[m]	2110.1	0	1000	0	Fatty acid oxidation	TV Ruzicka F, JBC, 1977	1.5.5.1	PMID:10444348,PMID:12049629
ETHAK	Ethanolamine Kinase	atp[c] + etha[c] -> h[c] + adp[c] + ethamp[c]	1119.2 or 55500.1 or 1119.1 or 55224.1 or 1120.1	0	1000	0	Glycerophospholipid metabolism	NCD	2.7.1.82
ETHP	Ethanolamine Phosphate Phosphatase	h2o[c] + ethamp[c] -> pi[c] + etha[c]	162466.1	0	1000	0	Glycerophospholipid metabolism	no high energy phosphate compounds found associated w/ rxn NJ		PMID:15175005
EX_10fthf[e]	Exchange of 10-Formyltetrahydrofolate	10fthf[e] ->		0	1000	0	Exchange/demand reaction
EX_10fthf7glu[e]	Exchange of 10-Formyltetrahydrofolate-[Glu] (7)	10fthf7glu[e] ->		0	1000	0	Exchange/demand reaction
EX_11_cis_retfa[e]	Exchange of Fatty Acid 11-Cis-Retinol	11_cis_retfa[e] ->		0	1000	0	Exchange/demand reaction
EX_13_cis_retnglc[e]	Exchange of 13-Cis-Retinoyl Glucuronide	13_cis_retnglc[e] ->		0	1000	0	Exchange/demand reaction
EX_1glyc_hs[e]	Exchange of 1 Acyl Phosphoglycerol	1glyc_hs[e] ->		0	1000	0	Exchange/demand reaction
EX_2hb[e]	Exchange of 2-Hydroxybutyrate	2hb[e] ->		0	1000	0	Exchange/demand reaction
EX_2mcit[e]	Exchange of 2-Methylcitrate	2mcit[e] ->		0	1000	0	Exchange/demand reaction
EX_34dhoxpeg[e]	Exchange of 3, 4-Dihydroxyphenylethyleneglycol	34dhoxpeg[e] ->		0	1000	0	Exchange/demand reaction
EX_34dhphe[e]	Exchange of 3, 4-Dihydroxy-L-Phenylalanine	34dhphe[e] ->		0	1000	0	Exchange/demand reaction
EX_35cgmp[e]	Exchange of 3', 5'-Cyclic GMP	35cgmp[e] ->		0	1000	0	Exchange/demand reaction
EX_3aib[e]	Exchange of L-3-Amino-Isobutanoate	3aib[e] ->		0	1000	0	Exchange/demand reaction
EX_3aib_D[e]	Exchange of D-3-Amino-Isobutanoate	3aib_D[e] ->		0	1000	0	Exchange/demand reaction
EX_3mlda[e]	Exchange of 3-Methylimidazoleacetic Acid	3mlda[e] ->		0	1000	0	Exchange/demand reaction
EX_4hphac[e]	Exchange of 4-Hydroxyphenylacetate	4hphac[e] ->		0	1000	0	Exchange/demand reaction
EX_4mptnl[e]	Exchange of 4-Methylpentanal	4mptnl[e] ->		0	1000	0	Exchange/demand reaction
EX_4mtolbutamide[e]	Exchange of 4 Hydroxy Tolbutamide	4mtolbutamide[e] ->		0	1000	0	Exchange/demand reaction
EX_4nphsf[e]	Exchange of 4-Nitrophenyl Sulfate	4nphsf[e] ->		0	1000	0	Exchange/demand reaction
EX_4pyrdx[e]	Exchange of 4-Pyridoxate	4pyrdx[e] ->		0	1000	0	Exchange/demand reaction
EX_5adtststerone[e]	Exchange of 5Alpha-Dihydrotestosterone	5adtststerone[e] ->		0	1000	0	Exchange/demand reaction
EX_5adtststeroneglc[e]	Exchange of 5Alpha-Dihydrotestosterone Glucuronide	5adtststeroneglc[e] ->		0	1000	0	Exchange/demand reaction
EX_5adtststerones[e]	Exchange of 5Alpha-Dihydrotestosterone Sulfate	5adtststerones[e] ->		0	1000	0	Exchange/demand reaction
EX_5htrp[e]	Exchange of 5-Hydroxy-L-Tryptophan	5htrp[e] ->		0	1000	0	Exchange/demand reaction
EX_5mthf[e]	Exchange of 5-Methyltetrahydrofolate	5mthf[e] ->		0	1000	0	Exchange/demand reaction
EX_7dhf[e]	Exchange of Heptaglutamyl Folate (Dhf)	7dhf[e] ->		0	1000	0	Exchange/demand reaction
EX_7thf[e]	Exchange of Heptaglutamyl Folate (Thf)	7thf[e] ->		0	1000	0	Exchange/demand reaction
EX_acetone[e]	Exchange of Acetone	acetone[e] ->		0	1000	0	Exchange/demand reaction
EX_acgalfucgalacgalfuc12gal14acglcgalgluside_hs[e]	Exchange of Type Iiia Glycolipid	acgalfucgalacgalfuc12gal14acglcgalgluside_hs[e] ->		0	1000	0	Exchange/demand reaction
EX_acgalfucgalacgalfucgalacglcgal14acglcgalgluside_hs[e]	Exchange of Type Iiiab	acgalfucgalacgalfucgalacglcgal14acglcgalgluside_hs[e] ->		0	1000	0	Exchange/demand reaction
EX_ach[e]	Exchange of Acetylcholine	ach[e] ->		0	1000	0	Exchange/demand reaction
EX_acnacngal14acglcgalgluside_hs[e]	Exchange of 3', 8'-Ld1	acnacngal14acglcgalgluside_hs[e] ->		0	1000	0	Exchange/demand reaction
EX_acnacngalgbside_hs[e]	Exchange of Disialyl Galactosylgloboside (Homo Sapiens)	acnacngalgbside_hs[e] ->		0	1000	0	Exchange/demand reaction
EX_acngalacglcgal14acglcgalgluside_hs[e]	Exchange of Vi3Neuac-Nlc6Cer	acngalacglcgal14acglcgalgluside_hs[e] ->		0	1000	0	Exchange/demand reaction
EX_adp[e]	Exchange of ADP	adp[e] ->		0	1000	0	Exchange/demand reaction
EX_adprbp[e]	Exchange of ADPribose 2'-Phosphate	adprbp[e] ->		0	1000	0	Exchange/demand reaction
EX_adrnl[e]	Exchange of Adrenaline	adrnl[e] ->		0	1000	0	Exchange/demand reaction
EX_aflatoxin[e]	Exchange of Aflatoxin B1	aflatoxin[e] ->		0	1000	0	Exchange/demand reaction
EX_ahandrostanglc[e]	Exchange of Etiocholan-3Alpha-Ol-17-One 3-Glucuronide	ahandrostanglc[e] ->		0	1000	0	Exchange/demand reaction
EX_ak2lgchol_hs[e]	Exchange of 1-Alkyl 2-Lysoglycerol 3-Phosphocholine	ak2lgchol_hs[e] ->		0	1000	0	Exchange/demand reaction
EX_ala_B[e]	Exchange of Beta-Alanine	ala_B[e] ->		0	1000	0	Exchange/demand reaction
EX_ala_D[e]	Exchange of D-Alanine	ala_D[e] ->		0	1000	0	Exchange/demand reaction
EX_amp[e]	Exchange of AMP	amp[e] ->		0	1000	0	Exchange/demand reaction
EX_andrstrn[e]	Exchange of Androsterone	andrstrn[e] ->		0	1000	0	Exchange/demand reaction
EX_andrstrnglc[e]	Exchange of Androsterone Glucuronide	andrstrnglc[e] ->		0	1000	0	Exchange/demand reaction
EX_antipyrene[e]	Exchange of Antipyrene	antipyrene[e] ->		0	1000	0	Exchange/demand reaction
EX_apnnox[e]	Exchange of Alpha-Pinene-Oxide	apnnox[e] ->		0	1000	0	Exchange/demand reaction
EX_appnn[e]	Exchange of (+)-Alpha-Pinene	appnn[e] ->		0	1000	0	Exchange/demand reaction
EX_aprgstrn[e]	Exchange of 20Alpha-Hydroxyprogesterone	aprgstrn[e] ->		0	1000	0	Exchange/demand reaction
EX_aqcobal[e]	Exchange of Aquacob (III)Alamin	aqcobal[e] ->		0	1000	0	Exchange/demand reaction
EX_arachd[e]	Exchange of Nc20:4	arachd[e] ->		0	1000	0	Exchange/demand reaction
EX_ascb_L[e]	Exchange of L-Ascorbate	ascb_L[e] ->		0	1000	0	Exchange/demand reaction
EX_asp_D[e]	Exchange of D-Aspartate	asp_D[e] ->		0	1000	0	Exchange/demand reaction
EX_atp[e]	Exchange of ATP	atp[e] ->		0	1000	0	Exchange/demand reaction
EX_avite1[e]	Exchange of Alpha-Tocopherol	avite1[e] <=>		-0.00030231	1000	0	Exchange/demand reaction
EX_bhb[e]	Transport of (R)-3-Hydroxybutanoate via H+ Symport	bhb[e] ->		0	1000	0	Exchange/demand reaction
EX_bilglcur[e]	Exchange of Blirubin Mono-Glucuronide	bilglcur[e] ->		0	1000	0	Exchange/demand reaction
EX_bilirub[e]	Exchange of Bilirubin	bilirub[e] <=>		-0.00089083	1000	0	Exchange/demand reaction
EX_biocyt[e]	Exchange of Biocytin	biocyt[e] ->		0	1000	0	Exchange/demand reaction
EX_camp[e]	Exchange of CAMP	camp[e] ->		0	1000	0	Exchange/demand reaction
EX_caro[e]	Exchange of Beta-Carotene	caro[e] ->		0	1000	0	Exchange/demand reaction
EX_carveol[e]	Exchange of (E)-Carveol	carveol[e] ->		0	1000	0	Exchange/demand reaction
EX_chol[e]	Exchange of Choline	chol[e] <=>		-0.00037303	1000	0	Exchange/demand reaction
EX_cholate[e]	Exchange of Cholate	cholate[e] ->		0	1000	0	Exchange/demand reaction
EX_chsterol[e]	Exchange of Cholesterol	chsterol[e] <=>		-0.00010436	1000	0	Exchange/demand reaction
EX_chtn[e]	Exchange of Chitin	chtn[e] ->		0	1000	0	Exchange/demand reaction
EX_clpnd[e]	Exchange of Clupanodonic Acid (Docosapentaenoic (N-3))	clpnd[e] ->		0	1000	0	Exchange/demand reaction
EX_cmp[e]	Exchange of CMP	cmp[e] ->		0	1000	0	Exchange/demand reaction
EX_co[e]	Exchange of Carbon Monoxide	co[e] ->		0	1000	0	Exchange/demand reaction
EX_crmp_hs[e]	Exchange of Ceramide 1-Phosphate	crmp_hs[e] ->		0	1000	0	Exchange/demand reaction
EX_crn[e]	Exchange of L-Carnitine	crn[e] ->		0	1000	0	Exchange/demand reaction
EX_crtsl[e]	Exchange of Cortisol	crtsl[e] ->		0	1000	0	Exchange/demand reaction
EX_crvnc[e]	Exchange of Nc22:6	crvnc[e] ->		0	1000	0	Exchange/demand reaction
EX_cspg_a[e]	Exchange of Chondroitin Sulfate A (Galnac4S-Glca) Proteoglycan	cspg_a[e] ->		0	1000	0	Exchange/demand reaction
EX_cspg_b[e]	Exchange of Chondroitin Sulfate B / Dermatan Sulfate (Idoa2S-Galnac4S) Proteoglycan	cspg_b[e] ->		0	1000	0	Exchange/demand reaction
EX_cspg_c[e]	Exchange of Chondroitin Sulfate C (Galnac6S-Glca) Proteoglycan	cspg_c[e] ->		0	1000	0	Exchange/demand reaction
EX_cspg_d[e]	Exchange of Chondroitin Sulfate D (GlcNac6S-Glca2S) Proteoglycan	cspg_d[e] ->		0	1000	0	Exchange/demand reaction
EX_cyan[e]	Exchange of Hydrogen Cyanide	cyan[e] ->		0	1000	0	Exchange/demand reaction
EX_dag_hs[e]	Exchange of Diglyceride	dag_hs[e] ->		0	1000	0	Exchange/demand reaction
EX_dcsptn1[e]	Exchange of Docosa-4, 7, 10, 13, 16-Pentaenoic Acid (N-6)	dcsptn1[e] ->		0	1000	0	Exchange/demand reaction
EX_dgchol[e]	Exchange of Chenodeoxyglycocholate	dgchol[e] ->		0	1000	0	Exchange/demand reaction
EX_dhdascb[e]	Exchange of Dehydroascorbide	dhdascb[e] ->		0	1000	0	Exchange/demand reaction
EX_dheas[e]	Exchange of Dehydroepiandrosterone Sulfate	dheas[e] ->		0	1000	0	Exchange/demand reaction
EX_dhf[e]	Exchange of 7, 8-Dihydrofolate	dhf[e] ->		0	1000	0	Exchange/demand reaction
EX_digalsgalside_hs[e]	Exchange of Digalactosylceramidesulfate	digalsgalside_hs[e] ->		0	1000	0	Exchange/demand reaction
EX_dlnlcg[e]	Exchange of Dihomo-Gamma-Linolenic Acid (N-6)	dlnlcg[e] ->		0	1000	0	Exchange/demand reaction
EX_dmantipyrine[e]	Exchange of Demethylated Antipyrine	dmantipyrine[e] ->		0	1000	0	Exchange/demand reaction
EX_dmhptcrn[e]	Exchange of 2, 6 Dimethylheptanoyl Carnitine	dmhptcrn[e] ->		0	1000	0	Exchange/demand reaction
EX_dopa[e]	Exchange of Dopamine	dopa[e] ->		0	1000	0	Exchange/demand reaction
EX_dopasf[e]	Exchange of Dopamine 3-O-Sulfate	dopasf[e] ->		0	1000	0	Exchange/demand reaction
EX_eaflatoxin[e]	Exchange of 8, 9 Epxoy Aflatoxin B1	eaflatoxin[e] ->		0	1000	0	Exchange/demand reaction
EX_ebastine[e]	Exchange of Ebastine	ebastine[e] ->		0	1000	0	Exchange/demand reaction
EX_ebastineoh[e]	Exchange of Hydroxylated Ebastine	ebastineoh[e] ->		0	1000	0	Exchange/demand reaction
EX_eicostet[e]	Exchange of Eicosatetranoic Acid	eicostet[e] ->		0	1000	0	Exchange/demand reaction
EX_elaid[e]	Exchange of Elaidic Acid	elaid[e] ->		0	1000	0	Exchange/demand reaction
EX_estradiol[e]	Exchange of Estradiol	estradiol[e] ->		0	1000	0	Exchange/demand reaction
EX_estradiolglc[e]	Exchange of Estradiol Glucuronide	estradiolglc[e] ->		0	1000	0	Exchange/demand reaction
EX_estriolglc[e]	Exchange of 16-Glucuronide-Estriol	estriolglc[e] ->		0	1000	0	Exchange/demand reaction
EX_estroneglc[e]	Exchange of Estrone Glucuronide	estroneglc[e] ->		0	1000	0	Exchange/demand reaction
EX_estrones[e]	Exchange of Estrone 3-Sulfate	estrones[e] ->		0	1000	0	Exchange/demand reaction
EX_fuc13galacglcgal14acglcgalgluside_hs[e]	Exchange of Iii3Fuc-Nlc6Cer	fuc13galacglcgal14acglcgalgluside_hs[e] ->		0	1000	0	Exchange/demand reaction
EX_fuc14galacglcgalgluside_hs[e]	Exchange of Lea Glycolipid	fuc14galacglcgalgluside_hs[e] ->		0	1000	0	Exchange/demand reaction
EX_fucacgalfucgalacglcgalgluside_hs[e]	Exchange of (Gal)2 (Galnac)1 (Glc)1 (GlcNac)1 (LFuc)2 (Cer)1	fucacgalfucgalacglcgalgluside_hs[e] ->		0	1000	0	Exchange/demand reaction
EX_fucacngal14acglcgalgluside_hs[e]	Exchange of Iv3-A-Neuac, Iii3-A-Fuc-Nlc4Cer	fucacngal14acglcgalgluside_hs[e] ->		0	1000	0	Exchange/demand reaction
EX_fucacngalacglcgalgluside_hs[e]	Exchange of Iv3-A-Neu5Ac, Iii4-A-Fuc-Lc4Cer	fucacngalacglcgalgluside_hs[e] ->		0	1000	0	Exchange/demand reaction
EX_fucfucfucgalacglc13galacglcgal14acglcgalgluside_hs[e]	Exchange of (Gal)4 (Glc)1 (GlcNac)3 (LFuc)3 (Cer)1	fucfucfucgalacglc13galacglcgal14acglcgalgluside_hs[e] ->		0	1000	0	Exchange/demand reaction
EX_fucfucgalacglcgalgluside_hs[e]	Exchange of Leb Glycolipid	fucfucgalacglcgalgluside_hs[e] ->		0	1000	0	Exchange/demand reaction
EX_fucgalfucgalacglcgalgluside_hs[e]	Exchange of (Gal)3 (Glc)1 (GlcNac)1 (LFuc)2 (Cer)1	fucgalfucgalacglcgalgluside_hs[e] ->		0	1000	0	Exchange/demand reaction
EX_fuc_L[e]	Exchange of L-Fucose	fuc_L[e] ->		0	1000	0	Exchange/demand reaction
EX_galacglcgalgbside_hs[e]	Exchange of Gal-GlcNac-Gal Globoside (Homo Sapiens)	galacglcgalgbside_hs[e] ->		0	1000	0	Exchange/demand reaction
EX_galfuc12gal14acglcgalgluside_hs[e]	Exchange of (Gal)3 (Glc)1 (GlcNac)1 (LFuc)1 (Cer)1	galfuc12gal14acglcgalgluside_hs[e] ->		0	1000	0	Exchange/demand reaction
EX_galfucgalacglcgal14acglcgalgluside_hs[e]	Exchange of (Gal)4 (Glc)1 (GlcNac)2 (LFuc)1 (Cer)1	galfucgalacglcgal14acglcgalgluside_hs[e] ->		0	1000	0	Exchange/demand reaction
EX_galgalfucfucgalacglcgalacglcgal14acglcgalgluside_hs[e]	Exchange of (Gal)6 (Glc)1 (GlcNac)3 (LFuc)2 (Cer)1	galgalfucfucgalacglcgalacglcgal14acglcgalgluside_hs[e] ->		0	1000	0	Exchange/demand reaction
EX_galgalgalthcrm_hs[e]	Exchange of Gal-Gal-Gal-Gal-Gal-Glc-Cer (Homo Sapiens)	galgalgalthcrm_hs[e] ->		0	1000	0	Exchange/demand reaction
EX_gchola[e]	Exchange of Glycocholate	gchola[e] ->		0	1000	0	Exchange/demand reaction
EX_gd1b2_hs[e]	Exchange of Gd1Beta (Homo Sapiens)	gd1b2_hs[e] ->		0	1000	0	Exchange/demand reaction
EX_gluala[e]	Exchange of 5-L-Glutamyl-L-Alanine	gluala[e] ->		0	1000	0	Exchange/demand reaction
EX_glyc_S[e]	Exchange of (S)-Glycerate	glyc_S[e] ->		0	1000	0	Exchange/demand reaction
EX_glygn5[e]	Exchange of Glycogen, Structure 5 (Glycogenin-2[1, 4-Glc])	glygn5[e] ->		0	1000	0	Exchange/demand reaction
EX_gq1b_hs[e]	Exchange of Gq1B (Homo Sapiens)	gq1b_hs[e] ->		0	1000	0	Exchange/demand reaction
EX_gq1balpha_hs[e]	Exchange of Gq1Balpha (Homo Sapiens)	gq1balpha_hs[e] ->		0	1000	0	Exchange/demand reaction
EX_gsn[e]	Exchange of Guanosine	gsn[e] ->		0	1000	0	Exchange/demand reaction
EX_gt1a_hs[e]	Exchange of Gt1A (Homo Sapiens)	gt1a_hs[e] ->		0	1000	0	Exchange/demand reaction
EX_gthox[e]	Exchange of Oxidized Glutathione	gthox[e] ->		0	1000	0	Exchange/demand reaction
EX_gthrd[e]	Exchange of Reduced Glutathione	gthrd[e] ->		0	1000	0	Exchange/demand reaction
EX_gtp[e]	Exchange of GTP	gtp[e] ->		0	1000	0	Exchange/demand reaction
EX_h2o2[e]	Exchange of Hydrogen Peroxide	h2o2[e] ->		0	1000	0	Exchange/demand reaction
EX_hco3[e]	Exchange of Bicarbonate	hco3[e] <=>		-0.00057349	1000	0	Exchange/demand reaction
EX_hdca[e]	Exchange of Hexadecanoate (N-C16:0)	hdca[e] ->		0	1000	0	Exchange/demand reaction
EX_hdcea[e]	Exchange of Hexadecenoate (N-C16:1)	hdcea[e] ->		0	1000	0	Exchange/demand reaction
EX_hestratriol[e]	Exchange of 4, 17 Dihydroxy Estradiol	hestratriol[e] ->		0	1000	0	Exchange/demand reaction
EX_hexc[e]	Exchange of Hexacosanoate (N-C26:0)	hexc[e] ->		0	1000	0	Exchange/demand reaction
EX_hista[e]	Exchange of Histamine	hista[e] ->		0	1000	0	Exchange/demand reaction
EX_hom_L[e]	Exchange of L-Homoserine	hom_L[e] ->		0	1000	0	Exchange/demand reaction
EX_hpdca[e]	Exchange of Heptadecanoate	hpdca[e] ->		0	1000	0	Exchange/demand reaction
EX_i[e]	Exchange of Iodide	i[e] ->		0	1000	0	Exchange/demand reaction
EX_idp[e]	Exchange of IDP	idp[e] ->		0	1000	0	Exchange/demand reaction
EX_imp[e]	Exchange of IMP	imp[e] ->		0	1000	0	Exchange/demand reaction
EX_inost[e]	Exchange of Myo-Inositol	inost[e] <=>		-0.00052038	1000	0	Exchange/demand reaction
EX_ksi[e]	Exchange of Keratan Sulfate I	ksi[e] ->		0	1000	0	Exchange/demand reaction
EX_ksi_deg1[e]	Exchange of Keratan Sulfate I, Degradation Product 1	ksi_deg1[e] ->		0	1000	0	Exchange/demand reaction
EX_ksii_core2[e]	Exchange of Keratan Sulfate Ii (Core 2-Linked)	ksii_core2[e] ->		0	1000	0	Exchange/demand reaction
EX_ksii_core4[e]	Exchange of Keratan Sulfate Ii (Core 4-Linked)	ksii_core4[e] ->		0	1000	0	Exchange/demand reaction
EX_lac_D[e]	Exchange of D-Lactate	lac_D[e] ->		0	1000	0	Exchange/demand reaction
EX_leuktrA4[e]	Exchange of Leukotriene A4	leuktrA4[e] ->		0	1000	0	Exchange/demand reaction
EX_leuktrB4[e]	Exchange of Leukotriene B4	leuktrB4[e] ->		0	1000	0	Exchange/demand reaction
EX_leuktrC4[e]	Exchange of Leukotriene C4	leuktrC4[e] ->		0	1000	0	Exchange/demand reaction
EX_leuktrD4[e]	Exchange of Leukotriene D4	leuktrD4[e] ->		0	1000	0	Exchange/demand reaction
EX_leuktrE4[e]	Exchange of Leukotriene E4	leuktrE4[e] ->		0	1000	0	Exchange/demand reaction
EX_leuktrF4[e]	Exchange of Leukotriene F4	leuktrF4[e] ->		0	1000	0	Exchange/demand reaction
EX_limnen[e]	Exchange of Limonene	limnen[e] ->		0	1000	0	Exchange/demand reaction
EX_lipoate[e]	Exchange of Lipoate	lipoate[e] ->		0	1000	0	Exchange/demand reaction
EX_lnlnca[e]	Exchange of Alpha-Linolenic Acid	lnlnca[e] ->		0	1000	0	Exchange/demand reaction
EX_lnlncg[e]	Exchange of Gamma-Linolenic Acid	lnlncg[e] ->		0	1000	0	Exchange/demand reaction
EX_lpchol_hs[e]	Exchange of Lysophosphatidylcholine	lpchol_hs[e] ->		0	1000	0	Exchange/demand reaction
EX_mag_hs[e]	Exchange of Monoacylglycerol 2 (Homo Sapiens)	mag_hs[e] ->		0	1000	0	Exchange/demand reaction
EX_meoh[e]	Exchange of Methanol	meoh[e] ->		0	1000	0	Exchange/demand reaction
EX_mercplaccys[e]	Exchange of 3-Mercaptolactate-Cysteine Disulfide	mercplaccys[e] ->		0	1000	0	Exchange/demand reaction
EX_n2m2nmasn[e]	Exchange of N-Acetyl-Beta-D-Glucosaminyl-1, 2-Alpha-D-Mannosyl-1, 3- (N-Acetyl-Beta-D-Glucosaminyl-1, 2-Alpha-D-Mannosyl-1, 6)- (N-Acetyl-Beta-D-Glucosaminyl-1, 4)-Beta-D-Mannosyl-1, 4-N-Acetyl-Beta-D-Glucosaminyl-R	n2m2nmasn[e] ->		0	1000	0	Exchange/demand reaction
EX_nad[e]	Exchange of Nicotinamide Adenine Dinucleotide	nad[e] ->		0	1000	0	Exchange/demand reaction
EX_no[e]	Exchange of Nitric Oxide	no[e] ->		0	1000	0	Exchange/demand reaction
EX_nrpphr[e]	Exchange of Norepinephrine	nrpphr[e] ->		0	1000	0	Exchange/demand reaction
EX_nrpphrsf[e]	Exchange of Sulfate Derivative of Norepinephrine	nrpphrsf[e] ->		0	1000	0	Exchange/demand reaction
EX_nrvnc[e]	Exchange of Nervonic Acid	nrvnc[e] ->		0	1000	0	Exchange/demand reaction
EX_o2s[e]	Exchange of Superoxide Anion	o2s[e] ->		0	1000	0	Exchange/demand reaction
EX_oagd3_hs[e]	Exchange of 9-O-Acetylated Gd3 (Homo Sapiens)	oagd3_hs[e] ->		0	1000	0	Exchange/demand reaction
EX_oagt3_hs[e]	Exchange of 9-O-Acetylated Gt3 (Homo Sapiens)	oagt3_hs[e] ->		0	1000	0	Exchange/demand reaction
EX_ocdca[e]	Exchange of Octadecanoate (N-C18:0)	ocdca[e] ->		0	1000	0	Exchange/demand reaction
EX_ocdcea[e]	Exchange of Octadecenoate (N-C18:1)	ocdcea[e] ->		0	1000	0	Exchange/demand reaction
EX_octa[e]	Exchange of Octanoate (N-C8:0)	octa[e] ->		0	1000	0	Exchange/demand reaction
EX_oxa[e]	Exchange of Oxalate	oxa[e] ->		0	1000	0	Exchange/demand reaction
EX_paf_hs[e]	Exchange of 1-Alkyl 2-Acteylglycerol 3-Phosphocholine (Homo Sapiens)	paf_hs[e] ->		0	1000	0	Exchange/demand reaction
EX_pchol_hs[e]	Exchange of Phosphatidylcholine (Homo Sapiens)	pchol_hs[e] ->		0	1000	0	Exchange/demand reaction
EX_pe_hs[e]	Exchange of Phosphatidylethanolamine	pe_hs[e] ->		0	1000	0	Exchange/demand reaction
EX_peplys[e]	Exchange of Peptidyl-L-Lysine	peplys[e] ->		0	1000	0	Exchange/demand reaction
EX_perillyl[e]	Exchange of Perillyl Alcohol	perillyl[e] ->		0	1000	0	Exchange/demand reaction
EX_pglyc_hs[e]	Exchange of Phosphatidylglycerol (Homo Sapiens)	pglyc_hs[e] ->		0	1000	0	Exchange/demand reaction
EX_phyt[e]	Exchange of Phytanic Acid	phyt[e] ->		0	1000	0	Exchange/demand reaction
EX_prgstrn[e]	Exchange of Progesterone	prgstrn[e] <=>		-0.00033126	1000	0	Exchange/demand reaction
EX_prostgd2[e]	Exchange of Prostaglandin D2	prostgd2[e] ->		0	1000	0	Exchange/demand reaction
EX_prostge1[e]	Exchange of Prostaglandin E1	prostge1[e] <=>		-0.00022165	1000	0	Exchange/demand reaction
EX_prostge2[e]	Exchange of Prostaglandin E2	prostge2[e] <=>		-0.00022165	1000	0	Exchange/demand reaction
EX_ps_hs[e]	Exchange of Phosphatidylserine (Homo Sapiens)	ps_hs[e] ->		0	1000	0	Exchange/demand reaction
EX_ptdca[e]	Exchange of Pentadecanoate	ptdca[e] ->		0	1000	0	Exchange/demand reaction
EX_retinol_cis_11[e]	Exchange of Cis-11-Retinol	retinol_cis_11[e] <=>		-4.09e-05	1000	0	Exchange/demand reaction
EX_retn[e]	Exchange of Retinoate	retn[e] ->		0	1000	0	Exchange/demand reaction
EX_retnglc[e]	Exchange of Retinoyl Glucuronide	retnglc[e] ->		0	1000	0	Exchange/demand reaction
EX_Rtotal[e]	Exchange of R Total	Rtotal[e] ->		0	1000	0	Exchange/demand reaction
EX_Rtotal2[e]	Exchange of R Total 2 Position	Rtotal2[e] ->		0	1000	0	Exchange/demand reaction
EX_Rtotal3[e]	Exchange of R Total 3 Position	Rtotal3[e] ->		0	1000	0	Exchange/demand reaction
EX_s2l2fn2m2masn[e]	Exchange of Pa6	s2l2fn2m2masn[e] ->		0	1000	0	Exchange/demand reaction
EX_s2l2n2m2masn[e]	Exchange of De-Fuc Form of Pa6	s2l2n2m2masn[e] ->		0	1000	0	Exchange/demand reaction
EX_sarcs[e]	Exchange of Sarcosine	sarcs[e] ->		0	1000	0	Exchange/demand reaction
EX_sl_L[e]	Exchange of L-Sulfolactate	sl_L[e] ->		0	1000	0	Exchange/demand reaction
EX_spc_hs[e]	Exchange of Sphingosylphosphorylcholine (Homo Sapiens)	spc_hs[e] ->		0	1000	0	Exchange/demand reaction
EX_sphs1p[e]	Exchange of Sphingosine 1-Phosphate	sphs1p[e] ->		0	1000	0	Exchange/demand reaction
EX_srtn[e]	Exchange of Serotonin	srtn[e] ->		0	1000	0	Exchange/demand reaction
EX_strdnc[e]	Exchange of Stearidonic Acid	strdnc[e] ->		0	1000	0	Exchange/demand reaction
EX_tag_hs[e]	Exchange of Triacylglycerol (Homo Sapiens)	tag_hs[e] ->		0	1000	0	Exchange/demand reaction
EX_tchola[e]	Exchange of Taurocholic Acid	tchola[e] ->		0	1000	0	Exchange/demand reaction
EX_tcynt[e]	Exchange of Thiocyanate	tcynt[e] ->		0	1000	0	Exchange/demand reaction
EX_tdchola[e]	Exchange of Taurochenodeoxycholate	tdchola[e] ->		0	1000	0	Exchange/demand reaction
EX_tetpent3[e]	Exchange of Tetracosapentaenoic Acid, N-3	tetpent3[e] ->		0	1000	0	Exchange/demand reaction
EX_tetpent6[e]	Exchange of Tetracosapentaenoic Acid, N-6	tetpent6[e] ->		0	1000	0	Exchange/demand reaction
EX_tettet6[e]	Exchange of Tetracosatetraenoic Acid N-6	tettet6[e] ->		0	1000	0	Exchange/demand reaction
EX_thf[e]	Exchange of 5, 6, 7, 8-Tetrahydrofolate	thf[e] ->		0	1000	0	Exchange/demand reaction
EX_thym[e]	Exchange of Thymine	thym[e] ->		0	1000	0	Exchange/demand reaction
EX_thyox_L[e]	Exchange of L-Thyroxine	thyox_L[e] ->		0	1000	0	Exchange/demand reaction
EX_tmndnc[e]	Exchange of Timnodonic Acid	tmndnc[e] ->		0	1000	0	Exchange/demand reaction
EX_tolbutamide[e]	Exchange of Tolbutamide	tolbutamide[e] ->		0	1000	0	Exchange/demand reaction
EX_triodthy[e]	Exchange of Triiodothyronine	triodthy[e] ->		0	1000	0	Exchange/demand reaction
EX_triodthysuf[e]	Exchange of Triiodothyronine Sulfate	triodthysuf[e] ->		0	1000	0	Exchange/demand reaction
EX_tststerone[e]	Exchange of Testosterone	tststerone[e] <=>		-0.00018058	1000	0	Exchange/demand reaction
EX_tststeroneglc[e]	Exchange of Testosterone Glucuronide	tststeroneglc[e] ->		0	1000	0	Exchange/demand reaction
EX_tststerones[e]	Exchange of Testosterone Sulfate	tststerones[e] ->		0	1000	0	Exchange/demand reaction
EX_txa2[e]	Exchange of Thromboxane A2	txa2[e] ->		0	1000	0	Exchange/demand reaction
EX_tymsf[e]	Exchange of Tyramine O-Sulfate	tymsf[e] ->		0	1000	0	Exchange/demand reaction
EX_Tyr_ggn[e]	Exchange of Tyr-194 of Apo-Glycogenin Protein (Primer for Glycogen Synthesis)	Tyr_ggn[e] ->		0	1000	0	Exchange/demand reaction
EX_ump[e]	Exchange of UMP	ump[e] ->		0	1000	0	Exchange/demand reaction
EX_urate[e]	Exchange of Urate	urate[e] ->		0	1000	0	Exchange/demand reaction
EX_utp[e]	Exchange of UTP	utp[e] ->		0	1000	0	Exchange/demand reaction
EX_vacc[e]	Exchange of Vaccenic Acid	vacc[e] ->		0	1000	0	Exchange/demand reaction
EX_whddca[e]	Exchange of Omega Hydroxy Dodecanoate (N-C12:0)	whddca[e] ->		0	1000	0	Exchange/demand reaction
EX_whtststerone[e]	Exchange of W Hydroxy Testosterone	whtststerone[e] ->		0	1000	0	Exchange/demand reaction
EX_xolest2_hs[e]	Exchange of Cholesterol Ester (from FullR2)	xolest2_hs[e] ->		0	1000	0	Exchange/demand reaction
EX_xoltri25[e]	Exchange of 7-Alpha, 25-Dihydroxycholesterol	xoltri25[e] ->		0	1000	0	Exchange/demand reaction
EX_xoltri27[e]	Exchange of 7-Alpha, 27-Dihydroxycholesterol	xoltri27[e] ->		0	1000	0	Exchange/demand reaction
EX_xylt[e]	Exchange of Xylitol	xylt[e] ->		0	1000	0	Exchange/demand reaction
F1Atg	Transport of F1Alpha (from Golgi to Lysosome)	f1a[g] <=> f1a[l]		-1000	1000	0	Transport, golgi apparatus
F1PGT	Fucose-1-Phosphate Guanylyltransferase	h[c] + gtp[c] + fuc1p_L[c] <=> ppi[c] + gdpfuc[c]	8790.1 or 51086.1	-1000	1000	0	Fructose and mannose metabolism	NCD	2.7.7.30
FACOAL140i	Fatty-Acid- Coenzyme A Ligase (Tetradecanoate)	atp[c] + coa[c] + ttdca[c] -> amp[c] + ppi[c] + tdcoa[c]	2181.1	0	1000	0	Fatty acid oxidation	JLR	6.2.1.3
FACOAL150	Fatty-Acid- Coenzyme A Ligase	atp[c] + coa[c] + ptdca[c] -> amp[c] + ppi[c] + ptdcacoa[c]	2182.1 or 2180.1 or 2181.2 or 2181.1	0	1000	0	Fatty acid oxidation	AR	6.2.1.3	PMID:15292367
FACOAL160i	C160 Fatty Acid Activation	atp[c] + coa[c] + hdca[c] -> amp[c] + ppi[c] + pmtcoa[c]	2181.2 or 51703.1 or 2180.1 or 2181.1 or 2182.1 or 81616.1	0	1000	0	Fatty acid oxidation	TV catalyzed by acyl-CoA synthetases	6.2.1.3	PMID:1531127
FACOAL170	Fatty-Acid- Coenzyme A Ligase	atp[c] + coa[c] + hpdca[c] -> amp[c] + ppi[c] + hpdcacoa[c]	2182.1 or 2180.1 or 2181.2 or 2181.1	0	1000	0	Fatty acid oxidation	AR	6.2.1.3	PMID:15292367
FACOAL180i	C180 Fatty Acid Activation	atp[c] + coa[c] + ocdca[c] -> amp[c] + ppi[c] + stcoa[c]	2181.2 or 51703.1 or 2181.1 or 2180.1	0	1000	0	Fatty acid oxidation	TV catalyzed by acyl-CoA synthetases	6.2.1.3
FACOAL1812	Fatty-Acid- Coenzyme A Ligase	atp[c] + coa[c] + vacc[c] -> amp[c] + ppi[c] + octd11ecoa[c]	2180.1	0	1000	0	Fatty acid oxidation	NJ	6.2.1.3	PMID:15292367
FACOAL1813	Fatty-Acid- Coenzyme A Ligase	atp[c] + coa[c] + elaid[c] -> amp[c] + ppi[c] + od2coa[c]	2180.1	0	1000	0	Fatty acid oxidation	NJ	6.2.1.3	PMID:15292367
FACOAL181i	C181 Fatty Acid Activation	atp[c] + coa[c] + ocdcea[c] -> amp[c] + ppi[c] + odecoa[c]	2180.1 or 2181.2 or 2181.1 or 2182.1 or 81616.1	0	1000	0	Fatty acid oxidation	TV catalyzed by acyl-CoA synthetases	6.2.1.3
FACOAL1821	Fatty-Acid- Coenzyme A Ligase	atp[c] + coa[c] + lnlc[c] -> amp[c] + ppi[c] + lnlccoa[c]	2180.1 or 2182.1 or 81616.1 or 2181.1	0	1000	0	Fatty acid oxidation	NJ, RE1514C	6.2.1.3	PMID:15292367
FACOAL1822	Fatty-Acid- Coenzyme A Ligase	atp[c] + coa[c] + lneldc[c] -> amp[c] + ppi[c] + lneldccoa[c]	2180.1	0	1000	0	Fatty acid oxidation	NJ	6.2.1.3	PMID:15292367
FACOAL1831	Fatty-Acid- Coenzyme A Ligase	atp[c] + coa[c] + lnlncg[c] -> amp[c] + ppi[c] + lnlncgcoa[c]	2180.1 or 2182.1 or 2181.1 or 81616.1 or 23305.1 or 51703.1	0	1000	0	Fatty acid oxidation	NJ	6.2.1.3	PMID:15292367
FACOAL1832	Fatty-Acid- Coenzyme A Ligase	atp[c] + coa[c] + lnlnca[c] -> amp[c] + ppi[c] + lnlncacoa[c]	2180.1	0	1000	0	Fatty acid oxidation	NJ, RE3114C	6.2.1.3	PMID:15292367
FACOAL184	Fatty-Acid- Coenzyme A Ligase	atp[c] + coa[c] + strdnc[c] -> amp[c] + ppi[c] + strdnccoa[c]	2180.1	0	1000	0	Fatty acid oxidation	NJ	6.2.1.3	PMID:15292367
FACOAL191	Fatty-Acid- Coenzyme A Ligase	atp[c] + coa[c] + prist[c] -> amp[c] + ppi[c] + pristcoa[c]	11001.1	0	1000	0	Fatty acid oxidation	current models suggest COAL activity occurs on outer peroxisomal membrane NJ	6.2.1.3	PMID:11591435
FACOAL200	Fatty-Acid- Coenzyme A Ligase	atp[c] + coa[c] + arach[c] -> amp[c] + ppi[c] + arachcoa[c]	2180.1	0	1000	0	Fatty acid oxidation	NJ	6.2.1.3	PMID:15292367
FACOAL203	Fatty-Acid- Coenzyme A Ligase	atp[c] + coa[c] + dlnlcg[c] -> amp[c] + ppi[c] + dlnlcgcoa[c]	2180.1	0	1000	0	Fatty acid oxidation	NJ	6.2.1.3	PMID:15292367
FACOAL204	Fatty-Acid- Coenzyme A Ligase	atp[c] + coa[c] + arachd[c] -> amp[c] + ppi[c] + arachdcoa[c]	2181.2 or 2181.1 or 2180.1 or 2182.1 or 2182.2 or 81616.1	0	1000	0	Fatty acid oxidation	rev version so additional rxn doesn't need to be added to "unload" AA NJ. Merged GPR from FACOAL204 and FACOAL204i - (May 2011) IT	6.2.1.3	PMID:15292367
FACOAL2042	Fatty-Acid- Coenzyme A Ligase	atp[c] + coa[c] + eicostet[c] -> amp[c] + ppi[c] + eicostetcoa[c]	2180.1	0	1000	0	Fatty acid oxidation	rev version so additional rxn doesn't need to be added to "unload" AA alternate to arachidonic acid (n-3 rather than n-6) NJ	6.2.1.3	PMID:15292367
FACOAL205	Fatty-Acid- Coenzyme A Ligase	atp[c] + coa[c] + tmndnc[c] -> amp[c] + ppi[c] + tmndnccoa[c]	2180.1	0	1000	0	Fatty acid oxidation	NJ	6.2.1.3	PMID:15292367
FACOAL206	Fatty-Acid- Coenzyme A Ligase	atp[c] + coa[c] + phyt[c] -> amp[c] + ppi[c] + phytcoa[c]	11001.1	0	1000	0	Fatty acid oxidation	NJ	6.2.1.3
FACOAL224	Fatty-Acid- Coenzyme A Ligase	atp[c] + coa[c] + adrn[c] -> amp[c] + ppi[c] + adrncoa[c]	2180.1	0	1000	0	Fatty acid oxidation	NJ	6.2.1.3	PMID:15292367
FACOAL2251	Fatty-Acid- Coenzyme A Ligase	atp[c] + coa[c] + dcsptn1[c] -> amp[c] + ppi[c] + dcsptn1coa[c]	2180.1	0	1000	0	Fatty acid oxidation	NJ	6.2.1.3	PMID:15292367
FACOAL2252	Fatty-Acid- Coenzyme A Ligase	atp[c] + coa[c] + clpnd[c] -> amp[c] + ppi[c] + clpndcoa[c]	2180.1	0	1000	0	Fatty acid oxidation	NJ	6.2.1.3	PMID:15292367
FACOAL226	Fatty-Acid- Coenzyme A Ligase	atp[c] + coa[c] + crvnc[c] -> amp[c] + ppi[c] + c226coa[c]	2180.1	0	1000	0	Fatty acid oxidation	NJ	6.2.1.3	PMID:15292367
FACOAL240	Fatty-Acid- Coenzyme A Ligase	atp[c] + coa[c] + lgnc[c] -> amp[c] + ppi[c] + ttccoa[c]	2180.1	0	1000	0	Fatty acid oxidation	NJ	6.2.1.3	PMID:15292367
FACOAL241	Fatty-Acid- Coenzyme A Ligase	atp[c] + coa[c] + nrvnc[c] -> amp[c] + ppi[c] + nrvnccoa[c]	2180.1	0	1000	0	Fatty acid oxidation	NJ	6.2.1.3	PMID:15292367
FACOAL244_1	Fatty-Acid- Coenzyme A Ligase	atp[c] + coa[c] + tettet6[c] -> amp[c] + ppi[c] + tettet6coa[c]	2180.1	0	1000	0	Fatty acid oxidation	NJ	6.2.1.3	PMID:15292367
FACOAL245_1	Fatty-Acid- Coenzyme A Ligase	atp[c] + coa[c] + tetpent6[c] -> amp[c] + ppi[c] + tetpent6coa[c]	2180.1	0	1000	0	Fatty acid oxidation	NJ	6.2.1.3	PMID:15292367
FACOAL245_2	Fatty-Acid- Coenzyme A Ligase	atp[c] + coa[c] + tetpent3[c] -> amp[c] + ppi[c] + tetpent3coa[c]	2180.1	0	1000	0	Fatty acid oxidation	NJ	6.2.1.3	PMID:15292367
FACOAL246_1	Fatty-Acid- Coenzyme A Ligase	atp[c] + coa[c] + tethex3[c] -> amp[c] + ppi[c] + tethex3coa[c]	2180.1	0	1000	0	Fatty acid oxidation	NJ	6.2.1.3	PMID:15292367
FACOAL260	Fatty-Acid- Coenzyme A Ligase (N-C26:0)	atp[c] + coa[c] + hexc[c] -> amp[c] + ppi[c] + hexccoa[c]	2180.1	0	1000	0	Fatty acid oxidation	cytoplasmic version -NJ	6.2.1.3	PMID:15292367
FACOAL40im	Fatty-Acid- Coenzyme A Ligase (Butanoate), Mitochondrial	coa[m] + atp[m] + but[m] -> amp[m] + ppi[m] + btcoa[m]	116285.1	0	1000	0	Fatty acid oxidation	JLR changed EC from 6.2.1.3 (long chain fatty-acyl CoA ligase) to 6.2.1.2 (butyrate-CoA ligase) - NCD	6.2.1.2	PMID:11470804,PMID:3297476
FACOAL80i	Fatty-Acid- Coenzyme A Ligase (Octanoate)	atp[c] + coa[c] + octa[c] -> amp[c] + ppi[c] + occoa[c]	2181.1 or 2181.2	0	1000	0	Fatty acid oxidation	JLR Also 6.2.1.3	6.2.1.2
FADDP	FAD Diphosphatase	h2o[c] + fad[c] -> 2 h[c] + fmn[c] + amp[c]	5167.1 or 5169.1	0	1000	0	Vitamin B2 metabolism		3.6.1.9	PMID:1315502
FADH2tru	Transport of FADH2, Endoplasmic Reticulum	fadh2[c] -> fadh2[r]		0	1000	0	Transport, endoplasmic reticular	diffusion - but unidirectional uptake into ER (to avoid loops w/ NAD/NADP) NJ	6.2.1.3
FADH2tx	Transport of FADH2, Peroxisomal	fadh2[c] <=> fadh2[x]		-1000	1000	0	Transport, peroxisomal	most likely NOT physiological - detailed information about the peroxisomal transporters has not yet been achieved - this transport is most likely dependent on a concomitant energy consuming reaction (human ABC peroxisomal transporters: PEX family - check in future for new research articles describing biochemistry and stoichiometry) NJ	6.2.1.3
FADtru	Transport of FAD, Endoplasmic Reticulum	fad[r] -> fad[c]		0	1000	0	Transport, endoplasmic reticular	diffusion - but unidirectional output from ER (to avoid loops w/ NAD/NADP) NJ	6.2.1.3
FADtx	Transport of FAD, Peroxisomal	fad[c] <=> fad[x]		-1000	1000	0	Transport, peroxisomal	most likely NOT physiological - detailed information about the peroxisomal transporters has not yet been achieved - this transport is most likely dependent on a concomitant energy consuming reaction (human ABC peroxisomal transporters: PEX family - check in future for new research articles describing biochemistry and stoichiometry) NJ	6.2.1.3
FAEL183	Fatty-Acyl Coenzyme A Elongation (N-C18:3CoA)	o2[c] + 5 h[c] + 4 nadph[c] + lnlncgcoa[c] + malcoa[c] -> 3 h2o[c] + 4 nadp[c] + co2[c] + coa[c] + dlnlcgcoa[c]	6785.1 or 79071.1 or 60481.1 or 54898.1	0	1000	0	Fatty acid synthesis	fatty acid elongation step NJ	2.3.1.86	PMID:11138005,PMID:15189125
FAEL184	Fatty-Acyl Coenzyme A Elongation (N-C20:4CoA)	o2[c] + 5 h[c] + 4 nadph[c] + strdnccoa[c] + malcoa[c] -> 3 h2o[c] + 4 nadp[c] + co2[c] + coa[c] + eicostetcoa[c]	6785.1 or 79071.1 or 60481.1 or 54898.1	0	1000	0	Fatty acid synthesis	fatty acid elongation step NJ	2.3.1.86	PMID:11138005,PMID:15189125
FAEL204	Fatty-Acyl Coenzyme A Elongation (N-C20:4CoA)	o2[c] + 5 h[c] + 4 nadph[c] + arachdcoa[c] + malcoa[c] -> 3 h2o[c] + 4 nadp[c] + co2[c] + coa[c] + adrncoa[c]	6785.1 or 79071.1 or 60481.1 or 54898.1	0	1000	0	Fatty acid synthesis	fatty acid elongation step NJ	2.3.1.86	PMID:11138005,PMID:15189125
FAEL205	Fatty-Acyl Coenzyme A Elongation (N-C20:5CoA)	o2[c] + 5 h[c] + 4 nadph[c] + tmndnccoa[c] + malcoa[c] -> 3 h2o[c] + 4 nadp[c] + co2[c] + coa[c] + clpndcoa[c]	6785.1 or 79071.1 or 60481.1 or 54898.1	0	1000	0	Fatty acid synthesis	fatty acid elongation step NJ	2.3.1.86	PMID:11138005,PMID:15189125
FAH1	Fatty Acid Omega-Hydroxylase	o2[c] + h[c] + nadph[c] + ddca[c] -> h2o[c] + nadp[c] + whddca[c]	1579.1	0	1000	0	Cytochrome metabolism	fatty acid hydroxylation NJ	6.2.1.3	PMID:11996015,PMID:7679927,PMID:8274222
FALDH	Formaldehyde Dehydrogenase	nad[c] + gthrd[c] + fald[c] <=> h[c] + nadh[c] + Sfglutth[c]	128.1	-1000	1000	0	Tyrosine metabolism	NCD	1.2.1.1	PMID:4436331,PMID:8460164
FAOXC11	Beta Oxidation of Long Chain Fatty Acid	h2o[m] + nad[m] + coa[m] + dmnoncoa[m] -> h[m] + nadh[m] + accoa[m] + dmhptcoa[m]	34.1	0	1000	0	Fatty acid oxidation	TV Other enzymes: 1.3.3.6, 4.2.1.74, 4.2.1.17, 1.1.1.35, 1.1.1.211 1 round of beta ox of branched chain FA from peroxisome NJ	1.3.99.3	PMID:9819701
FAOXC140	Beta Oxidation of Long Chain Fatty Acid	6 h2o[m] + 6 nad[m] + 6 coa[m] + 6 fad[m] + tdcoa[m] -> 6 h[m] + 6 nadh[m] + 7 accoa[m] + 6 fadh2[m]	35.1 or 34.1	0	1000	0	Fatty acid oxidation	TV Other enzymes: 1.3.3.6, 4.2.1.74, 4.2.1.17, 1.1.1.35, 1.1.1.211	1.3.99.3	PMID:2565344
FAOXC150m	Beta Oxidation of Long Chain Fatty Acid (Odd Chain)	6 h2o[m] + 6 nad[m] + 6 coa[m] + 6 fad[m] + ptdcacoa[m] -> 6 h[m] + 6 nadh[m] + 6 accoa[m] + ppcoa[m] + 6 fadh2[m]	35.1 or 34.1	0	1000	0	Fatty acid oxidation	by extension from even chain lumped FAO - should double-check stoich in future NJ	1.3.99.3	PMID:2565344
FAOXC160	Beta Oxidation of Long Chain Fatty Acid	7 h2o[m] + 7 nad[m] + 7 coa[m] + 7 fad[m] + pmtcoa[m] -> 7 h[m] + 7 nadh[m] + 8 accoa[m] + 7 fadh2[m]	34.1 or 35.1	0	1000	0	Fatty acid oxidation	TV Other enzymes: 1.3.3.6, 4.2.1.74, 4.2.1.17, 1.1.1.35, 1.1.1.211	1.3.99.3	PMID:2565344,PMID:3035565
FAOXC16080m	Beta Oxidation of Long Chain Fatty Acid	4 h2o[m] + 4 nad[m] + 4 coa[m] + 4 fad[m] + pmtcoa[m] -> 4 h[m] + 4 nadh[m] + 4 accoa[m] + 4 fadh2[m] + occoa[m]	35.1 or 34.1	0	1000	0	Fatty acid oxidation	_4 rounds of beta ox c16:0 -> c8:0, 4 step FAO lumped for 2 rounds also includes EC 1.1.1.35, 1.1.1.211, 1.3.3.6, 4.2.1.17, 4.2.1.74 NJ	4.2.1.74
FAOXC16080x	Beta Oxidation of Long Chain Fatty Acid	4 nad[x] + 4 coa[x] + pmtcoa[x] + 4 o2[x] + 4 h2o[x] -> 4 h[x] + 4 nadh[x] + 4 accoa[x] + occoa[x] + 4 h2o2[x]	(51.1 and 3295.1 and 30.1) or (51.1 and 30.1 and 1962.1) or (30.1 and 51.2 and 1962.1) or (3295.1 and 30.1 and 51.2)	0	1000	0	Fatty acid oxidation	_4 rounds of beta ox - in peroxisome, no fad, 1ste set of beta-ox is by acyl-coa oxidase (passes electrons directly to o2 -> h2o2) c16:0 -> c8:0, 4 step FAO lumped for 2 rounds also includes EC 1.1.1.35, 1.1.1.211, 1.3.3.6, 4.2.1.17, 4.2.1.74 NJ	4.2.1.74
FAOXC161802m	Beta Oxidation Fatty Acid	4 h2o[m] + 4 nad[m] + 4 coa[m] + 3 fad[m] + hdd2coa[m] -> 4 h[m] + 4 nadh[m] + 4 accoa[m] + 3 fadh2[m] + occoa[m]	34.1 or 35.1	0	1000	0	Fatty acid oxidation	_4 rounds of beta ox, 1 loss of degree of unsat -> only 3 fad oxidized c16:1 -> c8:0 4 step FAO lumped for 2 rounds also includes EC 1.1.1.35, 1.1.1.211, 1.3.3.6, 4.2.1.17, 4.2.1.74 NJ	4.2.1.74
FAOXC16180m	Beta Oxidation Fatty Acid	4 h2o[m] + 4 nad[m] + 4 coa[m] + 3 fad[m] + hdcoa[m] -> 4 h[m] + 4 nadh[m] + 4 accoa[m] + 3 fadh2[m] + occoa[m]	35.1 or 34.1	0	1000	0	Fatty acid oxidation	_4 rounds of beta ox, 1 loss of degree of unsat -> only 3 fad oxidized c16:1 -> c8:0 4 step FAO lumped for 2 rounds also includes EC 1.1.1.35, 1.1.1.211, 1.3.3.6, 4.2.1.17, 4.2.1.74 NJ	4.2.1.74
FAOXC170m	Beta Oxidation of Long Chain Fatty Acid (Odd Chain)	7 h2o[m] + 7 nad[m] + 7 coa[m] + 7 fad[m] + hpdcacoa[m] -> 7 h[m] + 7 nadh[m] + 7 accoa[m] + ppcoa[m] + 7 fadh2[m]	34.1	0	1000	0	Fatty acid oxidation	by extension from even chain lumped FAO - should double-check stoich in future NJ	1.3.99.3	PMID:2565344
FAOXC180	Beta Oxidation of Long Chain Fatty Acid	h2o[m] + nad[m] + coa[m] + fad[m] + stcoa[m] -> h[m] + nadh[m] + accoa[m] + fadh2[m] + pmtcoa[m]	34.1 or 34.1 or 35.1 or 35.1	0	1000	0	Fatty acid oxidation	TV Other enzymes: 1.3.3.6, 4.2.1.74, 4.2.1.17, 1.1.1.35, 1.1.1.211	1.3.99.3	PMID:2565344,PMID:3035565
FAOXC180x	Beta Oxidation of Long Chain Fatty Acid	nad[x] + coa[x] + o2[x] + h2o[x] + stcoa[x] -> h[x] + nadh[x] + accoa[x] + pmtcoa[x] + h2o2[x]	(51.1 and 3295.1 and 30.1) or (51.1 and 30.1 and 1962.1) or (30.1 and 51.2 and 1962.1) or (3295.1 and 30.1 and 51.2)	0	1000	0	Fatty acid oxidation	- in peroxisome, no fad, 1ste set of beta-ox is by acyl-coa oxidase (passes electrons directly to o2 -> h2o2) NJ	2.3.1.16
FAOXC1811601m	Beta Oxidation Fatty Acid	5 h2o[m] + 5 nad[m] + 5 coa[m] + 4 fad[m] + od2coa[m] -> 5 h[m] + 5 nadh[m] + 5 accoa[m] + 4 fadh2[m] + occoa[m]	35.1 or 34.1	0	1000	0	Fatty acid oxidation	_5 rounds of beta ox, 1 loss of degree of unsat -> 4 fad oxidized c18:1 -> c8:0 4 step FAO lumped for 2 rounds also includes EC 1.1.1.35, 1.1.1.211, 1.3.3.6, 4.2.1.17, 4.2.1.74 NJ	4.2.1.74
FAOXC1811602m	Beta Oxidation Fatty Acid	5 h2o[m] + 5 nad[m] + 5 coa[m] + 4 fad[m] + octd11ecoa[m] -> 5 h[m] + 5 nadh[m] + 5 accoa[m] + 4 fadh2[m] + occoa[m]	35.1 or 34.1	0	1000	0	Fatty acid oxidation	_5 rounds of beta ox, 1 loss of degree of unsat -> 4 fad oxidized c18:1 -> c8:0 4 step FAO lumped for 2 rounds also includes EC 1.1.1.35, 1.1.1.211, 1.3.3.6, 4.2.1.17, 4.2.1.74 NJ	4.2.1.74
FAOXC1811603m	Beta Oxidation Fatty Acid	5 h2o[m] + 5 nad[m] + 5 coa[m] + 4 fad[m] + odecoa[m] -> 5 h[m] + 5 nadh[m] + 5 accoa[m] + 4 fadh2[m] + occoa[m]	34.1 or 35.1	0	1000	0	Fatty acid oxidation	_5 rounds of beta ox, 1 loss of degree of unsat -> 4 fad oxidized c18:1 -> c8:0 4 step FAO lumped for 2 rounds also includes EC 1.1.1.35, 1.1.1.211, 1.3.3.6, 4.2.1.17, 4.2.1.74 NJ	4.2.1.74
FAOXC182806m	Beta Oxidation of Fatty Acid	5 h2o[m] + 5 nad[m] + 5 coa[m] + 3 fad[m] + lnlccoa[m] -> 5 h[m] + 5 nadh[m] + 5 accoa[m] + 3 fadh2[m] + occoa[m]	34.1 or 35.1	0	1000	0	Fatty acid oxidation	c18:2,n-6 -> c8:0 - 5 rounds of beta ox, lose 2 degrees of unsat - only 3 fad oxidized 4 step FAO lumped also includes EC 1.1.1.35, 1.1.1.211, 1.3.3.6, 4.2.1.17, 4.2.1.74 NJ	4.2.1.74
FAOXC18280m	Beta Oxidation of Fatty Acid	5 h2o[m] + 5 nad[m] + 5 coa[m] + 3 fad[m] + lneldccoa[m] -> 5 h[m] + 5 nadh[m] + 5 accoa[m] + 3 fadh2[m] + occoa[m]	34.1 or 35.1	0	1000	0	Fatty acid oxidation	c18:2, transe -> c8:0 - 5 rounds of beta ox, lose 2 degrees of unsat - only 3 fad oxidized 4 step FAO lumped also includes EC 1.1.1.35, 1.1.1.211, 1.3.3.6, 4.2.1.17, 4.2.1.74 NJ	4.2.1.74
FAOXC183803m	Beta Oxidation of Fatty Acid	5 h2o[m] + 5 nad[m] + 5 coa[m] + 2 fad[m] + lnlncacoa[m] -> 5 h[m] + 5 nadh[m] + 5 accoa[m] + 2 fadh2[m] + occoa[m]	34.1 or 35.1	0	1000	0	Fatty acid oxidation	c18:3, n-3 -> c8:0 - 5 rounds of beta ox, lose 3 degrees of unsat - only 2 fad oxidized 4 step FAO lumped also includes EC 1.1.1.35, 1.1.1.211, 1.3.3.6, 4.2.1.17, 4.2.1.74 NJ	4.2.1.74
FAOXC183806m	Beta Oxidation of Fatty Acid	5 h2o[m] + 2 o2[m] + 5 nad[m] + 5 coa[m] + lnlncgcoa[m] -> 5 h[m] + 5 nadh[m] + 5 accoa[m] + 2 h2o2[m] + occoa[m]	34.1 or 35.1	0	1000	0	Fatty acid oxidation	_5 rounds of beta ox, 3 degrees loss of saturation -> only 2 fad oxidized to fadh2 - in peroxisome, no fad, 1ste set of beta-ox is by acyl-coa oxidase (passes electrons directly to o2 -> h2o2) peroxisomal (very long chain FA) c18:3,n-6 -> c8:0, 4 step FAO lumped for 2 rounds also includes EC 1.1.1.35, 1.1.1.211, 1.3.3.6, 4.2.1.17, 4.2.1.74 NJ	4.2.1.74
FAOXC183806x	Beta Oxidation of Long Chain Fatty Acid	5 nad[x] + 5 coa[x] + 2 o2[x] + 5 h2o[x] + lnlncgcoa[x] -> 5 h[x] + 5 nadh[x] + 5 accoa[x] + occoa[x] + 2 h2o2[x]	(3295.1 and 30.1 and 51.2) or (30.1 and 51.2 and 1962.1) or (51.1 and 3295.1 and 30.1) or (51.1 and 30.1 and 1962.1)	0	1000	0	Fatty acid oxidation	_5 rounds of beta ox, 3 degrees loss of saturation -> only 2 fad oxidized to fadh2 - in peroxisome, no fad, 1ste set of beta-ox is by acyl-coa oxidase (passes electrons directly to o2 -> h2o2) peroxisomal (very long chain FA) c18:3,n-6 -> c8:0, 4 step FAO lumped for 2 rounds also includes EC 1.1.1.35, 1.1.1.211, 1.3.3.6, 4.2.1.17, 4.2.1.74 NJ	4.2.1.74
FAOXC18480m	Beta Oxidation of Fatty Acid	5 h2o[m] + 5 nad[m] + 5 coa[m] + fad[m] + strdnccoa[m] -> 5 h[m] + 5 nadh[m] + 5 accoa[m] + fadh2[m] + occoa[m]	34.1 or 35.1	0	1000	0	Fatty acid oxidation	_5 rounds of beta ox, 4 degrees loss of saturation -> only 1 fad oxidized to fadh2 peroxisomal (very long chain FA) c18:4,n-6 -> c8:0, 4 step FAO lumped for 2 rounds also includes EC 1.1.1.35, 1.1.1.211, 1.3.3.6, 4.2.1.17, 4.2.1.74 NJ	4.2.1.74
FAOXC18480x	Beta Oxidation of Long Chain Fatty Acid	5 nad[x] + 5 coa[x] + o2[x] + 5 h2o[x] + strdnccoa[x] -> 5 h[x] + 5 nadh[x] + 5 accoa[x] + occoa[x] + h2o2[x]	(51.1 and 3295.1 and 30.1) or (30.1 and 51.2 and 1962.1) or (51.1 and 30.1 and 1962.1) or (3295.1 and 30.1 and 51.2)	0	1000	0	Fatty acid oxidation	_5 rounds of beta ox, 4 degrees loss of saturation -> only 1 fad oxidized to fadh2 - in peroxisome, no fad, 1ste set of beta-ox is by acyl-coa oxidase (passes electrons directly to o2 -> h2o2) peroxisomal (very long chain FA) c18:4,n-6 -> c8:0, 4 step FAO lumped for 2 rounds also includes EC 1.1.1.35, 1.1.1.211, 1.3.3.6, 4.2.1.17, 4.2.1.74 NJ	4.2.1.74
FAOXC200180m	Beta Oxidation of Long Chain Fatty Acid	h2o[m] + nad[m] + coa[m] + fad[m] + arachcoa[m] -> h[m] + nadh[m] + accoa[m] + fadh2[m] + stcoa[m]	35.1 or 34.1	0	1000	0	Fatty acid oxidation	c20:0 -> c18:0 4 step FAO lumped also includes EC 1.1.1.35, 1.1.1.211, 1.3.3.6, 4.2.1.17, 4.2.1.74 NJ	4.2.1.74
FAOXC200180x	Beta Oxidation of Long Chain Fatty Acid	nad[x] + coa[x] + o2[x] + h2o[x] + arachcoa[x] -> h[x] + nadh[x] + accoa[x] + h2o2[x] + stcoa[x]	(3295.1 and 30.1 and 51.2) or (51.1 and 30.1 and 1962.1) or (51.1 and 3295.1 and 30.1) or (30.1 and 51.2 and 1962.1)	0	1000	0	Fatty acid oxidation	peroxisomal (very long chain FA) - in peroxisome, no fad, 1ste set of beta-ox is by acyl-coa oxidase (passes electrons directly to o2 -> h2o2) c20:0 -> c18:0 4 step FAO lumped also includes EC 1.1.1.35, 1.1.1.211, 1.3.3.6, 4.2.1.17, 4.2.1.74 NJ	4.2.1.74
FAOXC2031836m	Beta Oxidation of Fatty Acid	h2o[m] + nad[m] + coa[m] + fad[m] + dlnlcgcoa[m] -> h[m] + nadh[m] + accoa[m] + fadh2[m] + lnlncgcoa[m]	35.1 or 34.1	0	1000	0	Fatty acid oxidation	c20:3 -> c18:3 4 step FAO lumped also includes EC 1.1.1.35, 1.1.1.211, 1.3.3.6, 4.2.1.17, 4.2.1.74 NJ	4.2.1.74
FAOXC204	Beta Oxidation of Long Chain Fatty Acid	9 h2o[m] + 9 nad[m] + 9 coa[m] + 5 fad[m] + arachdcoa[m] -> 9 h[m] + 9 nadh[m] + 10 accoa[m] + 5 fadh2[m]	35.1 or 35.1 or 34.1 or 34.1	0	1000	0	Fatty acid oxidation	TV Other enzymes: 1.3.3.6, 4.2.1.74, 4.2.1.17, 1.1.1.35, 1.1.1.211	1.3.99.3	PMID:2565344,PMID:3035565
FAOXC204184m	Beta Oxidation Fatty Acid	h2o[m] + nad[m] + coa[m] + fad[m] + eicostetcoa[m] -> h[m] + nadh[m] + accoa[m] + fadh2[m] + strdnccoa[m]	35.1 or 34.1	0	1000	0	Fatty acid oxidation	_1 rounds of beta ox c20:4 -> c18:4 4 step FAO lumped for 2 rounds also includes EC 1.1.1.35, 1.1.1.211, 1.3.3.6, 4.2.1.17, 4.2.1.74 NJ	4.2.1.74
FAOXC2051843m	Beta Oxidation of Fatty Acid	h2o[m] + nad[m] + coa[m] + tmndnccoa[m] -> h[m] + nadh[m] + accoa[m] + strdnccoa[m]	34.1 or 35.1	0	1000	0	Fatty acid oxidation	_1 round beta ox, 1 degree loss of sat -> no fad oxidation peroxisomal (very long chain FA) c20:5,n-3 -> c18:4, n-3 - final '3' in abbreviation indicates omega3 FA 4 step FAO lumped for 2 rounds also includes EC 1.1.1.35, 1.1.1.211, 1.3.3.6, 4.2.1.17, 4.2.1.74 NJ	4.2.1.74
FAOXC2051843x	Beta Oxidation of Long Chain Fatty Acid	nad[x] + coa[x] + h2o[x] + tmndnccoa[x] -> h[x] + nadh[x] + accoa[x] + strdnccoa[x]	(30.1 and 51.2 and 1962.1) or (51.1 and 3295.1 and 30.1) or (51.1 and 30.1 and 1962.1) or (3295.1 and 30.1 and 51.2)	0	1000	0	Fatty acid oxidation	_1 round beta ox, 1 degree loss of sat -> no fad oxidation - in peroxisome, no fad, 1ste set of beta-ox is by acyl-coa oxidase (passes electrons directly to o2 -> h2o2) peroxisomal (very long chain FA) c20:5,n-3 -> c18:4, n-3 - final '3' in abbreviation indicates omega3 FA 4 step FAO lumped for 2 rounds also includes EC 1.1.1.35, 1.1.1.211, 1.3.3.6, 4.2.1.17, 4.2.1.74 NJ	4.2.1.74
FAOXC2242046m	Beta Oxidation of Long Chain Fatty Acid	h2o[m] + nad[m] + coa[m] + fad[m] + adrncoa[m] -> h[m] + nadh[m] + accoa[m] + fadh2[m] + arachdcoa[m]	34.1 or 35.1	0	1000	0	Fatty acid oxidation	_1 round beta ox peroxisomal (very long chain FA) c22:4,n-6 -> c20:4, n-6 - final '6' in abbreviation indicates omega6 FA 4 step FAO lumped for 2 rounds also includes EC 1.1.1.35, 1.1.1.211, 1.3.3.6, 4.2.1.17, 4.2.1.74 NJ	4.2.1.74
FAOXC2242046x	Beta Oxidation of Long Chain Fatty Acid	nad[x] + coa[x] + o2[x] + h2o[x] + adrncoa[x] -> h[x] + nadh[x] + accoa[x] + h2o2[x] + arachdcoa[x]	(3295.1 and 30.1 and 51.2) or (51.1 and 30.1 and 1962.1) or (30.1 and 51.2 and 1962.1) or (51.1 and 3295.1 and 30.1)	0	1000	0	Fatty acid oxidation	_1 round beta ox - in peroxisome, no fad, 1ste set of beta-ox is by acyl-coa oxidase (passes electrons directly to o2 -> h2o2) peroxisomal (very long chain FA) c22:4,n-6 -> c20:4, n-6 - final '6' in abbreviation indicates omega6 FA 4 step FAO lumped for 2 rounds also includes EC 1.1.1.35, 1.1.1.211, 1.3.3.6, 4.2.1.17, 4.2.1.74 NJ	4.2.1.74
FAOXC2251836m	Beta Oxidation of Fatty Acid	2 h2o[m] + 2 nad[m] + 2 coa[m] + dcsptn1coa[m] -> 2 h[m] + 2 nadh[m] + 2 accoa[m] + lnlncgcoa[m]	34.1 or 35.1	0	1000	0	Fatty acid oxidation	_2 rounds of beta-ox, plus a loss of 2 degrees of desatuartion, so no fad is oxidized peroxisomal (very long chain FA) c22:5,n-6 -> c18:3, n-6 - final '6' in abbreviation indicates omega6 FA 4 step FAO lumped for 2 rounds also includes EC 1.1.1.35, 1.1.1.211, 1.3.3.6, 4.2.1.17, 4.2.1.74 NJ	4.2.1.74
FAOXC2251836x	Beta Oxidation of Long Chain Fatty Acid	2 nad[x] + 2 coa[x] + 2 h2o[x] + dcsptn1coa[x] -> 2 h[x] + 2 nadh[x] + 2 accoa[x] + lnlncgcoa[x]	(3295.1 and 30.1 and 51.2) or (51.1 and 30.1 and 1962.1) or (51.1 and 3295.1 and 30.1) or (30.1 and 51.2 and 1962.1)	0	1000	0	Fatty acid oxidation	_2 rounds of beta-ox, plus a loss of 2 degrees of desatuartion, so no fad is oxidized - in peroxisome, no fad, 1ste set of beta-ox is by acyl-coa oxidase (passes electrons directly to o2 -> h2o2) peroxisomal (very long chain FA) c22:5,n-6 -> c18:3, n-6 - final '6' in abbreviation indicates omega6 FA 4 step FAO lumped for 2 rounds also includes EC 1.1.1.35, 1.1.1.211, 1.3.3.6, 4.2.1.17, 4.2.1.74 NJ	4.2.1.74
FAOXC2252053m	Beta Oxidation of Long Chain Fatty Acid	h2o[m] + o2[m] + nad[m] + coa[m] + dcsptn1coa[m] -> h[m] + nadh[m] + accoa[m] + h2o2[m] + tmndnccoa[m]	35.1 or 34.1	0	1000	0	Fatty acid oxidation	_1 round beta ox - c22:5,n-3 -> c20:5, n-3 - final '3' in abbreviation indicates omega3 FA 4 step FAO lumped for 2 rounds also includes EC 1.1.1.35, 1.1.1.211, 1.3.3.6, 4.2.1.17, 4.2.1.74 NJ	4.2.1.74
FAOXC2252053x	Beta Oxidation of Long Chain Fatty Acid	nad[x] + coa[x] + o2[x] + h2o[x] + dcsptn1coa[x] -> h[x] + nadh[x] + accoa[x] + h2o2[x] + tmndnccoa[x]	(51.1 and 3295.1 and 30.1) or (30.1 and 51.2 and 1962.1) or (51.1 and 30.1 and 1962.1) or (3295.1 and 30.1 and 51.2)	0	1000	0	Fatty acid oxidation	_1 round beta ox - in peroxisome, no fad, 1ste set of beta-ox is by acyl-coa oxidase (passes electrons directly to o2 -> h2o2) peroxisomal (very long chain FA) c22:5,n-3 -> c20:5, n-3 - final '3' in abbreviation indicates omega3 FA 4 step FAO lumped for 2 rounds also includes EC 1.1.1.35, 1.1.1.211, 1.3.3.6, 4.2.1.17, 4.2.1.74 NJ	4.2.1.74
FAOXC226	Beta Oxidation of Long Chain Fatty Acid	10 h2o[m] + 10 nad[m] + 10 coa[m] + 4 fad[m] + c226coa[m] -> 10 h[m] + 10 nadh[m] + 11 accoa[m] + 4 fadh2[m]	35.1 or 34.1	0	1000	0	Fatty acid oxidation	TV Other enzymes: 1.3.3.6, 4.2.1.74, 4.2.1.17, 1.1.1.35, 1.1.1.211	1.3.99.3	PMID:2565344,PMID:3035565
FAOXC226205m	Beta Oxidation of Long Chain Fatty Acid	h2o[m] + nad[m] + coa[m] + c226coa[m] -> h[m] + nadh[m] + accoa[m] + tmndnccoa[m]	35.1 or 34.1	0	1000	0	Fatty acid oxidation	_1 round of beta-oxidation, loses degree of desat, so no fad peroxisomal (very long chain FA) c22:6,n-3 -> c20:5, n-3 4 step FAO lumped also includes EC 1.1.1.35, 1.1.1.211, 1.3.3.6, 4.2.1.17, 4.2.1.74 NJ	4.2.1.74	PMID:2565344,PMID:3035565
FAOXC226205x	Beta Oxidation of Long Chain Fatty Acid	nad[x] + coa[x] + h2o[x] + c226coa[x] -> h[x] + nadh[x] + accoa[x] + tmndnccoa[x]	(3295.1 and 30.1 and 51.2) or (51.1 and 3295.1 and 30.1) or (30.1 and 51.2 and 1962.1) or (51.1 and 30.1 and 1962.1)	0	1000	0	Fatty acid oxidation	_1 round of beta-oxidation, loses degree of desat, so no fad - in peroxisome, no fad, 1ste set of beta-ox is by acyl-coa oxidase (passes electrons directly to o2 -> h2o2) peroxisomal (very long chain FA) c22:6,n-3 -> c20:5, n-3 4 step FAO lumped also includes EC 1.1.1.35, 1.1.1.211, 1.3.3.6, 4.2.1.17, 4.2.1.74 NJ	4.2.1.74
FAOXC240200x	Beta Oxidation of Long Chain Fatty Acid	2 nad[x] + 2 coa[x] + ttccoa[x] + 2 o2[x] + 2 h2o[x] -> 2 h[x] + 2 nadh[x] + 2 accoa[x] + 2 h2o2[x] + arachcoa[x]	(51.1 and 3295.1 and 30.1) or (30.1 and 51.2 and 1962.1) or (51.1 and 30.1 and 1962.1) or (3295.1 and 30.1 and 51.2)	0	1000	0	Fatty acid oxidation	peroxisomal (very long chain FA) - in peroxisome, no fad, 1ste set of beta-ox is by acyl-coa oxidase (passes electrons directly to o2 -> h2o2) c24:0 -> c20:0 4 step FAO lumped for 2 rounds also includes EC 1.1.1.35, 1.1.1.211, 1.3.3.6, 4.2.1.17, 4.2.1.74 NJ	4.2.1.74
FAOXC241181x	Beta Oxidation of Long Chain Fatty Acid	3 nad[x] + 3 coa[x] + 3 o2[x] + 3 h2o[x] + nrvnccoa[x] -> 3 h[x] + 3 nadh[x] + 3 accoa[x] + 3 h2o2[x] + odecoa[x]	(3295.1 and 30.1 and 51.2) or (51.1 and 30.1 and 1962.1) or (51.1 and 3295.1 and 30.1) or (30.1 and 51.2 and 1962.1)	0	1000	0	Fatty acid oxidation	peroxisomal (very long chain FA) - in peroxisome, no fad, 1ste set of beta-ox is by acyl-coa oxidase (passes electrons directly to o2 -> h2o2) c24:1 -> c18:1 - 3 rounds beta-ox 4 step FAO lumped also includes EC 1.1.1.35, 1.1.1.211, 1.3.3.6, 4.2.1.17, 4.2.1.74 NJ	4.2.1.74
FAOXC2442246x	Beta Oxidation of Long Chain Fatty Acid	nad[x] + coa[x] + o2[x] + h2o[x] + tettet6coa[x] -> h[x] + nadh[x] + accoa[x] + h2o2[x] + adrncoa[x]	(51.1 and 3295.1 and 30.1) or (51.1 and 30.1 and 1962.1) or (30.1 and 51.2 and 1962.1) or (3295.1 and 30.1 and 51.2)	0	1000	0	Fatty acid oxidation	_1 round beta ox - - in peroxisome, no fad, 1ste set of beta-ox is by acyl-coa oxidase (passes electrons directly to o2 -> h2o2) peroxisomal (very long chain FA) c24:4,n-6 -> c22:4, n-6 - final '6' in abbreviation indicates omega6 FA 4 step FAO lumped for 2 rounds also includes EC 1.1.1.35, 1.1.1.211, 1.3.3.6, 4.2.1.17, 4.2.1.74 NJ	4.2.1.74
FAOXC2452253x	Beta Oxidation of Long Chain Fatty Acid	nad[x] + coa[x] + o2[x] + h2o[x] + tetpent3coa[x] -> h[x] + nadh[x] + accoa[x] + h2o2[x] + clpndcoa[x]	(3295.1 and 30.1 and 51.2) or (30.1 and 51.2 and 1962.1) or (51.1 and 30.1 and 1962.1) or (51.1 and 3295.1 and 30.1)	0	1000	0	Fatty acid oxidation	- in peroxisome, no fad, 1ste set of beta-ox is by acyl-coa oxidase (passes electrons directly to o2 -> h2o2) confusing name, sorry - accounting for omega3 vs omega6 FA peroxisomal (very long chain FA) c24:5,n-3 -> c22:5, n-3 4 step FAO lumped also includes EC 1.1.1.35, 1.1.1.211, 1.3.3.6, 4.2.1.17, 4.2.1.74 NJ	4.2.1.74
FAOXC2452256x	Beta Oxidation of Long Chain Fatty Acid	nad[x] + coa[x] + o2[x] + h2o[x] + tetpent6coa[x] -> h[x] + nadh[x] + accoa[x] + h2o2[x] + dcsptn1coa[x]	(3295.1 and 30.1 and 51.2) or (51.1 and 3295.1 and 30.1) or (30.1 and 51.2 and 1962.1) or (51.1 and 30.1 and 1962.1)	0	1000	0	Fatty acid oxidation	peroxisomal (very long chain FA) - - in peroxisome, no fad, 1ste set of beta-ox is by acyl-coa oxidase (passes electrons directly to o2 -> h2o2) c24:5,n-6 -> c22:5, n-6 4 step FAO lumped also includes EC 1.1.1.35, 1.1.1.211, 1.3.3.6, 4.2.1.17, 4.2.1.74 NJ	4.2.1.74
FAOXC246226x	Beta Oxidation of Long Chain Fatty Acid	nad[x] + coa[x] + o2[x] + h2o[x] + tethex3coa[x] -> h[x] + nadh[x] + accoa[x] + h2o2[x] + c226coa[x]	(3295.1 and 30.1 and 51.2) or (51.1 and 3295.1 and 30.1) or (30.1 and 51.2 and 1962.1) or (51.1 and 30.1 and 1962.1)	0	1000	0	Fatty acid oxidation	peroxisomal (very long chain FA) - - in peroxisome, no fad, 1ste set of beta-ox is by acyl-coa oxidase (passes electrons directly to o2 -> h2o2) c24:6 -> c22:6 4 step FAO lumped also includes EC 1.1.1.35, 1.1.1.211, 1.3.3.6, 4.2.1.17, 4.2.1.74 NJ	4.2.1.74
FAOXC260240x	Beta Oxidation of Long Chain Fatty Acid	nad[x] + coa[x] + o2[x] + h2o[x] + hexccoa[x] -> h[x] + nadh[x] + accoa[x] + ttccoa[x] + h2o2[x]	(3295.1 and 30.1 and 51.2) or (51.1 and 30.1 and 1962.1) or (51.1 and 3295.1 and 30.1) or (30.1 and 51.2 and 1962.1)	0	1000	0	Fatty acid oxidation	peroxisomal (very long chain FA) - in peroxisome, no fad, 1ste set of beta-ox is by acyl-coa oxidase (passes electrons directly to o2 -> h2o2) c26:0 -> c24:0 4 step FAO lumped also includes EC 1.1.1.35, 1.1.1.211, 1.3.3.6, 4.2.1.17, 4.2.1.74 -> into pmtcoa NJ	4.2.1.74
FAOXC80	Beta Oxidation of Med/Long Chain Fatty Acid	3 h2o[m] + 3 nad[m] + 3 coa[m] + 3 fad[m] + occoa[m] -> 3 h[m] + 3 nadh[m] + 4 accoa[m] + 3 fadh2[m]	35.1 or 34.1	0	1000	0	Fatty acid oxidation	TDV (9/7/2004) Other enzymes: 1.3.3.6, 4.2.1.74, 4.2.1.17, 1.1.1.35, 1.1.1.211	1.3.99.3	PMID:2565344,PMID:3035565
FATP1t	Fatty Acid Electroneutral Transport	na1[c] + hdca[c] <=> na1[e] + hdca[e]	376497.2 or 10999.1 or 376497.1 or 11000.1	-1000	1000	0	Transport, extracellular	electroneutral transport NJ	4.2.1.74	PMID:12856180,PMID:15522816,PMID:9878842
FATP2t	Fatty Acid Electroneutral Transport	na1[c] + ocdcea[c] <=> na1[e] + ocdcea[e]	376497.1 or 376497.2	-1000	1000	0	Transport, extracellular	electroneutral transport NJ	4.2.1.74	PMID:12856180,PMID:15522816
FATP3t	Fatty Acid Electroneutral Transport	na1[c] + ocdca[c] <=> na1[e] + ocdca[e]	376497.1 or 376497.2	-1000	1000	0	Transport, extracellular	electroneutral transport NJ	4.2.1.74	PMID:12856180,PMID:15522816
FATP6t	Fatty Acid Electroneutral Transport	na1[c] + adrn[c] <=> na1[e] + adrn[e]	10998.1 or 11001.1	-1000	1000	0	Transport, extracellular	electroneutral transport NJ	1.3.99.3	PMID:10479480,PMID:12856180,PMID:15522816
FATP7t	Fatty Acid Electroneutral Transport	na1[c] + crvnc[c] <=> na1[e] + crvnc[e]	10998.1 or 11001.1	-1000	1000	0	Transport, extracellular	electroneutral transport NJ	2.3.1.86	PMID:10479480,PMID:12856180,PMID:15522816
FATP8t	Fatty Acid Electroneutral Transport	na1[c] + lgnc[c] <=> na1[e] + lgnc[e]	10998.1 or 11001.1	-1000	1000	0	Transport, extracellular	electroneutral transport NJ	2.3.1.86	PMID:10479480,PMID:12856180,PMID:15522816
FATP9t	Fatty Acid Electroneutral Transport	na1[c] + nrvnc[c] <=> na1[e] + nrvnc[e]	10998.1 or 11001.1	-1000	1000	0	Transport, extracellular	electroneutral transport NJ	2.3.1.86	PMID:10479480,PMID:12856180,PMID:15522816
FBP26	Fructose-2, 6-Bisphosphate 2-Phosphatase	h2o[c] + f26bp[c] -> pi[c] + f6p[c]	2203.1 or 5210.1 or 5207.1 or 5209.1 or 5208.1 or 8789.1	0	1000	0	Fructose and mannose metabolism	IF	3.1.3.46
FCLTm	Ferrochelatase, Mitochondrial	fe2[m] + ppp9[m] -> 2 h[m] + pheme[m]	2235.1 or 2235.2	0	1000	0	Heme synthesis	NCD; r0096	4.99.1.1	PMID:7983009
FCOAH	Formyl Coenzyme A Hydrolase	h2o[c] + formcoa[c] -> h[c] + coa[c] + for[c]		0	1000	0	Fatty acid oxidation	Note - formcoa formula is uncharged - the correct is FACOAH2 w/ forcoa NJ		PMID:11341778,PMID:11591435
FDH	Formate Dehydrogenase	nad[c] + for[c] -> nadh[c] + co2[c]	10840.1	0	1000	0	Fatty acid oxidation		1.2.1.2
FE2t	Transport of Iron (Fe2+)	fe2[e] -> fe2[c]		0	1000	0	Transport, extracellular			PMID:12440707
FE2tm	Transport of Iron (Fe2+), Mitochondrial	h[c] + fe2[c] -> h[m] + fe2[m]		0	1000	0	Transport, mitochondrial	TDV Lange H, 1999.		PMID:10383398,PMID:12755454
FE3R2e	Fe3+ Reduction (Ascorbate)	ascb_L[e] + 2 fe3[e] -> h[e] + dhdascb[e] + 2 fe2[e]	79901.1	0	1000	0	Heme synthesis	stoichiometry unknown; inferred from EC1.16.1.7 NCD		PMID:11230685,PMID:12755454
FK	Fucokinase	atp[c] + fuc_L[c] -> h[c] + adp[c] + fuc1p_L[c]	197258.1	0	1000	0	Fructose and mannose metabolism	kh 1/6/03 NCD	2.7.1.52
FOLR2	Folate Reductase	nadph[c] + fol[c] -> nadp[c] + dhf[c]	1719.1	0	1000	0	Folate metabolism		1.5.1.3
FORMCOAtx	Formyl Coenzyme A Transport	formcoa[x] <=> formcoa[c]		-1000	1000	0	Transport, peroxisomal	unknown mechanism see Verhoeven 11591435 and clayton 11356171 - added for peroxisomal oxidation of fatty acids NJ	3.1.3.46
FORt2m	Transport of Formate, Mitochondrial	for[m] <=> for[c]		-1000	1000	0	Transport, mitochondrial	NCD,IT	4.99.1.1
FORtr	Transport of Formate, Endoplasmatic Reticulum	for[c] <=> for[r]		-1000	1000	0	Transport, endoplasmic reticular	diffusion NJ
FPGS2	Folylpolyglutamate Synthetase	atp[c] + glu_L[c] + 5thf[c] -> h[c] + adp[c] + pi[c] + 6thf[c]	2356.1	0	1000	0	Folate metabolism	IT	6.3.2.17	PMID:10777604
FPGS2m	Folylpolyglutamate Synthetase, Mitochondrial	glu_L[m] + 5thf[m] + atp[m] -> h[m] + 6thf[m] + adp[m] + pi[m]	2356.1	0	1000	0	Folate metabolism	IT	6.3.2.17	PMID:10777604
FPGS3	Folylpolyglutamate Synthetase	atp[c] + glu_L[c] + 6thf[c] -> h[c] + adp[c] + pi[c] + 7thf[c]	2356.1	0	1000	0	Folate metabolism	IT	6.3.2.17	PMID:10777604
FPGS3m	Folylpolyglutamate Synthetase, Mitochondrial	glu_L[m] + 6thf[m] + atp[m] -> h[m] + 7thf[m] + adp[m] + pi[m]	2356.1	0	1000	0	Folate metabolism	IT	6.3.2.17	PMID:10777604
FPGS4	Folylpolyglutamate Synthetase (Dhf)	atp[c] + 4 glu_L[c] + dhf[c] -> 3 h2o[c] + h[c] + adp[c] + pi[c] + 5dhf[c]	2356.1	0	1000	0	Folate metabolism	IT	6.3.2.17	PMID:10777604
FPGS4m	Folylpolyglutamate Synthetase (Dhf), Mitochondrial	4 glu_L[m] + atp[m] + dhf[m] -> 3 h2o[m] + h[m] + adp[m] + pi[m] + 5dhf[m]	2356.1	0	1000	0	Folate metabolism	IT	6.3.2.17	PMID:10777604
FPGS5	Folylpolyglutamate Synthetase (Dhf)	atp[c] + glu_L[c] + 5dhf[c] -> h[c] + adp[c] + pi[c] + 6dhf[c]	2356.1	0	1000	0	Folate metabolism	IT	6.3.2.17	PMID:10777604
FPGS5m	Folylpolyglutamate Synthetase (Dhf), Mitochondrial	glu_L[m] + atp[m] + 5dhf[m] -> h[m] + 6dhf[m] + adp[m] + pi[m]	2356.1	0	1000	0	Folate metabolism	IT	6.3.2.17	PMID:10777604
FPGS6	Folylpolyglutamate Synthetase (Dhf)	atp[c] + glu_L[c] + 6dhf[c] -> h[c] + adp[c] + pi[c] + 7dhf[c]	2356.1	0	1000	0	Folate metabolism	IT	6.3.2.17	PMID:10777604
FPGS6m	Folylpolyglutamate Synthetase (Dhf), Mitochondrial	glu_L[m] + 6dhf[m] + atp[m] -> h[m] + 7dhf[m] + adp[m] + pi[m]	2356.1	0	1000	0	Folate metabolism	IT	6.3.2.17	PMID:10777604
FPGS7m	Folylpolyglutamate Synthetase (10Fthf), Mitochondrial	10fthf[m] + 4 glu_L[m] + atp[m] -> 10fthf5glu[m] + 3 h2o[m] + h[m] + adp[m] + pi[m]	2356.1	0	1000	0	Folate metabolism	IT	6.3.2.17	PMID:10777604
FPGS8	Folylpolyglutamate Synthetase (10Fthf)	10fthf5glu[c] + atp[c] + glu_L[c] -> 10fthf6glu[c] + h[c] + adp[c] + pi[c]	2356.1	0	1000	0	Folate metabolism	IT	6.3.2.17	PMID:10777604
FPGS8m	Folylpolyglutamate Synthetase (10Fthf), Mitochondrial	10fthf5glu[m] + glu_L[m] + atp[m] -> 10fthf6glu[m] + h[m] + adp[m] + pi[m]	2356.1	0	1000	0	Folate metabolism	IT	6.3.2.17	PMID:10777604
FPGS9	Folylpolyglutamate Synthetase (10Fthf)	10fthf6glu[c] + atp[c] + glu_L[c] -> 10fthf7glu[c] + h[c] + adp[c] + pi[c]	2356.1	0	1000	0	Folate metabolism	IT	6.3.2.17	PMID:10777604
FPGS9m	Folylpolyglutamate Synthetase (10Fthf), Mitochondrial	10fthf6glu[m] + glu_L[m] + atp[m] -> 10fthf7glu[m] + h[m] + adp[m] + pi[m]	2356.1	0	1000	0	Folate metabolism	IT	6.3.2.17	PMID:10777604
FPGSm	Folylpolyglutamate Synthetase, Mitochondrial	4 glu_L[m] + atp[m] + thf[m] -> 3 h2o[m] + h[m] + 5thf[m] + adp[m] + pi[m]	2356.1	0	1000	0	Folate metabolism	IT	6.3.2.17	PMID:10777604
FRDPtc	Lipid, Flip-Flop Intracellular Transport	frdp[x] <=> frdp[c]		-1000	1000	0	Transport, peroxisomal	cholesterol precursor, transport by "diffusion" -> actually beleived to be flip-flop mechanism (PMID: 12840657). See also Krisans (PMID: 14713247, PMID: 12121718) for synthesis of cholesterol pathway (why FRDP needs to be transported between ER and peroxisome) NJ	6.3.2.17	PMID:12840657
FRDPtr	Lipid, Flip-Flop Intracellular Transport	frdp[x] <=> frdp[r]		-1000	1000	0	Transport, peroxisomal	cholesterol precursor, transport by "diffusion" -> actually beleived to be flip-flop mechanism (PMID: 12840657). See also Krisans (PMID: 14713247, PMID: 12121718) for synthesis of cholesterol pathway (why FRDP needs to be transported between ER and peroxisome) NJ	6.3.2.17	PMID:12121718,PMID:12840657,PMID:14713247
FTHFDH	Formyltetrahydrofolate Dehydrogenase	10fthf[c] + h2o[c] + nadp[c] -> h[c] + nadph[c] + co2[c] + thf[c]	10840.1 or 160428.1	0	1000	0	Folate metabolism	IT	1.5.1.6	PMID:2733692
FTHFLm	Formate-Tetrahydrofolate Ligase, Mitochondrial	atp[m] + for[m] + thf[m] -> 10fthf[m] + adp[m] + pi[m]	25902.1 or 4522.1	0	1000	0	Folate metabolism	NCD	6.3.4.3	PMID:12937168
FUC13GALACGLCGAL14ACGLCGALGLUSIDEte	Blood Group Intracellular Transport	fuc13galacglcgal14acglcgalgluside_hs[e] <=> fuc13galacglcgal14acglcgalgluside_hs[c]		-1000	1000	0	Transport, extracellular	unknown mechanism, however these blood groups need to make it to the extracellular surface of cells NJ	6.3.2.17
FUC14GALACGLCGALGLUSIDEte	Blood Group Intracellular Transport	fuc14galacglcgalgluside_hs[e] <=> fuc14galacglcgalgluside_hs[c]		-1000	1000	0	Transport, extracellular	unknown mechanism, however these blood groups need to make it to the extracellular surface of cells NJ	6.3.2.17
FUC14GALACGLCGALGLUSIDEtg	Blood Group Intracellular Transport	fuc14galacglcgalgluside_hs[g] <=> fuc14galacglcgalgluside_hs[c]		-1000	1000	0	Transport, golgi apparatus	unknown mechanism, however these blood groups need to make it to the extracellular surface of cells NJ
FUCACGALFUCGALACGLCGALGLUSIDEte	Blood Group Intracellular Transport	fucacgalfucgalacglcgalgluside_hs[e] <=> fucacgalfucgalacglcgalgluside_hs[c]		-1000	1000	0	Transport, extracellular	unknown mechanism, however these blood groups need to make it to the extracellular surface of cells NJ
FUCACGALFUCGALACGLCGALGLUSIDEtg	Blood Group Intracellular Transport	fucacgalfucgalacglcgalgluside_hs[g] <=> fucacgalfucgalacglcgalgluside_hs[c]		-1000	1000	0	Transport, golgi apparatus	unknown mechanism, however these blood groups need to make it to the extracellular surface of cells NJ	2.5.1.29
FUCACNGAL14ACGLCGALGLUSIDEte	Blood Group Intracellular Transport	fucacngal14acglcgalgluside_hs[e] <=> fucacngal14acglcgalgluside_hs[c]		-1000	1000	0	Transport, extracellular	unknown mechanism, however these blood groups need to make it to the extracellular surface of cells NJ
FUCACNGAL14ACGLCGALGLUSIDEtg	Blood Group Intracellular Transport	fucacngal14acglcgalgluside_hs[g] <=> fucacngal14acglcgalgluside_hs[c]		-1000	1000	0	Transport, golgi apparatus	unknown mechanism, however these blood groups need to make it to the extracellular surface of cells NJ
FUCACNGALACGLCGALGLUSIDEte	Blood Group Intracellular Transport	fucacngalacglcgalgluside_hs[e] <=> fucacngalacglcgalgluside_hs[c]		-1000	1000	0	Transport, extracellular	unknown mechanism, however these blood groups need to make it to the extracellular surface of cells NJ	4.3.1.4
FUCACNGALACGLCGALGLUSIDEtg	Blood Group Intracellular Transport	fucacngalacglcgalgluside_hs[g] <=> fucacngalacglcgalgluside_hs[c]		-1000	1000	0	Transport, golgi apparatus	unknown mechanism, however these blood groups need to make it to the extracellular surface of cells NJ	6.3.3.2
FUCASE2e	Alpha-Fucosidase, Extracellular	h2o[e] + ksi[e] -> fuc_L[e] + ksi_deg1[e]	2519.1	0	1000	0	Keratan sulfate degradation	NCD	3.2.1.51	PMID:10460218,PMID:11389735,PMID:12604617,PMID:2317201
FUCASE2ly	Alpha-Fucosidase, Lysosomal	h2o[l] + ksi[l] -> fuc_L[l] + ksi_deg1[l]	2517.1	0	1000	0	Keratan sulfate degradation	NCD	3.2.1.51	PMID:11870229,PMID:1769200,PMID:2803312,PMID:2983333
FUCASEe	Alpha-Fucosidase, Extracellular	h2o[e] + s2l2fn2m2masn[e] -> fuc_L[e] + s2l2n2m2masn[e]	2519.1	0	1000	0	N-glycan degradation	NCD	3.2.1.51
FUCASEly	Alpha-Fucosidase, Lysosomal	h2o[l] + s2l2fn2m2masn[l] -> fuc_L[l] + s2l2n2m2masn[l]	2517.1	0	1000	0	N-glycan degradation	NCD	3.2.1.51
FUCFUCFUCGALACGLC13GALACGLCGAL14ACGLCGALGLUSIDEte	Blood Group Intracellular Transport	fucfucfucgalacglc13galacglcgal14acglcgalgluside_hs[e] <=> fucfucfucgalacglc13galacglcgal14acglcgalgluside_hs[c]		-1000	1000	0	Transport, extracellular	unknown mechanism, however these blood groups need to make it to the extracellular surface of cells NJ
FUCFUCFUCGALACGLC13GALACGLCGAL14ACGLCGALGLUSIDEtg	Blood Group Intracellular Transport	fucfucfucgalacglc13galacglcgal14acglcgalgluside_hs[g] <=> fucfucfucgalacglc13galacglcgal14acglcgalgluside_hs[c]		-1000	1000	0	Transport, golgi apparatus	unknown mechanism, however these blood groups need to make it to the extracellular surface of cells NJ
FUCFUCGALACGLCGALGLUSIDEte	Blood Group Intracellular Transport	fucfucgalacglcgalgluside_hs[e] <=> fucfucgalacglcgalgluside_hs[c]		-1000	1000	0	Transport, extracellular	unknown mechanism, however these blood groups need to make it to the extracellular surface of cells NJ
FUCFUCGALACGLCGALGLUSIDEtg	Blood Group Intracellular Transport	fucfucgalacglcgalgluside_hs[g] <=> fucfucgalacglcgalgluside_hs[c]		-1000	1000	0	Transport, golgi apparatus	unknown mechanism, however these blood groups need to make it to the extracellular surface of cells NJ	3.2.1.51
FUCGALFUCGALACGLCGALGLUSIDEte	Blood Group Intracellular Transport	fucgalfucgalacglcgalgluside_hs[e] <=> fucgalfucgalacglcgalgluside_hs[c]		-1000	1000	0	Transport, extracellular	unknown mechanism, however these blood groups need to make it to the extracellular surface of cells NJ	3.2.1.51
FUCGALFUCGALACGLCGALGLUSIDEtg	Blood Group Intracellular Transport	fucgalfucgalacglcgalgluside_hs[g] <=> fucgalfucgalacglcgalgluside_hs[c]		-1000	1000	0	Transport, golgi apparatus	unknown mechanism, however these blood groups need to make it to the extracellular surface of cells NJ
FUCtly	L-Fucose Efflux from Lysosome	fuc_L[l] -> fuc_L[c]		0	1000	0	Transport, lysosomal			PMID:1751541,PMID:8993166
FUMAC	Fumarylacetoacetase	h2o[c] + 4fumacac[c] -> h[c] + acac[c] + fum[c]	2184.1	0	1000	0	Tyrosine metabolism	NCD	3.7.1.2
FUMm	Fumarase, Mitochondrial	h2o[m] + fum[m] <=> mal_L[m]	2271.1	-1000	1000	0	Citric acid cycle	IF. Biochemical	4.2.1.2	PMID:16774737,PMID:17111171,PMID:17111172
FUMSO3tm	Fumarate:Sulfite Antiport, Mitochondrial	so3[m] + fum[c] <=> so3[c] + fum[m]	1468.1	-1000	1000	0	Transport, mitochondrial	MM		PMID:14598172,PMID:4441366
FUMSO4tm	Fumarate:Sulfate Antiport, Mitochondrial	fum[c] + so4[m] <=> fum[m] + so4[c]	1468.1	-1000	1000	0	Transport, mitochondrial	MM		PMID:14598172,PMID:4441366
FUMtm	Fumarate Transport, Mitochondrial	pi[m] + fum[c] <=> pi[c] + fum[m]	1468.1	-1000	1000	0	Transport, mitochondrial	TDV		PMID:14598172,PMID:3587497
FUMTSULtm	Fumarate:Thiosulfate Antiport, Mitochondrial	fum[c] + tsul[m] <=> fum[m] + tsul[c]	1468.1	-1000	1000	0	Transport, mitochondrial	MM		PMID:14598172,PMID:4441366
FUT12g	Galactoside 2-Alpha-L-Fucosyltransferase 1	galacglcgalgluside_hs[g] + gdpfuc[g] -> h[g] + fucgalacglcgalgluside_hs[g] + gdp[g]	2523.1	0	1000	0	Blood group synthesis	NJ	2.4.1.69	PMID:2118655
FUT14g	Galactoside 2-Alpha-L-Fucosyltransferase 1	gal14acglcgalgluside_hs[g] + gdpfuc[g] -> h[g] + fuc12gal14acglcgalgluside_hs[g] + gdp[g]	2523.1	0	1000	0	Blood group synthesis	NJ	2.4.1.69	PMID:2118655
FUT15g	Galactoside 2-Alpha-L-Fucosyltransferase 1	galacgalfuc12gal14acglcgalgluside_hs[g] + gdpfuc[g] -> h[g] + fucgalacgalfuc12gal14acglcgalgluside_hs[g] + gdp[g]	2523.1	0	1000	0	Blood group synthesis	NJ	2.4.1.69	PMID:2118655
FUT16g	Galactoside 2-Alpha-L-Fucosyltransferase 1	galacglcgal14acglcgalgluside_hs[g] + gdpfuc[g] -> h[g] + fucgalacglcgal14acglcgalgluside_hs[g] + gdp[g]	2523.1	0	1000	0	Blood group synthesis	NJ	2.4.1.69	PMID:2118655
FUT17g	Galactoside 2-Alpha-L-Fucosyltransferase 1	galacgalfucgalacglcgal14acglcgalgluside_hs[g] + gdpfuc[g] -> h[g] + fucgalacgalfucgalacglcgal14acglcgalgluside_hs[g] + gdp[g]	2523.1	0	1000	0	Blood group synthesis	NJ	2.4.1.69	PMID:2118655
FUT18g	Galactoside 2-Alpha-L-Fucosyltransferase 1	galacglcgalacglcgal14acglcgalgluside_hs[g] + 2 gdpfuc[g] -> 2 h[g] + fucfucgalacglcgalacglcgal14acglcgalgluside_hs[g] + 2 gdp[g]	2523.1	0	1000	0	Blood group synthesis	NJ	2.4.1.69	PMID:2118655
FUT32g	Fucosyltransferase 3 (Galactoside 3 (4)-L-Fucosyltransferase, Lewis Blood Group Included) 1	gdpfuc[g] + acngalacglcgalgluside_hs[g] -> h[g] + gdp[g] + fucacngalacglcgalgluside_hs[g]	2525.1	0	1000	0	Blood group synthesis	NJ	2.4.1.65	PMID:12424536,PMID:12493760,PMID:1977660
FUT33g	Fucosyltransferase 3 (Galactoside 3 (4)-L-Fucosyltransferase, Lewis Blood Group Included) 1	acgalfucgalacglcgalgluside_hs[g] + gdpfuc[g] -> h[g] + gdp[g] + fucacgalfucgalacglcgalgluside_hs[g]	2525.1	0	1000	0	Blood group synthesis	NJ	2.4.1.65	PMID:12424536,PMID:12493760,PMID:1977660
FUT34g	Fucosyltransferase 3 (Galactoside 3 (4)-L-Fucosyltransferase, Lewis Blood Group Included) 1	fucgalacglcgalgluside_hs[g] + gdpfuc[g] -> h[g] + gdp[g] + fucfucgalacglcgalgluside_hs[g]	2525.1	0	1000	0	Blood group synthesis	NJ	2.4.1.65	PMID:12424536,PMID:12493760,PMID:1977660
FUT35g	Fucosyltransferase 3 (Galactoside 3 (4)-L-Fucosyltransferase, Lewis Blood Group Included) 1	galfucgalacglcgalgluside_hs[g] + gdpfuc[g] -> h[g] + gdp[g] + fucgalfucgalacglcgalgluside_hs[g]	2525.1	0	1000	0	Blood group synthesis	NJ	2.4.1.65	PMID:12424536,PMID:12493760,PMID:1977660
FUT910g	Alpha- (1, 3)-Fucosyltransferase	gdpfuc[g] + fucgalacglc13galacglcgal14acglcgalgluside_hs[g] -> h[g] + gdp[g] + fucfucgalacglc13galacglcgal14acglcgalgluside_hs[g]	10690.1	0	1000	0	Blood group synthesis	NJ	2.4.1.152	PMID:10386598
FUT911g	Alpha- (1, 3)-Fucosyltransferase	gdpfuc[g] + fucfucgalacglc13galacglcgal14acglcgalgluside_hs[g] -> h[g] + gdp[g] + fucfucfucgalacglc13galacglcgal14acglcgalgluside_hs[g]	10690.1	0	1000	0	Blood group synthesis	NJ	2.4.1.152	PMID:10386598
FUT92g	Alpha- (1, 3)-Fucosyltransferase	gdpfuc[g] + acngal14acglcgalgluside_hs[g] -> h[g] + gdp[g] + fucacngal14acglcgalgluside_hs[g]	10690.1	0	1000	0	Blood group synthesis	NJ	2.4.1.152	PMID:10386598
FUT99g	Alpha- (1, 3)-Fucosyltransferase	galacglc13galacglcgal14acglcgalgluside_hs[g] + gdpfuc[g] -> h[g] + gdp[g] + fucgalacglc13galacglcgal14acglcgalgluside_hs[g]	10690.1	0	1000	0	Blood group synthesis	NJ	2.4.1.152	PMID:10386598
G14T18g	Beta-N-Acetylglucosaminylglycopeptide Beta-1, 4-Galactosyltransferase, Golgi	2 udpgal[g] + core4[g] -> 2 h[g] + 2 udp[g] + ksii_core4_pre1[g]	8703.1 or 8704.2 or 8704.1 or 2683.1 or 9334.1	0	1000	0	Keratan sulfate synthesis	Keratan sulfate II biosynthesis NCD	2.4.1.38	PMID:10747980,PMID:12512857,PMID:1903938,PMID:3094506,PMID:3144273,PMID:9405390,PMID:9435216
G14T19g	Beta-N-Acetylglucosaminylglycopeptide Beta-1, 4-Galactosyltransferase, Golgi	udpgal[g] + ksii_core4_pre3[g] -> h[g] + udp[g] + ksii_core4_pre4[g]	9334.1 or 8704.1 or 8703.1 or 8704.2 or 2683.1	0	1000	0	Keratan sulfate synthesis	Keratan sulfate II biosynthesis NCD	2.4.1.38	PMID:10747980,PMID:12512857,PMID:1903938,PMID:3094506,PMID:3144273,PMID:9405390,PMID:9435216
G14T20g	Beta-N-Acetylglucosaminylglycopeptide Beta-1, 4-Galactosyltransferase, Golgi	udpgal[g] + ksii_core4_pre6[g] -> h[g] + udp[g] + ksii_core4_pre7[g]	8703.1 or 2683.1 or 8704.2 or 8704.1 or 9334.1	0	1000	0	Keratan sulfate synthesis	Keratan sulfate II biosynthesis NCD	2.4.1.38	PMID:10747980,PMID:12512857,PMID:1903938,PMID:3094506,PMID:3144273,PMID:9405390,PMID:9435216
G14T21g	Beta-N-Acetylglucosaminylglycopeptide Beta-1, 4-Galactosyltransferase, Golgi	udpgal[g] + ksii_core4_pre9[g] -> h[g] + udp[g] + ksii_core4_pre10[g]	8703.1 or 2683.1 or 8704.2 or 8704.1 or 9334.1	0	1000	0	Keratan sulfate synthesis	Keratan sulfate II biosynthesis NCD	2.4.1.38	PMID:10747980,PMID:12512857,PMID:3094506,PMID:3144273,PMID:9405390,PMID:9435216
G14T2g	Beta-N-Acetylglucosaminylglycopeptide Beta-1, 4-Galactosyltransferase, Golgi	udpgal[g] + ksii_core2_pre1[g] -> h[g] + udp[g] + ksii_core2_pre2[g]	8703.1 or 2683.1 or 8704.2 or 8704.1 or 9334.1	0	1000	0	Keratan sulfate synthesis	Keratan sulfate II biosynthesis NCD	2.4.1.38	PMID:12512857,PMID:1903938,PMID:3094506,PMID:3144273,PMID:9405390,PMID:9435216
G14T3g	Beta-N-Acetylglucosaminylglycopeptide Beta-1, 4-Galactosyltransferase, Golgi	udpgal[g] + ksii_core2_pre3[g] -> h[g] + udp[g] + ksii_core2_pre4[g]	8703.1 or 2683.1 or 8704.2 or 8704.1 or 9334.1	0	1000	0	Keratan sulfate synthesis	Keratan sulfate II biosynthesis NCD	2.4.1.38	PMID:12512857,PMID:1903938,PMID:3094506,PMID:3144273,PMID:9405390,PMID:9435216
G14T4g	Beta-N-Acetylglucosaminylglycopeptide Beta-1, 4-Galactosyltransferase, Golgi	udpgal[g] + ksii_core2_pre6[g] -> h[g] + udp[g] + ksii_core2_pre7[g]	8703.1 or 2683.1 or 8704.2 or 8704.1 or 9334.1	0	1000	0	Keratan sulfate synthesis	Keratan sulfate II biosynthesis NCD	2.4.1.38	PMID:12512857,PMID:1903938,PMID:3094506,PMID:3144273,PMID:9405390,PMID:9435216
G14T5g	Beta-N-Acetylglucosaminylglycopeptide Beta-1, 4-Galactosyltransferase, Golgi	udpgal[g] + ksii_core2_pre9[g] -> h[g] + udp[g] + ksii_core2_pre10[g]	9334.1 or 2683.1 or 8704.2 or 8704.1 or 8703.1	0	1000	0	Keratan sulfate synthesis	Keratan sulfate II biosynthesis NCD	2.4.1.38	PMID:12512857,PMID:1903938,PMID:3094506,PMID:3144273,PMID:9405390,PMID:9435216
G3PD2m	Glycerol-3-Phosphate Dehydrogenase (FAD), Mitochondrial	fad[m] + glyc3p[c] -> fadh2[m] + dhap[c]	2820.1	0	1000	0	Glycolysis/gluconeogenesis	replaces old version which contains redundant metabolite (gly3p) NCD split compartmentation NJ	1.1.99.5	PMID:11385633,PMID:8549872
G5SADrm	L-Glutamate 5-Semialdehyde Dehydratase, Reversible, Mitochondrial	glu5sa[m] <=> h2o[m] + h[m] + 1pyr5c[m]		-1000	1000	0	Arginine and proline metabolism	spontaneous reaction NCD	2.4.1.38
G5SDym	Glutamate-5-Semialdehyde Dehydrogenase, Mitochondrial	h[m] + nadph[m] + glu5p[m] -> nadp[m] + pi[m] + glu5sa[m]	5832.1	0	1000	0	Urea cycle	SAB m TDV: name change from G5SDm	1.2.1.41	PMID:10037775
G6PDH1rer	Glucose-6-Phosphate Dehydrogenase, Endoplasmic Reticulum	nad[r] + g6p[r] <=> h[r] + nadh[r] + 6pgl[r]	9563.1	-1000	1000	0	Pentose phosphate pathway	tv, jp NCD	1.1.1.47	PMID:10349511,PMID:12831846,PMID:2156506
G6PDH2rer	Glucose 6-Phosphate Dehydrogenase, Endoplasmic Reticulum	nadp[r] + g6p[r] <=> h[r] + nadph[r] + 6pgl[r]	9563.1 or 2539.1	-1000	1000	0	Pentose phosphate pathway	NCD	1.1.1.47	PMID:10349511,PMID:12831846,PMID:2156506
G6PPer	Glucose-6-Phosphate Phosphatase, Edoplasmic Reticular	h2o[r] + g6p[r] -> glc_D[r] + pi[r]	57818.1 or 2538.1 or 92579.1	0	1000	0	Glycolysis/gluconeogenesis	NCD	3.1.3.9	PMID:10078553,PMID:11297555,PMID:12370122,PMID:12965222,PMID:13129915,PMID:15044018,PMID:8211187,PMID:8407995,PMID:9497333
G6Pter	Glucose 6-Phosphate Endoplasmic Reticular Transport via Diffusion	g6p[c] <=> g6p[r]	2542.1	-1000	1000	0	Transport, endoplasmic reticular	NCD	2.7.7.24	PMID:11032333,PMID:11140953,PMID:11879177,PMID:9428641
GACMTRc	Guanidinoacetate N-Methyltransferase, Cytosolic	amet[c] + gudac[c] <=> h[c] + ahcys[c] + creat[c]	2593.1 or 2593.2	-1000	1000	0	Urea cycle	SAB c	2.1.1.2	PMID:2001229
GACPAILter	Glucosaminyl-Acylphosphatidylinositol Flippase, Endoplasmatic Reticulum	gacpail_hs[c] -> gacpail_hs[r]		0	1000	0	Transport, endoplasmic reticular	NCD	1.1.1.94	PMID:14517336
GAL3ST11	Galactosylceramide Sulfotransferase	paps[g] + galside_hs[g] -> h[g] + pap[g] + sgalside_hs[g]	9514.1	0	1000	0	Sphingolipid metabolism	NJ	2.8.2.11	PMID:9030544
GAL3ST12	Galactosylceramide Sulfotransferase	digalside_hs[g] + paps[g] -> h[g] + digalsgalside_hs[g] + pap[g]	9514.1	0	1000	0	Sphingolipid metabolism	NJ	2.8.2.11	PMID:9030544
GALACGLCGALGBSIDEte	Transport of Gal-GlcNac-Gal Globoside	galacglcgalgbside_hs[c] <=> galacglcgalgbside_hs[e]		-1000	1000	0	Transport, extracellular	unknown mechanism for transport - intracellular transport occurs, most details are unknown - see for example Varki glycobiology text or numerous reviews (PMID: 8206147) - extracellular transport is also made available since metabolites can get to outer plasma membrane NJ
GALACGLCGALGBSIDEtg	Transport of Gal-GlcNac-Gal Globoside, Golgi Apparatus	galacglcgalgbside_hs[c] <=> galacglcgalgbside_hs[g]		-1000	1000	0	Transport, golgi apparatus	unknown mechanism for transport - intracellular transport occurs, most details are unknown - see for example Varki glycobiology text or numerous reviews (PMID: 8206147) NJ	1.2.1.41	PMID:8206147
GALASE10ly	Beta-Galactosidase, Lysosomal	h2o[l] + ksi_deg26[l] -> gal[l] + ksi_deg27[l]	(5476.1 and 2720.1 and 2588.1 and 4758.1) or (5476.1 and 2720.1)	0	1000	0	Keratan sulfate degradation	NCD	3.2.1.23	PMID:11550799,PMID:1755850,PMID:1794986,PMID:1953646,PMID:2111707,PMID:3143362,PMID:39554,PMID:7213753,PMID:7575473,PMID:8985184,PMID:9020182,PMID:9054950
GALASE11ly	Beta-Galactosidase, Lysosomal	h2o[l] + ksi_deg29[l] -> gal[l] + ksi_deg30[l]	(5476.1 and 2720.1 and 2588.1 and 4758.1) or (5476.1 and 2720.1)	0	1000	0	Keratan sulfate degradation	NCD	3.2.1.23	PMID:11550799,PMID:1755850,PMID:1794986,PMID:1953646,PMID:2111707,PMID:3143362,PMID:39554,PMID:7213753,PMID:7575473,PMID:8985184,PMID:9020182,PMID:9054950
GALASE12ly	Beta-Galactosidase, Lysosomal	h2o[l] + ksi_deg32[l] -> gal[l] + ksi_deg33[l]	(5476.1 and 2720.1 and 2588.1 and 4758.1) or (5476.1 and 2720.1)	0	1000	0	Keratan sulfate degradation	NCD	3.2.1.23	PMID:11550799,PMID:1755850,PMID:1794986,PMID:1953646,PMID:2111707,PMID:3143362,PMID:39554,PMID:7213753,PMID:7575473,PMID:8985184,PMID:9020182,PMID:9054950
GALASE13ly	Beta-Galactosidase, Lysosomal	h2o[l] + ksi_deg35[l] -> gal[l] + ksi_deg36[l]	(5476.1 and 2720.1 and 2588.1 and 4758.1) or (5476.1 and 2720.1)	0	1000	0	Keratan sulfate degradation	NCD	3.2.1.23	PMID:11550799,PMID:1755850,PMID:1794986,PMID:1953646,PMID:2111707,PMID:3143362,PMID:39554,PMID:7213753,PMID:7575473,PMID:8985184,PMID:9020182,PMID:9054950
GALASE14ly	Beta-Galactosidase, Lysosomal	h2o[l] + ksi_deg38[l] -> gal[l] + ksi_deg39[l]	(5476.1 and 2720.1 and 2588.1 and 4758.1) or (5476.1 and 2720.1)	0	1000	0	Keratan sulfate degradation	NCD	3.2.1.23	PMID:11550799,PMID:1755850,PMID:1794986,PMID:1953646,PMID:2111707,PMID:3143362,PMID:39554,PMID:7213753,PMID:7575473,PMID:8985184,PMID:9020182,PMID:9054950
GALASE15ly	Beta-Galactosidase, Lysosomal	h2o[l] + ksi_deg40[l] -> gal[l] + ksi_deg41[l]	(5476.1 and 2720.1 and 2588.1 and 4758.1) or (5476.1 and 2720.1)	0	1000	0	Keratan sulfate degradation	NCD	3.2.1.23	PMID:11550799,PMID:1755850,PMID:1794986,PMID:1953646,PMID:2111707,PMID:3143362,PMID:39554,PMID:7213753,PMID:7575473,PMID:8985184,PMID:9020182,PMID:9054950
GALASE16ly	Beta-Galactosidase, Lysosomal	2 h2o[l] + ksii_core2_deg2[l] -> 2 gal[l] + ksii_core2_deg3[l]	(5476.1 and 2720.1 and 2588.1 and 4758.1) or (5476.1 and 2720.1)	0	1000	0	Keratan sulfate degradation	NCD	3.2.1.23	PMID:11550799,PMID:1755850,PMID:1794986,PMID:1953646,PMID:2111707,PMID:3143362,PMID:39554,PMID:7213753,PMID:7575473,PMID:8985184,PMID:9020182,PMID:9054950
GALASE17ly	Beta-Galactosidase, Lysosomal	h2o[l] + ksii_core2_deg5[l] -> gal[l] + ksii_core2_deg6[l]	(5476.1 and 2720.1 and 2588.1 and 4758.1) or (5476.1 and 2720.1)	0	1000	0	Keratan sulfate degradation	NCD	3.2.1.23	PMID:11550799,PMID:1755850,PMID:1794986,PMID:1953646,PMID:2111707,PMID:3143362,PMID:39554,PMID:7213753,PMID:7575473,PMID:8985184,PMID:9020182,PMID:9054950
GALASE18ly	Beta-Galactosidase, Lysosomal	h2o[l] + ksii_core2_deg8[l] -> gal[l] + ksii_core2_deg9[l]	(5476.1 and 2720.1 and 2588.1 and 4758.1) or (5476.1 and 2720.1)	0	1000	0	Keratan sulfate degradation	NCD	3.2.1.23	PMID:11550799,PMID:1755850,PMID:1794986,PMID:1953646,PMID:2111707,PMID:3143362,PMID:39554,PMID:7213753,PMID:7575473,PMID:8985184,PMID:9020182,PMID:9054950
GALASE19ly	Beta-Galactosidase, Lysosomal	h2o[l] + f1a[l] -> gal[l] + core6[l]	(5476.1 and 2720.1 and 2588.1 and 4758.1) or (5476.1 and 2720.1)	0	1000	0	Keratan sulfate degradation	NCD	3.2.1.18	PMID:11550799,PMID:1755850,PMID:1794986,PMID:1953646,PMID:2111707,PMID:3143362,PMID:39554,PMID:7213753,PMID:7575473,PMID:8985184,PMID:9020182,PMID:9054950
GALASE1ly	Beta-Galactosidase, Lysosomal	2 h2o[l] + l2n2m2mn[l] -> n2m2mn[l] + 2 gal[l]	(5476.1 and 2720.1 and 2588.1 and 4758.1) or (5476.1 and 2720.1)	0	1000	0	N-glycan degradation	NCD	3.2.1.23	PMID:11550799,PMID:1755850,PMID:1794986,PMID:1953646,PMID:2111707,PMID:3143362,PMID:39554,PMID:7213753,PMID:7575473,PMID:8985184,PMID:9020182,PMID:9054950
GALASE20ly	Beta-Galactosidase, Lysosomal	2 h2o[l] + ksii_core4_deg2[l] -> 2 gal[l] + ksii_core4_deg3[l]	(5476.1 and 2720.1 and 2588.1 and 4758.1) or (5476.1 and 2720.1)	0	1000	0	Keratan sulfate degradation	NCD	3.2.1.23	PMID:11550799,PMID:1755850,PMID:1794986,PMID:1953646,PMID:2111707,PMID:3143362,PMID:39554,PMID:7213753,PMID:7575473,PMID:8985184,PMID:9020182,PMID:9054950
GALASE3ly	Beta-Galactosidase, Lysosomal	2 h2o[l] + ksi_deg5[l] -> 2 gal[l] + ksi_deg6[l]	(5476.1 and 2720.1 and 2588.1 and 4758.1) or (5476.1 and 2720.1)	0	1000	0	Keratan sulfate degradation	NCD	3.2.1.23	PMID:11550799,PMID:1755850,PMID:1794986,PMID:1953646,PMID:2111707,PMID:3143362,PMID:39554,PMID:7213753,PMID:7575473,PMID:8985184,PMID:9020182,PMID:9054950
GALASE4ly	Beta-Galactosidase, Lysosomal	h2o[l] + ksi_deg8[l] -> gal[l] + ksi_deg9[l]	(5476.1 and 2720.1 and 2588.1 and 4758.1) or (5476.1 and 2720.1)	0	1000	0	Keratan sulfate degradation	NCD	3.2.1.23	PMID:11550799,PMID:1755850,PMID:1794986,PMID:1953646,PMID:2111707,PMID:3143362,PMID:39554,PMID:7213753,PMID:7575473,PMID:8985184,PMID:9020182,PMID:9054950
GALASE5ly	Beta-Galactosidase, Lysosomal	h2o[l] + ksi_deg11[l] -> gal[l] + ksi_deg12[l]	(5476.1 and 2720.1 and 2588.1 and 4758.1) or (5476.1 and 2720.1)	0	1000	0	Keratan sulfate degradation	NCD	3.2.1.23	PMID:11550799,PMID:1755850,PMID:1794986,PMID:1953646,PMID:2111707,PMID:3143362,PMID:39554,PMID:7213753,PMID:7575473,PMID:8985184,PMID:9020182,PMID:9054950
GALASE6ly	Beta-Galactosidase, Lysosomal	h2o[l] + ksi_deg14[l] -> gal[l] + ksi_deg15[l]	(5476.1 and 2720.1 and 2588.1 and 4758.1) or (5476.1 and 2720.1)	0	1000	0	Keratan sulfate degradation	NCD	3.2.1.23	PMID:11550799,PMID:1755850,PMID:1794986,PMID:1953646,PMID:2111707,PMID:3143362,PMID:39554,PMID:7213753,PMID:7575473,PMID:8985184,PMID:9020182,PMID:9054950
GALASE7ly	Beta-Galactosidase, Lysosomal	h2o[l] + ksi_deg17[l] -> gal[l] + ksi_deg18[l]	(5476.1 and 2720.1 and 2588.1 and 4758.1) or (5476.1 and 2720.1)	0	1000	0	Keratan sulfate degradation	NCD	3.2.1.23	PMID:11550799,PMID:1755850,PMID:1794986,PMID:1953646,PMID:2111707,PMID:3143362,PMID:39554,PMID:7213753,PMID:7575473,PMID:8985184,PMID:9020182,PMID:9054950
GALASE8ly	Beta-Galactosidase, Lysosomal	h2o[l] + ksi_deg20[l] -> gal[l] + ksi_deg21[l]	(5476.1 and 2720.1 and 2588.1 and 4758.1) or (5476.1 and 2720.1)	0	1000	0	Keratan sulfate degradation	NCD	3.2.1.23	PMID:11550799,PMID:1755850,PMID:1794986,PMID:1953646,PMID:2111707,PMID:3143362,PMID:39554,PMID:7213753,PMID:7575473,PMID:8985184,PMID:9020182,PMID:9054950
GALASE9ly	Beta-Galactosidase, Lysosomal	h2o[l] + ksi_deg23[l] -> gal[l] + ksi_deg24[l]	(5476.1 and 2720.1 and 2588.1 and 4758.1) or (5476.1 and 2720.1)	0	1000	0	Keratan sulfate degradation	NCD	3.2.1.23	PMID:11550799,PMID:1755850,PMID:1794986,PMID:1953646,PMID:2111707,PMID:3143362,PMID:39554,PMID:7213753,PMID:7575473,PMID:8985184,PMID:9020182,PMID:9054950
GALC	Galactocerebrosidase	h2o[l] + galside_hs[l] -> crm_hs[l] + gal[l]	2581.1	0	1000	0	Sphingolipid metabolism	NJ	3.2.1.46	PMID:7601472
GALFUC12GAL14ACGLCGALGLUSIDEte	Blood Group Intracellular Transport	galfuc12gal14acglcgalgluside_hs[e] <=> galfuc12gal14acglcgalgluside_hs[c]		-1000	1000	0	Transport, extracellular	unknown mechanism, however these blood groups need to make it to the extracellular surface of cells NJ	3.2.1.23
GALFUC12GAL14ACGLCGALGLUSIDEtg	Blood Group Intracellular Transport	galfuc12gal14acglcgalgluside_hs[g] <=> galfuc12gal14acglcgalgluside_hs[c]		-1000	1000	0	Transport, golgi apparatus	unknown mechanism, however these blood groups need to make it to the extracellular surface of cells NJ	3.2.1.23
GALFUCGALACGLCGAL14ACGLCGALGLUSIDEte	Blood Group Intracellular Transport	galfucgalacglcgal14acglcgalgluside_hs[e] <=> galfucgalacglcgal14acglcgalgluside_hs[c]		-1000	1000	0	Transport, extracellular	unknown mechanism, however these blood groups need to make it to the extracellular surface of cells NJ	3.2.1.18
GALFUCGALACGLCGAL14ACGLCGALGLUSIDEtg	Blood Group Intracellular Transport	galfucgalacglcgal14acglcgalgluside_hs[g] <=> galfucgalacglcgal14acglcgalgluside_hs[c]		-1000	1000	0	Transport, golgi apparatus	unknown mechanism, however these blood groups need to make it to the extracellular surface of cells NJ	3.2.1.23
GALGALFUCFUCGALACGLCGALACGLCGAL14ACGLCGALGLUSIDEte	Blood Group Intracellular Transport	galgalfucfucgalacglcgalacglcgal14acglcgalgluside_hs[e] <=> galgalfucfucgalacglcgalacglcgal14acglcgalgluside_hs[c]		-1000	1000	0	Transport, extracellular	unknown mechanism, however these blood groups need to make it to the extracellular surface of cells NJ	3.2.1.23
GALGALFUCFUCGALACGLCGALACGLCGAL14ACGLCGALGLUSIDEtg	Blood Group Intracellular Transport	galgalfucfucgalacglcgalacglcgal14acglcgalgluside_hs[g] <=> galgalfucfucgalacglcgalacglcgal14acglcgalgluside_hs[c]		-1000	1000	0	Transport, golgi apparatus	unknown mechanism, however these blood groups need to make it to the extracellular surface of cells NJ	3.2.1.23
GALGALGALTHCRMte	Transport of Gal-Gal-Gal-Gal-Gal-Glc-Cer	galgalgalthcrm_hs[c] <=> galgalgalthcrm_hs[e]		-1000	1000	0	Transport, extracellular	unknown mechanism for transport - intracellular transport occurs, most details are unknown - see for example Varki glycobiology text or numerous reviews (PMID: 8206147) - extracellular transport is also made available since metabolites can get to outer plasma membrane NJ	3.2.1.23	PMID:8206147
GALGALGALTHCRMtg	Transport of Gal-Gal-Gal-Gal-Gal-Glc-Cer	galgalgalthcrm_hs[c] <=> galgalgalthcrm_hs[g]		-1000	1000	0	Transport, golgi apparatus	unknown mechanism for transport - intracellular transport occurs, most details are unknown - see for example Varki glycobiology text or numerous reviews (PMID: 8206147) NJ	3.2.1.23	PMID:8206147
GALGLUSIDEtg	Transport of Galactosyl Glucosyl Ceramide	galgluside_hs[c] <=> galgluside_hs[g]		-1000	1000	0	Transport, golgi apparatus	unknown mechanism for transport - however must get to other intracellular compartments (e.g. lysosome for degradation) NJ	3.2.1.23
GALGLUSIDEtl	Transport of Galactosyl Glucosyl Ceramide	galgluside_hs[c] <=> galgluside_hs[l]		-1000	1000	0	Transport, lysosomal	unknown mechanism for transport - however must get to other intracellular compartments (e.g. lysosome for degradation) NJ	3.2.1.23
GALGT1	Beta-1, 4 N-Acetylgalactosaminyltransferase	galgluside_hs[g] + udpacgal[g] -> h[g] + udp[g] + ga2_hs[g]	2583.1	0	1000	0	Sphingolipid metabolism	NJ	2.4.1.92	PMID:1601877,PMID:8702839
GALGT3	Beta-1, 4 N-Acetylgalactosaminyltransferase	udpacgal[g] + gd3_hs[g] -> h[g] + udp[g] + gd2_hs[g]	2583.1	0	1000	0	Sphingolipid metabolism	NJ	2.4.1.92	PMID:1601877
GALNACT1g	UDPgal-Chondroitin Acetylgalactosaminyltransferase I, Golgi	udpacgal[g] + cs_hs_linkage[g] -> h[g] + udp[g] + cs_pre[g]	55790.1 or 55454.1	0	1000	0	Chondroitin synthesis	NCD	2.4.1.174	PMID:11788602,PMID:12163485,PMID:12446672,PMID:12512856
GALNACT2g	Uridine Diphosphoacetylgalactosamine-Chondroitin Acetylgalactosaminyltransferase Ii, Golgi	uacgam[g] + cs_a_b_pre2[g] -> h[g] + udp[g] + cs_a_b_pre3[g]	(79586.1 and 22856.1) or 337876.1 or 55454.1 or 55790.1	0	1000	0	Chondroitin synthesis	NCD	2.4.1.175	PMID:11514575,PMID:11788602,PMID:12163485,PMID:12446672,PMID:12512856,PMID:12716890,PMID:12761225,PMID:12907687
GALNACT3g	Uridine Diphosphoacetylgalactosamine-Chondroitin Acetylgalactosaminyltransferase Ii, Golgi	uacgam[g] + cs_c_pre2[g] -> h[g] + udp[g] + cs_c_pre3[g]	(79586.1 and 22856.1) or 337876.1 or 55454.1 or 55790.1	0	1000	0	Chondroitin synthesis	NCD	2.4.1.175	PMID:11514575,PMID:11788602,PMID:12163485,PMID:12446672,PMID:12512856,PMID:12716890,PMID:12761225,PMID:12907687
GALNACT4g	Uridine Diphosphoacetylgalactosamine-Chondroitin Acetylgalactosaminyltransferase Ii, Golgi	uacgam[g] + cs_d_pre3[g] -> h[g] + udp[g] + cs_d_pre4[g]	(79586.1 and 22856.1) or 337876.1 or 55454.1 or 55790.1	0	1000	0	Chondroitin synthesis	NCD	2.4.1.175	PMID:11514575,PMID:11788602,PMID:12163485,PMID:12446672,PMID:12512856,PMID:12716890,PMID:12761225,PMID:12907687
GALNACT5g	Uridine Diphosphoacetylgalactosamine-Chondroitin Acetylgalactosaminyltransferase Ii, Golgi	uacgam[g] + cs_e_pre3[g] -> h[g] + udp[g] + cs_e_pre4[g]	(79586.1 and 22856.1) or 337876.1 or 55454.1 or 55790.1	0	1000	0	Chondroitin synthesis	NCD	2.4.1.175	PMID:11514575,PMID:11788602,PMID:12163485,PMID:12446672,PMID:12512856,PMID:12716890,PMID:12761225,PMID:12907687
GALNTg	Galnac Transferase, Golgi Apparatus	udpacgal[g] + Ser_Thr[g] -> h[g] + udp[g] + Tn_antigen[g]	26290.1 or 79695.1 or 2589.1 or 50614.1 or 8693.1 or 55568.2 or 114805.1 or 11226.1 or 117248.1 or 11227.1 or 55568.1 or 2590.1 or 51809.1 or 26290.1 or 79623.1 or 63917.1 or 2591.1	0	1000	0	O-glycan metabolism	NCD	2.4.1.41	PMID:10767557,PMID:12417297,PMID:12507512,PMID:12634319,PMID:15147861,PMID:9765313
GALOR	D-Galactose:NADP+ 1-Oxidoreductase	h[c] + nadph[c] + gal[c] <=> nadp[c] + galt[c]	231.1 or 10327.2 or 10327.1	-1000	1000	0	Galactose metabolism		1.1.1.21	PMID:12704219
GALSIDEtg	Galactocerebroside Intracellular Transport	galside_hs[c] <=> galside_hs[g]		-1000	1000	0	Transport, golgi apparatus	unknown mechanism for transport - not known if it is energy dependent or not, recycling and IC transport is important to get it to other areas of the cell NJ
GALSIDEtl	Galactocerebroside Intracellular Transport	galside_hs[c] <=> galside_hs[l]		-1000	1000	0	Transport, lysosomal	unknown mechanism for transport - not known if it is energy dependent or not, recycling and IC transport is important to get it to other areas of the cell NJ	2.4.1.92
GALt1r	Galactose Transport (Uniport)	gal[e] <=> gal[c]	29988.1 or 6513.1 or 6515.1 or 6514.1 or 81031.1	-1000	1000	0	Transport, extracellular	NCD	2.4.1.92	PMID:10421229,PMID:10821868,PMID:10860996,PMID:11247674,PMID:11592815,PMID:11882499,PMID:12135767,PMID:12750891,PMID:1701966,PMID:2182619,PMID:3103217,PMID:3170580,PMID:3399500,PMID:3839598,PMID:7926364,PMID:8504756,PMID:9230074,PMID:9770484
GALT2g	UDP-D-Galactose:Galactosylxylose Galactosyltransferase, Golgi Apparatus	udpgal[g] + lxser[g] -> h[g] + udp[g] + l2xser[g]	126792.1	0	1000	0	Chondroitin synthesis	NCD	2.4.1.134	PMID:11551958,PMID:12512856
GALTg	UDP-D-Galactose:D-Xylose Galactosyltransferase, Golgi Apparatus	udpgal[g] + xser[g] -> h[g] + udp[g] + lxser[g]	11285.1	0	1000	0	Chondroitin synthesis	NCD	2.4.1.133	PMID:10438455,PMID:1073568,PMID:12512856
GALtly	Galactose Efflux from Lysosome	gal[l] -> gal[c]		0	1000	0	Transport, lysosomal	NCD	2.4.1.175	PMID:1751541,PMID:8993166
GAMt1r	Glucosamine Transport (Uniport)	gam[e] <=> gam[c]	6513.1 or 6517.1 or 6514.1	-1000	1000	0	Transport, extracellular		2.4.1.175	PMID:11882499,PMID:12135767,PMID:12750891,PMID:1701966,PMID:2182619,PMID:2656669,PMID:3103217,PMID:3399500,PMID:3839598,PMID:7926364,PMID:9770484
GAMYe	Glucoamylase, Extracellular (Glygn5 -> Malt)	h2o[e] + glygn5[e] -> Tyr_ggn[e] + malt[e]	8972.1	0	1000	0	Starch and sucrose metabolism	NCD	3.2.1.3	PMID:3143729
GAO1	Ganglioside O-Acetylation	accoa[c] + gd3_hs[c] -> coa[c] + oagd3_hs[c]	9197.1	0	1000	0	Sphingolipid metabolism	for humans - seq predicted SLC transporters have been found to have O-acetylation activity on gangliosides NJ	2.4.1.41
GAO1g	Ganglioside O-Acetylation	accoa[g] + gd3_hs[g] -> coa[g] + oagd3_hs[g]	9197.1	0	1000	0	Sphingolipid metabolism	for humans - seq predicted SLC transporters have been found to have O-acetylation activity on gangliosides NJ	1.1.1.21
GAO2	Ganglioside O-Acetylation	accoa[c] + gt3_hs[c] -> coa[c] + oagt3_hs[c]	9197.1	0	1000	0	Sphingolipid metabolism	for humans - seq predicted SLC transporters have been found to have O-acetylation activity on gangliosides NJ
GARFT	Phosphoribosylglycinamide Formyltransferase	10fthf[c] + gar[c] <=> h[c] + thf[c] + fgam[c]	2618.1 or 2618.2	-1000	1000	0	Purine synthesis		2.1.2.2	PMID:12450384,PMID:2183217,PMID:9328467,PMID:9473452
GASNASE2ly	Glycosylasparaginase, Lysosomal	h2o[l] + n2m2nmasn[l] -> Asn_X_Ser_Thr[l] + n2m2nm[l]	175.1	0	1000	0	N-glycan degradation	NCD	3.5.1.26
GASNASE3ly	Glycosylasparaginase, Lysosomal	h2o[l] + ksi_deg1[l] -> Asn_X_Ser_Thr[l] + ksi_deg2[l]	175.1	0	1000	0	Keratan sulfate degradation	NCD	3.5.1.26	PMID:1703489,PMID:2401370,PMID:8002961
GASNASEly	Glycosylasparaginase, Lysosomal	h2o[l] + s2l2n2m2masn[l] -> Asn_X_Ser_Thr[l] + s2l2n2m2m[l]	175.1	0	1000	0	N-glycan degradation	NCD	3.5.1.26
GBA	Glucosylceramidase	h2o[c] + gluside_hs[c] -> glc_D[c] + crm_hs[c]	2629.2 or 2629.3 or 2629.4 or 2629.5 or 2629.1	0	1000	0	Sphingolipid metabolism	NJ	3.2.1.45	PMID:15982918
GBAl	Glucosylceramidase	h2o[l] + gluside_hs[l] -> crm_hs[l] + glc_D[l]	2629.4 or 2629.1 or 2629.3 or 2629.2 or 2629.5	0	1000	0	Sphingolipid metabolism	NJ	3.2.1.45	PMID:11933202,PMID:12667141
GBGT1	Globoside Alpha-1, 3-N-Acetylgalactosaminyltransferase 1	udpacgal[g] + gbside_hs[g] -> h[g] + udp[g] + acgagbside_hs[g]	26301.1	0	1000	0	Sphingolipid metabolism	NJ	2.4.1.88	PMID:10506200
GBSIDEtl	Globoside Intracellular Transport	gbside_hs[c] <=> gbside_hs[l]		-1000	1000	0	Transport, lysosomal	unknown mechanism for transport - not known if it is energy dependent or not, recycling and IC transport is important to get it to other areas of the cell (e.g. plasma membrane) NJ
GCALDDm	Glycolaldehyde Dehydrogenase, Mitochondrial	h2o[m] + nad[m] + gcald[m] -> 2 h[m] + nadh[m] + glyclt[m]	4329.1 or 7915.1 or 8659.1 or 5832.1 or 217.1 or 7915.2 or 219.1 or 8659.2	0	1000	0	Glyoxylate and dicarboxylate metabolism	JLR	1.2.1.3	PMID:11434452,PMID:9038835
GCC2cm	Glycine-Cleavage Complex (Lipoamide), Mitochondrial	nad[m] + dhlam[m] <=> h[m] + nadh[m] + lpam[m]	275.1 and 1738.1 and 2731.1 and 2653.1	-1000	1000	0	Glycine, serine, alanine, and threonine metabolism	NCD	2.1.2.10	PMID:15355973
GCHOLAt	Glycocholate Transport via Bicarbonate Antiport	hco3[c] + gchola[e] <=> hco3[e] + gchola[c]	6579.1 or 28234.1 or 10599.1	-1000	1000	0	Transport, extracellular	NJ	3.2.1.45	PMID:12507753,PMID:9007731,PMID:9334206
GCHOLAte	Bile Acid Intracellular Transport	gchola[e] <=> gchola[c]		-1000	1000	0	Transport, extracellular	unknown mechanism, however bile acids need to be secreted out of the cell NJ	2.4.1.88
GCNTg	N-Acetyllactosaminide Beta-1, 6-N-Acetylglucosaminyl-Transferase	uacgam[g] + galacglcgal14acglcgalgluside_hs[g] -> h[g] + udp[g] + acglcgalacglcgal14acglcgalgluside_hs[g]	2651.1	0	1000	0	Blood group synthesis	NJ	2.4.1.150	PMID:15161861,PMID:8449405
GD1B2te	Transport of Gd1Beta	gd1b2_hs[c] <=> gd1b2_hs[e]		-1000	1000	0	Transport, extracellular	unknown mechanism for transport - intracellular transport occurs, most details are unknown - see for example Varki glycobiology text or numerous reviews (PMID: 8206147) - extracellular transport is also made available since metabolites can get to outer plasma membrane NJ	1.2.1.21
GD1B2tg	Transport of Gd1Beta	gd1b2_hs[c] <=> gd1b2_hs[g]		-1000	1000	0	Transport, golgi apparatus	unknown mechanism for transport - intracellular transport occurs, most details are unknown - see for example Varki glycobiology text or numerous reviews (PMID: 8206147) NJ	1.2.1.3	PMID:8206147
GDPFUCtg	Transport of Guanosine-5'-Diphosphate-L-Fucose via CMP Antiport, Golgi Apparatus	gdpfuc[c] + gmp[g] <=> gdpfuc[g] + gmp[c]	55343.1	-1000	1000	0	Transport, golgi apparatus	NCD	2.1.2.10	PMID:11326279,PMID:11326280
GDPtg	Transport of Guanosine-5'-Diphosphate	gdp[c] <=> gdp[g]		-1000	1000	0	Transport, golgi apparatus	unknown mechanism for transport - likely translocated, unknown transporter/mechanism though NJ	2.1.2.10
GFUCS	GDP-L-Fucose Synthase	h[c] + nadph[c] + gdpddman[c] -> nadp[c] + gdpfuc[c]	7264.1	0	1000	0	Fructose and mannose metabolism	Both human and Escherichia coli enzymes can use NADH in place of NADPH to a slight extent. IT	1.1.1.271
GGH_10FTHF5GLUe	Gamma-Glutamyl Hydrolase (10Fthf5Glu), Extracellular	4 h2o[e] + 10fthf5glu[e] -> 4 glu_L[e] + 10fthf[e]	8836.1	0	1000	0	Folate metabolism	REMOVES EITHER ONE OR TWO GLUTAMYL RESIDUES WITH A REACTION (WILL ONLY REPRESENT 1) - last step from 5-glutamyl to monoglutamyl is in one step IT		PMID:11375437,PMID:2867095,PMID:9614206
GGH_10FTHF5GLUl	Gamma-Glutamyl Hydrolase (10Fthf5Glu), Lysosomal	10fthf5glu[l] + 4 h2o[l] -> 10fthf[l] + 4 glu_L[l]	8836.1	0	1000	0	Folate metabolism	REMOVES EITHER ONE OR TWO GLUTAMYL RESIDUES WITH A REACTION (WILL ONLY REPRESENT 1) - last step from 5-glutamyl to monoglutamyl is in one step IT		PMID:11375437,PMID:2867095,PMID:9614206
GGH_10FTHF6GLUe	Gamma-Glutamyl Hydrolase (10Fthf6Glu), Extracellular	h2o[e] + 10fthf6glu[e] -> glu_L[e] + 10fthf5glu[e]	8836.1	0	1000	0	Folate metabolism	REMOVES EITHER ONE OR TWO GLUTAMYL RESIDUES WITH A REACTION (WILL ONLY REPRESENT 1) IT		PMID:11375437,PMID:2867095,PMID:9614206
GGH_10FTHF6GLUl	Gamma-Glutamyl Hydrolase (10Fthf6Glu), Lysosomal	10fthf6glu[l] + h2o[l] -> 10fthf5glu[l] + glu_L[l]	8836.1	0	1000	0	Folate metabolism	REMOVES EITHER ONE OR TWO GLUTAMYL RESIDUES WITH A REACTION (WILL ONLY REPRESENT 1) IT		PMID:11375437,PMID:2867095,PMID:9614206
GGH_10FTHF7GLUe	Gamma-Glutamyl Hydrolase (10Fthf7Glu), Extracellular	h2o[e] + 10fthf7glu[e] -> glu_L[e] + 10fthf6glu[e]	8836.1	0	1000	0	Folate metabolism	REMOVES EITHER ONE OR TWO GLUTAMYL RESIDUES WITH A REACTION (WILL ONLY REPRESENT 1) IT	2.4.1.150	PMID:11375437,PMID:2867095,PMID:9614206
GGH_10FTHF7GLUl	Gamma-Glutamyl Hydrolase (10Fthf7Glu), Lysosomal	10fthf7glu[l] + h2o[l] -> 10fthf6glu[l] + glu_L[l]	8836.1	0	1000	0	Folate metabolism	REMOVES EITHER ONE OR TWO GLUTAMYL RESIDUES WITH A REACTION (WILL ONLY REPRESENT 1) IT		PMID:11375437,PMID:2867095,PMID:9614206
GGH_5DHFe	Gamma-Glutamyl Hydrolase (5Dhf), Extracellular	4 h2o[e] + 5dhf[e] -> 4 glu_L[e] + dhf[e]	8836.1	0	1000	0	Folate metabolism	REMOVES EITHER ONE OR TWO GLUTAMYL RESIDUES WITH A REACTION (WILL ONLY REPRESENT 1) - last step from 5-glutamyl to monoglutamyl is in one step IT		PMID:11375437,PMID:2867095,PMID:9614206
GGH_5DHFl	Gamma-Glutamyl Hydrolase (5Dhf), Lysosomal	4 h2o[l] + 5dhf[l] -> dhf[l] + 4 glu_L[l]	8836.1	0	1000	0	Folate metabolism	REMOVES EITHER ONE OR TWO GLUTAMYL RESIDUES WITH A REACTION (WILL ONLY REPRESENT 1) - last step from 5-glutamyl to monoglutamyl is in one step IT		PMID:11375437,PMID:2867095,PMID:9614206
GGH_5THFe	Gamma-Glutamyl Hydrolase (5Thf), Extracellular	4 h2o[e] + 5thf[e] -> 4 glu_L[e] + thf[e]	8836.1	0	1000	0	Folate metabolism	REMOVES EITHER ONE OR TWO GLUTAMYL RESIDUES WITH A REACTION (WILL ONLY REPRESENT 1) - last step from 5-glutamyl to monoglutamyl is in one step IT		PMID:11375437,PMID:2867095,PMID:9614206
GGH_5THFl	Gamma-Glutamyl Hydrolase (5Thf), Lysosomal	4 h2o[l] + 5thf[l] -> 4 glu_L[l] + thf[l]	8836.1	0	1000	0	Folate metabolism	REMOVES EITHER ONE OR TWO GLUTAMYL RESIDUES WITH A REACTION (WILL ONLY REPRESENT 1) - last step from 5-glutamyl to monoglutamyl is in one step IT		PMID:11375437,PMID:2867095,PMID:9614206
GGH_6DHFe	Gamma-Glutamyl Hydrolase (6Dhf), Extracellular	h2o[e] + 6dhf[e] -> glu_L[e] + 5dhf[e]	8836.1	0	1000	0	Folate metabolism	REMOVES EITHER ONE OR TWO GLUTAMYL RESIDUES WITH A REACTION (WILL ONLY REPRESENT 1) IT		PMID:11375437,PMID:2867095,PMID:9614206
GGH_6DHFl	Gamma-Glutamyl Hydrolase (6Dhf), Lysosomal	h2o[l] + 6dhf[l] -> 5dhf[l] + glu_L[l]	8836.1	0	1000	0	Folate metabolism	REMOVES EITHER ONE OR TWO GLUTAMYL RESIDUES WITH A REACTION (WILL ONLY REPRESENT 1) IT	2.6.1.16	PMID:11375437,PMID:2867095,PMID:9614206
GGH_6THFe	Gamma-Glutamyl Hydrolase (6Thf), Extracellular	h2o[e] + 6thf[e] -> glu_L[e] + 5thf[e]	8836.1	0	1000	0	Folate metabolism	REMOVES EITHER ONE OR TWO GLUTAMYL RESIDUES WITH A REACTION (WILL ONLY REPRESENT 1) IT	1.1.1.271	PMID:11375437,PMID:2867095,PMID:9614206
GGH_6THFl	Gamma-Glutamyl Hydrolase (6Thf), Lysosomal	h2o[l] + 6thf[l] -> 5thf[l] + glu_L[l]	8836.1	0	1000	0	Folate metabolism	REMOVES EITHER ONE OR TWO GLUTAMYL RESIDUES WITH A REACTION (WILL ONLY REPRESENT 1) IT		PMID:11375437,PMID:2867095,PMID:9614206
GGH_7DHFe	Gamma-Glutamyl Hydrolase (7Dhf), Extracellular	h2o[e] + 7dhf[e] -> glu_L[e] + 6dhf[e]	8836.1	0	1000	0	Folate metabolism	REMOVES EITHER ONE OR TWO GLUTAMYL RESIDUES WITH A REACTION (WILL ONLY REPRESENT 1) IT		PMID:11375437,PMID:2867095,PMID:9614206
GGH_7DHFl	Gamma-Glutamyl Hydrolase (7Dhf), Lysosomal	h2o[l] + 7dhf[l] -> 6dhf[l] + glu_L[l]	8836.1	0	1000	0	Folate metabolism	REMOVES EITHER ONE OR TWO GLUTAMYL RESIDUES WITH A REACTION (WILL ONLY REPRESENT 1) IT		PMID:11375437,PMID:2867095,PMID:9614206
GGH_7THFe	Gamma-Glutamyl Hydrolase (7Thf), Extracellular	h2o[e] + 7thf[e] -> glu_L[e] + 6thf[e]	8836.1	0	1000	0	Folate metabolism	REMOVES EITHER ONE OR TWO GLUTAMYL RESIDUES WITH A REACTION (WILL ONLY REPRESENT 1) IT		PMID:11375437,PMID:2867095,PMID:9614206
GGH_7THFl	Gamma-Glutamyl Hydrolase (7Thf), Lysosomal	h2o[l] + 7thf[l] -> 6thf[l] + glu_L[l]	8836.1	0	1000	0	Folate metabolism	REMOVES EITHER ONE OR TWO GLUTAMYL RESIDUES WITH A REACTION (WILL ONLY REPRESENT 1) IT		PMID:11375437,PMID:2867095,PMID:9614206
GGLUCT	Gamma-Glutamylcyclotransferase	gluala[e] -> ala_L[c] + 5oxpro[c]	79017.1	0	1000	0	Glutathione metabolism	SAB	2.3.2.4	PMID:2570694
GGT_L	Geranylgeranyltransferase (Liver)	17.6 ipdp[c] + ttc_ggdp[c] -> 17.6 ppi[c] + 0.1 dedoldp_L[c]		0	1000	0	N-glycan synthesis
GGT5r	Gamma-Glutamyltransferase 5	h2o[r] + leuktrC4[r] <=> glu_L[r] + leuktrD4[r]	2687.1	-1000	1000	0	Eicosanoid metabolism	Cleaves the gamma-glutamyl peptide bond of glutathione conjugates, but maybe not glutathione itself. Converts leukotriene C4 (LTC4) to leukotriene D4 (LTD4). NJ	2.3.2.2	PMID:18357468,PMID:18357469,PMID:6120203
GGT6	Gamma-Glutamyltransferase	glu_L[c] + leuktrE4[c] <=> h2o[c] + leuktrF4[c]		-1000	1000	0	Eicosanoid metabolism	Converts leukotriene E4 (LTE4) to leukotriene D4 (LTE4). NJ	2.3.2.2	PMID:12729612
GHMT2rm	Glycine Hydroxymethyltransferase, Reversible, Mitochondrial	thf[m] + ser_L[m] <=> h2o[m] + gly[m] + mlthf[m]	6472.1 or 6470.1	-1000	1000	0	Glycine, serine, alanine, and threonine metabolism	NCD	2.1.2.1	PMID:8505317,PMID:8611185,PMID:9038835
GHMT3	Glycine Hydroxymethyltransferase	h[c] + 3htmelys[c] -> gly[c] + 4tmeabut[c]	6470.1 or 6470.2	0	1000	0	Lysine metabolism	MM-accoding to Hulse et. al (1978)	2.1.2.1	PMID:627563
GLACO	D-Glucuronolactone:NAD+ Oxidoreductase	2 h2o[c] + nad[c] + glac[c] -> 3 h[c] + nadh[c] + glcr[c]	223.1 or 220.1 or 224.1 or 8854.2 or 218.1 or 8854.1 or 216.1 or 221.1 or 8854.3 or 222.1	0	1000	0	Vitamin C metabolism	NCD	1.2.1.5	PMID:3779687
GLACter	D-Glucurono-6, 3-Lactone Transport, Endoplasmic Reticulum	glac[c] <=> glac[r]		-1000	1000	0	Transport, endoplasmic reticular	NCD		PMID:3779687
GLAl	Galactosidase, Alpha	h2o[l] + digalside_hs[l] -> galside_hs[l] + gal[l]	2717.1	0	1000	0	Sphingolipid metabolism	NJ	3.2.1.22	PMID:11775551,PMID:11828341,PMID:15003450,PMID:2836863
GLB1	Beta-Galactosidase	h2o[l] + galgluside_hs[l] -> gal[l] + gluside_hs[l]	(5476.1 and 2720.1 and 2588.1 and 4758.1) or (5476.1 and 2720.1)	0	1000	0	Sphingolipid metabolism	NJ	3.2.1.23	PMID:11550799,PMID:1755850,PMID:1794986,PMID:1953646,PMID:2111707,PMID:3143362,PMID:39554,PMID:7213753,PMID:7575473,PMID:8985184,PMID:9020182,PMID:9054950
GLCAASE1ly	Beta-Glucuronidase, Lysosomal	h2o[l] + hs_deg9[l] -> glcur[l] + hs_deg10[l]	2990.1	0	1000	0	Heparan sulfate degradation	NCD	3.2.1.31	PMID:3468507,PMID:3924735,PMID:3987656
GLCAASE4ly	Beta-Glucuronidase, Lysosomal	h2o[l] + cs_a_deg2[l] -> glcur[l] + cs_a_deg3[l]	2990.1	0	1000	0	Chondroitin sulfate degradation	NCD	3.2.1.31	PMID:3468507,PMID:3924735,PMID:3987656
GLCAASE5ly	Beta-Glucuronidase, Lysosomal	h2o[l] + cs_c_deg2[l] -> glcur[l] + cs_c_deg3[l]	2990.1	0	1000	0	Chondroitin sulfate degradation	NCD	3.2.1.31	PMID:3468507,PMID:3924735,PMID:3987656
GLCAASE6ly	Beta-Glucuronidase, Lysosomal	h2o[l] + cs_d_deg3[l] -> glcur[l] + cs_d_deg4[l]	2990.1	0	1000	0	Chondroitin sulfate degradation	NCD	3.2.1.31	PMID:3468507,PMID:3924735,PMID:3987656
GLCAASE7ly	Beta-Glucuronidase, Lysosomal	h2o[l] + cs_e_deg3[l] -> glcur[l] + cs_e_deg4[l]	2990.1	0	1000	0	Chondroitin sulfate degradation	NCD	3.2.1.31	PMID:3468507,PMID:3924735,PMID:3987656
GLCAASE8ly	Beta-Glucuronidase, Lysosomal	h2o[l] + ha[l] -> glcur[l] + ha_deg1[l]	2990.1 or 8372.1	0	1000	0	Hyaluronan metabolism	NCD	3.2.1.31	PMID:3468507,PMID:3924735,PMID:3987656
GLCAASE9ly	Beta-Glucuronidase, Lysosomal	2 h2o[l] + ha_pre1[l] -> acgam[l] + glcur[l]	2990.1	0	1000	0	Hyaluronan metabolism	NCD	3.2.1.31	PMID:3468507,PMID:3924735,PMID:3987656
GLCAE1g	Chondroitin-Glucuronate 5-Epimerase	cs_a_b_pre3[g] -> cs_b_pre4[g]		0	1000	0	Chondroitin synthesis	NCD	5.1.3.19	PMID:12512856
GLCAE2g	Heparosan-N-Sulfate-Glucuronate 5-Epimerase	hs_pre10[g] -> hs_pre11[g]	26035.1	0	1000	0	Chondroitin synthesis	NCD	5.1.3.17	PMID:11274177,PMID:11279150,PMID:12512855,PMID:14718527
GLCAT2g	Chondroitin Glucuronyltransferase Ii, Golgi Apparatus	cs_a_b_e_pre1[g] + udpglcur[g] -> h[g] + udp[g] + cs_a_b_pre2[g]	54480.1 or (79586.1 and 22856.1) or 337876.1	0	1000	0	Chondroitin synthesis	EC 2.4.1.226 NCD	2.4.1.226	PMID:11514575,PMID:12145278,PMID:12512856,PMID:12716890,PMID:12761225,PMID:12907687
GLCAT3g	Chondroitin Glucuronyltransferase Ii, Golgi Apparatus	udpglcur[g] + cs_c_d_e_pre1[g] -> h[g] + udp[g] + cs_c_pre2[g]	54480.1 or (79586.1 and 22856.1) or 337876.1	0	1000	0	Chondroitin synthesis	EC 2.4.1.226 NCD	2.4.1.226	PMID:11514575,PMID:12145278,PMID:12512856,PMID:12716890,PMID:12761225,PMID:12907687
GLCAT4g	Chondroitin Glucuronyltransferase Ii, Golgi Apparatus	udpglcur[g] + cs_d_pre2[g] -> h[g] + udp[g] + cs_d_pre3[g]	54480.1 or (79586.1 and 22856.1) or 337876.1	0	1000	0	Chondroitin synthesis	EC 2.4.1.226 NCD	2.4.1.226	PMID:11514575,PMID:12145278,PMID:12512856,PMID:12716890,PMID:12761225,PMID:12907687
GLCAT5g	Chondroitin Glucuronyltransferase Ii, Golgi Apparatus	udpglcur[g] + cs_e_pre2[g] -> h[g] + udp[g] + cs_e_pre3[g]	54480.1 or (79586.1 and 22856.1) or 337876.1	0	1000	0	Chondroitin synthesis	EC 2.4.1.226 NCD	2.4.1.226	PMID:11514575,PMID:12145278,PMID:12512856,PMID:12716890,PMID:12761225,PMID:12907687
GLCAT6g	Heparan Glucuronyltransferase Ii	udpglcur[g] + hs_pre1[g] -> h[g] + udp[g] + hs_pre2[g]	(2131.1 and 2132.1) or (2131.1 and 2132.2)	0	1000	0	Chondroitin synthesis	EC 2.4.1.225 NCD	2.4.1.225	PMID:10639137,PMID:10679296,PMID:7550340,PMID:8782816,PMID:9620772,PMID:9756849
GLCAT7g	Heparan Glucuronyltransferase Ii	udpglcur[g] + hs_pre3[g] -> h[g] + udp[g] + hs_pre4[g]	(2131.1 and 2132.1) or (2131.1 and 2132.2)	0	1000	0	Chondroitin synthesis	EC 2.4.1.225 NCD	2.4.1.225	PMID:10639137,PMID:10679296,PMID:7550340,PMID:8782816,PMID:9620772,PMID:9756849
GLCAT8g	Heparan Glucuronyltransferase Ii	udpglcur[g] + hs_pre5[g] -> h[g] + udp[g] + hs_pre6[g]	(2131.1 and 2132.1) or (2131.1 and 2132.2)	0	1000	0	Chondroitin synthesis	EC 2.4.1.225 NCD	2.4.1.225	PMID:10639137,PMID:10679296,PMID:7550340,PMID:8782816,PMID:9620772,PMID:9756849
GLCAT9g	Heparan Glucuronyltransferase Ii	udpglcur[g] + hs_pre7[g] -> h[g] + udp[g] + hs_pre8[g]	(2131.1 and 2132.1) or (2131.1 and 2132.2)	0	1000	0	Chondroitin synthesis	EC 2.4.1.225 NCD	2.4.1.225	PMID:10639137,PMID:10679296,PMID:7550340,PMID:8782816,PMID:9620772,PMID:9756849
GLCATg	UDP-D-Glucuronate:Galactosylgalactosylxylose Glucuronosyltransferase, Golgi Apparatus	l2xser[g] + udpglcur[g] -> h[g] + udp[g] + cs_hs_linkage[g]	27087.2 or 135152.1 or 27087.1 or 26229.1	0	1000	0	Chondroitin synthesis	NCD	2.4.1.135	PMID:10783264,PMID:12512856,PMID:12522689,PMID:9506957
GLCMter	Glucose Transport via Membrane Vesicle	glc_D[r] -> glc_D[e]		0	1000	0	Transport, extracellular	NCD	3.2.1.31	PMID:11882499
GLCNACASE1ly	Alpha-N-Acetylglucosaminidase, Lysosomal	h2o[l] + hs_deg3[l] -> acgam[l] + hs_deg4[l]	4669.1	0	1000	0	Heparan sulfate degradation	NCD	3.2.1.50	PMID:1783617,PMID:8776591,PMID:8993162
GLCNACASE2ly	Alpha-N-Acetylglucosaminidase, Lysosomal	h2o[l] + hs_deg8[l] -> acgam[l] + hs_deg9[l]	4669.1	0	1000	0	Heparan sulfate degradation	NCD	3.2.1.50	PMID:1783617,PMID:8776591,PMID:8993162
GLCNACASE3ly	Alpha-N-Acetylglucosaminidase, Lysosomal	h2o[l] + hs_deg14[l] -> acgam[l] + hs_deg15[l]	4669.1	0	1000	0	Heparan sulfate degradation	NCD	3.2.1.50	PMID:1783617,PMID:8776591,PMID:8993162
GLCNACASE4ly	Alpha-N-Acetylglucosaminidase, Lysosomal	h2o[l] + hs_deg20[l] -> acgam[l] + hs_deg21[l]	4669.1	0	1000	0	Heparan sulfate degradation	NCD	3.2.1.50	PMID:1783617,PMID:8776591,PMID:8993162
GLCNACASE5ly	Alpha-N-Acetylglucosaminidase, Lysosomal	h2o[l] + hs_deg24[l] -> acgam[l] + hs_deg25[l]	4669.1	0	1000	0	Heparan sulfate degradation	NCD	3.2.1.50	PMID:1783617,PMID:8776591,PMID:8993162
GLCNACDASg	GlcNac N-Deacetylase / N-Sulfotransferase	4 h2o[g] + 4 paps[g] + hs_pre9[g] -> 4 h[g] + 4 ac[g] + 4 pap[g] + hs_pre10[g]	64579.1 or 3340.1 or 9348.1 or 8509.1	0	1000	0	Chondroitin synthesis	NCD	2.4.1.226	PMID:11087757,PMID:12634318,PMID:7601448,PMID:9230113,PMID:9601056,PMID:9915799
GLCNACT1g	Alpha-N-Acetylglucosaminyltransferase I, Golgi Apparatus	uacgam[g] + cs_hs_linkage[g] -> h[g] + udp[g] + hs_pre1[g]	2137.1 or 2135.1	0	1000	0	Chondroitin synthesis	EC 2.4.1.223 NCD	2.4.1.223	PMID:10318803,PMID:11390981,PMID:12512855,PMID:9450183,PMID:9473480,PMID:9479495
GLCNACT2g	Alpha-N-Acetylglucosaminyltransferase Ii	uacgam[g] + hs_pre2[g] -> h[g] + udp[g] + hs_pre3[g]	(2131.1 and 2132.2) or 2137.1 or (2131.1 and 2132.1) or 2134.1	0	1000	0	Chondroitin synthesis	EC 2.4.1.224 NCD	2.4.1.224	PMID:10639137,PMID:10679296,PMID:11390981,PMID:12512855,PMID:7550340,PMID:8782816,PMID:9037597,PMID:9473480,PMID:9479495,PMID:9620772,PMID:9756849
GLCNACT3g	Alpha-N-Acetylglucosaminyltransferase Ii	uacgam[g] + hs_pre4[g] -> h[g] + udp[g] + hs_pre5[g]	(2131.1 and 2132.2) or 2137.1 or (2131.1 and 2132.1) or 2134.1	0	1000	0	Chondroitin synthesis	EC 2.4.1.224 NCD	2.4.1.224	PMID:10639137,PMID:10679296,PMID:11390981,PMID:12512855,PMID:7550340,PMID:8782816,PMID:9037597,PMID:9473480,PMID:9479495,PMID:9620772,PMID:9756849
GLCNACT4g	Alpha-N-Acetylglucosaminyltransferase Ii	uacgam[g] + hs_pre6[g] -> h[g] + udp[g] + hs_pre7[g]	(2131.1 and 2132.2) or 2137.1 or (2131.1 and 2132.1) or 2134.1	0	1000	0	Chondroitin synthesis	EC 2.4.1.224 NCD	2.4.1.224	PMID:10639137,PMID:10679296,PMID:11390981,PMID:12512855,PMID:7550340,PMID:8782816,PMID:9037597,PMID:9473480,PMID:9479495,PMID:9620772,PMID:9756849
GLCNACT5g	Alpha-N-Acetylglucosaminyltransferase Ii	uacgam[g] + hs_pre8[g] -> h[g] + udp[g] + hs_pre9[g]	(2131.1 and 2132.2) or 2137.1 or (2131.1 and 2132.1) or 2134.1	0	1000	0	Chondroitin synthesis	EC 2.4.1.224 NCD	2.4.1.224	PMID:10639137,PMID:10679296,PMID:11390981,PMID:12512855,PMID:7550340,PMID:8782816,PMID:9037597,PMID:9473480,PMID:9479495,PMID:9620772,PMID:9756849
GLCt1r	Glucose Transport (Uniport)	glc_D[e] <=> glc_D[c]	66035.1 or 6517.1 or 56606.1 or 154091.1 or 6513.1 or 11182.1 or 29988.1 or 6514.1 or 155184.1 or 56606.2 or 144195.1 or 6515.1 or 81031.1	-1000	1000	0	Transport, extracellular		3.2.1.50	PMID:10421229,PMID:10821868,PMID:10860667,PMID:10860996,PMID:10970791,PMID:11247674,PMID:11583593,PMID:11592815,PMID:11780753,PMID:11832379,PMID:11882499,PMID:12135767,PMID:12483288,PMID:12504846,PMID:12750891,PMID:12914765,PMID:14739288,PMID:15033637,PMID:1701966,PMID:2182619,PMID:2656669,PMID:3103217,PMID:3170580,PMID:3399500,PMID:3839598,PMID:7926364,PMID:8504756,PMID:9230074,PMID:9770484
GLCter	Glucose Transport, Endoplasmic Reticulum	glc_D[c] <=> glc_D[r]		-1000	1000	0	Transport, endoplasmic reticular	NCD	3.2.1.50	PMID:11879177
GLCtly	Glucose Efflux from Lysosome	glc_D[l] -> glc_D[c]		0	1000	0	Transport, lysosomal	NCD	2.7.8.15	PMID:1751541,PMID:8993166
GLCURter	Glucuronate Endoplasmic Reticular Transport	glcur[c] -> glcur[r]		0	1000	0	Transport, endoplasmic reticular	NCD	2.7.8.15
GLCURtly	Transport of Glucuronate into Lysososme	h[c] + glcur[c] <=> h[l] + glcur[l]	26503.1	-1000	1000	0	Transport, lysosomal	H symport into lysososome. See PMID: 2768261 and PMID: 10581036 ( for human evidence). Sialic acid storage disorders (due to transporter mutations) require import and export e.g. PMID: 2768266 NJ renamed from GLCURlt to GLCURtly - NCD	2.4.1.141	PMID:10581036,PMID:2768261
GLDBRAN	Glycogen Debranching Enzyme	h2o[c] + dxtrn[c] -> glc_D[c] + glygn3[c]	178.4 or 178.5 or 178.1 or 178.3 or 178.2 or 178.6	0	1000	0	Starch and sucrose metabolism	lumped reaction, combination of 4-alpha-D-glucanotransferase (2.4.1.25) and amylo-alpha-1,6-glucosidase (3.2.1.33) NCD	3.2.1.33	PMID:1374391
GLNALANaEx	L-Alanine/L-Glutamine Na-Dependent Exchange (Gln-L In)	na1[e] + ala_L[c] + gln_L[e] -> na1[c] + ala_L[e] + gln_L[c]	6510.1	0	1000	0	Transport, extracellular	SAB see Kanai and Hediger 2004 (2003), PMID 14530974	2.4.1.224	PMID:14530974
GLNASNNaEx	L-Glutamine/L-Asparagine Na-Dependent Exchange (Gln-L In)	na1[e] + asn_L[c] + gln_L[e] -> na1[c] + asn_L[e] + gln_L[c]	6510.1	0	1000	0	Transport, extracellular	SAB see Kanai and Hediger 2004 (2003), PMID 14530974	2.4.1.224	PMID:14530974
GLNCYSNaEx	L-Cysteine/L-Glutamine Na-Dependent Exchange (Gln-L In)	na1[e] + cys_L[c] + gln_L[e] -> na1[c] + cys_L[e] + gln_L[c]	6510.1	0	1000	0	Transport, extracellular	SAB see Kanai and Hediger 2004 (2003), PMID 14530974	2.4.1.224	PMID:14530974
GLNLASEer	Gluconolactonase, Endoplasmic Reticulum	h[r] + guln[r] <=> h2o[r] + gullac[r]		-1000	1000	0	Vitamin C metabolism	NCD	3.1.1.17	PMID:9296457
GLNSERNaEx	L-Serine/L-Glutamine Na-Dependent Exchange (Gln-L In)	na1[e] + gln_L[e] + ser_L[c] -> na1[c] + gln_L[c] + ser_L[e]	6510.1	0	1000	0	Transport, extracellular	SAB see Kanai and Hediger 2004 (2003), PMID 14530974		PMID:14530974
GLNTHRNaEx	L-Threonine/L-Glutamine Na-Dependent Exchange (Gln-L In)	na1[e] + gln_L[e] + thr_L[c] -> na1[c] + gln_L[c] + thr_L[e]	6510.1	0	1000	0	Transport, extracellular	SAB see Kanai and Hediger 2004 (2003), PMID 14530974		PMID:14530974
GLNtm	L-Glutamine Transport via Electroneutral Transporter	gln_L[c] -> gln_L[m]		0	1000	0	Transport, mitochondrial	TV (6/7/2005) Study in rat liver (Soboll, 1991)
GLNtN1	Glutamine Transport (Na, H Coupled)	h[c] + 2 na1[e] + gln_L[e] <=> h[e] + 2 na1[c] + gln_L[c]	92745.1 or 10991.1	-1000	1000	0	Transport, extracellular	SAB based om PMID 10823827		PMID:10823827,PMID:12845534
GLPASE1	Glycogen Phosphorylase (Glygn2 -> Dxtrn)	3 pi[c] + glygn2[c] -> 3 g1p[c] + dxtrn[c]	5834.1 or 5837.1 or 5836.1	0	1000	0	Starch and sucrose metabolism	NCD	2.4.1.1	PMID:3346228
GLPASE2	Glycogen Phosphorylase (Amyls -> Glc-D)	7 h2o[c] + glygn3[c] -> 7 glc_D[c] + Tyr_ggn[c]	5834.1 or 5836.1 or 5837.1	0	1000	0	Starch and sucrose metabolism	NCD	2.4.1.1	PMID:3346228
GLRASE	Glucuronolactone Reductase	nadp[c] + gullac[c] <=> h[c] + nadph[c] + glac[c]		-1000	1000	0	Vitamin C metabolism	NCD	1.1.1.20
GLU5Km	Glutamate 5-Kinase, Mitochondrial	glu_L[m] + atp[m] -> adp[m] + glu5p[m]	5832.1	0	1000	0	Urea cycle	SAB m	2.7.2.11	PMID:10037775
GLUCYS	Gamma-Glutamylcysteine Synthetase	atp[c] + glu_L[c] + cys_L[c] -> h[c] + adp[c] + pi[c] + glucys[c]	2729.1 and 2730.1	0	1000	0	Glutathione metabolism
GLUDxm	Glutamate Dehydrogenase (NAD), Mitochondrial	h2o[m] + nad[m] + glu_L[m] <=> h[m] + akg[m] + nadh[m] + nh4[m]	2747.1 or 2746.1	-1000	1000	0	Glutamate metabolism		1.4.1.3	PMID:12324473,PMID:3368458
GLUDym	Glutamate Dehydrogenase (NADP), Mitochondrial	h2o[m] + nadp[m] + glu_L[m] <=> h[m] + nadph[m] + akg[m] + nh4[m]	2747.1 or 2746.1	-1000	1000	0	Glutamate metabolism		1.4.1.4	PMID:12324473,PMID:3368458
GLUNm	Glutaminase, Mitochondrial	h2o[m] + gln_L[m] -> glu_L[m] + nh4[m]	2744.1 or 27165.2 or 27165.1	0	1000	0	Glutamate metabolism		3.5.1.2	PMID:10719215,PMID:12579526
GLUt2m	L-Glutamate Reversible Transport via Proton Symport, Mitochondrial	h[c] + glu_L[c] <=> h[m] + glu_L[m]	83733.1 or 8604.1 or 79751.1 or 10165.1	-1000	1000	0	Transport, mitochondrial	NCD		PMID:14598172
GLUt6	Glutamate Transport via Na, H Symport And K Antiport	h[e] + 3 na1[e] + k[c] + glu_L[e] -> h[c] + 3 na1[c] + glu_L[c] + k[e]	6511.1 or 6505.1 or 6507.1 or 6506.1 or 6512.1	0	1000	0	Transport, extracellular	SAB see Kanai and Hediger 2003		PMID:14530974
GLUt7l	Glutamate Transport, Lysosomal	glu_L[l] -> glu_L[c]		0	1000	0	Transport, lysosomal	IT	2.4.1.1
GLUTCOADHm	Glutaryl Coenzyme A Dehydrogenase, Mitochondrial	h[m] + glutcoa[m] + fad[m] -> co2[m] + b2coa[m] + fadh2[m]	2639.1 or 2639.2	0	1000	0	Tryptophan metabolism	SAB use of FAD is not certain	1.3.99.7
GLUtr	Intracellular Transport	glu_L[c] <=> glu_L[r]		-1000	1000	0	Transport, endoplasmic reticular	unknown mechanism, needed to transport glu-L out of ER in conversion of leuktrC4-> leuktrD4 NJ	1.1.1.20
GLXtm	Glyoxylate Transport, Mitochondrial	glx[c] <=> glx[m]		-1000	1000	0	Transport, mitochondrial	NCD	1.4.1.3	PMID:15240345
GLXtp	Glyoxylate Transport, Peroxisomal	glx[c] <=> glx[x]		-1000	1000	0	Transport, peroxisomal	NCD	1.4.1.4	PMID:15240345
GLYAMDTRc	Glycine Amidinotransferase, Cytosolic	gly[c] + arg_L[c] <=> orn[c] + gudac[c]	2628.1	-1000	1000	0	Urea cycle	SAB c	2.1.4.1	PMID:8547310
GLYBt4_2_r	Betaine Transport (Sodium Symport) (2:1)	2 na1[e] + glyb[e] <=> 2 na1[c] + glyb[c]	6539.1	-1000	1000	0	Transport, extracellular	SAB	2.4.2.14	PMID:12719981
GLYBtm	Glycine Betaine Transport via Diffusion (Mitochondria to Cytosol)	glyb[m] <=> glyb[c]		-1000	1000	0	Transport, mitochondrial	MM		PMID:8443213
GLYC3Ptm	Glycerol-3-Phosphate Shuttle	glyc3p[c] -> glyc3p[m]		0	1000	0	Transport, mitochondrial	NCD
GLYCK2	Glycerate Kinase	atp[c] + glyc_R[c] -> h[c] + adp[c] + 2pg[c]		0	1000	0	Glyoxylate and dicarboxylate metabolism	JLR	2.7.1.31	PMID:9038835
GLYCLTDy	Glycolate Dehydrogenase (NADP)	h[c] + nadph[c] + glx[c] -> nadp[c] + glyclt[c]	9380.1	0	1000	0	Glyoxylate and dicarboxylate metabolism	JLR	1.1.1.79	PMID:1252411,PMID:15240345,PMID:2689175
GLYCLTDym	Glycolate Dehydrogenase (NADP), Mitochondrial	h[m] + nadph[m] + glx[m] -> nadp[m] + glyclt[m]		0	1000	0	Glyoxylate and dicarboxylate metabolism	NCD		PMID:1252411,PMID:15240345,PMID:15849464
GLYC_St	Secretion of L-Glycerate	glyc_S[c] -> glyc_S[e]		0	1000	0	Transport, extracellular		1.2.3.5	PMID:9604805
GLYCtm	Transport of Glycerol	glyc[c] <=> glyc[m]		-1000	1000	0	Transport, mitochondrial	TDV
GLYOp	Glycine Oxidase, Perixosomal	o2[x] + h2o[x] + gly[x] -> h2o2[x] + glx[x] + nh4[x]		0	1000	0	Glycine, serine, alanine, and threonine metabolism			PMID:9038835
GLYOXm	Hydroxyacylglutathione Hydrolase, Mitochondrial	h2o[m] + lgt_S[m] -> h[m] + lac_D[m] + gthrd[m]	3029.1	0	1000	0	Pyruvate metabolism	IF	3.1.2.6	PMID:15117945,PMID:8550579
GLYt4	Transport of Glycine via Sodium Symport	na1[e] + gly[e] -> na1[c] + gly[c]	81539.1 or 11254.1 or 54407.1 or 55089.1 or (340024.1 and 57393.1) or (340024.1 and 59272.1)	0	1000	0	Transport, extracellular	SAB irreversible	1.1.1.79	PMID:10747860,PMID:10891391,PMID:10930503,PMID:11325958,PMID:11342143,PMID:11414754
GLYt7_211_r	Transport of Glycine via Sodium And Chloride Symport (2:1:1), Reversible	2 na1[e] + gly[e] + cl[e] <=> 2 na1[c] + gly[c] + cl[c]	6536.1 or 6536.2	-1000	1000	0	Transport, extracellular	SAB		PMID:12719981
GLYtm	Transport of Glycine, Passive, Mitochondrial	gly[c] <=> gly[m]		-1000	1000	0	Transport, mitochondrial	TDV Biochim Biophys Acta. 1980 Jun 6;598(3):588-94		PMID:7388024
GLYtp	Transport of Glycine, Passive, Peroxisomal	gly[c] <=> gly[x]		-1000	1000	0	Transport, peroxisomal	TDV		PMID:15240345
GMPtg	Transport of GMP, Golgi Apparatus	gmp[c] <=> gmp[g]		-1000	1000	0	Transport, golgi apparatus		6.3.5.2	PMID:7706277
GNDer	Phosphogluconate Dehydrogenase, Endoplasmic Reticulum	nadp[r] + 6pgc[r] -> nadph[r] + co2[r] + ru5p_D[r]	5226.1	0	1000	0	Pentose phosphate pathway	SMP Note no proton generation by the the reaction NCD	1.1.1.44	PMID:2156506
GPAM_hs	Glycerol-3-Phosphate Acyltransferase	Rtotalcoa[c] + glyc3p[c] -> 2 h[c] + coa[c] + alpa_hs[c]	57678.1 or 129642.1	0	1000	0	Triacylglycerol synthesis	NJ	2.3.1.15
GPIAT	Glucosaminylphosphatidyl Inositol Acetyltransferase	gpail_hs[c] + pmtcoa[c] -> coa[c] + gacpail_hs[c]	284098.1	0	1000	0	Phosphatidylinositol phosphate metabolism	EC 2.3.-.- NCD		PMID:14517336
GPIDA2er	Glycophosphatidylinositol (Gpi) Deacylase, Endoplasmic Reticulum	h2o[r] + em2emgacpail_prot_hs[r] -> h[r] + dem2emgacpail_prot_hs[r] + hdca[r]	80055.1	0	1000	0	Phosphatidylinositol phosphate metabolism	NCD	6.3.5.2	PMID:14734546
GPIDAer	Glycophosphatidylinositol (Gpi) Deacylase, Endoplasmic Reticulum	h2o[r] + gpi_prot_hs[r] -> h[r] + dgpi_prot_hs[r] + hdca[r]	80055.1	0	1000	0	Phosphatidylinositol phosphate metabolism	NCD		PMID:14734546
GPIMTer_U	Glcn-Acylpi Mannosyltransferase, Endoplasmic Reticulum	0.1 dolmanp_U[r] + gacpail_hs[r] -> h[r] + 0.1 dolp_U[r] + mgacpail_hs[r]	93183.1 and 54965.1	0	1000	0	Phosphatidylinositol phosphate metabolism	NCD	1.1.1.44	PMID:11226175,PMID:15635094
GQ1BALPHAte	Transport of Gq1Balpha	gq1balpha_hs[c] <=> gq1balpha_hs[e]		-1000	1000	0	Transport, extracellular	unknown mechanism for transport - intracellular transport occurs, most details are unknown - see for example Varki glycobiology text or numerous reviews (PMID: 8206147) - extracellular transport is also made available since metabolites can get to outer plasma membrane NJ	2.1.1.20	PMID:8206147
GQ1BALPHAtg	Transport of Gq1Balpha	gq1balpha_hs[c] <=> gq1balpha_hs[g]		-1000	1000	0	Transport, golgi apparatus	unknown mechanism for transport - intracellular transport occurs, most details are unknown - see for example Varki glycobiology text or numerous reviews (PMID: 8206147) NJ		PMID:8206147
GQ1Bte	Transport of Gq1B	gq1b_hs[c] <=> gq1b_hs[e]		-1000	1000	0	Transport, extracellular	unknown mechanism for transport - intracellular transport occurs, most details are unknown - see for example Varki glycobiology text or numerous reviews (PMID: 8206147) - extracellular transport is also made available since metabolites can get to outer plasma membrane NJ		PMID:8206147
GRTTx	Geranyltranstransferase	ipdp[x] + grdp[x] -> ppi[x] + frdp[x]	2224.1	0	1000	0	Cholesterol metabolism	peroxisomal version - NJ	2.5.1.10	PMID:8188698
GSNt	Guanosine Faciliated Transport in Cytosol	gsn[e] <=> gsn[c]	3177.1 or 2030.1	-1000	1000	0	Transport, extracellular	IT	3.1.4.46	PMID:10722669,PMID:12838422
GSNt4	Guanosine Transport in via Sodium Symport	na1[e] + gsn[e] -> na1[c] + gsn[c]	9153.1 or 64078.1	0	1000	0	Transport, extracellular			PMID:12856181
GSNtl	Guanosine Faciliated Transport from Lysosome	gsn[l] <=> gsn[c]	55315.1	-1000	1000	0	Transport, lysosomal	IT		PMID:12838422,PMID:15701636,PMID:2925670
GT1Ate	Transport of Gt1A	gt1a_hs[c] <=> gt1a_hs[e]		-1000	1000	0	Transport, extracellular	unknown mechanism for transport - intracellular transport occurs, most details are unknown - see for example Varki glycobiology text or numerous reviews (PMID: 8206147) - extracellular transport is also made available since metabolites can get to outer plasma membrane NJ		PMID:8206147
GTHDH	Glutathione Dehydrogenase (Dehydroascorbate Reductase)	dhdascb[c] + 2 gthrd[c] -> h[c] + ascb_L[c] + gthox[c]		0	1000	0	Vitamin C metabolism	NCD. activity catalyzed by GSTO2-2		PMID:15970797,PMID:16399380
GTHO	Glutathione Oxidoreductase	h[c] + nadph[c] + gthox[c] -> nadp[c] + 2 gthrd[c]	2936.1	0	1000	0	Glutamate metabolism	NCD, TV This EC (1.6.4.2) is obsolete. The new EC is 1.8.1.7. http://www.genome.ad.jp/dbget-bin/www_bget?ec:1.6.4.2	1.8.1.7	PMID:10708558
GTHOm	Glutathione Oxidoreductase	h[m] + nadph[m] + gthox[m] -> nadp[m] + 2 gthrd[m]	2936.1	0	1000	0	Glutamate metabolism	NCD, TV This EC (1.6.4.2) is obsolete. The new EC is 1.8.1.7. http://www.genome.ad.jp/dbget-bin/www_bget?ec:1.6.4.2	1.8.1.7	PMID:10708558,PMID:15149466
GTHP	Glutathione Peroxidase	h2o2[c] + 2 gthrd[c] -> 2 h2o[c] + gthox[c]	7001.3 or 5052.3 or 2877.1 or 2876.2 or 5052.2 or 2876.1 or 5052.1 or 7001.1 or 2879.1 or 7001.2	0	1000	0	Glutathione metabolism	NCD	1.11.1.9	PMID:15802613,PMID:17015272,PMID:17015273
GTHPe	Glutathione Peroxidase, Extracellular	2 gthrd[e] + h2o2[e] -> 2 h2o[e] + gthox[e]	2878.1 or 257202.1 or 2882.1 or 2877.1 or 2876.1	0	1000	0	Glutathione metabolism	SAB	1.11.1.9	PMID:3619451
GTHPm	Glutathione Peroxidase, Mitochondria	h2o2[m] + 2 gthrd[m] -> 2 h2o[m] + gthox[m]	10935.1 or 10935.2 or 2879.1 or 2876.1	0	1000	0	Glutathione metabolism	TV (8-15-2003)	1.11.1.9	PMID:12427732
GTHRDt	Glutathione Transport into Mitochondria	h2o[c] + atp[c] + gthrd[c] -> h[c] + adp[c] + pi[c] + gthrd[m]		0	1000	0	Glutathione metabolism	TV (8-15-2003) Meister, A, Mitochondrial changes associated with glutathione deficiency, Biochimica et Biophysica Acta 1271 (1995) 35-42. The article reports that this is an active transport but doesn't not specify if it uses atp.
GTHRDtr	Glutathione Transport via Diffusion	gthrd[c] <=> gthrd[r]		-1000	1000	0	Transport, endoplasmic reticular	unknown mechanism - NJ
GTHS	Glutathione Synthetase	atp[c] + gly[c] + glucys[c] -> h[c] + adp[c] + pi[c] + gthrd[c]	2937.1	0	1000	0	Glutathione metabolism
GTMLTe	G-Glutamyltransferase, Extracellular	ala_L[c] + gthrd[c] -> cgly[e] + gluala[e]	2679.1 or 2678.1 or 2678.3 or 2678.2	0	1000	0	Glutathione metabolism	NCD SAB e see Disussion section of PMID 15469854	2.3.2.2	PMID:15469854
GUACYC	Guanylate Cyclase	gtp[c] -> 35cgmp[c] + ppi[c]	(2977.1 and 2983.1) or 4882.2 or (2982.1 and 2974.1) or 2986.1 or 4882.1 or 2984.1 or 4881.1 or (2977.1 and 2974.1) or 3000.1 or (2982.1 and 2983.1)	0	1000	0	Nucleotide interconversion	IT	4.6.1.2	PMID:10449911,PMID:10777682,PMID:11565546,PMID:11851379,PMID:1352257,PMID:14748740,PMID:15371450,PMID:7601467,PMID:7761400,PMID:7777544,PMID:7954658,PMID:8838319,PMID:9097965,PMID:9742212
GULLACter	Gulonolactone Endoplasmic Reticular Transport	gullac[c] -> gullac[r]		0	1000	0	Transport, endoplasmic reticular	NCD	1.11.1.9	PMID:11458272
GULN3D	L-Gulonate 3-Dehydrogenase	nad[c] + guln[c] <=> h[c] + nadh[c] + 3dhguln[c]		-1000	1000	0	Pentose phosphate pathway	NCD	1.1.1.45	PMID:6821187
GULNDer	Gulonate Dehydrogenase, Endoplasmic Reticulum	h[r] + nadph[r] + glcur[r] <=> nadp[r] + guln[r]		-1000	1000	0	Pentose phosphate pathway	NCD	1.1.1.19	PMID:9296457
GULNter	L-Gulonate Endoplasmic Reticular Export	guln[r] -> guln[c]		0	1000	0	Transport, endoplasmic reticular	NCD
GUR1PP	Glucuronate 1-Phosphate Phosphatase	h2o[c] + glcur1p[c] -> pi[c] + glcur[c]		0	1000	0	Pentose phosphate pathway	NCD
H2CO3Dm	Carboxylic Acid Dissociation	h2o[m] + co2[m] -> h[m] + hco3[m]	763.1 or 11238.1	0	1000	0	Miscellaneous	tv	4.2.1.1	PMID:10677517
H2ETer	H2 Phosphoethanolaminyl Transferase, Endoplasmic Reticulum	mgacpail_hs[r] + pe_hs[r] -> dag_hs[r] + emgacpail_hs[r]	23556.1 or 23556.2	0	1000	0	Phosphatidylinositol phosphate metabolism	NCD	3.5.4.16	PMID:10574991
H2MTer_U	H2 Mannosyltransferase, Endoplasmic Reticulum	0.1 dolmanp_U[r] + mgacpail_hs[r] -> h[r] + 0.1 dolp_U[r] + m2gacpail_hs[r]	55650.1	0	1000	0	Phosphatidylinositol phosphate metabolism	NCD	4.6.1.2	PMID:15623507
H2O2syn	Hydrogen Peroxide Synthesis (NADPH Dependent)	o2[c] + h[c] + nadph[c] -> h2o2[c] + nadp[c]	53905.1 or 50506.1 or 53905.2	0	1000	0	Tyrosine metabolism	SAB lumped reaction--first O2 goes to superoxide radical, then dismutes to H2O2	3.5.4.3	PMID:15677770,PMID:15972824
H2O2t	Hydrogen Peroxide Transport via Diffusion	h2o2[e] <=> h2o2[c]		-1000	1000	0	Transport, extracellular	AMF	2.4.2.8	PMID:2989289
H2O2tly	Hydrogen Peroxide Lysosomal Transport via Diffusion	h2o2[c] <=> h2o2[l]		-1000	1000	0	Transport, lysosomal	NCD		PMID:2989289
H2O2tm	Hydrogen Peroxide Mitochondrial Transport	h2o2[c] -> h2o2[m]		0	1000	0	Transport, mitochondrial	it		PMID:2989289
H2O2tn	Hydrogen Peroxide Nuclear Transport	h2o2[c] <=> h2o2[n]		-1000	1000	0	Transport, nuclear	it	1.1.1.45	PMID:2989289
H2O2tp	Hydrogen Peroxide Peroxisomal Transport via Diffusion	h2o2[c] <=> h2o2[x]		-1000	1000	0	Transport, peroxisomal	NCD	1.1.1.19	PMID:2989289
H2Oter	H2O Endoplasmic Reticulum Transport	h2o[c] <=> h2o[r]		-1000	1000	0	Transport, endoplasmic reticular	NCD
H2Otg	H2O Transport, Golgi Apparatus	h2o[c] <=> h2o[g]		-1000	1000	0	Transport, golgi apparatus	NCD
H2Otly	H2O Transport, Lysosomal	h2o[c] <=> h2o[l]		-1000	1000	0	Transport, lysosomal	NCD	4.2.1.1
H2Otm	H2O Transport, Mitochondrial	h2o[c] <=> h2o[m]	343.1	-1000	1000	0	Transport, mitochondrial	IF	4.2.1.1	PMID:15749715
H2Otn	H2O Transport, Nuclear	h2o[n] <=> h2o[c]		-1000	1000	0	Transport, nuclear	NCD
H2Otp	H2O Transport, Peroxisomal	h2o[c] <=> h2o[x]		-1000	1000	0	Transport, peroxisomal	NCD
H3ETer	H3 Phosphoethanolaminyl Transferase, Endoplasmic Reticulum	pe_hs[r] + m2gacpail_hs[r] -> memgacpail_hs[r] + dag_hs[r]	23556.1 or 23556.2	0	1000	0	Phosphatidylinositol phosphate metabolism	NCD		PMID:10574991
H3MTer_U	H3 Mannosyltransferase, Endoplasmic Reticulum	0.1 dolmanp_U[r] + m2gacpail_hs[r] -> h[r] + 0.1 dolp_U[r] + m3gacpail_hs[r]	9488.1	0	1000	0	Phosphatidylinositol phosphate metabolism	NCD		PMID:8861954
H4ET3er	H4 Phosphoethanolaminyl Transferase, Endoplasmic Reticulum	pe_hs[r] + m3gacpail_hs[r] -> dag_hs[r] + em3gacpail_hs[r]	(84720.2 and 5281.1) or (84720.1 and 5281.2) or (5281.1 and 84720.1) or (84720.2 and 5281.2)	0	1000	0	Phosphatidylinositol phosphate metabolism	NCD		PMID:10781593,PMID:8463218
H4ETer	H4 Phosphoethanolaminyl Transferase, Endoplasmic Reticulum	pe_hs[r] + m3gacpail_hs[r] -> m2emgacpail_hs[r] + dag_hs[r]	23556.1 or 23556.2	0	1000	0	Phosphatidylinositol phosphate metabolism	NCD		PMID:10574991
H5MTer_U	H5 Mannosyltransferase, Endoplasmic Reticulum	0.1 dolmanp_U[r] + emgacpail_hs[r] -> h[r] + memgacpail_hs[r] + 0.1 dolp_U[r]	55650.1	0	1000	0	Phosphatidylinositol phosphate metabolism	NCD		PMID:15623507
H6_ET2er	H6' Phosphoethanolaminyl Transferase, Endoplasmic Reticulum	pe_hs[r] + em3gacpail_hs[r] -> dag_hs[r] + emem2gacpail_hs[r]	(5281.1 and 54872.1) or (5281.2 and 54872.1)	0	1000	0	Phosphatidylinositol phosphate metabolism	NCD		PMID:15632136
H6ET3er	H6 Phosphoethanolaminyl Transferase, Endoplasmic Reticulum	m2emgacpail_hs[r] + pe_hs[r] -> dag_hs[r] + em2emgacpail_hs[r]	(84720.2 and 5281.1) or (84720.1 and 5281.2) or (5281.1 and 84720.1) or (84720.2 and 5281.2)	0	1000	0	Phosphatidylinositol phosphate metabolism	NCD		PMID:10781593,PMID:8463218
H6_ETer	H6' Phosphoethanolaminyl Transferase, Endoplasmic Reticulum	pe_hs[r] + em3gacpail_hs[r] -> dag_hs[r] + em2emgacpail_hs[r]	23556.1 or 23556.2	0	1000	0	Phosphatidylinositol phosphate metabolism	NCD		PMID:10574991
H6MTer_U	H6 Mannosyltransferase, Endoplasmic Reticulum	m2emgacpail_hs[r] + 0.1 dolmanp_U[r] -> h[r] + 0.1 dolp_U[r] + m3emgacpail_hs[r]	80235.1	0	1000	0	Phosphatidylinositol phosphate metabolism	NCD		PMID:15208306
H7_ETer	H7' Phosphoethanolaminyl Transferase, Endoplasmic Reticulum	pe_hs[r] + emem2gacpail_hs[r] -> dag_hs[r] + gpi_hs[r]	23556.1 or 23556.2	0	1000	0	Phosphatidylinositol phosphate metabolism	NCD		PMID:10574991
H7MTer_U	H7 Mannosyltransferase, Endoplasmic Reticulum	0.1 dolmanp_U[r] + em2emgacpail_hs[r] -> h[r] + 0.1 dolp_U[r] + mem2emgacpail_hs[r]	80235.1	0	1000	0	Phosphatidylinositol phosphate metabolism	NCD		PMID:15208306
H7_TAer	H7' Transamidase, Endoplasmic Reticulum	em2emgacpail_hs[r] + pre_prot[r] -> gpi_sig[r] + em2emgacpail_prot_hs[r]	10026.1 and 8733.1 and 128869.1 and 94005.1 and 51604.1	0	1000	0	Phosphatidylinositol phosphate metabolism	EC 2.6.-.- NCD		PMID:10727241,PMID:11483512,PMID:12802054,PMID:15632136,PMID:9356492,PMID:9468317
H8TAer	H8 Transamidase, Endoplasmic Reticulum	gpi_hs[r] + pre_prot[r] -> gpi_sig[r] + gpi_prot_hs[r]	10026.1 and 8733.1 and 128869.1 and 94005.1 and 51604.1	0	1000	0	Phosphatidylinositol phosphate metabolism	EC 2.6.-.- NCD		PMID:10727241,PMID:11483512,PMID:12802054,PMID:15632136,PMID:9356492,PMID:9468317
HACD1m	3-Hydroxyacyl Coenzyme A Dehydrogenase (Acetoacetyl Coenzyme A), Mitochondrial	h[m] + nadh[m] + aacoa[m] <=> nad[m] + 3hbcoa[m]	(3028.1) or (3033.1) or (3030.1 and 3032.1)	-1000	1000	0	Tryptophan metabolism	Same as EC 1.1.1.157 SAB mito. some physiological	1.1.1.35	PMID:17143551,PMID:17143552
HACD1x	3-Hydroxyacyl Coenzyme A Dehydrogenase (Acetoacetyl Coenzyme A), Peroxisomal	h[x] + nadh[x] + aacoa[x] <=> nad[x] + 3hbcoa[x]	1962.1 or 3295.1	-1000	1000	0	Tryptophan metabolism	Same as EC 1.1.1.157 SAB x	1.1.1.35	PMID:10319576,PMID:11111079
HACD9m	3-Hydroxyacyl Coenzyme A Dehydrogenase (2-Methylacetoacetyl Coenzyme A), Mitochondrial	nad[m] + 3hmbcoa[m] <=> h[m] + nadh[m] + 2maacoa[m]	3028.1 or 1962.1 or 3033.1	-1000	1000	0	Valine, leucine, and isoleucine metabolism	MM. inborn deficiency enzyme causes accumulation of substrate 3-hydroxy-2-methylbutyric acid	1.1.1.35	PMID:12872843
HAS1	Hyaluronan Synthase	uacgam[c] + udpglcur[c] -> 2 h[c] + 2 udp[c] + ha_pre1[e]	3038.2 or 3036.1 or 3038.1 or 3037.1	0	1000	0	Hyaluronan metabolism	NCD	2.4.1.212	PMID:12512858,PMID:8651928,PMID:8798477,PMID:8798544,PMID:9083017
HAS2	Hyaluronan Synthase	ha_pre1[e] + uacgam[c] + udpglcur[c] -> 2 h[c] + 2 udp[c] + ha[e]	3038.2 or 3036.1 or 3038.1 or 3037.1	0	1000	0	Hyaluronan metabolism	NCD	2.4.1.212	PMID:12512858,PMID:8651928,PMID:8798477,PMID:8798544,PMID:9083017
HAtly	Hyaluronan Transport, Extracellular to Lysosome	ha[e] -> ha[l]		0	1000	0	Transport, lysosomal	NCD
HBZOPT10m	Hydroxybenzoate Decaprenyltransferase	4hbz[m] + decdp[m] -> 3dphb[m] + ppi[m]	27235.1	0	1000	0	Ubiquinone synthesis	Used to make Ubiquinone-10 EC 2.5.1.- IT		PMID:15153069,PMID:1965190,PMID:7380842
HCO3_CLt	Bicarbonate Transport (Cl-/Hco3- Exchange)	hco3[e] + cl[c] <=> hco3[c] + cl[e]	6522.1 or 83697.1 or 6521.1 or 6508.2 or 6508.1	-1000	1000	0	Transport, extracellular	MM		PMID:11302728,PMID:12027221,PMID:14722772
HDCAter	Palmitate Er Export	hdca[r] -> hdca[c]		0	1000	0	Transport, endoplasmic reticular	NCD
HDCEAtr	Fatty Acid Transport via Diffusion	hdcea[e] <=> hdcea[c]	11001.1	-1000	1000	0	Transport, extracellular	NJ		PMID:11788354,PMID:12864740
HDD2COAtx	Transport of Trans-Hexadec-2-Enoyl Coenzyme A	hdd2coa[c] <=> hdd2coa[x]		-1000	1000	0	Transport, peroxisomal	unknown mechanism NJ
HESTRATRIOLte	Hydroxylated Estrogen Derivative Transport	hestratriol[c] <=> hestratriol[e]		-1000	1000	0	Transport, extracellular	unknown mechanism, hydroxylated (inactivated) estrogen derivative needs to be exported NJ	1.1.1.35
HESTRATRIOLtr	Hydroxylated Estrogen Derivative Transport	hestratriol[c] <=> hestratriol[r]		-1000	1000	0	Transport, endoplasmic reticular	unknown mechanism, hydroxylated (inactivated) estrogen derivative needs to be transported out of the cell NJ	1.1.1.35
HEX10	Hexokinase (D-Glucosamine:ATP)	atp[c] + gam[c] -> h[c] + adp[c] + gam6p[c]	2645.1 or 3099.1 or 3098.3 or 2645.2 or 80201.1 or 3098.2 or 2645.3 or 3098.1 or 3098.4 or 3101.1 or 3098.5	0	1000	0	Aminosugar metabolism	D-Glucose, D-mannose, D-fructose, sorbitol and D-glucosamine can act as acceptors; ITP and dATP can act as donors. The liver isoenzyme has sometimes been called glucokinase.	2.7.1.1
HEX4	Hexokinase (D-Mannose:ATP)	atp[c] + man[c] -> h[c] + adp[c] + man6p[c]	3098.2 or 2645.2 or 3098.3 or 2645.3 or 3098.4 or 3099.1 or 3098.5 or 3098.1 or 3101.1 or 80201.1 or 2645.1	0	1000	0	Fructose and mannose metabolism	D-Glucose, D-mannose, D-fructose, sorbitol and D-glucosamine can act as acceptors; ITP and dATP can act as donors. The liver isoenzyme has sometimes been called glucokinase. also active in ecoli PMID: 4557975	2.7.1.7
HEXCCOAtx	Fatty Acid Intracellular Transport	hexccoa[c] <=> hexccoa[x]		-1000	1000	0	Transport, peroxisomal	interaction between peroxisomes and ER (some enzymes on the outer membrane) NJ
HEXCt	Fatty Acid Transport via Diffusion	hexc[e] <=> hexc[c]		-1000	1000	0	Transport, extracellular	NJ		PMID:11788354,PMID:12864740
HGNTOR	Homogentisate:Oxygen 1, 2-Oxidoreductase (Decyclizing)	o2[c] + hgentis[c] -> h[c] + 4mlacac[c]	3081.1	0	1000	0	Tyrosine metabolism		1.13.11.5
HIBDm	3-Hydroxyisobutyrate Dehydrogenase, Mitochondrial	nad[m] + 3hmp[m] <=> h[m] + nadh[m] + 2mop[m]	11112.1	-1000	1000	0	Valine, leucine, and isoleucine metabolism	MM	1.1.1.31	PMID:7527207
HISDC	Histidine Decarboxylase	h[c] + his_L[c] -> co2[c] + hista[c]	1644.1 or 3067.1	0	1000	0	Histidine metabolism	IF	4.1.1.28	PMID:14466899
HISt4	L-Histidine Transport in via Sodium Symport	na1[e] + his_L[e] -> na1[c] + his_L[c]	11254.1 or 54407.1	0	1000	0	Transport, extracellular	SAB		PMID:10747860,PMID:10930503
HISTASE	Histaminase	h2o[c] + o2[c] + hista[c] -> h2o2[c] + nh4[c] + im4act[c]	314.1 or 314.1 or 314.2	0	1000	0	Histidine metabolism	SAB	1.4.3.6	PMID:10344773,PMID:15035803,PMID:8920635,PMID:9653080
HISTAtu	Histamine Uniport	hista[e] <=> hista[c]	6581.1 or 6582.2 or 6582.1 or 6584.1	-1000	1000	0	Transport, extracellular	SAB electrogenic, Na indepdendent & rev NJ	2.7.1.7	PMID:12883891
HISTAVESSEC	Histamine Secretion via Secretory Vesicle (ATP Driven)	h2o[c] + atp[c] + hista[c] -> h[c] + adp[c] + pi[c] + hista[e]	6570.1 or 6571.1	0	1000	0	Transport, extracellular	SAB This reaction represents the ATP driven secretion of hista from the cell. It leaves out the vesicle because that is not a compartment. ATP:H ratio is assumed as 1:3 for vacuolar ATPase and substrate:h ratio is 1:2. This gives a 3:2 ratio for substrate:ATP	2.7.1.1	PMID:12827358,PMID:15383652
HIStiDF	L-Histidine Transport via Diffusion (Extracellular to Cytosol)	his_L[e] -> his_L[c]	55089.1	0	1000	0	Transport, extracellular	SAB		PMID:11342143,PMID:11414754
HIStN1	Histidine Transport (Na, H Coupled)	h[c] + 2 na1[e] + his_L[e] <=> h[e] + 2 na1[c] + his_L[c]	10991.1	-1000	1000	0	Transport, extracellular	SAB based om PMID 10823827	2.3.1.21	PMID:10823827,PMID:12845534
HKYNH	3-Hydroxy-L-Kynurenine Hydrolase	h2o[c] + hLkynr[c] -> 3hanthrn[c] + ala_L[c]	8942.1	0	1000	0	Tryptophan metabolism	NCD	3.7.1.3	PMID:9180257
HMGCOASi	Hydroxymethylglutaryl Coenzyme A Synthase (Ir)	h2o[c] + accoa[c] + aacoa[c] -> h[c] + coa[c] + hmgcoa[c]	3157.1 or 3157.2	0	1000	0	Cholesterol metabolism	NCD New assignment: EC-2.3.3.10 EC-4.1.3.5 (created 1961, deleted 2002). Enzyme Commission Made irreversible to match KEGG data for S. aureus	4.1.3.5	PMID:1358203
HMGCOASim	Hydroxymethylglutaryl Coenzyme A Synthase (Ir)	h2o[m] + accoa[m] + aacoa[m] -> h[m] + coa[m] + hmgcoa[m]	3158.1	0	1000	0	Cholesterol metabolism	NCD New assignment: EC-2.3.3.10 EC-4.1.3.5 (created 1961, deleted 2002). Enzyme Commission mitochondrial enzyme NJ Made irreversible to match KEGG data for S. aureus	4.1.3.5	PMID:7893153
HMGCOAtm	Hydroxymethylglutaryl Coenzyme A Reversible Mitochondrial Transport	hmgcoa[c] <=> hmgcoa[m]		-1000	1000	0	Transport, mitochondrial	NCD	4.1.1.28	PMID:14713247
HMGCOAtx	Hydroxymethylglutaryl Coenzyme A Reversible Peroxisomal Transport	hmgcoa[c] <=> hmgcoa[x]		-1000	1000	0	Transport, peroxisomal	diffusion NJ		PMID:14713247
HMGLm	Hydroxymethylglutaryl Coenzyme A Lyase	hmgcoa[m] -> accoa[m] + acac[m]	3155.1 or 54511.1	0	1000	0	Cholesterol metabolism	TV	4.1.3.4	PMID:11129331
HMGLx	Hydroxymethylglutaryl Coenzyme A Lyase	hmgcoa[x] -> accoa[x] + acac[x]	3155.1	0	1000	0	Cholesterol metabolism	TV NJ added peroxisomal version - see Olivier Biochimica et Biophysica Act 1529 (2000) 89-102	4.1.3.4	PMID:11111079
HOMt4	L-Homoserine via Sodium Symport	na1[e] + hom_L[e] -> na1[c] + hom_L[c]	6541.1 or 84889.1 or 6542.1	0	1000	0	Transport, extracellular	SAB		PMID:11591158,PMID:11891586,PMID:12049641,PMID:1348489,PMID:14770310,PMID:7534987,PMID:8954799
HOXG	Heme Oxygenase 1	3 o2[c] + 5 h[c] + 3 nadph[c] + pheme[c] -> 3 h2o[c] + 3 nadp[c] + biliverd[c] + co[c] + fe2[c]	3162.1 or 3163.1	0	1000	0	Heme degradation	TDV (4/28/2004) There are conflicting data on how many moles of NADPH consumed per mole of Biliverdine (Tenhunen 1969, Ryter, 2000). Heme oxygenase is a well known enzyme	1.14.99.3	PMID:16356137
HPACtr	Hydroxyphenylacetate Transport via Diffusion	4hphac[c] <=> 4hphac[e]		-1000	1000	0	Transport, extracellular	SAB		PMID:3753983
HPCLx	2-Hydroxyphytanoyl Coenzyme A Lyase	phyt2ohcoa[x] -> formcoa[x] + pristanal[x]	26062.1	0	1000	0	Fatty acid oxidation	pristanal is the fatty aldehyde analog of pristanic acid Catalyzes a carbon-carbon cleavage reaction; cleaves a 2-hydroxy-3-methylacyl-CoA into formyl-CoA and a 2-methyl-branched fatty aldehyde. NJ	3.6.3.10	PMID:10468558
HPDCACRNCPT1	Carnitine Fatty-Acyl Transferase	crn[c] + hpdcacoa[c] <=> coa[c] + hpdcacrn[c]	1375.2 or 1375.3 or 1374.1 or 126129.1 or 1375.1	-1000	1000	0	Fatty acid oxidation	NJ	2.3.1.21	PMID:1988962
HPDCACRNCPT2	Carnitine Fatty-Acyl Transferase	coa[m] + hpdcacrn[m] <=> crn[m] + hpdcacoa[m]	1376.1	-1000	1000	0	Fatty acid oxidation	NJ	4.3.1.8	PMID:11274214,PMID:1528846,PMID:1988962
HPDCACRNt	Heptadecanoate Transport into the Mitochondria	hpdcacrn[c] <=> hpdcacrn[m]	788.1	-1000	1000	0	Fatty acid oxidation	NJ	1.1.1.88	PMID:14598172
HPDCAt	Fatty Acid Transport via Diffusion	hpdca[e] <=> hpdca[c]		-1000	1000	0	Transport, extracellular	NJ	4.1.3.5
HPYRDC	Hydroxypyruvate Decarboxylase	h[c] + hpyr[c] -> co2[c] + gcald[c]		0	1000	0	Glyoxylate and dicarboxylate metabolism	NCD	4.1.1.40	PMID:3778681
HPYRDCm	Hydroxypyruvate Decarboxylase, Mitochondria	h[m] + hpyr[m] -> co2[m] + gcald[m]		0	1000	0	Glyoxylate and dicarboxylate metabolism	NCD	4.1.1.40	PMID:3778681
HPYRR2x	Hydroxypyruvate Reductase (NADH)	3 h[c] + nadh[c] + 2 hpyr[c] -> nad[c] + 2 glyc_S[c]	3948.1 or 197257.1 or 3945.1 or 160287.1 or (3945.1 and 3939.1) or 92483.1 or 3939.1 or 197257.2 or 3948.2	0	1000	0	Glyoxylate and dicarboxylate metabolism	NCD	1.1.1.27	PMID:14635115,PMID:5635456
HPYRRy	Hydroxypyruvate Reductase (NADPH)	h[c] + nadph[c] + hpyr[c] -> nadp[c] + glyc_R[c]	9380.1	0	1000	0	Glyoxylate and dicarboxylate metabolism	JLR	1.1.1.79	PMID:2689175,PMID:9038835
HS1ly	Heparan-N-Sulfatase, Lysosomal	h2o[l] + hs_deg1[l] -> h[l] + so4[l] + hs_deg2[l]	6448.1	0	1000	0	Heparan sulfate degradation	NCD	3.10.1.1	PMID:7493035,PMID:8993162,PMID:9405287
HS2ly	Heparan-N-Sulfatase, Lysosomal	h2o[l] + hs_deg6[l] -> h[l] + so4[l] + hs_deg7[l]	6448.1	0	1000	0	Heparan sulfate degradation	NCD	3.10.1.1	PMID:7493035,PMID:8993162,PMID:9405287
HS3ly	Heparan-N-Sulfatase, Lysosomal	h2o[l] + hs_deg12[l] -> h[l] + so4[l] + hs_deg13[l]	6448.1	0	1000	0	Heparan sulfate degradation	NCD	3.10.1.1	PMID:7493035,PMID:8993162,PMID:9405287
HS4ly	Heparan-N-Sulfatase, Lysosomal	h2o[l] + hs_deg18[l] -> h[l] + so4[l] + hs_deg19[l]	6448.1	0	1000	0	Heparan sulfate degradation	NCD	3.10.1.1	PMID:7493035,PMID:8993162,PMID:9405287
HSAT1ly	Heparan-Glucosaminide N-Acetyltransferase, Lysosomal	accoa[c] + hs_deg2[l] -> coa[c] + h[l] + hs_deg3[l]		0	1000	0	Heparan sulfate degradation	The proton is located in the lysosome since it comes from oxidation of the NH3+ group in glucosamine. This reaction assumes that the other proton liberated from glucosamine reduces coa in the cytosol. NCD	2.3.1.78	PMID:15591281,PMID:8993162
HSAT2ly	Heparan-Glucosaminide N-Acetyltransferase, Lysosomal	accoa[c] + hs_deg7[l] -> coa[c] + h[l] + hs_deg8[l]		0	1000	0	Heparan sulfate degradation	The proton is located in the lysosome since it comes from oxidation of the NH3+ group in glucosamine. This reaction assumes that the other proton liberated from glucosamine reduces coa in the cytosol. NCD	2.3.1.78	PMID:15591281,PMID:8993162
HSAT3ly	Heparan-Glucosaminide N-Acetyltransferase, Lysosomal	accoa[c] + hs_deg13[l] -> coa[c] + h[l] + hs_deg14[l]		0	1000	0	Heparan sulfate degradation	The proton is located in the lysosome since it comes from oxidation of the NH3+ group in glucosamine. This reaction assumes that the other proton liberated from glucosamine reduces coa in the cytosol. NCD	2.3.1.78	PMID:15591281,PMID:8993162
HSAT4ly	Heparan-Glucosaminide N-Acetyltransferase, Lysosomal	accoa[c] + hs_deg19[l] -> coa[c] + h[l] + hs_deg20[l]		0	1000	0	Heparan sulfate degradation	The proton is located in the lysosome since it comes from oxidation of the NH3+ group in glucosamine. This reaction assumes that the other proton liberated from glucosamine reduces coa in the cytosol. NCD	2.3.1.78	PMID:15591281,PMID:8993162
HSD11B2r	11-Beta-Hydroxysteroid Dehydrogenase Type 2	h[r] + nadh[r] + cortsn[r] <=> nad[r] + crtsl[r]	3291.1	-1000	1000	0	Steroid metabolism	NJ	1.1.1.27	PMID:11673786,PMID:15466942,PMID:7859916
HSD17B1	Testicular 17-Beta-Hydroxysteroid Dehydrogenase	h[c] + nadph[c] + estrone[c] <=> nadp[c] + estradiol[c]	3292.1 or 7923.1	-1000	1000	0	Steroid metabolism	direct enzymatic rates quantified in human brain tissue	1.1.1.62	PMID:12943747
HSD17B2r	17-Beta-Hydroxysteroid Dehydrogenase	h[r] + nadh[r] + andrstndn[r] -> nad[r] + tststerone[r]	3294.1	0	1000	0	Steroid metabolism	microsomal NAD as cofactor HSD type 2 recheck/confirm comparmentalization - type 1: cytosol, types 2,3: microsomes NJ	1.1.1.62	PMID:8099587
HSD17B42x	Hydroxysteroid (17-Beta) Dehydrogenase 4	2 h[x] + o2[x] + thcholoylcoa[x] + 2 nadph[x] -> dhcholoylcoa[x] + 3 h2o[x] + 2 nadp[x]	3295.1	0	1000	0	Bile acid synthesis	see Russell bile acid synthesis review paper in human recon citation db adamanski et al Steroids (1997) 62:159 notes cofactor NADP/NADPH use
HSD17B4x	Hydroxysteroid (17-Beta) Dehydrogenase 4	h[x] + o2[x] + cholcoads[x] + nadph[x] -> h2o[x] + nadp[x] + cholcoaone[x]	3295.1	0	1000	0	Bile acid synthesis	see Russell bile acid synthesis review paper in human recon citation db adamanski et al Steroids (1997) 62:159 notes cofactor NADP/NADPH use	3.10.1.1
HSD17B7r	Testicular 17-Beta-Hydroxysteroid Dehydrogenase	h[r] + nadph[r] + estrone[r] -> nadp[r] + estradiol[r]	51478.1	0	1000	0	Steroid metabolism	Recombinant cDNA from human granulosa cells were purified and used in an enzyme assay, Km and Kcat values quantified	1.1.1.62	PMID:12732193
HSD17B8r	17-Beta-Hydroxysteroid Dehydrogenase	h[r] + nadh[r] + estrone[r] -> nad[r] + estradiol[r]	3294.1	0	1000	0	Steroid metabolism	microsomal NAD as cofactor HSD type 2 recheck/confirm comparmentalization - type 1: cytosol, types 2,3: microsomes NJ	1.1.1.62	PMID:8099587
HSD17B9r	17-Beta-Hydroxysteroid Dehydrogenase (Type 7)	1.5 o2[r] + andrstrn[r] + h[r] + nadph[r] -> 2 h2o[r] + nadp[r] + eandrstrn[r]	51478.1	0	1000	0	Steroid metabolism	see PMID: 14643063 inferred use of O2 for oxidation - biochemical details have not yet been experimentally elucidated NJ	1.1.1.62	PMID:14643063
HSD3A1r	3 Alpha-Hydroxysteroid Dehydrogenase (Type 3)	h[r] + nadh[r] + andrstandn[r] <=> andrstrn[r] + nad[r]	1109.1	-1000	1000	0	Steroid metabolism	Microsomal rxn see PMID: 14643063 substrate specificity still not clear (nad vs nadp) NJ	1.1.1.225	PMID:14643063,PMID:7650035
HSD3A2r	3 Alpha-Hydroxysteroid Dehydrogenase (Type 3)	h[r] + nadph[r] + andrstandn[r] <=> andrstrn[r] + nadp[r]	1109.1	-1000	1000	0	Steroid metabolism	Microsomal rxn see PMID: 14643063 substrate specificity still not clear (nad vs nadp) NJ	1.1.1.225	PMID:14643063,PMID:7650035
HSD3B12r	3 Beta-Hydroxysteroid Dehydrogenase/Delta 5->4-Isomerase Type I	nad[r] + dhea[r] -> h[r] + nadh[r] + andrstndn[r]	3284.1	0	1000	0	Steroid metabolism	kinetic studies done with recombinant human cDNA transfected into baculovirus	1.1.1.146	PMID:12832414
HSD3B7P	Hydroxy-Delta-5-Steroid Dehydrogenase, 3 Beta- And Steroid Delta-Isomerase 7	nadp[r] + xol7a[r] -> h[r] + nadph[r] + xol7aone[r]	80270.1	0	1000	0	Bile acid synthesis
HSPASEly	Heparan Sulfate Proteoglycan Protease, Lysosomal (Endosome)	h2o[l] + hspg[l] -> Ser_Gly_Ala_X_Gly[l] + hs[l]		0	1000	0	Heparan sulfate degradation	Note that this reaction occurs in the endosome during endocytosis, but has been compartmentalized as lysosomal. NCD	1.1.1.62	PMID:12782143,PMID:8993162
HSPGt	Heparan Sulfate Transport, Golgi to Extracellular	hspg[g] -> hspg[e]		0	1000	0	Transport, extracellular	NCD	1.1.1.62
HSPGtly	Heparan Sulfate Transport, Extracellular to Lysosome	hspg[e] -> hspg[l]		0	1000	0	Transport, lysosomal	NCD	1.1.1.62
Htg	Proton Diffusion, Golgi Apparatus	h[g] <=> h[c]		-1000	1000	0	Transport, golgi apparatus		1.1.1.225
Htr	H Transporter, Endoplasmic Reticulum	h[c] <=> h[r]		-1000	1000	0	Transport, endoplasmic reticular	diffusion NJ
Htx	H Transporter, Peroxisome	h[c] <=> h[x]		-1000	1000	0	Transport, peroxisomal	diffusion NJ
HYPTROX	Hypotaurine Oxidase	o2[c] + 2 hyptaur[c] -> 2 taur[c]		0	1000	0	Taurine and hypotaurine metabolism	SAB mechanism follows uncertain information in PMID 15189131		PMID:15189131
ICDHxm	Isocitrate Dehydrogenase (NAD+)	nad[m] + icit[m] -> akg[m] + nadh[m] + co2[m]	(3421.2 and 3420.3 and 3419.1) or (3420.1 and 3421.1 and 3419.1) or (3420.1 and 3421.1 and 3419.1) or (3420.3 and 3421.1 and 3419.1) or (3421.1 and 3419.1 and 3420.2) or (3421.2 and 3419.1 and 3420.2)	0	1000	0	Citric acid cycle	The reaction may be reversible. Strathern shows the reactions as irreversible. IF. Biochemical, Genetic	1.1.1.41	PMID:10601238,PMID:14555658
ICDHy	Isocitrate Dehydrogenase (NADP)	nadp[c] + icit[c] -> nadph[c] + akg[c] + co2[c]	3417.1	0	1000	0	Citric acid cycle	Two reactions (ICDH1 and ICDH2) for isocitrate dehydrogenase	1.1.1.42	PMID:10521434
ICDHyp	Isocitrate Dehydrogenase (NADP+)	nadp[x] + icit[x] -> akg[x] + co2[x] + nadph[x]	3417.1	0	1000	0	Citric acid cycle	Strathern indicates this reaction as irreversible. It may be reversible. Location is the peroxisomal matrix (MIPS). IF	1.1.1.42	PMID:10521434
ICDHyrm	Isocitrate Dehydrogenase (NADP+)	nadp[m] + icit[m] <=> nadph[m] + akg[m] + co2[m]	3418.1	-1000	1000	0	Citric acid cycle	The reaction may be reversible. Strathern shows the reaction as irreversible. IF	1.1.1.42	PMID:12234803,PMID:8187868
IDOAASE1ly	Alpha-L-Iduronidase, Lysosomal	h2o[l] + hs_deg4[l] -> hs_deg5[l] + idour[l]	3425.1	0	1000	0	Heparan sulfate degradation	NCD	3.2.1.76	PMID:1946389,PMID:2470345
IDOAASE2ly	Alpha-L-Iduronidase, Lysosomal	h2o[l] + hs_deg16[l] -> idour[l] + hs_deg17[l]	3425.1	0	1000	0	Heparan sulfate degradation	NCD	3.2.1.76	PMID:1946389,PMID:2470345
IDOAASE3ly	Alpha-L-Iduronidase, Lysosomal	h2o[l] + hs_deg22[l] -> idour[l] + hs_deg23[l]	3425.1	0	1000	0	Heparan sulfate degradation	NCD	3.2.1.76	PMID:1946389,PMID:2470345
IDOAASE4ly	Alpha-L-Iduronidase, Lysosomal	h2o[l] + cs_b_deg3[l] -> cs_a_deg3[l] + idour[l]	3425.1	0	1000	0	Chondroitin sulfate degradation	NCD	3.2.1.76	PMID:1946389,PMID:2470345
IDOURtly	Transport of Iduronate, Lysososmal	h[c] + idour[c] <=> h[l] + idour[l]	26503.1	-1000	1000	0	Transport, lysosomal	H symport into lysososome. See PMID: 2768261 and PMID: 10581036 (for human evidence). Sialic acid storage disorders (due to transporter mutations) require import and export e.g. PMID: 2768266 NJ renamed from GLCURlt to GLCURtly - NCD added IdoA reaction - NCD		PMID:10581036,PMID:2768261,PMID:9852127
IDPtn	Transport of IDP, Nuclear	idp[c] <=> idp[n]		-1000	1000	0	Transport, nuclear	IT	1.1.1.41
ILEt5m	Transport of Isoleucine, Mitochondrial	ile_L[c] <=> ile_L[m]		-1000	1000	0	Transport, mitochondrial	MM	1.1.1.42	PMID:11004451
ILETAm	Isoleucine Transaminase, Mitochondrial	akg[m] + ile_L[m] <=> glu_L[m] + 3mop[m]	587.1	-1000	1000	0	Valine, leucine, and isoleucine metabolism	NCD	2.6.1.42	PMID:6933702,PMID:9165094
ILEtec	Transport of L-Isoleucine via Diffusion	ile_L[e] <=> ile_L[c]	8501.1 or 124935.1	-1000	1000	0	Transport, extracellular	SAB	1.11.1.8	PMID:12930836,PMID:14624363,PMID:15659399
INSt	Transport of Inosine (Diffusion)	ins[e] <=> ins[c]	3177.1 or 2030.1	-1000	1000	0	Transport, extracellular	AR		PMID:10722669,PMID:12838422
INSt4	Transport of Inosine via Sodium Symport	na1[e] + ins[e] -> na1[c] + ins[c]	9153.1 or 64078.1	0	1000	0	Transport, extracellular	MM		PMID:12856181
INSTt2r	Transport of Inositol via Proton Symport	h[e] + inost[e] <=> h[c] + inost[c]	114134.1	-1000	1000	0	Transport, extracellular		2.6.1.42	PMID:11500374,PMID:12750891
INSTt4	Transport of Inositol via Sodium Symport	na1[e] + inost[e] <=> na1[c] + inost[c]	6526.1	-1000	1000	0	Transport, extracellular	NCD	2.6.1.42	PMID:12748858,PMID:1372904,PMID:15546855,PMID:7537337,PMID:7789985
IPDDIx	Isopentenyl-Diphosphate D-Isomerase	ipdp[x] <=> dmpp[x]	3422.1 or 91734.1	-1000	1000	0	Cholesterol metabolism	peroxisomal version - NJ	5.3.3.2	PMID:11111079
IPDPtx	Isopentenyl Diphosphate Transport, Peroxisomal	ipdp[x] <=> ipdp[c]		-1000	1000	0	Transport, peroxisomal		5.3.3.2	PMID:11111079
It	Transport of Iodide via Uniport	i[e] <=> i[c]	160728.1	-1000	1000	0	Transport, extracellular	NCD	3.5.4.10	PMID:1217270
ITCOAL1m	Itaconate- Coenzyme A Ligase (GDP-Forming), Mitochondrial	coa[m] + gtp[m] + itacon[m] <=> pi[m] + gdp[m] + itaccoa[m]	8802.1 and 8801.1	-1000	1000	0	C5-branched dibasic acid metabolism	NCD	6.2.1.4	PMID:13783048
ITCOALm	Itaconate- Coenzyme A Ligase (ADP-Forming), Mitochondrial	coa[m] + atp[m] + itacon[m] -> adp[m] + pi[m] + itaccoa[m]	8802.1 and 8803.1	0	1000	0	C5-branched dibasic acid metabolism	NCD	6.2.1.5	PMID:13783048
ITPtn	Transport of ITP, Nuclear	itp[c] <=> itp[n]		-1000	1000	0	Transport, nuclear	IT	2.7.1.73
KCC2t	K+-Cl- Symporter (NH4+)	nh4[e] + cl[e] <=> nh4[c] + cl[c]	6560.1 or 10723.1 or 9990.1	-1000	1000	0	Transport, extracellular	NCD		PMID:10187864,PMID:10347194,PMID:10600773,PMID:121106695,PMID:12657561,PMID:8663127
KCCt	K+-Cl- Symport	k[e] + cl[e] <=> k[c] + cl[c]	10723.1 or 57468.1 or 9990.1 or 6560.1	-1000	1000	0	Transport, extracellular	NCD		PMID:10187864,PMID:10347194,PMID:10600773,PMID:121106695,PMID:12657561,PMID:12739168,PMID:8663127
KDNH	2-Keto-3Deoxy-D-Glycero-D-Galactononic Acid Phosphohydrolase	h2o[c] + kdnp[c] -> pi[c] + kdn[c]		0	1000	0	Aminosugar metabolism	NCD
KSII_CORE2t	Keratan Sulfate Ii (Core2) Transport, Golgi to Extracellular	ksii_core2[g] -> ksii_core2[e]		0	1000	0	Transport, extracellular		5.3.3.2
KSII_CORE2tly	Keratan Sulfate Ii (Core 2) Transport, Extracellular to Lysosome	ksii_core2[e] -> ksii_core2[l]		0	1000	0	Transport, lysosomal
KSII_CORE4t	Keratan Sulfate Ii (Core4) Transport, Golgi to Extracellular	ksii_core4[g] -> ksii_core4[e]		0	1000	0	Transport, extracellular		6.2.1.4
KSII_CORE4tly	Keratan Sulfate Ii (Core 4) Transport, Extracellular to Lysosome	ksii_core4[e] -> ksii_core4[l]		0	1000	0	Transport, lysosomal		6.2.1.5
KSItly	Keratan Sulfate I Transport, Extracellular to Lysosome	ksi[e] -> ksi[l]		0	1000	0	Transport, lysosomal	NCD
Kt3g	Potassium Transport via Proton Antiport	h[g] + k[c] <=> h[c] + k[g]	84679.1 or 23315.1	-1000	1000	0	Transport, golgi apparatus		2.3.1.85	PMID:11279194,PMID:15522866
KYN	Kynureninase	h2o[c] + Lkynr[c] -> h[c] + ala_L[c] + anth[c]	8942.1	0	1000	0	Tryptophan metabolism	NCD	3.7.1.3	PMID:9180257
KYNAKGAT	L-Kynurenine:2-Oxoglutarate Aminotransferase	akg[c] + Lkynr[c] -> glu_L[c] + 4aphdob[c]	51166.1 or 883.1 or 51166.2	0	1000	0	Tryptophan metabolism	SAB	2.6.1.7	PMID:15016471
KYNATESYN	4- (2-Aminophenyl)-2, 4-Dioxobutanoate Dehydratase	4aphdob[c] -> h2o[c] + kynate[c]		0	1000	0	Tryptophan metabolism	SAB name is a guess	2.6.1.64	PMID:15016471,PMID:16008534
LACZe	B-Galactosidase, Extracellular	h2o[e] + lcts[e] -> glc_D[e] + gal[e]	3938.1 or 2720.1	0	1000	0	Galactose metabolism	Some enzymes in this group hydrolyse a-L-arabinosides; some animal enzymes also hydrolyse b-D-fucosides and b-D-glucosides; cf. EC 3.2.1.108 lactase	3.2.1.23	PMID:5774109
LALDO	D-Lactaldehyde:NAD+ Oxidoreductase (Glutathione-Formylating)	nad[c] + lald_D[c] + gthrd[c] <=> h[c] + nadh[c] + lgt_S[c]	128.1	-1000	1000	0	Pyruvate metabolism	EC 1.2.1.1 NCD	1.1.1.1
LAPCOAl	Lysosomal Acid Phosphorylase (CoA)	h2o[l] + coa[l] -> pi[l] + dpcoa[l]	53.1 or 55.1 or 51205.1 or 54.1	0	1000	0	CoA catabolism	IT. human enzymes overexpressed on E.coli, Pig Liver	3.1.3.2	PMID:11923312,PMID:11994049
LCADi_D	Lactaldehyde Dehydrogenase	h2o[c] + nad[c] + lald_D[c] -> 2 h[c] + nadh[c] + lac_D[c]	218.1 or 223.1 or 8854.2 or 224.1 or 222.1 or 8854.1 or 221.1 or 216.1 or 8854.3 or 501.1 or 220.1	0	1000	0	Pyruvate metabolism	JLR- added irreversible form of LCAD	1.2.1.21	PMID:15987839,PMID:2296157,PMID:6487654
LCADim	Lactaldehyde Dehydrogenase, Mitochondrial	h2o[m] + nad[m] + lald_L[m] -> 2 h[m] + nadh[m] + lac_L[m]	4329.1 or 7915.1 or 8659.1 or 5832.1 or 217.1 or 7915.2 or 219.1 or 8659.2	0	1000	0	Pyruvate metabolism	NCD	1.2.1.3	PMID:15987839,PMID:2296157,PMID:6487654
LCYSTAT	L-Cysteate:2-Oxoglutarate Aminotransferase	Lcyst[c] + akg[c] <=> glu_L[c] + 3spyr[c]	2805.1	-1000	1000	0	Methionine and cysteine metabolism	described in PMID: 3346220 and KEGG MM	2.6.1.1	PMID:3346220
LCYSTCBOXL	3-Sulfoalanine Carboxy-Lyase	h[c] + Lcyst[c] -> co2[c] + taur[c]	51380.1 or 2571.1 or 2572.1 or 2571.2	0	1000	0	Taurine and hypotaurine metabolism	SAB	4.1.1.15
LDH_Lm	L-Lactate Dehydrogenase	nad[m] + lac_L[m] <=> h[m] + nadh[m] + pyr[m]	3939.1 or 3945.1 or 197257.1	-1000	1000	0	Pyruvate metabolism	This follows the convention of L-LACtm Also see LDL_D.	1.1.1.27	PMID:15987839,PMID:9927705
LEUKTRA4t	Transport of Leukotriene A4	leuktrA4[e] <=> leuktrA4[c]	387775.1	-1000	1000	0	Transport, extracellular		1.1.1.27	PMID:15987839,PMID:9927705
LEUKTRA4tr	Transport of Leukotriene Intracellular	leuktrA4[c] <=> leuktrA4[r]		-1000	1000	0	Transport, endoplasmic reticular	unknown mechanism, presumed diffusion NJ	1.2.1.21
LEUKTRB4t	Transport of Leukotriene B4	leuktrB4[e] <=> leuktrB4[c]	387775.1	-1000	1000	0	Transport, extracellular		1.2.1.3
LEUKTRB4tr	Transport of Leukotriene B4, Endoplasmatic Reticulum	leuktrB4[c] <=> leuktrB4[r]		-1000	1000	0	Transport, endoplasmic reticular	unknown mechanism, presumed diffusion NJ	1.2.1.3
LEUKTRD4t	Transport of Leukotriene D4	leuktrD4[e] <=> leuktrD4[c]		-1000	1000	0	Transport, extracellular			PMID:10358072,PMID:12507753,PMID:9334206
LEUKTRD4tr	Transport of Leukotriene D4, Endoplasmatic Reticulum	leuktrD4[c] <=> leuktrD4[r]		-1000	1000	0	Transport, endoplasmic reticular	unknown mechanism, presumed diffusion NJ
LEUKTRE4t	Transport of Leukotriene E4	leuktrE4[e] <=> leuktrE4[c]	387775.1	-1000	1000	0	Transport, extracellular		2.6.1.1
LEUKTRF4t	Transport of Leukotriene F4	leuktrF4[e] <=> leuktrF4[c]	387775.1	-1000	1000	0	Transport, extracellular		2.6.1.1
LEUt4	Transport of L-Leucine via Sodium Symport	na1[e] + leu_L[e] -> na1[c] + leu_L[c]	81539.1 or 84889.1 or 6520.1 or 6542.1 or 6541.1 or 11254.1 or 55089.1 or (340024.1 and 57393.1) or (340024.1 and 59272.1)	0	1000	0	Transport, extracellular	SAB	4.1.1.15	PMID:10391915,PMID:10891391,PMID:11325958,PMID:11342143,PMID:11414754,PMID:11591158,PMID:11891586,PMID:12049641,PMID:1348489,PMID:1376926,PMID:14770310,PMID:7534987,PMID:8954799
LEUt5m	Transport of L-Leucine, Mitochondrial	leu_L[c] <=> leu_L[m]		-1000	1000	0	Transport, mitochondrial	MM	1.1.1.28	PMID:11004451
LEUTAm	Leucine Transaminase, Mitochondrial	akg[m] + leu_L[m] <=> glu_L[m] + 4mop[m]	587.1	-1000	1000	0	Valine, leucine, and isoleucine metabolism	NCD	2.6.1.6	PMID:6933702,PMID:9165094
LEUtec	Transport of L-Leucine via Diffusion	leu_L[e] <=> leu_L[c]	8501.1 or 124935.1	-1000	1000	0	Transport, extracellular	SAB	1.1.1.27	PMID:12930836,PMID:14624363,PMID:15659399
LFORKYNHYD	L-Formylkynurenine Hydrolase	h2o[c] + Lfmkynr[c] -> h[c] + ala_L[c] + nformanth[c]	8942.1	0	1000	0	Tryptophan metabolism	SAB changed to L form	3.7.1.3
LGNCCOAtx	Fatty Acid Intracellular Transport	ttccoa[c] <=> ttccoa[x]		-1000	1000	0	Transport, peroxisomal	interaction between peroxisomes and ER (some enzymes on the outer membrane) NJ
LGNCt	Fatty Acid Transport via Diffusion	lgnc[e] <=> lgnc[c]	11001.1	-1000	1000	0	Transport, extracellular	NJ		PMID:11788354,PMID:12864740
LIMNENte	Transport of Xenobiotic	limnen[e] <=> limnen[c]		-1000	1000	0	Transport, extracellular	unknown mechanism, xenobiotic transport (original and metabolized) NJ
LINKDEG1ly	Degradation of Proteoglycan Linkage Region, Lysosomal	3 h2o[l] + hs_deg25[l] -> 2 gal[l] + glcur[l] + xyl_D[l]		0	1000	0	Heparan sulfate degradation	NCD		PMID:8993162
LINKDEG2ly	Degradation of Proteoglycan Linkage Region, Lysosomal	4 h2o[l] + cs_a_deg5[l] -> h[l] + so4[l] + 2 gal[l] + glcur[l] + xyl_D[l]		0	1000	0	Chondroitin sulfate degradation	NCD		PMID:8993162
LINKDEG3ly	Degradation of Proteoglycan Linkage Region, Lysosomal	4 h2o[l] + cs_c_deg5[l] -> h[l] + so4[l] + 2 gal[l] + glcur[l] + xyl_D[l]		0	1000	0	Chondroitin sulfate degradation	NCD	2.6.1.6	PMID:8993162
LINKDEG4ly	Degradation of Proteoglycan Linkage Region, Lysosomal	5 h2o[l] + cs_e_deg7[l] -> 2 h[l] + 2 so4[l] + 2 gal[l] + glcur[l] + xyl_D[l]		0	1000	0	Chondroitin sulfate degradation	NCD	2.6.1.6	PMID:8993162
LIPOti	Transport of Lipoate via Sodium Symport	h2o[c] + atp[c] + na1[e] + lipoate[e] -> h[c] + adp[c] + pi[c] + na1[c] + lipoate[c]	8884.1	0	1000	0	Transport, extracellular	_01-25-05 based on Wang et al., JBC, 1999,1 274(21), 14875-14888. IT 03-07-05:replaced IT: now based on Balamurugan et al, 2005, Am J Physiol Renal Physiol, 288, F823-831,2005		PMID:10329687,PMID:10334869,PMID:12646417,PMID:15561972,PMID:9516450
L_LACDcm	L-Lactate Dehydrogenase, Cytosolic/Mitochondrial	2 ficytC[m] + lac_L[c] -> 2 h[c] + pyr[c] + 2 focytC[m]	124637.1	0	1000	0	Pyruvate metabolism	NCD/TDV. This reaction exists in yeast, but no evidence could be found this exists in humans. However, there may be intramitochondrial lactate dehydrogenase and lactate transport into mitochondria	3.7.1.3	PMID:18831974
L_LACtm	Transport of L-Lactate, Mitochondrial	h[c] + lac_L[c] -> h[m] + lac_L[m]	6566.1	0	1000	0	Transport, mitochondrial	NCD
LNELDCCPT1	Carnitine O-Palmitoyltransferase	crn[c] + lneldccoa[c] <=> coa[c] + lneldccrn[c]	1375.1 or 1375.3 or 1375.4 or 126129.1 or 1374.1 or 1375.2	-1000	1000	0	Fatty acid oxidation	NJ	2.3.1.21
LNELDCCPT2	Carnitine Transferase	coa[m] + lneldccrn[m] <=> crn[m] + lneldccoa[m]	1376.1	-1000	1000	0	Fatty acid oxidation	NJ
LNELDCCRNt	Transport into the Mitochondria (Carnitine)	lneldccrn[c] <=> lneldccrn[m]	788.1	-1000	1000	0	Fatty acid oxidation	NJ	4.4.1.5
LNELDCt	Fatty Acid Transport via Diffusion	lneldc[e] <=> lneldc[c]		-1000	1000	0	Transport, extracellular	NJ		PMID:11788354,PMID:12864740
LNLCCPT1	Carnitine O-Palmitoyltransferase	crn[c] + lnlccoa[c] <=> coa[c] + lnlccrn[c]	1375.1 or 1375.3 or 1375.4 or 126129.1 or 1374.1 or 1375.2	-1000	1000	0	Fatty acid oxidation	NJ	2.3.1.21
LNLCCPT2	Carnitine Transferase	coa[m] + lnlccrn[m] <=> crn[m] + lnlccoa[m]	1376.1	-1000	1000	0	Fatty acid oxidation	NJ
LNLCCRNt	Transport into the Mitochondria (Carnitine)	lnlccrn[c] <=> lnlccrn[m]	788.1	-1000	1000	0	Fatty acid oxidation	NJ
LNLNCACPT1	Carnitine O-Palmitoyltransferase	crn[c] + lnlncacoa[c] <=> coa[c] + lnlncacrn[c]	1375.1 or 1375.3 or 1375.4 or 126129.1 or 1374.1 or 1375.2	-1000	1000	0	Fatty acid oxidation	NJ	2.3.1.21
LNLNCACPT2	Carnitine Transferase	coa[m] + lnlncacrn[m] <=> crn[m] + lnlncacoa[m]	1376.1	-1000	1000	0	Fatty acid oxidation	NJ
LNLNCACRNt	Transport into the Mitochondria (Carnitine)	lnlncacrn[c] <=> lnlncacrn[m]	788.1	-1000	1000	0	Fatty acid oxidation	NJ
LNLNCGCPT1	Carnitine O-Palmitoyltransferase	crn[c] + lnlncgcoa[c] <=> coa[c] + lnlncgcrn[c]	1375.1 or 1375.3 or 1375.4 or 126129.1 or 1374.1 or 1375.2	-1000	1000	0	Fatty acid oxidation	NJ	2.3.1.21
LNLNCGCPT2	Carnitine Transferase	coa[m] + lnlncgcrn[m] <=> crn[m] + lnlncgcoa[m]	1376.1	-1000	1000	0	Fatty acid oxidation	NJ	2.3.1.21
LNLNCGCRNt	Transport into the Mitochondria (Carnitine)	lnlncgcrn[c] <=> lnlncgcrn[m]	788.1	-1000	1000	0	Fatty acid oxidation	NJ
LNSTLSr	Lanosterol Synthase	Ssq23epx[r] -> lanost[r]	4047.1	0	1000	0	Cholesterol metabolism	NCD ER version - NJ	5.4.99.7	PMID:17925399,PMID:17925400,PMID:18830876,PMID:18830877
LPASE	Lysophospholipase	h2o[c] + lpchol_hs[c] -> h[c] + Rtotal[c] + g3pc[c]	5321.1 or 1178.1 or 29124.1	0	1000	0	Glycerophospholipid metabolism	phosphatidyl choline degradation NJ		PMID:9430701
LPCHOLt	Lysophosphatidylcholine Transport	lpchol_hs[e] <=> lpchol_hs[c]		-1000	1000	0	Transport, extracellular			PMID:9430701
LPCOXp	L-Pipecolate Oxidase, Peroxisomal	Lpipecol[x] + o2[x] -> h[x] + h2o2[x] + thp2c[x]	51268.1	0	1000	0	Lysine metabolism		1.5.3.7	PMID:10772957
LPS	Lipase	h2o[c] + tag_hs[c] -> h[c] + Rtotal3[c] + dag_hs[c]	4023.1 or 3990.1 or 1056.1 or 80339.1	0	1000	0	Triacylglycerol synthesis	carbonyl and extra H accounted for in R group NJ	3.1.1.3	PMID:1969408
LPS2e	Lipase, Extracellular	h2o[e] + dag_hs[e] -> h[e] + mag_hs[e] + Rtotal[e]	3990.1	0	1000	0	Fatty acid oxidation	carbonyl and extra H accounted for in R group NJ	3.1.1.3	PMID:14630921
LPS3	Lipase	h2o[c] + mag_hs[c] -> h[c] + Rtotal2[c] + glyc[c]	11343.1 or 11343.2	0	1000	0	Triacylglycerol synthesis	NJ	3.1.1.23	PMID:9495531
LPS3e	Lipase, Extracellular	h2o[e] + mag_hs[e] -> h[e] + Rtotal2[e] + glyc[e]	3990.1	0	1000	0	Fatty acid oxidation	NJ	3.1.1.23	PMID:14630921
LPS4e	Phospholipase	h2o[e] + pglyc_hs[e] -> h[e] + 1glyc_hs[e] + Rtotal2[e]	50487.1	0	1000	0	Triacylglycerol synthesis	FULLR corresponds to acyl/R groups in texts. NJ	2.3.1.21	PMID:10713052
LRAT	Lecithin Retinol Acyltransferase	pchol_hs[c] + retinol[c] -> lpchol_hs[c] + retfa[c]	9227.1	0	1000	0	Vitamin A metabolism	IT		PMID:14596594,PMID:1503811,PMID:15474300
LRAT1	Lecithin Retinol Acyltransferase (11-Cis)	pchol_hs[c] + retinol_cis_11[c] -> lpchol_hs[c] + 11_cis_retfa[c]		0	1000	0	Vitamin A metabolism	IT	1.14.14.1	PMID:1503811
LRAT2	Lecithin Retinol Acyltransferase (9-Cis)	pchol_hs[c] + retinol_9_cis[c] -> lpchol_hs[c] + 9_cis_retfa[c]		0	1000	0	Vitamin A metabolism	IT	5.4.99.7	PMID:1503811
LSTO1r	Lathosterol Oxidase	o2[r] + h[r] + nadph[r] + chlstol[r] -> 2 h2o[r] + nadp[r] + ddsmsterol[r]	6309.1	0	1000	0	Cholesterol metabolism	lanosterol -> cholesterol pathway NJ	1.3.3.2	PMID:10344195
LSTO2r	Lathosterol Oxidase	o2[r] + h[r] + nadph[r] + lthstrl[r] -> 7dhchsterol[r] + 2 h2o[r] + nadp[r]	6309.1 or 1581.1	0	1000	0	Cholesterol metabolism	lanosterol -> cholesterol pathway NJ	1.3.3.2	PMID:10344195
LTA4H	Leukotriene A-4 Hydrolase	h2o[c] + leuktrA4[c] -> leuktrB4[c]	4048.1	0	1000	0	Eicosanoid metabolism	NJ	3.3.2.6	PMID:7918238
LTC4CP	Leukotriene C4 Carboxypeptidase	h2o[c] + leuktrC4[c] <=> gly[c] + leuktrF4[c]		-1000	1000	0	Eicosanoid metabolism	Converts leukotriene C4 (LTC4) to leukotriene F4 (LTF4). NJ	2.3.2.2	PMID:12729612
LTC4Sr	Leukotriene C4 Synthase	gthrd[r] + leuktrA4[r] -> leuktrC4[r]	4056.1 or 4259.1 or 4056.2 or 4258.1	0	1000	0	Eicosanoid metabolism	previous EC 2.5.1.37 EC: 4.4.1.20 NJ	4.4.1.20	PMID:11160764
LTD4DP	Leukotriene D4 Dipeptidase	h2o[c] + leuktrD4[c] <=> gly[c] + leuktrE4[c]		-1000	1000	0	Eicosanoid metabolism	Converts leukotriene D4 (LTD4) to leukotriene E4 (LTE4). unknown compartmentalization, cytosolic by default NJ	2.3.2.2	PMID:11160764,PMID:3001504
LTDCL	L-Tryptophan Decarboxy-Lyase	h[c] + trp_L[c] -> co2[c] + trypta[c]	1644.1	0	1000	0	Tryptophan metabolism	SAB	4.1.1.28	PMID:9924972
LYSOXp	Transport of L-Lysine Oxidase, Peroxisomal	o2[x] + h2o[x] + lys_L[x] -> h2o2[x] + nh4[x] + 6a2ohxnt[x]		0	1000	0	Lysine metabolism	MM	1.4.3.14	PMID:10485319,PMID:10772957,PMID:6811962
LYSt4	Transport of L-Lysine via Sodium Symport	na1[e] + lys_L[e] -> na1[c] + lys_L[c]	11254.1 or 6584.1	0	1000	0	Transport, extracellular	SAB		PMID:11133652,PMID:12719981
LYStiDF	Transport of L-Lysine via Diffusion	lys_L[e] -> lys_L[c]	6541.1 or 6542.1 or 55089.1 or 84889.1	0	1000	0	Transport, extracellular	SAB		PMID:11342143,PMID:11414754,PMID:11591158,PMID:11891586,PMID:12049641,PMID:1348489,PMID:14770310,PMID:7534987,PMID:8954799
LYStip	Transport of L-Lysine, Peroxisomal (Irreversible)	lys_L[c] -> lys_L[x]		0	1000	0	Transport, peroxisomal	MM	1.3.3.2	PMID:6811962
LYStm	Transport of Lysine via Ornithine Carrier, Mitochondrial	h[m] + lys_L[c] <=> h[c] + lys_L[m]	83884.1 or 10166.1	-1000	1000	0	Transport, mitochondrial	TDV	1.3.3.2	PMID:14598172
LYStn	Transport of L-Lysine, Nuclear	lys_L[c] <=> lys_L[n]		-1000	1000	0	Transport, nuclear	IT	3.3.2.6
M4BTAer	M4B Transamidase, Endoplasmic Reticulum	mem2emgacpail_hs[r] + pre_prot[r] -> gpi_sig[r] + mem2emgacpail_prot_hs[r]	10026.1 and 128869.1 and 8733.1 and 94005.1 and 51604.1	0	1000	0	Phosphatidylinositol phosphate metabolism	EC 2.6.-.- NCD		PMID:10727241,PMID:11483512,PMID:12802054,PMID:15208306,PMID:9356492,PMID:9468317
M4CET3er	M4C Phosphoethanolaminyl Transferase, Endoplasmic Reticulum	pe_hs[r] + m3emgacpail_hs[r] -> dag_hs[r] + mem2emgacpail_hs[r]	(84720.2 and 5281.2) or (5281.1 and 84720.1) or (84720.1 and 5281.2) or (84720.2 and 5281.1)	0	1000	0	Phosphatidylinositol phosphate metabolism	NCD		PMID:15208306,PMID:15632136
MACACI	Maleylacetoacetate Isomerase	4mlacac[c] -> 4fumacac[c]	2954.1 or 2954.3 or 2954.2	0	1000	0	Tyrosine metabolism	NCD	5.2.1.2	PMID:10373324
MACOXO	3-Methylimidazole Acetaldehyde:NAD+ Oxidoreductase	h2o[c] + nad[c] + 3mldz[c] -> 2 h[c] + nadh[c] + 3mlda[c]	218.1 or 221.1 or 4129.1 or 222.1 or 220.1	0	1000	0	Histidine metabolism	SAB added 2 h to balance--not certain	1.2.1.5	PMID:10344773
MAGt	Monoacylglycerol 2 Transport	mag_hs[e] <=> mag_hs[c]		-1000	1000	0	Transport, extracellular		1.2.1.5	PMID:10344773
MALSO3tm	Malate:Sulfite Antiport, Mitochondrial	so3[m] + mal_L[c] <=> so3[c] + mal_L[m]	1468.1	-1000	1000	0	Transport, mitochondrial	MM	2.4.1.155	PMID:14598172,PMID:4441366
MALSO4tm	Malate:Sulfate Antiport, Mitochondrial	mal_L[c] + so4[m] <=> mal_L[m] + so4[c]	1468.1	-1000	1000	0	Transport, mitochondrial	MM	2.4.1.143	PMID:14598172,PMID:4441366
MALTe	Alpha-Glucosidase, Extracellular	h2o[e] + malt[e] -> 2 glc_D[e]	8972.1	0	1000	0	Starch and sucrose metabolism	IF	3.2.1.20	PMID:3143729
MALTly	Alpha-Glucosidase, Lysosomal	h2o[l] + malt[l] -> 2 glc_D[l]	2548.1	0	1000	0	Starch and sucrose metabolism	IF	3.2.1.20	PMID:3049072
MALtm	Malate Transport, Mitochondrial	pi[m] + mal_L[c] <=> pi[c] + mal_L[m]	1468.1	-1000	1000	0	Transport, mitochondrial	IF		PMID:14598172
MALTSULtm	Malate:Thiosulfate Antiport, Mitochondrial	mal_L[c] + tsul[m] <=> mal_L[m] + tsul[c]	1468.1	-1000	1000	0	Transport, mitochondrial	MM		PMID:14598172,PMID:4441366
MALTt1r	Maltose Transport (Uniport)	malt[e] <=> malt[c]	6515.1	-1000	1000	0	Transport, extracellular	NCD		PMID:10421229,PMID:12750891,PMID:3170580,PMID:8504756,PMID:9230074
MANt1r	Mannose Transport (Uniport)	man[e] <=> man[c]	6513.1 or 6515.1 or 6514.1	-1000	1000	0	Transport, extracellular	NCD		PMID:11882499,PMID:12135767,PMID:12750891,PMID:1701966,PMID:2182619,PMID:3103217,PMID:3399500,PMID:3839598,PMID:7926364,PMID:9770484
MANtly	Mannose Efflux from Lysosome	man[l] -> man[c]		0	1000	0	Transport, lysosomal	NCD	3.2.1.20	PMID:1751541,PMID:8993166
MAOLNOR	Monoamine Oxidase (L-Normetanephrine)	h2o[c] + o2[c] + normete_L[c] -> h2o2[c] + nh4[c] + 3m4hpga[c]	4128.1 or 4129.1	0	1000	0	Tyrosine metabolism		1.4.3.4	PMID:15035803,PMID:8920635,PMID:9653080
MAOX	Methylamine Oxidase	h2o[c] + o2[c] + mma[c] -> h2o2[c] + nh4[c] + fald[c]	8639.1 or 26.1 or 314.2 or 314.1	0	1000	0	Tyrosine metabolism	SAB	1.4.3.6	PMID:11136547,PMID:14715500,PMID:9131641
MCCCrm	Methylcrotonoyl Coenzyme A Carboxylase, Mitochondrial	atp[m] + hco3[m] + 3mb2coa[m] -> h[m] + adp[m] + pi[m] + 3mgcoa[m]	56922.1 and 64087.1	0	1000	0	Valine, leucine, and isoleucine metabolism	MM	6.4.1.4	PMID:11181649,PMID:11406611
MCD	Malonyl Coenzyme A Decarboxylase Cytoplasmic	h[c] + malcoa[c] -> co2[c] + accoa[c]	23417.1	0	1000	0	Fatty acid oxidation
MCDm	Malonyl Coenzyme A Decarboxylase, Mitochondrial	h[m] + malcoa[m] -> co2[m] + accoa[m]	23417.1	0	1000	0	Fatty acid oxidation	TDV (9/14/2004) added "m" to denote compartmentalization - NCD	4.1.1.9	PMID:12123667,PMID:12955715
MCDp	Malonyl Coenzyme A Decarboxylase Peroxisomal	h[x] + malcoa[x] -> accoa[x] + co2[x]	23417.1	0	1000	0	Fatty acid oxidation	TDV (9/14/2004) NJ added peroxismal and cytoplasmic reactions	4.1.1.9	PMID:12123667,PMID:12955715
MCITS	2-Methylcitrate Synthase	h2o[c] + oaa[c] + ppcoa[c] -> h[c] + 2mcit[c] + coa[c]		0	1000	0	Propanoate metabolism	NCD new EC is 2.3.3.5 - NCD	2.3.3.5	PMID:426765,PMID:4507604
MCLACCYSR	3-Mercaptolactate:Cysteine Reductase	nad[c] + cys_L[c] + mercplac[c] -> h[c] + nadh[c] + mercplaccys[c]		0	1000	0	Methionine and cysteine metabolism	MM		PMID:6945862
MCLOR	3-Mercaptolactate:NAD+ Oxidoreductase	nad[c] + mercplac[c] <=> h[c] + nadh[c] + mercppyr[c]	92483.1 or (3945.1 and 3939.1) or 55293.1 or 3948.2 or 3948.1 or 3945.1 or 160287.1 or 3939.1	-1000	1000	0	Methionine and cysteine metabolism		1.1.1.27	PMID:7054184
MCPST	3-Mercaptopyruvate Sulfurtransferase	cyan[c] + mercppyr[c] -> h[c] + pyr[c] + tcynt[c]	4357.1	0	1000	0	Methionine and cysteine metabolism	MM AMF. assay developed to find activity in red and white blood cells	2.8.1.2	PMID:4828222
MDHm	Malate Dehydrogenase, Mitochondrial	nad[m] + mal_L[m] <=> h[m] + nadh[m] + oaa[m]	4191.1 or 4190.1	-1000	1000	0	Citric acid cycle	IF. Biochemical	1.1.1.37	PMID:15565635,PMID:9933076
MDRPD	5-Methylthio-5-Deoxy-D-Ribulose 1-Phosphate Dehydratase	5mdru1p[c] -> h2o[c] + dkmpp[c]		0	1000	0	Arginine and proline metabolism	JLR- Based on reaction given for B. subtilis (Sekowska A and A. Danchin paper(2002) )	1.4.3.6	PMID:2543672
ME1m	Malic Enzyme (NAD), Mitochondrial	nad[m] + mal_L[m] -> nadh[m] + co2[m] + pyr[m]	4200.1	0	1000	0	Pyruvate metabolism	NCD	1.1.1.40
ME2	Malic Enzyme (NADP)	nadp[c] + mal_L[c] -> pyr[c] + nadph[c] + co2[c]	4199.1	0	1000	0	Pyruvate metabolism		1.1.1.40	PMID:1993674
ME2m	Malic Enzyme (NADP), Mitochondrial	nadp[m] + mal_L[m] -> nadph[m] + co2[m] + pyr[m]	4200.1 or 10873.1	0	1000	0	Pyruvate metabolism	IF	1.1.1.40	PMID:1993674
MECOALm	Mesaconate- Coenzyme A Ligase (ADP-Forming), Mitochondrial	coa[m] + atp[m] + mescon[m] -> adp[m] + pi[m] + mescoa[m]	8802.1 and 8803.1	0	1000	0	C5-branched dibasic acid metabolism	NCD	6.2.1.5	PMID:13783048
MECOAS1m	Mesaconate- Coenzyme A Ligase (GDP-Forming)	coa[m] + gtp[m] + mescon[m] <=> pi[m] + gdp[m] + mescoa[m]	8802.1 and 8801.1	-1000	1000	0	C5-branched dibasic acid metabolism	IF	6.2.1.4	PMID:13783048
MELATNOX	Melatonin:NADP Oxidoreductase	o2[c] + h[c] + nadph[c] + melatn[c] -> h2o[c] + nadp[c] + 6hoxmelatn[c]	1557.1 or 1543.1 or 1545.1 or 1544.1	0	1000	0	Tryptophan metabolism	SAB made up name	1.14.14.1	PMID:15616152
MEOHt2	Methanol Diffusion	meoh[e] <=> meoh[c]		-1000	1000	0	Transport, extracellular		2.3.1.85
MEPIVESSte	Metanephrine Secretion via Secretory Vesicle (ATP Driven)	h2o[c] + atp[c] + mepi[c] -> h[c] + adp[c] + pi[c] + mepi[e]		0	1000	0	Transport, extracellular	metanephrine vesicular, ATP dependent transport - no strict evidence for this mode, added by analogy to adrnl vesicular transport reaction (both catechols that must be secreted out of the cell). NJ	1.1.1.37
MERCPLACCYSt	3-Mercaptolactate-Cysteine Disulfide Transport, Extracellular	mercplaccys[c] -> mercplaccys[e]		0	1000	0	Transport, extracellular	excretion of 3-mercaptolactate-cysteine disulfide (PMID: 6945862) MM	1.1.1.37
METAT	Methionine Adenosyltransferase	h2o[c] + atp[c] + met_L[c] -> pi[c] + amet[c] + ppi[c]	4143.1 or (27430.2 and 4144.1) or (27430.1 and 4144.1)	0	1000	0	Methionine and cysteine metabolism		1.1.1.40
METS	Methionine Synthase	5mthf[c] + hcys_L[c] -> h[c] + met_L[c] + thf[c]	4548.1	0	1000	0	Methionine and cysteine metabolism	Human Y/N: Y	2.1.1.13	PMID:8968736,PMID:9013615
METt4	L-Methionine Transport in via Sodium Symport	na1[e] + met_L[e] -> na1[c] + met_L[c]	81539.1 or 11254.1 or 54407.1 or 6584.1 or (340024.1 and 57393.1) or (340024.1 and 59272.1)	0	1000	0	Transport, extracellular	SAB	6.2.1.5	PMID:10747860,PMID:10891391,PMID:10930503,PMID:11325958
METtec	L-Methionine Transport via Diffusion (Extracellular to Cytosol)	met_L[e] <=> met_L[c]	8501.1 or 124935.1	-1000	1000	0	Transport, extracellular	SAB	6.2.1.4	PMID:12930836,PMID:14624363,PMID:15659399
MEVK1x	Mevalonate Kinase (ATP)	atp[x] + mev_R[x] -> h[x] + adp[x] + 5pmev[x]	4598.1	0	1000	0	Cholesterol metabolism	peroxisomal version NJ	2.7.1.36	PMID:11111079
MGCHrm	Methylglutaconyl Coenzyme A Hydratase (Reversible), Mitochondrial	h2o[m] + 3mgcoa[m] <=> hmgcoa[m]	549.1	-1000	1000	0	Valine, leucine, and isoleucine metabolism	MM	4.2.1.18	PMID:12434311,PMID:3082934
MGSA	Methylglyoxal Synthase	dhap[c] -> pi[c] + mthgxl[c]		0	1000	0	Pyruvate metabolism	Previously EC 4.2.99.11 this rxn represents the enzymatic conversion or non-enzymatic fragmentation of dhap to mthgxl - NCD	4.2.3.3	PMID:1537826,PMID:16037240,PMID:8853285
MGSA2	Methyglyoxylate Synthase 2 (from G3P)	g3p[c] -> pi[c] + mthgxl[c]		0	1000	0	Pyruvate metabolism	this rxn also represents the enzymatic conversion or non-enzymatic fragmentation of g3p to mthgxl - NCD	4.2.3.3	PMID:1537826,PMID:16037240,PMID:8853285
MHISOR	N-Methylhistamine:Oxygen Oxidoreductase (Deaminating)	h2o[c] + o2[c] + mhista[c] -> h2o2[c] + nh4[c] + 3mldz[c]	314.2 or 314.2 or 8639.1 or 314.2	0	1000	0	Histidine metabolism		1.4.3.4	PMID:12072962,PMID:15035803,PMID:8920635,PMID:9653080
MI1345PP	Inositol-1, 3, 4, 5-Trisphosphate 5-Phosphatase	h2o[c] + mi1345p[c] -> pi[c] + mi134p[c]	3635.1 or 8867.2 or 3636.1 or 27124.2 or 8867.1 or 27124.1 or 3633.1 or 56623.1 or 3632.1	0	1000	0	Inositol phosphate metabolism	NCD	3.1.3.56	PMID:10593988,PMID:10764818,PMID:15261714,PMID:2906139,PMID:7721860,PMID:8006039,PMID:8013665,PMID:8530088,PMID:8769125,PMID:9428629,PMID:9824312
MI134P4P	Inositol-1, 3, 4-Trisphosphate 4-Phosphatase	h2o[c] + mi134p[c] -> pi[c] + mi13p[c]		0	1000	0	Inositol phosphate metabolism	NCD		PMID:2906139
MI134PP	Inositol-1, 3, 4-Trisphosphate 1-Phosphatase	h2o[c] + mi134p[c] -> pi[c] + mi34p[c]	3628.1	0	1000	0	Inositol phosphate metabolism	NCD	3.1.3.61	PMID:2906139,PMID:8390685
MI13PP	Inositol-1, 3-Bisphosphate 3-Phosphatase	h2o[c] + mi13p[c] -> pi[c] + mi1p_D[c]		0	1000	0	Inositol phosphate metabolism	NCD	3.1.3.64	PMID:2906139
MI145PK	Inositol-1, 4, 5-Trisphosphate 3-Kinase	atp[c] + mi145p[c] -> h[c] + adp[c] + mi1345p[c]	3706.1 or 80271.1 or 3707.1	0	1000	0	Inositol phosphate metabolism	NCD	2.7.1.127	PMID:11085927,PMID:1654894,PMID:2906139
MI145PP	Inositol-1, 4, 5-Trisphosphate 5-Phosphatase	h2o[c] + mi145p[c] -> pi[c] + mi14p[c]	3635.1 or 8867.2 or 3636.1 or 27124.2 or 8867.1 or 27124.1 or 3633.1 or 56623.1 or 3632.1	0	1000	0	Inositol phosphate metabolism	NCD	3.1.3.56	PMID:10593988,PMID:10764818,PMID:15261714,PMID:2906139,PMID:7721860,PMID:8006039,PMID:8013665,PMID:8530088,PMID:8769125,PMID:9428629,PMID:9824312
MI14P4P	Inositol-1, 4-Bisphosphate 4-Phosphatase	h2o[c] + mi14p[c] -> pi[c] + mi1p_D[c]		0	1000	0	Inositol phosphate metabolism	NCD		PMID:2906139
MI14PP	Inositol-1, 4-Bisphosphate 1-Phosphatase	h2o[c] + mi14p[c] -> pi[c] + mi4p_D[c]	3628.1	0	1000	0	Inositol phosphate metabolism	NCD	3.1.3.61	PMID:2906139,PMID:8390685
MI1PS	Myo-Inositol-1-Phosphate Synthase	g6p[c] -> mi1p_D[c]	51477.1	0	1000	0	Inositol phosphate metabolism	NCD	5.5.1.4	PMID:12941308
MI34PP	Inositol-3, 4-Bisphosphate 4-Phosphatase	h2o[c] + mi34p[c] -> pi[c] + mi3p_D[c]	3631.2 or 3631.1 or 8821.1	0	1000	0	Inositol phosphate metabolism	NCD	3.1.3.66	PMID:2906139,PMID:7608176,PMID:9295334
MINOHPtn	Inositol Hexakisphosphate Nuclear Transport (Diffusion)	minohp[c] <=> minohp[n]		-1000	1000	0	Transport, nuclear	NCD	2.7.1.127
MLTG1	Maltodextrin Glucosidase (Maltotriose)	h2o[c] + malttr[c] -> glc_D[c] + malt[c]	2595.1	0	1000	0	Starch and sucrose metabolism	JLR	3.2.1.20	PMID:12370436
MLTG1e	Maltodextrin Glucosidase (Maltotriose), Extracellular	h2o[e] + malttr[e] -> glc_D[e] + malt[e]	8972.1	0	1000	0	Starch and sucrose metabolism	JLR		PMID:3143729
MLTG1ly	Maltodextrin Glucosidase (Maltotriose), Lysosomal	h2o[l] + malttr[l] -> glc_D[l] + malt[l]	2548.1	0	1000	0	Starch and sucrose metabolism	JLR	3.2.1.20	PMID:3049072
MMCDm	Methylmalonyl Coenzyme A Decarboxylase, Mitochondrial	h[m] + mmcoa_S[m] -> co2[m] + ppcoa[m]	23417.1	0	1000	0	Valine, leucine, and isoleucine metabolism	JLR mitochondrial isoform - NCD	4.1.1.9	PMID:12123667,PMID:12955715
MMEm	Methylmalonyl Coenzyme A Epimerase/Racemase	mmcoa_R[m] <=> mmcoa_S[m]	84693.1	-1000	1000	0	Valine, leucine, and isoleucine metabolism	TDV	5.1.99.1	PMID:11481338
MMMm	Methylmalonyl Coenzyme A Mutase	mmcoa_R[m] <=> succoa[m]	4594.1	-1000	1000	0	Valine, leucine, and isoleucine metabolism	TDV	5.4.99.2	PMID:8990001
MMSAD1m	Methylmalonate-Semialdehyde Dehydrogenase	nad[m] + coa[m] + 2mop[m] -> nadh[m] + co2[m] + ppcoa[m]	4329.1	0	1000	0	Valine, leucine, and isoleucine metabolism	TV Also converts propanal to propanoyl-CoA	1.2.1.27	PMID:10947204,PMID:1527093
MMSAD3m	Methylmalonate-Semialdehyde Dehydrogenase (Malonic Semialdehyde), Mitochondrial	nad[m] + coa[m] + msa[m] -> nadh[m] + co2[m] + accoa[m]	4329.1	0	1000	0	Propanoate metabolism	also EC 1.2.1.18 - NCD	1.2.1.27	PMID:10947204,PMID:1527093,PMID:6418146
MMTSADm	Malonate-Semialdehyde Dehydrogenase (Acetylating), Mitochondrial	nad[m] + coa[m] + 2mop[m] -> h[m] + nadh[m] + mmcoa_R[m]		0	1000	0	Valine, leucine, and isoleucine metabolism	MM. biochemical activity measured in rat, sequence similarity found in human	3.2.1.113	PMID:1527093
MOGAT	Monoacylglycerol Acyltransferase	Rtotalcoa[c] + mag_hs[c] -> coa[c] + dag_hs[c]	116255.1 or 80168.1	0	1000	0	Triacylglycerol synthesis	FULLR corresponds to acyl/R groups in texts. NJ	3.2.1.113
MTAP	5'-Methylthioadenosine Phosphorylase	pi[c] + 5mta[c] -> ade[c] + 5mdr1p[c]	4507.1	0	1000	0	Arginine and proline metabolism		2.4.2.28	PMID:16000004,PMID:2543672,PMID:3091600
MTHFCm	Methenyltetrahydrifikate Cyclohydrolase, Mitochondrial	h2o[m] + methf[m] <=> 10fthf[m] + h[m]	25902.1 or 10797.1	-1000	1000	0	Folate metabolism	NCD	3.5.4.9	PMID:12937168
MTHFD2m	Methylenetetrahydrofolate Dehydrogenase (NAD), Mitochondrial	nad[m] + mlthf[m] <=> nadh[m] + methf[m]	10797.1	-1000	1000	0	Folate metabolism	NCD	1.5.1.5	PMID:8218174
MTHFDm	Methylenetetrahydrofolate Dehydrogenase (NADP), Mitochondrial	nadp[m] + mlthf[m] <=> nadph[m] + methf[m]	25902.1 or 10797.1 or 4522.1	-1000	1000	0	Folate metabolism	NCD	1.5.1.5	PMID:12937168,PMID:8218174
N2M2NMASNtly	N2M2Nmasn Transport, Extracellular to Lysosome	n2m2nmasn[e] -> n2m2nmasn[l]		0	1000	0	Transport, lysosomal	NCD	1.2.1.27
N3Tg	N-Acetylgalactosamine 3-Beta-Galactosyltransferase, Golgi Apparatus	udpgal[g] + Tn_antigen[g] -> h[g] + udp[g] + T_antigen[g]	56913.1	0	1000	0	O-glycan metabolism	NCD	2.4.1.122	PMID:11677243
N4Tg	N-Acetylgalactosamine 4-Beta-Galactosyltransferase, Golgi Apparatus	udpgal[g] + core6[g] -> h[g] + udp[g] + f1a[g]		0	1000	0	O-glycan metabolism	EC 2.4.1.- NCD
NABTNO	N4-Acetylaminobutanal:NAD+ Oxidoreductase	h2o[c] + nad[c] + n4abutn[c] -> 2 h[c] + nadh[c] + 4aabutn[c]	8854.2 or 501.1 or 216.1 or 224.1 or 8854.3 or 223.1 or 8854.1	0	1000	0	Arginine and proline metabolism	NCD	1.2.1.36
NACASPAH	N-Acetyl-L-Aspartate Amidohydrolase	h2o[c] + Nacasp[c] -> asp_L[c] + ac[c]	443.1 or 91703.1	0	1000	0	Alanine and aspartate metabolism	SAB	3.5.1.15	PMID:8252036
NACASPtm	N-Acetyl-L-Aspartate Transport (Mitochondria to Cytosol)	Nacasp[m] -> Nacasp[c]		0	1000	0	Transport, mitochondrial	MM	1.5.1.5	PMID:11279290
NACHEX10ly	Beta-N-Acetylhexosaminidase, Lysosomal	2 h2o[l] + ksi_deg7[l] -> 2 acgam[l] + ksi_deg8[l]	3073.1 or 3074.1 or (3073.1 and 3074.1)	0	1000	0	Keratan sulfate degradation	NCD	3.2.1.52	PMID:10336991,PMID:11707436,PMID:12706724,PMID:8993162
NACHEX11ly	Beta-N-Acetylhexosaminidase, Lysosomal	h2o[l] + ksi_deg10[l] -> acgam[l] + ksi_deg11[l]	3073.1 or (3073.1 and 3074.1)	0	1000	0	Keratan sulfate degradation	NCD	3.2.1.52	PMID:10336991,PMID:11707436,PMID:12706724,PMID:8993162
NACHEX12ly	Beta-N-Acetylhexosaminidase, Lysosomal	h2o[l] + ksi_deg13[l] -> acgam[l] + ksi_deg14[l]	3073.1 or 3074.1 or (3073.1 and 3074.1)	0	1000	0	Keratan sulfate degradation	NCD	3.2.1.52	PMID:10336991,PMID:11707436,PMID:12706724,PMID:8993162
NACHEX13ly	Beta-N-Acetylhexosaminidase, Lysosomal	h2o[l] + ksi_deg16[l] -> acgam[l] + ksi_deg17[l]	3073.1 or 3074.1 or (3073.1 and 3074.1)	0	1000	0	Keratan sulfate degradation	NCD	3.2.1.52	PMID:10336991,PMID:11707436,PMID:12706724,PMID:8993162
NACHEX14ly	Beta-N-Acetylhexosaminidase, Lysosomal	h2o[l] + ksi_deg19[l] -> acgam[l] + ksi_deg20[l]	(3073.1 and 3074.1) or 3073.1 or 3074.1	0	1000	0	Keratan sulfate degradation	NCD	3.2.1.52	PMID:10336991,PMID:11707436,PMID:12706724,PMID:8993162
NACHEX15ly	Beta-N-Acetylhexosaminidase, Lysosomal	h2o[l] + ksi_deg22[l] -> acgam[l] + ksi_deg23[l]	(3073.1 and 3074.1) or 3073.1 or 3074.1	0	1000	0	Keratan sulfate degradation	NCD	3.2.1.52	PMID:10336991,PMID:11707436,PMID:12706724,PMID:8993162
NACHEX16ly	Beta-N-Acetylhexosaminidase, Lysosomal	h2o[l] + ksi_deg25[l] -> acgam[l] + ksi_deg26[l]	(3073.1 and 3074.1) or 3073.1 or 3074.1	0	1000	0	Keratan sulfate degradation	NCD	3.2.1.52	PMID:10336991,PMID:11707436,PMID:12706724,PMID:8993162
NACHEX17ly	Beta-N-Acetylhexosaminidase, Lysosomal	h2o[l] + ksi_deg28[l] -> acgam[l] + ksi_deg29[l]	3073.1 or 3074.1 or (3073.1 and 3074.1)	0	1000	0	Keratan sulfate degradation	NCD	3.2.1.52	PMID:10336991,PMID:11707436,PMID:12706724,PMID:8993162
NACHEX18ly	Beta-N-Acetylhexosaminidase, Lysosomal	h2o[l] + ksi_deg31[l] -> acgam[l] + ksi_deg32[l]	3073.1 or (3073.1 and 3074.1)	0	1000	0	Keratan sulfate degradation	NCD	3.2.1.52	PMID:10336991,PMID:11707436,PMID:12706724,PMID:8993162
NACHEX19ly	Beta-N-Acetylhexosaminidase, Lysosomal	h2o[l] + ksi_deg34[l] -> acgam[l] + ksi_deg35[l]	(3073.1 and 3074.1) or 3073.1 or 3074.1	0	1000	0	Keratan sulfate degradation	NCD	3.2.1.52	PMID:10336991,PMID:11707436,PMID:12706724,PMID:8993162
NACHEX1ly	Beta-N-Acetylhexosaminidase, Lysosomal	h2o[l] + cs_a_deg1[l] -> acgal[l] + cs_a_deg2[l]	(3073.1 and 3074.1) or 3073.1 or 3074.1	0	1000	0	Chondroitin sulfate degradation	NCD	3.2.1.52	PMID:10336991,PMID:11707436,PMID:12706724,PMID:8993162
NACHEX20ly	Beta-N-Acetylhexosaminidase, Lysosomal	h2o[l] + ksi_deg37[l] -> acgam[l] + ksi_deg38[l]	(3073.1 and 3074.1) or 3073.1 or 3074.1	0	1000	0	Keratan sulfate degradation	NCD	3.2.1.52	PMID:10336991,PMID:11707436,PMID:12706724,PMID:8993162
NACHEX21ly	Beta-N-Acetylhexosaminidase, Lysosomal	h2o[l] + ksi_deg39[l] -> acgam[l] + ksi_deg40[l]	3073.1 or 3074.1 or (3073.1 and 3074.1)	0	1000	0	Keratan sulfate degradation	NCD	3.2.1.52	PMID:10336991,PMID:11707436,PMID:12706724,PMID:8993162
NACHEX22ly	Beta-N-Acetylhexosaminidase, Lysosomal	h2o[l] + ksi_deg41[l] -> m2mn[l] + acgam[l]	(3073.1 and 3074.1) or 3073.1 or 3074.1	0	1000	0	Keratan sulfate degradation	NCD	3.2.1.52	PMID:10336991,PMID:11707436,PMID:12706724,PMID:8993162
NACHEX23ly	Beta-N-Acetylhexosaminidase, Lysosomal	h2o[l] + ksii_core2_deg4[l] -> acgam[l] + ksii_core2_deg5[l]	(3073.1 and 3074.1) or 3073.1 or 3074.1	0	1000	0	Keratan sulfate degradation	NCD	3.2.1.52	PMID:10336991,PMID:11707436,PMID:12706724,PMID:8993162
NACHEX24ly	Beta-N-Acetylhexosaminidase, Lysosomal	h2o[l] + ksii_core2_deg7[l] -> acgam[l] + ksii_core2_deg8[l]	3073.1 or 3074.1 or (3073.1 and 3074.1)	0	1000	0	Keratan sulfate degradation	NCD	3.2.1.52	PMID:10336991,PMID:11707436,PMID:12706724,PMID:8993162
NACHEX25ly	Beta-N-Acetylhexosaminidase, Lysosomal	h2o[l] + ksii_core2_deg9[l] -> acgam[l] + f1a[l]	(3073.1 and 3074.1) or 3073.1 or 3074.1	0	1000	0	Keratan sulfate degradation	NCD	3.2.1.52	PMID:10336991,PMID:11707436,PMID:12706724,PMID:8993162
NACHEX26ly	Beta-N-Acetylhexosaminidase, Lysosomal	2 h2o[l] + ksii_core4_deg4[l] -> 2 acgam[l] + ksii_core2_deg5[l]	(3073.1 and 3074.1) or 3073.1 or 3074.1	0	1000	0	Keratan sulfate degradation	NCD	3.2.1.52	PMID:10336991,PMID:11707436,PMID:12706724,PMID:8993162
NACHEX27ly	Beta-N-Acetylhexosaminidase, Lysosomal	h2o[l] + ha_deg1[l] -> acgam[l] + ha_pre1[l]	(3073.1 and 3074.1) or 3073.1 or 3074.1	0	1000	0	Hyaluronan metabolism	NCD	3.2.1.52	PMID:10336991,PMID:11707436,PMID:12562784
NACHEX2ly	Beta-N-Acetylhexosaminidase, Lysosomal	h2o[l] + cs_a_deg4[l] -> acgal[l] + cs_a_deg5[l]	(3073.1 and 3074.1) or 3073.1 or 3074.1	0	1000	0	Chondroitin sulfate degradation	NCD	3.2.1.52	PMID:10336991,PMID:11707436,PMID:12706724,PMID:8993162
NACHEX3ly	Beta-N-Acetylhexosaminidase, Lysosomal	h2o[l] + cs_b_deg1[l] -> acgal[l] + cs_b_deg2[l]	3073.1 or (3073.1 and 3074.1)	0	1000	0	Chondroitin sulfate degradation	NCD	3.2.1.52	PMID:10336991,PMID:11707436,PMID:12706724,PMID:8993162
NACHEX4ly	Beta-N-Acetylhexosaminidase, Lysosomal	h2o[l] + cs_c_deg1[l] -> acgal[l] + cs_c_deg2[l]	3073.1 or (3073.1 and 3074.1)	0	1000	0	Chondroitin sulfate degradation	NCD	3.2.1.52	PMID:10336991,PMID:11707436,PMID:12706724,PMID:8993162
NACHEX5ly	Beta-N-Acetylhexosaminidase, Lysosomal	h2o[l] + cs_c_deg4[l] -> acgal[l] + cs_c_deg5[l]	3073.1 or (3073.1 and 3074.1)	0	1000	0	Chondroitin sulfate degradation	NCD	3.2.1.52	PMID:10336991,PMID:11707436,PMID:12706724,PMID:8993162
NACHEX6ly	Beta-N-Acetylhexosaminidase, Lysosomal	h2o[l] + cs_d_deg1[l] -> acgal[l] + cs_d_deg2[l]	(3073.1 and 3074.1) or 3073.1 or 3074.1	0	1000	0	Chondroitin sulfate degradation	NCD	3.2.1.52	PMID:10336991,PMID:11707436,PMID:12706724,PMID:8993162
NACHEX7ly	Beta-N-Acetylhexosaminidase, Lysosomal	h2o[l] + cs_d_deg5[l] -> acgal[l] + cs_d_deg6[l]	(3073.1 and 3074.1) or 3073.1 or 3074.1	0	1000	0	Chondroitin sulfate degradation	NCD	3.2.1.52	PMID:10336991,PMID:11707436,PMID:12706724,PMID:8993162
NACHEX8ly	Beta-N-Acetylhexosaminidase, Lysosomal	h2o[l] + cs_e_deg2[l] -> acgal[l] + cs_e_deg3[l]	(3073.1 and 3074.1) or 3073.1 or 3074.1	0	1000	0	Chondroitin sulfate degradation	NCD	3.2.1.52	PMID:10336991,PMID:11707436,PMID:12706724,PMID:8993162
NACHEX9ly	Beta-N-Acetylhexosaminidase, Lysosomal	h2o[l] + cs_e_deg6[l] -> acgal[l] + cs_e_deg7[l]	(3073.1 and 3074.1) or 3073.1 or 3074.1	0	1000	0	Chondroitin sulfate degradation	NCD	3.2.1.52	PMID:10336991,PMID:11707436,PMID:12706724,PMID:8993162
NACHEXA10ly	Beta-N-Acetylhexosaminidase A, Lysosomal	2 h2o[l] + ksi_deg9[l] -> h[l] + acgam[l] + so4[l] + ksi_deg11[l]	3073.1 or (3073.1 and 3074.1)	0	1000	0	Keratan sulfate degradation	Note that this reaction is specific to beta-N-acetylhexosaminidase A and cannot be catalyzed by beta-N-acetylhexosaminidase B (or presumably beta-N-acetylhexosaminidase S). This is also a lumped reaction, representing the cleavage of GalNAc4S or GalNAc6S and N-acetylgalactosamine 4-sulfatase or 6-sulfatase. NCD	3.2.1.52	PMID:10336991,PMID:11707436,PMID:12706724,PMID:8993162
NACHEXA11ly	Beta-N-Acetylhexosaminidase A, Lysosomal	2 h2o[l] + ksi_deg12[l] -> h[l] + acgam[l] + so4[l] + ksi_deg14[l]	3073.1 or (3073.1 and 3074.1)	0	1000	0	Keratan sulfate degradation	Note that this reaction is specific to beta-N-acetylhexosaminidase A and cannot be catalyzed by beta-N-acetylhexosaminidase B (or presumably beta-N-acetylhexosaminidase S). This is also a lumped reaction, representing the cleavage of GalNAc4S or GalNAc6S and N-acetylgalactosamine 4-sulfatase or 6-sulfatase. NCD	3.2.1.52	PMID:10336991,PMID:11707436,PMID:12706724,PMID:8993162
NACHEXA12ly	Beta-N-Acetylhexosaminidase A, Lysosomal	2 h2o[l] + ksi_deg15[l] -> h[l] + acgam[l] + so4[l] + ksi_deg17[l]	3073.1 or (3073.1 and 3074.1)	0	1000	0	Keratan sulfate degradation	Note that this reaction is specific to beta-N-acetylhexosaminidase A and cannot be catalyzed by beta-N-acetylhexosaminidase B (or presumably beta-N-acetylhexosaminidase S). This is also a lumped reaction, representing the cleavage of GalNAc4S or GalNAc6S and N-acetylgalactosamine 4-sulfatase or 6-sulfatase. NCD	3.2.1.52	PMID:10336991,PMID:11707436,PMID:12706724,PMID:8993162
NACHEXA13ly	Beta-N-Acetylhexosaminidase A, Lysosomal	2 h2o[l] + ksi_deg18[l] -> h[l] + acgam[l] + so4[l] + ksi_deg20[l]	3073.1 or (3073.1 and 3074.1)	0	1000	0	Keratan sulfate degradation	Note that this reaction is specific to beta-N-acetylhexosaminidase A and cannot be catalyzed by beta-N-acetylhexosaminidase B (or presumably beta-N-acetylhexosaminidase S). This is also a lumped reaction, representing the cleavage of GalNAc4S or GalNAc6S and N-acetylgalactosamine 4-sulfatase or 6-sulfatase. NCD	3.2.1.52	PMID:10336991,PMID:11707436,PMID:12706724,PMID:8993162
NACHEXA14ly	Beta-N-Acetylhexosaminidase A, Lysosomal	2 h2o[l] + ksi_deg21[l] -> h[l] + acgam[l] + so4[l] + ksi_deg23[l]	3073.1 or (3073.1 and 3074.1)	0	1000	0	Keratan sulfate degradation	Note that this reaction is specific to beta-N-acetylhexosaminidase A and cannot be catalyzed by beta-N-acetylhexosaminidase B (or presumably beta-N-acetylhexosaminidase S). This is also a lumped reaction, representing the cleavage of GalNAc4S or GalNAc6S and N-acetylgalactosamine 4-sulfatase or 6-sulfatase. NCD	3.2.1.52	PMID:10336991,PMID:11707436,PMID:12706724,PMID:8993162
NACHEXA15ly	Beta-N-Acetylhexosaminidase A, Lysosomal	2 h2o[l] + ksi_deg24[l] -> h[l] + acgam[l] + so4[l] + ksi_deg26[l]	3073.1 or (3073.1 and 3074.1)	0	1000	0	Keratan sulfate degradation	Note that this reaction is specific to beta-N-acetylhexosaminidase A and cannot be catalyzed by beta-N-acetylhexosaminidase B (or presumably beta-N-acetylhexosaminidase S). This is also a lumped reaction, representing the cleavage of GalNAc4S or GalNAc6S and N-acetylgalactosamine 4-sulfatase or 6-sulfatase. NCD	3.2.1.52	PMID:10336991,PMID:11707436,PMID:12706724,PMID:8993162
NACHEXA16ly	Beta-N-Acetylhexosaminidase A, Lysosomal	2 h2o[l] + ksi_deg27[l] -> h[l] + acgam[l] + so4[l] + ksi_deg29[l]	3073.1 or (3073.1 and 3074.1)	0	1000	0	Keratan sulfate degradation	Note that this reaction is specific to beta-N-acetylhexosaminidase A and cannot be catalyzed by beta-N-acetylhexosaminidase B (or presumably beta-N-acetylhexosaminidase S). This is also a lumped reaction, representing the cleavage of GalNAc4S or GalNAc6S and N-acetylgalactosamine 4-sulfatase or 6-sulfatase. NCD	3.2.1.52	PMID:10336991,PMID:11707436,PMID:12706724,PMID:8993162
NACHEXA17ly	Beta-N-Acetylhexosaminidase A, Lysosomal	2 h2o[l] + ksi_deg30[l] -> h[l] + acgam[l] + so4[l] + ksi_deg32[l]	3073.1 or (3073.1 and 3074.1)	0	1000	0	Keratan sulfate degradation	Note that this reaction is specific to beta-N-acetylhexosaminidase A and cannot be catalyzed by beta-N-acetylhexosaminidase B (or presumably beta-N-acetylhexosaminidase S). This is also a lumped reaction, representing the cleavage of GalNAc4S or GalNAc6S and N-acetylgalactosamine 4-sulfatase or 6-sulfatase. NCD	3.2.1.52	PMID:10336991,PMID:11707436,PMID:12706724,PMID:8993162
NACHEXA18ly	Beta-N-Acetylhexosaminidase A, Lysosomal	2 h2o[l] + ksi_deg33[l] -> h[l] + acgam[l] + so4[l] + ksi_deg35[l]	3073.1 or (3073.1 and 3074.1)	0	1000	0	Keratan sulfate degradation	Note that this reaction is specific to beta-N-acetylhexosaminidase A and cannot be catalyzed by beta-N-acetylhexosaminidase B (or presumably beta-N-acetylhexosaminidase S). This is also a lumped reaction, representing the cleavage of GalNAc4S or GalNAc6S and N-acetylgalactosamine 4-sulfatase or 6-sulfatase. NCD	3.2.1.52	PMID:10336991,PMID:11707436,PMID:12706724,PMID:8993162
NACHEXA19ly	Beta-N-Acetylhexosaminidase A, Lysosomal	2 h2o[l] + ksi_deg36[l] -> h[l] + acgam[l] + so4[l] + ksi_deg38[l]	3073.1 or (3073.1 and 3074.1)	0	1000	0	Keratan sulfate degradation	Note that this reaction is specific to beta-N-acetylhexosaminidase A and cannot be catalyzed by beta-N-acetylhexosaminidase B (or presumably beta-N-acetylhexosaminidase S). This is also a lumped reaction, representing the cleavage of GalNAc4S or GalNAc6S and N-acetylgalactosamine 4-sulfatase or 6-sulfatase. NCD	3.2.1.52	PMID:10336991,PMID:11707436,PMID:12706724,PMID:8993162
NACHEXA1ly	Beta-N-Acetylhexosaminidase A, Lysosomal	2 h2o[l] + cs_a[l] -> h[l] + acgal[l] + so4[l] + cs_a_deg2[l]	3073.1 or (3073.1 and 3074.1)	0	1000	0	Chondroitin sulfate degradation	Note that this reaction is specific to beta-N-acetylhexosaminidase A and cannot be catalyzed by beta-N-acetylhexosaminidase B (or presumably beta-N-acetylhexosaminidase S). This is also a lumped reaction, representing the cleavage of GalNAc4S or GalNAc6S and N-acetylgalactosamine 4-sulfatase or 6-sulfatase. NCD	3.2.1.52	PMID:10336991,PMID:11707436,PMID:12706724,PMID:8993162
NACHEXA20ly	Beta-N-Acetylhexosaminidase A, Lysosomal	2 h2o[l] + ksii_core2_deg3[l] -> h[l] + acgam[l] + so4[l] + ksii_core2_deg5[l]	3073.1 or (3073.1 and 3074.1)	0	1000	0	Keratan sulfate degradation	Note that this reaction is specific to beta-N-acetylhexosaminidase A and cannot be catalyzed by beta-N-acetylhexosaminidase B (or presumably beta-N-acetylhexosaminidase S). This is also a lumped reaction, representing the cleavage of GalNAc4S or GalNAc6S and N-acetylgalactosamine 4-sulfatase or 6-sulfatase. NCD	3.2.1.52	PMID:10336991,PMID:11707436,PMID:12706724,PMID:8993162
NACHEXA21ly	Beta-N-Acetylhexosaminidase A, Lysosomal	2 h2o[l] + ksii_core2_deg6[l] -> h[l] + acgam[l] + so4[l] + ksii_core2_deg8[l]	3073.1 or (3073.1 and 3074.1)	0	1000	0	Keratan sulfate degradation	Note that this reaction is specific to beta-N-acetylhexosaminidase A and cannot be catalyzed by beta-N-acetylhexosaminidase B (or presumably beta-N-acetylhexosaminidase S). This is also a lumped reaction, representing the cleavage of GalNAc4S or GalNAc6S and N-acetylgalactosamine 4-sulfatase or 6-sulfatase. NCD	3.2.1.52	PMID:10336991,PMID:11707436,PMID:12706724,PMID:8993162
NACHEXA22ly	Beta-N-Acetylhexosaminidase A, Lysosomal	3 h2o[l] + ksii_core4_deg3[l] -> h[l] + 2 acgam[l] + so4[l] + ksii_core2_deg5[l]	3073.1 or (3073.1 and 3074.1)	0	1000	0	Keratan sulfate degradation	Note that this reaction is specific to beta-N-acetylhexosaminidase A and cannot be catalyzed by beta-N-acetylhexosaminidase B (or presumably beta-N-acetylhexosaminidase S). This is also a lumped reaction, representing the cleavage of GalNAc4S or GalNAc6S and N-acetylgalactosamine 4-sulfatase or 6-sulfatase. NCD		PMID:10336991,PMID:11707436,PMID:12706724,PMID:8993162
NACHEXA2ly	Beta-N-Acetylhexosaminidase A, Lysosomal	2 h2o[l] + cs_b[l] -> h[l] + acgal[l] + so4[l] + cs_b_deg2[l]	3073.1 or (3073.1 and 3074.1)	0	1000	0	Chondroitin sulfate degradation	Note that this reaction is specific to beta-N-acetylhexosaminidase A and cannot be catalyzed by beta-N-acetylhexosaminidase B (or presumably beta-N-acetylhexosaminidase S). This is also a lumped reaction, representing the cleavage of GalNAc4S or GalNAc6S and N-acetylgalactosamine 4-sulfatase or 6-sulfatase. NCD		PMID:10336991,PMID:11707436,PMID:12706724,PMID:8993162
NACHEXA3ly	Beta-N-Acetylhexosaminidase A, Lysosomal	2 h2o[l] + cs_c[l] -> h[l] + acgal[l] + so4[l] + cs_c_deg2[l]	3073.1 or (3073.1 and 3074.1)	0	1000	0	Chondroitin sulfate degradation	Note that this reaction is specific to beta-N-acetylhexosaminidase A and cannot be catalyzed by beta-N-acetylhexosaminidase B (or presumably beta-N-acetylhexosaminidase S). This is also a lumped reaction, representing the cleavage of GalNAc4S or GalNAc6S and N-acetylgalactosamine 4-sulfatase or 6-sulfatase. NCD		PMID:10336991,PMID:11707436,PMID:12706724,PMID:8993162
NACHEXA4ly	Beta-N-Acetylhexosaminidase A, Lysosomal	2 h2o[l] + cs_c_deg3[l] -> h[l] + acgal[l] + so4[l] + cs_c_deg5[l]	3073.1 or (3073.1 and 3074.1)	0	1000	0	Chondroitin sulfate degradation	Note that this reaction is specific to beta-N-acetylhexosaminidase A and cannot be catalyzed by beta-N-acetylhexosaminidase B (or presumably beta-N-acetylhexosaminidase S). This is also a lumped reaction, representing the cleavage of GalNAc4S or GalNAc6S and N-acetylgalactosamine 4-sulfatase or 6-sulfatase. NCD		PMID:10336991,PMID:11707436,PMID:12706724,PMID:8993162
NACHEXA5ly	Beta-N-Acetylhexosaminidase A, Lysosomal	2 h2o[l] + cs_d[l] -> h[l] + acgal[l] + so4[l] + cs_d_deg2[l]	3073.1 or (3073.1 and 3074.1)	0	1000	0	Chondroitin sulfate degradation	Note that this reaction is specific to beta-N-acetylhexosaminidase A and cannot be catalyzed by beta-N-acetylhexosaminidase B (or presumably beta-N-acetylhexosaminidase S). This is also a lumped reaction, representing the cleavage of GalNAc4S or GalNAc6S and N-acetylgalactosamine 4-sulfatase or 6-sulfatase. NCD		PMID:10336991,PMID:11707436,PMID:12706724,PMID:8993162
NACHEXA6ly	Beta-N-Acetylhexosaminidase A, Lysosomal	2 h2o[l] + cs_d_deg4[l] -> h[l] + acgal[l] + so4[l] + cs_d_deg6[l]	3073.1 or (3073.1 and 3074.1)	0	1000	0	Chondroitin sulfate degradation	Note that this reaction is specific to beta-N-acetylhexosaminidase A and cannot be catalyzed by beta-N-acetylhexosaminidase B (or presumably beta-N-acetylhexosaminidase S). This is also a lumped reaction, representing the cleavage of GalNAc4S or GalNAc6S and N-acetylgalactosamine 4-sulfatase or 6-sulfatase. NCD		PMID:10336991,PMID:11707436,PMID:12706724,PMID:8993162
NACHEXA7ly	Beta-N-Acetylhexosaminidase A, Lysosomal	3 h2o[l] + cs_e[l] -> 2 h[l] + acgal[l] + 2 so4[l] + cs_e_deg3[l]	3073.1 or (3073.1 and 3074.1)	0	1000	0	Chondroitin sulfate degradation	Note that this reaction is specific to beta-N-acetylhexosaminidase A and cannot be catalyzed by beta-N-acetylhexosaminidase B (or presumably beta-N-acetylhexosaminidase S). This is also a lumped reaction, representing the cleavage of GalNAc4S or GalNAc6S and N-acetylgalactosamine 4-sulfatase or 6-sulfatase. NCD		PMID:10336991,PMID:11707436,PMID:12706724,PMID:8993162
NACHEXA8ly	Beta-N-Acetylhexosaminidase A, Lysosomal	3 h2o[l] + cs_e_deg4[l] -> 2 h[l] + acgal[l] + 2 so4[l] + cs_e_deg7[l]	3073.1 or (3073.1 and 3074.1)	0	1000	0	Chondroitin sulfate degradation	Note that this reaction is specific to beta-N-acetylhexosaminidase A and cannot be catalyzed by beta-N-acetylhexosaminidase B (or presumably beta-N-acetylhexosaminidase S). This is also a lumped reaction, representing the cleavage of GalNAc4S or GalNAc6S and N-acetylgalactosamine 4-sulfatase or 6-sulfatase. NCD		PMID:10336991,PMID:11707436,PMID:12706724,PMID:8993162
NACHEXA9ly	Beta-N-Acetylhexosaminidase A, Lysosomal	3 h2o[l] + ksi_deg6[l] -> h[l] + 2 acgam[l] + so4[l] + ksi_deg8[l]	3073.1 or (3073.1 and 3074.1)	0	1000	0	Keratan sulfate degradation	Note that this reaction is specific to beta-N-acetylhexosaminidase A and cannot be catalyzed by beta-N-acetylhexosaminidase B (or presumably beta-N-acetylhexosaminidase S). This is also a lumped reaction, representing the cleavage of GalNAc4S or GalNAc6S and N-acetylgalactosamine 4-sulfatase or 6-sulfatase. NCD		PMID:10336991,PMID:11707436,PMID:12706724,PMID:8993162
NACUP	Uptake of Nicotinic Acid	nac[e] -> nac[c]		0	1000	0	Transport, extracellular	JLR
NADHtpu	NADH Transporter, Peroxisome	nadh[c] -> nadh[x]		0	1000	0	Transport, peroxisomal	diffusion - but unidirectional uptake into ER (to avoid loops w/ NAD/NADP) NJ
NADHtru	NADH Transporter, Endoplasmic Reticulum	nadh[c] -> nadh[r]		0	1000	0	Transport, endoplasmic reticular	diffusion - but unidirectional uptake into ER (to avoid loops w/ NAD/NADP) NJ
NADPHtru	Transport of NADPH, Endoplasmic Reticulum	nadph[c] -> nadph[r]		0	1000	0	Transport, endoplasmic reticular	diffusion - but unidirectional uptake into ER (to avoid loops w/ NAD/NADP) NJ
NADPHtxu	Transport of NADPH, Peroxisome	nadph[c] -> nadph[x]		0	1000	0	Transport, peroxisomal	diffusion - unidirectional to avoid NADP/NAD loops w/ free hydrogens NJ		PMID:10521434
NADPN	NADP Nucleosidase	h2o[c] + nadp[c] -> h[c] + adprbp[c] + ncam[c]		0	1000	0	NAD metabolism	See EC 3.2.2.5 for NAD nucleosidase	3.2.2.6	PMID:8382685
NADPtru	Transport of NADP, Endoplasmic Reticulum	nadp[r] -> nadp[c]		0	1000	0	Transport, endoplasmic reticular	diffusion - but unidirectional output from ER (to avoid loops w/ NAD/NADP) NJ
NADPtxu	Transport of NADP, Peroxisome	nadp[x] -> nadp[c]		0	1000	0	Transport, peroxisomal	diffusion - unidirectional to avoid NADP/NAD loops w/ potential for free H NJ		PMID:10521434
NADtn	Transport of NAD, Nuclear Through Pores	nad[n] <=> nad[c]		-1000	1000	0	Transport, nuclear	it	1.6.99.3
NADtru	Transport of NAD, Endoplasmic Reticulum	nad[r] -> nad[c]		0	1000	0	Transport, endoplasmic reticular	diffusion - but unidirectional output from ER (to avoid loops w/ NAD/NADP) NJ
NAGA2ly	N-Acetylgalactosaminidase, Alpha-	h[l] + udp[l] + Tn_antigen[l] -> Ser_Thr[l] + udpacgal[l]	4668.1	0	1000	0	Keratan sulfate degradation	Alpha-galactosidase B NJ	3.2.1.49	PMID:2174888,PMID:2551294
NAGAlby	N-Acetylgalactosaminidase, Beta-	h[l] + acgbgbside_hs[l] + udp[l] -> gbside_hs[l] + udpacgal[l]		0	1000	0	Sphingolipid metabolism	Beta-galactosidase B - no evidence to support this actually happens yet; added by analogy with alpha-galactosidase B (NAGAIy) NJ	3.2.2.5
NAGAly	N-Acetylgalactosaminidase, Alpha-	h[l] + acgagbside_hs[l] + udp[l] -> gbside_hs[l] + udpacgal[l]	4668.1	0	1000	0	Sphingolipid metabolism	Alpha-galactosidase B NJ	3.2.1.49	PMID:2174888,PMID:2551294
NAGLCAly	N-Acetylglucosaminidase, Lysosomal	h2o[l] + core6[l] -> acgam[l] + Tn_antigen[l]		0	1000	0	Keratan sulfate degradation	EC 3.2.1.- This reaction is my best guess at how the GlcNAc-beta-1,6-GalNAc linkage is cleaved. NCD
NAHCO3_HCLt	Bicarbonate Transport (HCl/ (Hcl/NaHCO3 Exchange)	h[c] + hco3[e] + na1[e] + cl[c] <=> h[e] + hco3[c] + na1[c] + cl[e]	9498.1 or 57282.1	-1000	1000	0	Transport, extracellular	MM		PMID:14722772
NaKt	Na+/K+ Exchanging ATPase	h2o[c] + atp[c] + na1[c] + k[e] -> h[c] + adp[c] + pi[c] + na1[e] + k[c]	(481.1 and 478.1) or (477.1 and 23439.1) or (483.1 and 476.1) or (481.1 and 480.1) or (482.1 and 478.1) or (482.1 and 476.1) or (482.1 and 477.1) or (481.1 and 476.1) or (23439.1 and 476.1) or (480.1 and 23439.1) or (481.1 and 477.1)	0	1000	0	Transport, extracellular	AMF TDV (8/25/2005, stoichiometry changed)	3.6.3.9	PMID:10456317,PMID:8833915,PMID:9159180
NAt	Sodium Transport (Uniport)	na1[e] <=> na1[c]	6526.1 or 6523.1 or 6528.1	-1000	1000	0	Transport, extracellular			PMID:10893432,PMID:11024018,PMID:11034615,PMID:12679487,PMID:12748858,PMID:1372904,PMID:15546855,PMID:2490366,PMID:7537337,PMID:7789985,PMID:8063771,PMID:8559252,PMID:8806637,PMID:9341168
NAt3_1g	Sodium Proton Antiporter (H:Na Is 1:1)	na1[c] + h[g] <=> h[c] + na1[g]	84679.1 or 23315.1	-1000	1000	0	Transport, golgi apparatus	JLR		PMID:11279194,PMID:15522866
NAt5	Sodium/Ammonium Proton Antiporter	na1[c] + nh4[e] <=> nh4[c] + na1[e]	6548.1 or 6550.1 or 6549.1	-1000	1000	0	Transport, extracellular	NCD		PMID:10444453,PMID:12845533,PMID:2536298,PMID:2581505,PMID:7631746,PMID:8199403,PMID:8595899
NAtx	Sodium Transport via Diffusion (Perioxisome)	na1[c] <=> na1[x]		-1000	1000	0	Transport, peroxisomal	SAB
NBAHH_ir	Nalpha- (Beta-Alanyl)-L-Histidine Hydrolase Ir	h2o[c] + carn[c] -> ala_B[c] + his_L[c]	84735.1 or 55748.1	0	1000	0	Beta-Alanine metabolism	NAME Nalpha-(beta-alanyl)-L-histidine hydrolase DEFINITION Carnosine + H2O <=> beta-Alanine + L-Histidine SAB made irreversible for human	3.4.13.3	PMID:4026801
NCKt	Na+/Ca2+-K+ Antiport	4 na1[c] + k[e] + ca2[e] <=> 4 na1[e] + k[c] + ca2[c]	123041.2 or 57419.1 or 9187.1 or 123041.3 or 25769.1 or 123041.1	-1000	1000	0	Transport, extracellular	NCD	3.2.1.49	PMID:10484410,PMID:10662833,PMID:11294880,PMID:12379639,PMID:14770312,PMID:9478004
NCNt	Na+/Ca2+-NH4+ Antiport	4 na1[c] + nh4[e] + ca2[e] <=> nh4[c] + 4 na1[e] + ca2[c]	9187.1 or 25769.1	-1000	1000	0	Transport, extracellular	NCD		PMID:10484410,PMID:10662833,PMID:11294880,PMID:12379639,PMID:14770312,PMID:9478004
NDP10ex	Nucleoside-Diphosphatase (IDP), Extracellular	h2o[e] + idp[e] -> h[e] + pi[e] + imp[e]	124583.1 or 953.1 or 377841.1 or 956.1	0	1000	0	Nucleotide interconversion	IT	3.6.1.6	PMID:12234496,PMID:12600208
NDP3ex	Nucleoside-Diphosphatase (GDP), Extracellular	h2o[e] + gdp[e] -> h[e] + pi[e] + gmp[e]	124583.1 or 953.1 or 377841.1 or 956.1	0	1000	0	Nucleotide interconversion	EC is 3.6.1.42? NCD	3.6.1.6	PMID:12234496,PMID:12600208
NDP6	Nucleoside-Diphosphatase (dCDP)	h2o[c] + dcdp[c] -> h[c] + pi[c] + dcmp[c]	79077.1	0	1000	0	Nucleotide interconversion		3.6.1.6
NDP7er	Nucleoside-Diphosphatase (UDP), Endoplasmic Reticulum	h2o[r] + udp[r] -> h[r] + pi[r] + ump[r]	124583.1 or 957.1 or 9583.1	0	1000	0	Nucleotide interconversion	NCD	3.6.1.6	PMID:10369669
NDP7ex	Nucleoside-Diphosphatase (UDP), Extracellular	h2o[e] + udp[e] -> h[e] + pi[e] + ump[e]	124583.1 or 953.1 or 377841.1 or 956.1	0	1000	0	Nucleotide interconversion		3.6.1.6	PMID:12600208
NDP7g	Nucleoside-Diphosphatase (UDP), Golgi Apparatus	udp[g] + h2o[g] -> h[g] + pi[g] + ump[g]	9583.1	0	1000	0	Nucleotide interconversion	NCD	3.6.1.6	PMID:10393803,PMID:10858452,PMID:9556635
NDP8	Nucleoside-Diphosphatase (dUDP)	h2o[c] + dudp[c] -> h[c] + pi[c] + dump[c]	1841.1	0	1000	0	Nucleotide interconversion		3.6.1.6
NDP8ex	Nucleoside-Diphosphatase (UTP), Extracellular	h2o[e] + utp[e] -> h[e] + pi[e] + udp[e]	124583.1 or 953.1 or 377841.1 or 956.1	0	1000	0	Nucleotide interconversion		3.6.1.6	PMID:12234496,PMID:12600208
NDPK10	Nucleoside-Diphosphate Kinase (ATP:DIDP)	atp[c] + didp[c] <=> adp[c] + ditp[c]	(4832.1) or (4831.1 and 4830.1) or (10201.1) or (29922.2) or (29922.1) or (4831.1 and 4830.2)	-1000	1000	0	Nucleotide interconversion	Many nucleoside diphosphates (eight described) can act as acceptors. While many ribo- and deoxyribonucleoside triphosphates can act as donors, only ATP is chosen as a donor to minimize the number of total reactions.	2.7.4.6	PMID:7050910
NDPK10n	Nucleoside-Diphosphate Kinase (ATP:DIDP), Nuclear	atp[n] + didp[n] <=> adp[n] + ditp[n]	(4831.1 and 4830.1) or (4830.2 and 4831.1)	-1000	1000	0	Nucleotide interconversion	Many nucleoside diphosphates (eight described) can act as acceptors. While many ribo- and deoxyribonucleoside triphosphates can act as donors, only ATP is chosen as a donor to minimize the number of total reactions. . Presence in the nucleus	2.7.4.6	PMID:7050910
NDPK1m	Nucleoside-Diphosphate Kinase (ATP:GDP), Mitochondrial	atp[m] + gdp[m] <=> adp[m] + gtp[m]	4833.1 or 10201.1	-1000	1000	0	Nucleotide interconversion	Many nucleoside diphosphates (eight described) can act as acceptors. While many ribo- and deoxyribonucleoside triphosphates can act as donors, only ATP is chosen as a donor to minimize the number of total reactions.	2.7.4.6	PMID:9099850
NDPK1n	Nucleoside-Diphosphate Kinase (ATP:GDP), Nuclear	atp[n] + gdp[n] <=> adp[n] + gtp[n]	(4831.1 and 4830.1) or (4830.2 and 4831.1)	-1000	1000	0	Nucleotide interconversion	Many nucleoside diphosphates (eight described) can act as acceptors. While many ribo- and deoxyribonucleoside triphosphates can act as donors, only ATP is chosen as a donor to minimize the number of total reactions.	2.7.4.6	PMID:15242782
NDPK2n	Nucleoside-Diphosphate Kinase (ATP:UDP), Nuclear	atp[n] + udp[n] <=> utp[n] + adp[n]	(4831.1 and 4830.1) or (4830.2 and 4831.1)	-1000	1000	0	Nucleotide interconversion	Many nucleoside diphosphates (eight described) can act as acceptors. While many ribo- and deoxyribonucleoside triphosphates can act as donors, only ATP is chosen as a donor to minimize the number of total reactions.	2.7.4.6
NDPK3m	Nucleoside-Diphosphate Kinase (ATP:CDP), Mitochondrial	atp[m] + cdp[m] <=> adp[m] + ctp[m]	4833.1 or 10201.1	-1000	1000	0	Nucleotide interconversion	Many nucleoside diphosphates (eight described) can act as acceptors. While many ribo- and deoxyribonucleoside triphosphates can act as donors, only ATP is chosen as a donor to minimize the number of total reactions.	2.7.4.6	PMID:9099850
NDPK3n	Nucleoside-Diphosphate Kinase (ATP:CDP), Nuclear	atp[n] + cdp[n] <=> ctp[n] + adp[n]	(4831.1 and 4830.1) or (4830.2 and 4831.1)	-1000	1000	0	Nucleotide interconversion	Many nucleoside diphosphates (eight described) can act as acceptors. While many ribo- and deoxyribonucleoside triphosphates can act as donors, only ATP is chosen as a donor to minimize the number of total reactions.. Presence in the nucleus	2.7.4.6	PMID:7050910
NDPK4m	Nucleoside-Diphosphate Kinase (ATP:dTDP), Mitochondrial	atp[m] + dtdp[m] -> adp[m] + dttp[m]	4833.1	0	1000	0	Nucleotide interconversion	Many nucleoside diphosphates (eight described) can act as acceptors. While many ribo- and deoxyribonucleoside triphosphates can act as donors, only ATP is chosen as a donor to minimize the number of total reactions.	2.7.4.6	PMID:9099850
NDPK4n	Nucleoside-Diphosphate Kinase (ATP:dTDP), Nuclear	atp[n] + dtdp[n] <=> adp[n] + dttp[n]	(4831.1 and 4830.1) or (4830.2 and 4831.1)	-1000	1000	0	Nucleotide interconversion	Many nucleoside diphosphates (eight described) can act as acceptors. While many ribo- and deoxyribonucleoside triphosphates can act as donors, only ATP is chosen as a donor to minimize the number of total reactions.. Presence in the nucleus	2.7.4.6	PMID:7050910
NDPK5m	Nucleoside-Diphosphate Kinase (ATP:dGDP), Mitochondrial	atp[m] + dgdp[m] -> adp[m] + dgtp[m]	4833.1 or 10201.1	0	1000	0	Nucleotide interconversion	Many nucleoside diphosphates (eight described) can act as acceptors. While many ribo- and deoxyribonucleoside triphosphates can act as donors, only ATP is chosen as a donor to minimize the number of total reactions.	2.7.4.6	PMID:9099850
NDPK5n	Nucleoside-Diphosphate Kinase (ATP:dGDP), Nuclear	atp[n] + dgdp[n] <=> dgtp[n] + adp[n]	(4831.1 and 4830.1) or (4830.2 and 4831.1)	-1000	1000	0	Nucleotide interconversion	Many nucleoside diphosphates (eight described) can act as acceptors. While many ribo- and deoxyribonucleoside triphosphates can act as donors, only ATP is chosen as a donor to minimize the number of total reactions.. Presence in the nucleus	2.7.4.6	PMID:7050910
NDPK6m	Nucleoside-Diphosphate Kinase (ATP:dUDP), Mitochondrial	atp[m] + dudp[m] <=> adp[m] + dutp[m]	4833.1 or 10201.1	-1000	1000	0	Nucleotide interconversion	Many nucleoside diphosphates (eight described) can act as acceptors. While many ribo- and deoxyribonucleoside triphosphates can act as donors, only ATP is chosen as a donor to minimize the number of total reactions.	2.7.4.6	PMID:9099850
NDPK6n	Nucleoside-Diphosphate Kinase (ATP:dUDP), Nuclear	atp[n] + dudp[n] <=> adp[n] + dutp[n]	(4831.1 and 4830.1) or (4830.2 and 4831.1)	-1000	1000	0	Nucleotide interconversion	Many nucleoside diphosphates (eight described) can act as acceptors. While many ribo- and deoxyribonucleoside triphosphates can act as donors, only ATP is chosen as a donor to minimize the number of total reactions.. Presence in the nucleus	2.7.4.6	PMID:7050910
NDPK7m	Nucleoside-Diphosphate Kinase (ATP:dCDP), Mitochondrial	atp[m] + dcdp[m] -> adp[m] + dctp[m]	4833.1	0	1000	0	Nucleotide interconversion	Many nucleoside diphosphates (eight described) can act as acceptors. While many ribo- and deoxyribonucleoside triphosphates can act as donors, only ATP is chosen as a donor to minimize the number of total reactions.	2.7.4.6	PMID:9099850
NDPK7n	Nucleoside-Diphosphate Kinase (ATP:dCDP), Nuclear	atp[n] + dcdp[n] <=> dctp[n] + adp[n]	(4831.1 and 4830.1) or (4830.2 and 4831.1)	-1000	1000	0	Nucleotide interconversion	Many nucleoside diphosphates (eight described) can act as acceptors. While many ribo- and deoxyribonucleoside triphosphates can act as donors, only ATP is chosen as a donor to minimize the number of total reactions.. Presence in the nucleus	2.7.4.6	PMID:7050910
NDPK8m	Nucleoside-Diphosphate Kinase (ATP:dADP), Mitochondrial	atp[m] + dadp[m] -> adp[m] + datp[m]	4833.1 or 10201.1	0	1000	0	Nucleotide interconversion	Many nucleoside diphosphates (eight described) can act as acceptors. While many ribo- and deoxyribonucleoside triphosphates can act as donors, only ATP is chosen as a donor to minimize the number of total reactions.	2.7.4.6	PMID:9099850
NDPK8n	Nucleoside-Diphosphate Kinase (ATP:dADP), Nuclear	atp[n] + dadp[n] <=> datp[n] + adp[n]	(4831.1 and 4830.1) or (4830.2 and 4831.1)	-1000	1000	0	Nucleotide interconversion	Many nucleoside diphosphates (eight described) can act as acceptors. While many ribo- and deoxyribonucleoside triphosphates can act as donors, only ATP is chosen as a donor to minimize the number of total reactions.. Presence in the nucleus	2.7.4.6	PMID:7050910
NDPK9n	Nucleoside-Diphosphate Kinase (ATP:IDP), Nuclear	atp[n] + idp[n] <=> adp[n] + itp[n]	(4831.1 and 4830.1) or (4830.2 and 4831.1)	-1000	1000	0	Nucleotide interconversion	NCD	2.7.4.6
NH4t3r	Transport of Ammonium ion via Proton Antiport	nh4[c] + h[e] <=> h[c] + nh4[e]	57127.1 or 6005.1	-1000	1000	0	Transport, extracellular		2.7.4.6	PMID:10444453,PMID:11024028,PMID:12920597,PMID:1417776,PMID:14966114,PMID:15284342,PMID:8595899
NH4tn	Transport of Ammonium ion, Nuclear	nh4[c] <=> nh4[n]		-1000	1000	0	Transport, nuclear	IT
NH4tp	Transport of Ammonium ion, Peroxisomal	nh4[c] <=> nh4[x]		-1000	1000	0	Transport, peroxisomal	NCD	2.7.4.6
NICRNS	Nicotinate D-Ribonucleoside Kinase	atp[c] + nicrns[c] -> h[c] + adp[c] + nicrnt[c]		0	1000	0	NAD metabolism	no gene or enzyme name known (in kegg) but reaction has to take place. IT	2.7.4.6
NICRNTtn	Transport of Nicotinate D-Ribonucleotide, Nuclear through Pore	nicrnt[c] <=> nicrnt[n]		-1000	1000	0	Transport, nuclear	it
NKCC2t	Na+-K+-Cl- Symport (NH4+)	na1[e] + nh4[e] + 2 cl[e] <=> nh4[c] + na1[c] + 2 cl[c]	6557.1 or 6558.1	-1000	1000	0	Transport, extracellular	NCD	2.7.4.6	PMID:10617769,PMID:12657561,PMID:12739168,PMID:7629105,PMID:8640224
NKCCt	Na+-K+-Cl- Symport	na1[e] + k[e] + 2 cl[e] <=> na1[c] + k[c] + 2 cl[c]	6557.1 or 6558.1	-1000	1000	0	Transport, extracellular	NCD		PMID:10617769,PMID:12657561,PMID:12739168,PMID:7629105,PMID:8640224
NMNATm	Nicotinamide-Nucleotide Adenylyltransferase, Mitochondrial	h[m] + atp[m] + nmn[m] -> nad[m] + ppi[m]	349565.1	0	1000	0	NAD metabolism	NCD	2.7.7.1	PMID:12574164
NMNATn	Nicotinamide-Nucleotide Adenylyltransferase	atp[n] + h[n] + nmn[n] -> ppi[n] + nad[n]	64802.1	0	1000	0	NAD metabolism	IT	2.7.7.1	PMID:11027696,PMID:11248244,PMID:12574164
NMNATr	Nicotinamide-Nucleotide Adenylyltransferase	h[c] + atp[c] + nmn[c] <=> nad[c] + ppi[c]	349565.1 or 23057.1 or 23057.2	-1000	1000	0	NAD metabolism		2.7.4.6
NMNS	Nicotinamide Ribotide (NMN) Synthetase	h[c] + ncam[c] + prpp[c] -> ppi[c] + nmn[c]	10135.1	0	1000	0	NAD metabolism		2.7.4.6	PMID:19513556
NMNtn	Transport of Nicotinamide Ribotide, Nuclear through Pore	nmn[c] <=> nmn[n]		-1000	1000	0	Transport, nuclear	it	2.7.4.6
NNATn	Nicotinate-Nucleotide Adenylyltransferase	atp[n] + h[n] + nicrnt[n] -> ppi[n] + dnad[n]	64802.1	0	1000	0	NAD metabolism	IT	2.7.7.18	PMID:11027696,PMID:12574164
NOS1	Nitric Oxide Synthase (Intermediate Forming)	o2[c] + h[c] + nadph[c] + arg_L[c] -> h2o[c] + nadp[c] + nwharg[c]	4846.1 or 201288.1 or 4842.1 or 4843.2 or 4843.1 or 645740.1	0	1000	0	Arginine and proline metabolism	SAB	1.14.13.39	PMID:7545544,PMID:7558036
NOS2	Nitric Oxide Synthase (No Forming)	o2[c] + nadph[c] + nwharg[c] -> h2o[c] + h[c] + nadp[c] + citr_L[c] + no[c]	4846.1 or 201288.1 or 4842.1 or 4843.2 or 4843.1 or 645740.1	0	1000	0	Arginine and proline metabolism	SAB	1.14.13.39	PMID:7545544,PMID:7558036
NOt	Transport of Nitric Oxide (Diffusion)	no[e] <=> no[c]		-1000	1000	0	Transport, extracellular	IT (06-16-04)	2.7.7.1
NP1	Nucleotide Phosphatase	h[c] + nac[c] + r1p[c] -> pi[c] + nicrns[c]	4860.1	0	1000	0	NAD metabolism	NCD	3.4.2.1
NRPPHRSFt	Transport of Norepinephrine Sulfate (Diffusion)	nrpphrsf[c] -> nrpphrsf[e]		0	1000	0	Transport, extracellular	SAB
NRPPHRSULT	Norepinephrine Sulfotransferase	paps[c] + nrpphr[c] -> h[c] + pap[c] + nrpphrsf[c]	6818.1 or 6818.3 or 6818.2	0	1000	0	Tyrosine metabolism	RS/TV (6/14/05)	2.8.2.1	PMID:11535246,PMID:15293241
NRPPHRtu	Transport of Norepinephrine via Uniport	nrpphr[e] <=> nrpphr[c]	6581.1 or 6582.2 or 6582.1 or 6580.1	-1000	1000	0	Transport, extracellular	SAB electrogenic, Na indepdendent & rev NJ	2.7.7.18	PMID:12883891
NRPPHRVESSEC	Secretion of Noradrenaline via Secretory Vesicle (ATP Driven)	h2o[c] + atp[c] + nrpphr[c] -> h[c] + adp[c] + pi[c] + nrpphr[e]	6570.1 or 6571.1	0	1000	0	Transport, extracellular	SAB This reaction represents the ATP driven secretion of nrpphr from the cell. It leaves out the vesicle because that is not a compartment. ATP:H ratio is assumed as 1:3 for vacuolar ATPase and substrate:h ratio is 1:2. This gives a 3:2 ratio for substrate:ATP	2.7.7.18	PMID:12827358,PMID:15383652
NRVNCCOAtx	Fatty Acid Intracellular Transport	nrvnccoa[c] <=> nrvnccoa[x]		-1000	1000	0	Transport, peroxisomal	interaction between peroxisomes and ER (some enzymes on the outer membrane) NJ	2.7.7.18
NS26T2g	Alpha-N-Acetylgalactosaminide Alpha-2, 6-Sialyltransferase	cmpacna[g] + sT_antigen[g] -> h[g] + cmp[g] + dsT_antigen[g]	55808.1	0	1000	0	O-glycan metabolism	NCD	2.4.99.3	PMID:10536037
NS26Tg	Alpha-N-Acetylgalactosaminide Alpha-2, 6-Sialyltransferase	cmpacna[g] + Tn_antigen[g] -> h[g] + cmp[g] + sTn_antigen[g]	55808.1	0	1000	0	O-glycan metabolism	NCD	2.4.99.3
NTD12	5'-Nucleotidase (DIMP)	h2o[c] + dimp[c] -> pi[c] + din[c]	30833.1 or 5251.1	0	1000	0	Nucleotide interconversion	Wide specificity for 5'-nucleotides Also see EC 3.1.3.31	3.1.3.5	PMID:10899995
NTD1m	5'-Nucleotidase (dUMP), Mitochondrial	h2o[m] + dump[m] -> pi[m] + duri[m]	56953.1	0	1000	0	Nucleotide interconversion	Wide specificity for 5'-nucleotides Also see EC 3.1.3.31	3.1.3.5	PMID:10899995
NTD2e	5'-Nucleotidase (UMP), Extracellular	h2o[e] + ump[e] -> pi[e] + uri[e]	4907.1	0	1000	0	Nucleotide interconversion	Wide specificity for 5'-nucleotides Also see EC 3.1.3.31	3.1.3.5	PMID:2840110
NTD2l	5'-Nucleotidase (UMP), Lysosomal	h2o[l] + ump[l] -> pi[l] + uri[l]	53.1 or 55.1 or 51205.1 or 54.1	0	1000	0	Pyrimidine catabolism	Wide specificity for 5'-nucleotides Also see EC 3.1.3.31 IT	3.1.3.5
NTD4e	5'-Nucleotidase (CMP), Extracellular	h2o[e] + cmp[e] -> pi[e] + cytd[e]	4907.1 or 30833.1	0	1000	0	Nucleotide interconversion	Wide specificity for 5'-nucleotides Also see EC 3.1.3.31	3.1.3.5	PMID:8450671
NTD4l	5'-Nucleotidase (CMP), Lysosomal	h2o[l] + cmp[l] -> pi[l] + cytd[l]	53.1 or 55.1 or 51205.1 or 54.1	0	1000	0	Pyrimidine catabolism	Wide specificity for 5'-nucleotides Also see EC 3.1.3.31 IT	3.1.3.5
NTD5l	5'-Nucleotidase (dTMP), Lysosomal	h2o[l] + dtmp[l] -> pi[l] + thymd[l]	53.1 or 55.1 or 51205.1 or 54.1	0	1000	0	Pyrimidine catabolism	Wide specificity for 5'-nucleotides Also see EC 3.1.3.31 IT	3.1.3.5
NTD5m	5'-Nucleotidase (dTMP), Mitochondrial	h2o[m] + dtmp[m] -> pi[m] + thymd[m]	56953.1	0	1000	0	Nucleotide interconversion	Wide specificity for 5'-nucleotides Also see EC 3.1.3.31	3.1.3.5	PMID:10899995
NTD7e	5'-Nucleotidase (AMP), Extracellular	h2o[e] + amp[e] -> adn[e] + pi[e]	4907.1 or 30833.1	0	1000	0	Nucleotide interconversion	Wide specificity for 5'-nucleotides Also see EC 3.1.3.31	3.1.3.5	PMID:14578500
NTD7l	5'-Nucleotidase (AMP), Lysosomal	h2o[l] + amp[l] -> pi[l] + adn[l]	53.1 or 55.1 or 51205.1 or 54.1	0	1000	0	Purine catabolism	Wide specificity for 5'-nucleotides Also see EC 3.1.3.31 IT	3.1.3.5
NTD9e	5'-Nucleotidase (GMP), Extracellular	h2o[e] + gmp[e] -> pi[e] + gsn[e]	4907.1 or 30833.1	0	1000	0	Nucleotide interconversion	Wide specificity for 5'-nucleotides Also see EC 3.1.3.31	3.1.3.5	PMID:16325434
NTD9l	5'-Nucleotidase (GMP), Lysosomal	h2o[l] + gmp[l] -> pi[l] + gsn[l]	53.1 or 55.1 or 51205.1 or 54.1	0	1000	0	Purine catabolism	Wide specificity for 5'-nucleotides Also see EC 3.1.3.31 IT	3.1.3.5
NTP3e	Nucleoside-Triphosphatase (GTP)	h2o[e] + gtp[e] -> h[e] + pi[e] + gdp[e]	124583.1 or 953.1 or 377841.1 or 956.1	0	1000	0	Nucleotide interconversion		3.6.1.15	PMID:12234496,PMID:12600208
NTPP10	Nucleoside Triphosphate Pyrophosphorylase (dITP)	h2o[c] + ditp[c] -> h[c] + ppi[c] + dimp[c]	3704.1 or 3704.2	0	1000	0	Nucleotide interconversion		3.6.1.19	PMID:11278832
NTPP9	Nucleoside Triphosphate Pyrophosphorylase (ITP)	h2o[c] + itp[c] -> h[c] + ppi[c] + imp[c]	3704.1 or 3704.2	0	1000	0	Nucleotide interconversion	JLR; IT	3.6.1.19	PMID:11278832
O2St	Transport of peroxide Anion via Diffusion, Extracellular	o2s[c] <=> o2s[e]		-1000	1000	0	Transport, extracellular		3.1.3.5	PMID:12939409
O2Stm	Transport of peroxide Anion via Diffusion, Mitochondrial	o2s[c] <=> o2s[m]		-1000	1000	0	Transport, mitochondrial		3.1.3.5	PMID:12939409
O2Stn	Transport of peroxide Anion via Diffusion, Nuclear	o2s[c] <=> o2s[n]		-1000	1000	0	Transport, nuclear		3.1.3.5	PMID:12939409
O2Stx	Transport of peroxide Anion via Diffusion, Peroxisomal	o2s[c] <=> o2s[x]		-1000	1000	0	Transport, peroxisomal		3.1.3.5	PMID:12939409
O2ter	Transport of Oxygen, Endoplasmic Reticulum	o2[c] <=> o2[r]		-1000	1000	0	Transport, endoplasmic reticular	NCD	3.1.3.5
O2tm	Transport of Oxygen, (Diffusion)	o2[c] <=> o2[m]		-1000	1000	0	Transport, mitochondrial	IF	3.1.3.5	PMID:2551143
O2tn	Transport of Oxygen, Nuclear	o2[c] <=> o2[n]		-1000	1000	0	Transport, nuclear	NCD
O2tp	Transport of Oxygen, Peroxisomal	o2[c] <=> o2[x]		-1000	1000	0	Transport, peroxisomal	NCD	3.6.1.15
OAGD3te	Transport of 9-O-Acetylated Gd3	oagd3_hs[c] <=> oagd3_hs[e]		-1000	1000	0	Transport, extracellular	unknown mechanism for transport - intracellular transport occurs, most details are unknown - see for example Varki glycobiology text or numerous reviews (PMID: 8206147) - extracellular transport is also made available since metabolites can get to outer plasma membrane NJ	3.6.1.19	PMID:8206147
OAGD3tg	Transport of 9-O-Acetylated Gd3, Golgi Apparatus	oagd3_hs[c] <=> oagd3_hs[g]		-1000	1000	0	Transport, golgi apparatus	unknown mechanism for transport - intracellular transport occurs, most details are unknown - see for example Varki glycobiology text or numerous reviews (PMID: 8206147) NJ	3.6.1.19	PMID:8206147
OAGT3te	Transport of 9-O-Acetylated Gt3	oagt3_hs[c] <=> oagt3_hs[e]		-1000	1000	0	Transport, extracellular	unknown mechanism for transport - intracellular transport occurs, most details are unknown - see for example Varki glycobiology text or numerous reviews (PMID: 8206147) - extracellular transport is also made available since metabolites can get to outer plasma membrane NJ	3.6.1.19	PMID:8206147
OCBTm	Ornithine Carbamoyltransferase, Irreversible	orn[m] + cbp[m] -> h[m] + pi[m] + citr_L[m]	5009.1	0	1000	0	Urea cycle	TDV	2.1.3.3	PMID:12538786,PMID:6372096
OCCOAtm	Octanoyl Coenzyme A Transport, Diffusion	occoa[c] -> occoa[m]		0	1000	0	Transport, mitochondrial	TDV
OCCOAtx	Fatty Acid Intracellular Transport	occoa[c] <=> occoa[x]		-1000	1000	0	Transport, peroxisomal	interaction between peroxisomes and ER (some enzymes on the outer membrane) NJ
OCOAT1m	3-Oxoacid Coa-Transferase	acac[m] + succoa[m] -> aacoa[m] + succ[m]	5019.1 or 64064.1	0	1000	0	Valine, leucine, and isoleucine metabolism	TDV	2.8.3.5	PMID:10964512,PMID:11756565
OCTAt	Octanoate Transport via Diffusion	octa[e] <=> octa[c]		-1000	1000	0	Transport, extracellular	JLR
ODECOAtx	Fatty Acid Intracellular Transport	odecoa[c] <=> odecoa[x]		-1000	1000	0	Transport, peroxisomal	interaction between peroxisomes and ER (some enzymes on the outer membrane) NJ
OIVD1m	2-Oxoisovalerate Dehydrogenase (Acylating	nad[m] + coa[m] + 4mop[m] -> nadh[m] + co2[m] + ivcoa[m]	(1629.1) and (594.1 and 593.1) and (1738.1) or (1629.1) and (1738.1) and (594.2 and 593.1)	0	1000	0	Valine, leucine, and isoleucine metabolism		1.8.1.4	PMID:1429740,PMID:2914958
OIVD2m	2-Oxoisovalerate Dehydrogenase (Acylating	nad[m] + coa[m] + 3mob[m] -> nadh[m] + co2[m] + ibcoa[m]	(1629.1) and (594.1 and 593.1) and (1738.1) or (1629.1) and (1738.1) and (594.2 and 593.1)	0	1000	0	Valine, leucine, and isoleucine metabolism		1.8.1.4	PMID:1429740,PMID:2914958
OIVD3m	2-Oxoisovalerate Dehydrogenase (Acylating	nad[m] + coa[m] + 3mop[m] -> nadh[m] + co2[m] + 2mbcoa[m]	(1629.1) and (594.1 and 593.1) and (1738.1) or (1629.1) and (1738.1) and (594.2 and 593.1)	0	1000	0	Valine, leucine, and isoleucine metabolism		1.8.1.4	PMID:1429740,PMID:2914958
OPAHir	5-Oxoproline Amidohydrolase (ATP-Hydrolysing) (Ir)	2 h2o[c] + atp[c] + 5oxpro[c] -> h[c] + adp[c] + pi[c] + glu_L[c]	26873.1	0	1000	0	Glutathione metabolism	AF Added from KEGG	3.5.2.9	PMID:9751079
ORNt3m	Ornithine Mitochondrial Transport via Proton Antiport	h[c] + orn[m] <=> h[m] + orn[c]	83884.1 or 10166.1	-1000	1000	0	Transport, mitochondrial	NCD		PMID:14598172
ORNt4m	Ornithine Mitochondrial Transport Exchange with Citruline	h[c] + orn[m] + citr_L[c] <=> h[m] + orn[c] + citr_L[m]	10166.1 or 83884.1	-1000	1000	0	Transport, mitochondrial	TDV (ornithine carrier)		PMID:14598172
ORNtiDF	Ornithine Transport via Diffusion (Extracellular to Cytosol)	orn[e] -> orn[c]	6542.1 or 6541.1 or 84889.1	0	1000	0	Transport, extracellular	SAB	1.8.1.4	PMID:11591158,PMID:11891586,PMID:12049641,PMID:1348489,PMID:14770310,PMID:7534987,PMID:8954799
ORPT	Orotate Phosphoribosyltransferase	ppi[c] + orot5p[c] <=> orot[c] + prpp[c]	7372.1	-1000	1000	0	Pyrimidine synthesis		2.4.2.10	PMID:3279416,PMID:6574608,PMID:6893554,PMID:9042911
OXAHCOtex	Oxalate Transport via Bicarbonate Antiport	2 hco3[c] + oxa[e] -> 2 hco3[e] + oxa[c]	1836.1 or 10861.1 or 10861.3 or 10861.2 or 1811.1	0	1000	0	Transport, extracellular	SAB		PMID:12759755
P4501B1r	Cytochrome P450 1B1	o2[r] + h[r] + nadph[r] + estradiol[r] -> h2o[r] + nadp[r] + hestratriol[r]	1545.1 or 1576.1	0	1000	0	Steroid metabolism	_4 hydroxylation of 17 beta estradiol NJ	1.14.14.1	PMID:15579107,PMID:8910454
P45027A11m	5-Beta-Cholestane-3-Alpha, 7-Alpha, 12-Alpha-Triol 27-Hydroxylase	o2[m] + h[m] + nadph[m] + xoltriol[m] -> h2o[m] + nadp[m] + xoltetrol[m]	1593.1	0	1000	0	Bile acid synthesis	from uniprot NJ	1.14.13.15
P45027A12m	5-Beta-Cholestane-3-Alpha, 7-Alpha, 12-Alpha-Triol 27-Hydroxylase	nadp[m] + xoltetrol[m] -> h[m] + nadph[m] + thcholst[m]	1593.1	0	1000	0	Bile acid synthesis	from uniprot Russell - bile acid biosynthesis review paper in human recon citation db NJ	1.14.13.15
P45027A13m	5-Beta-Cholestane-3-Alpha, 7-Alpha, 12-Alpha-Triol 27-Hydroxylase	o2[m] + nadph[m] + thcholst[m] -> h2o[m] + nadp[m] + thcholstoic[m]	1593.1	0	1000	0	Bile acid synthesis	from uniprot NJ	1.14.13.15
P45027A14m	5-Beta-Cytochrome P450, Family 27, Subfamily A, Polypeptide 1	o2[m] + h[m] + nadph[m] + xol7ah2[m] -> h2o[m] + nadp[m] + xol7ah3[m]	1593.1	0	1000	0	Bile acid synthesis	from uniprot NJ	1.14.13.15
P45027A15m	5-Beta-Cytochrome P450, Family 27, Subfamily A, Polypeptide 1	o2[m] + h[m] + nadph[m] + xol7ah3[m] -> 2 h2o[m] + nadp[m] + xol7ah2al[m]	1593.1	0	1000	0	Bile acid synthesis	from uniprot NJ	1.14.13.15
P45027A16m	Cytochrome P450 27	o2[m] + nadph[m] + xol7ah2al[m] -> h2o[m] + nadp[m] + dhcholestanate[m]	1593.1	0	1000	0	Bile acid synthesis	from uniprot NJ	1.14.13.15
P45027A1m	Cytochrome P450 27	o2[m] + h[m] + nadph[m] + chsterol[m] -> h2o[m] + nadp[m] + xol27oh[m]	1593.1	0	1000	0	Bile acid synthesis		1.14.99.9
P4502C18	Cytochrome P450 2C18	0.5 o2[c] + h[c] + nadph[c] + antipyrene[c] -> nadp[c] + dmantipyrine[c] + meoh[c]	1562.1	0	1000	0	Cytochrome metabolism	antipyrine N-demethylation assumed to take place on outer membrane stoichiometry inferred (methanol production vs methane production?) NJ	1.14.14.1	PMID:15579107,PMID:8110777
P4502C9	Cytochrome P450 2C9	o2[c] + h[c] + nadph[c] + tolbutamide[c] -> h2o[c] + nadp[c] + 4mtolbutamide[c]	1559.1	0	1000	0	Cytochrome metabolism	tolbutamide 4 methyl hydroxylation assumed to take place on outer membrane - xenobiotic metabolism NJ	1.14.14.1	PMID:15579107,PMID:2827463,PMID:3032244
P4502C92	Cytochrome P450 2C9	o2[c] + h[c] + nadph[c] + limnen[c] -> h2o[c] + nadp[c] + carveol[c]	1559.1 or 1557.1	0	1000	0	Limonene and pinene degradation	assumed to take place on outer membrane NJ	1.14.14.1	PMID:11950794,PMID:11996015
P4502C93	Cytochrome P450 2C9	o2[c] + h[c] + nadph[c] + limnen[c] -> h2o[c] + nadp[c] + perillyl[c]	1559.1 or 1557.1	0	1000	0	Limonene and pinene degradation	assumed to take place on outer membrane NJ	1.14.14.1	PMID:11950794,PMID:11996015
P4502C94	Cytochrome P450 2C9	o2[c] + h[c] + nadph[c] + appnn[c] -> h2o[c] + nadp[c] + apnnox[c]	1559.1 or 1557.1	0	1000	0	Limonene and pinene degradation	assumed to take place on outer membrane NJ	1.14.14.1	PMID:11950794,PMID:11996015
P45039A1r	Oxysterol 7-Alpha-Hydroxylase	o2[r] + h[r] + nadph[r] + xol24oh[r] -> h2o[r] + nadp[r] + xoltri24[r]	51302.1	0	1000	0	Bile acid synthesis	NJ - by analogy/similarity to xol hydrolase reactions (NADPH w/ O2 - NADH also noted to be cofactor if needed)	1.14.13.15
P4503A5	Cytochrome P450 3A5	o2[c] + h[c] + nadph[c] + aflatoxin[c] -> h2o[c] + nadp[c] + eaflatoxin[c]	1577.1	0	1000	0	Cytochrome metabolism	_8,9 epoxidation of aflatoxin assumed to take place on outer membrane NJ	1.14.14.1	PMID:15579107
P45046A1r	Cytochrome P450, Family 46, Subfamily A, Polypeptide 1	o2[r] + h[r] + nadph[r] + chsterol[r] -> h2o[r] + nadp[r] + xol24oh[r]	10858.1	0	1000	0	Bile acid synthesis
P4504F121r	Cytochrome P450 4F12/4F2	o2[r] + arachd[r] + h[r] + nadph[r] -> h2o[r] + nadp[r] + wharachd[r]	66002.1	0	1000	0	Eicosanoid metabolism	omega hydroxylation of arachidonic acid NJ	1.14.14.1	PMID:15579107
P4504F122r	Cytochrome P450 4F12/4F2	o2[r] + h[r] + nadph[r] + leuktrB4[r] -> h2o[r] + nadp[r] + leuktrB4woh[r]	4051.1 or 8529.1 or 66002.1	0	1000	0	Eicosanoid metabolism	omega hydroxylation of leukotriene B4 - see CYP4F3 NJ	1.14.14.1	PMID:15145985,PMID:15579107,PMID:8026587,PMID:8486631
P4504F123r	Cytochrome P450 4F12/4F2	o2[r] + h[r] + nadph[r] + ebastine[r] -> h2o[r] + nadp[r] + ebastineoh[r]	66002.1	0	1000	0	Cytochrome metabolism	omega hydroxylation of ebastine NJ	1.14.14.1	PMID:15579107
P4507A1r	Cytochrome P450, Family 7, Subfamily A, Polypeptide 1	o2[r] + h[r] + nadph[r] + chsterol[r] -> h2o[r] + nadp[r] + xol7a[r]	1581.1	0	1000	0	Bile acid synthesis		1.14.13.17
P4507B11r	Oxysterol 7Alpha-Hydroxylase	o2[r] + h[r] + nadph[r] + xol25oh[r] -> h2o[r] + nadp[r] + xoltri25[r]	9420.1	0	1000	0	Bile acid synthesis	NJ - added, substrates by analogy to other xol hydroxylase reactions (NADH in general can be used in place of NADPH)
P4507B12r	Oxysterol 7Alpha-Hydroxylase	o2[r] + h[r] + nadph[r] + xol27oh[r] -> h2o[r] + nadp[r] + xoltri27[r]	9420.1	0	1000	0	Bile acid synthesis	NJ - substrates by similarity/analogy to hydroxylase reactions (literature notes NADH can often be used in place of NADPH)
P450LTB4r	Cytochrome P450 Leukotriene B4	1.5 o2[r] + nadph[r] + leuktrB4woh[r] -> 2 h2o[r] + nadp[r] + leuktrB4wcooh[r]		0	1000	0	Eicosanoid metabolism	further oxidation of omega hydroxy LTB4 (leukotriene B4) stoichiometry inferrered - explicity primary literature refs not found NJ		PMID:11160764,PMID:2172735,PMID:3001504
P5CDm	1-Pyrroline-5-Carboxylate Dehydrogenase, Mitochondrial	2 h2o[m] + nad[m] + 1pyr5c[m] -> h[m] + nadh[m] + glu_L[m]	8659.1 or 8659.2	0	1000	0	Glutamate metabolism	NCD	1.5.1.12	PMID:8621661,PMID:9700195
P5CRm	Pyrroline-5-Carboxylate Reductase, Mitochondrial	2 h[m] + nadph[m] + 1pyr5c[m] -> nadp[m] + pro_L[m]	5831.1 or 5831.2	0	1000	0	Arginine and proline metabolism		1.5.1.2
P5CRxm	Pyrroline-5-Carboxylate Reductase, Mitochondrial	2 h[m] + nadh[m] + 1pyr5c[m] -> nad[m] + pro_L[m]	5831.1 or 5831.2	0	1000	0	Arginine and proline metabolism	PRO1x is irreversible in the other direction	1.5.1.2
PA_HSter	Phosphatidate Scramblase	pa_hs[c] <=> pa_hs[r]		-1000	1000	0	Transport, endoplasmic reticular			PMID:10856717
PA_HStg	Phosphatidate Scramblase	pa_hs[c] <=> pa_hs[g]		-1000	1000	0	Transport, golgi apparatus			PMID:10856717
PAFH	Platelet-Activating Factor Acetylhydrolase	h2o[c] + paf_hs[c] -> h[c] + ac[c] + ak2lgchol_hs[c]	(5051.1) or (5049.1 and 5050.1) or (5049.1 and 5050.1 and 5048.1)	0	1000	0	Glycerophospholipid metabolism	NJ	3.1.1.47	PMID:7669037,PMID:8028668,PMID:8955149
PAFS	Alkyl Glycerol Phosphocholine Acetyl Transferase	accoa[c] + ak2lgchol_hs[c] -> coa[c] + paf_hs[c]		0	1000	0	Glycerophospholipid metabolism	NJ
PAIL_HStn	Phosphatidylinositol Nuclear Transport (Diffusion)	pail_hs[c] <=> pail_hs[n]		-1000	1000	0	Transport, nuclear
PAIL45P_HStn	Phosphatidylinositol 4, 5-Bisphosphate Nuclear Transport (Diffusion)	pail45p_hs[c] <=> pail45p_hs[n]		-1000	1000	0	Transport, nuclear
PAIL4P_HStn	Phosphatidylinositol 4-Phosphate Nuclear Transport (Diffusion)	pail4p_hs[c] <=> pail4p_hs[n]		-1000	1000	0	Transport, nuclear
PAN4PP	Phosphatase (Pan4P)	h2o[c] + pan4p[c] -> pi[c] + ptth[c]		0	1000	0	CoA catabolism	IT. human enzymes overexpressed on E.coli		PMID:11923312
PAPStg	3'-Phosphoadenylyl Sufate Golgi Transport	paps[c] <=> paps[g]	347734.1	-1000	1000	0	Transport, golgi apparatus	NCD	1.5.1.12	PMID:12716889
PAPtg	Adenosine 3', 5'-Bisphosphate Golgi Transport	pap[g] -> pap[c]		0	1000	0	Transport, golgi apparatus	NCD	1.5.1.2
PCFLOPm	Phosphatidylcholine Flippase	h2o[c] + atp[c] + pchol_hs[m] -> h[c] + adp[c] + pi[c] + pchol_hs[c]	57194.1	0	1000	0	Transport, mitochondrial	See PMID: 10856717 - FLOPPASE activity no detailed data on which compartment ATP hydrolysis occurs, so for the time being assumed to be cytosolic NJ	3.6.3.1	PMID:10856717,PMID:11353404
PCHOL_HSter	Phosphatidylcholine Scramblase	pchol_hs[c] <=> pchol_hs[r]		-1000	1000	0	Transport, endoplasmic reticular			PMID:10856717
PCHOL_HStg	Phosphatidylcholine Scramblase	pchol_hs[c] <=> pchol_hs[g]		-1000	1000	0	Transport, golgi apparatus			PMID:10856717
PCHOLP_hs	Choline Phosphatase	h2o[c] + pchol_hs[c] -> h[c] + pa_hs[c] + chol[c]	5338.1 or 5337.1	0	1000	0	Glycerophospholipid metabolism	NJ	3.1.4.4	PMID:9395408,PMID:9582313
PCHOLPg_hs	Choline Phosphatase	h2o[g] + pchol_hs[g] -> h[g] + chol[g] + pa_hs[g]	5337.1	0	1000	0	Glycerophospholipid metabolism	NJ	3.1.4.4	PMID:11481335,PMID:8530346
PCHOLPm_hs	Choline Phosphatase	h2o[m] + pchol_hs[m] -> h[m] + pa_hs[m] + chol[m]	5337.1	0	1000	0	Glycerophospholipid metabolism	NJ	3.1.4.4	PMID:11481335,PMID:8530346
PCHOLPr_hs	Choline Phosphatase	h2o[r] + pchol_hs[r] -> h[r] + chol[r] + pa_hs[r]	5337.1	0	1000	0	Glycerophospholipid metabolism	NJ	3.1.4.4	PMID:11481335,PMID:8530346
PCm	Pyruvate Carboxylase	pyr[m] + atp[m] + hco3[m] -> h[m] + adp[m] + pi[m] + oaa[m]	5091.1 or 5091.2	0	1000	0	Pyruvate metabolism	TV Metabolism at a glance	6.4.1.1	PMID:6548474
PCREATtmdiffir	Phosphocreatine Transport To/from Mitochondria via Diffusion	pcreat[m] -> pcreat[c]		0	1000	0	Urea cycle	SAB		PMID:14977199,PMID:3896131
PCRNtc	Transport into the Cytosol from Peroxisome (Carnitine)	pcrn[x] -> pcrn[c]		0	1000	0	Fatty acid oxidation	NJ		PMID:7654220
PCRNtm	Transport into the Mitochondria from Cytosol (Carnitine)	pcrn[c] <=> pcrn[m]	788.1	-1000	1000	0	Fatty acid oxidation	NJ		PMID:7654220
PCt	Phosphatidylcholine Transporter	h2o[c] + atp[c] + pchol_hs[c] -> h[c] + adp[c] + pi[c] + pchol_hs[e]	5244.1 or 5244.3 or 5244.2 or 19.1	0	1000	0	Transport, extracellular	for PC secretion into bile NJ		PMID:11826283,PMID:7912658
PDE1	3', 5'-Cyclic-Nucleotide Phosphodiesterase	h2o[c] + camp[c] -> h[c] + amp[c]	5139.1 or 5142.1 or 5151.3 or 5153.1 or 5150.2 or 5143.1 or 5150.1 or 5137.1 or 5144.1 or 5136.2 or 5140.2 or 5151.2 or 10846.1 or 5151.5 or 5140.1 or 5141.1 or 5138.1 or 5136.1 or 5151.4 or 5151.1 or 27115.1 or 50940.1 or 8622.1	0	1000	0	Nucleotide interconversion	NCD	3.1.4.17	PMID:10725373,PMID:10872825,PMID:10906126,PMID:10952971,PMID:11050148,PMID:11114167,PMID:12038792,PMID:12135876,PMID:12154085,PMID:12388353,PMID:12681444,PMID:12764607,PMID:14604994,PMID:15147193,PMID:15272012,PMID:15480303,PMID:8884271,PMID:9210593,PMID:9419816
PDE1g	3', 5'-Cyclic-Nucleotide Phosphodiesterase, Golgi	h2o[g] + camp[g] -> h[g] + amp[g]	10846.1	0	1000	0	Nucleotide interconversion	NCD, IT	3.1.4.17
[truncated: 5,930 more rows]

## Sheet: 2_B_Metabolite List
Abbreviation	Description	Charged formula	Charge	Compartment	KEGG ID	PubChem ID	InChi string	SMILES	HMDB ID
[truncated: 4,627 more rows]

## Sheet: 2_C_Reaction List
Abbreviation	Description	Reaction	GPR	Lower bound	Upper bound	Objective	Subsystem	Notes	EC Number	References	KEGG ID
[truncated: 7,876 more rows]

[truncated: 3 more sheets: 2_C_Metabolite List, 2_D_Reaction List, 2_D_Metabolite List]
