# Supplementary material for: Metabolic modeling of host–microbe interactions for therapeutics in colorectal cancer
Source: NPJ Syst Biol Appl. 2022 Jan 19;8:1. doi: 10.1038/s41540-021-00210-9 (PMC8770697; doi:10.1038/s41540-021-00210-9)
Supplement: Supplementary file 4 — Supplementary Data 3 [file 41540_2021_210_MOESM4_ESM.xlsx]

## Sheet: Index
S. No.	Content		Sheet Title	Sheet Title
1	3-A: Colon-E. durans integrated metabolic model		3_A_Reaction List	3_A_Metabolite List
2	3-B: CRC-E. durans integrated metabolic model		3_B_Reaction List	3_B_Metabolite List

## Sheet: 3_A_Reaction List
Abbreviation	Description	Reaction	GPR	Lower bound	Upper bound	Objective	Subsystem	Notes	EC Number	References	###Note: Colon model with sink reactions (2_C) was integrated with microbe model.
Edurans_ROS_23PDE2	2,3-Cyclic UMP 3-nucleotidohydrolase	Edurans_ROS_h2o[c] + Edurans_ROS_23cump[c] -> Edurans_ROS_3ump[c] + Edurans_ROS_h[c]		0	1000	0	Nucleotide interconversion				Colon model (without sink reactions) upon integration with microbe gave very low reaction flux values compared to CRC-microbe integrated model.
Edurans_ROS_23PDE4	2,3-Cyclic CMP 3-nucleotidohydrolase	Edurans_ROS_h2o[c] + Edurans_ROS_23ccmp[c] -> Edurans_ROS_h[c] + Edurans_ROS_3cmp[c]		0	1000	0	Nucleotide interconversion				Hence, colon model was debugged by adding sink reactions and then integrated with microbe model.
Edurans_ROS_23PDE7	2,3-Cyclic AMP 3-nucleotidohydrolase	Edurans_ROS_h2o[c] + Edurans_ROS_23camp[c] -> Edurans_ROS_h[c] + Edurans_ROS_3amp[c]		0	1000	0	Nucleotide interconversion				The resulting model generated reaction flux values comparable to the CRC-microbe reaction fluxes.
Edurans_ROS_23PDE9	2,3-Cyclic GMP 3-nucleotidohydrolase	Edurans_ROS_h2o[c] + Edurans_ROS_23cgmp[c] -> Edurans_ROS_h[c] + Edurans_ROS_3gmp[c]		0	1000	0	Nucleotide interconversion
Edurans_ROS_26DAPLLATi	L,L-diaminopimelate aminotransferase (irreversible)	Edurans_ROS_h2o[c] + Edurans_ROS_h[c] + Edurans_ROS_glu_L[c] + Edurans_ROS_thdp[c] -> Edurans_ROS_akg[c] + Edurans_ROS_26dap_LL[c]		0	1000	0	Lysine metabolism
Edurans_ROS_2DHPL	2 dehydropantoate formaldehyde lyase 3 methyl 2 oxobutanoate forming	Edurans_ROS_2dhp[c] <=> Edurans_ROS_3mob[c] + Edurans_ROS_fald[c]		-1000	1000	0	CoA synthesis
Edurans_ROS_2DMMQ8abc	2-Demethylmenaquinone 8 uptake via ABC transporter	Edurans_ROS_h2o[c] + Edurans_ROS_atp[c] + Edurans_ROS_2dmmq8[e] -> Edurans_ROS_h[c] + Edurans_ROS_adp[c] + Edurans_ROS_pi[c] + Edurans_ROS_2dmmq8[c]		0	1000	0	Transport, extracellular
Edurans_ROS_2HBO	2-Hydroxybutyrate:NAD+ oxidoreductase	Edurans_ROS_2hb[c] + Edurans_ROS_nad[c] <=> Edurans_ROS_h[c] + Edurans_ROS_2obut[c] + Edurans_ROS_nadh[c]		-1000	1000	0	Propanoate metabolism
Edurans_ROS_2HMCOXT	4-oxalocrotonate tautomerase	Edurans_ROS_2hmc[c] <=> Edurans_ROS_oxalc[c]		-1000	1000	0	Benzoate degradation
Edurans_ROS_2MBCOATA	2-methylbutanoyl-CoA[acyl-carrier-protein] transferase	Edurans_ROS_2mbcoa[c] + Edurans_ROS_ACP[c] <=> Edurans_ROS_coa[c] + Edurans_ROS_2mbutACP[c]		-1000	1000	0	Glycerophospholipid metabolism
Edurans_ROS_2OBUTt2r	2-Oxobutanoate transport via proton symport, reversible	Edurans_ROS_h[e] + Edurans_ROS_2obut[e] <=> Edurans_ROS_h[c] + Edurans_ROS_2obut[c]		-1000	1000	0	Transport, extracellular
Edurans_ROS_34DHOXPEGOX	3,4-Dihydroxyphenylethyleneglycol:NAD+ oxidoreductase	Edurans_ROS_h[c] + Edurans_ROS_nadh[c] + Edurans_ROS_34dhmald[c] <=> Edurans_ROS_nad[c] + Edurans_ROS_34dhoxpeg[c]		-1000	1000	0	Tyrosine metabolism
Edurans_ROS_3HAD10M12	10-methyl-3-hydroxy-dodecanoyl-ACP hydro-lyase	Edurans_ROS_10m3hddcaACP[c] -> Edurans_ROS_h2o[c] + Edurans_ROS_10mtddec2eACP[c]		0	1000	0	Fatty acid synthesis
Edurans_ROS_3HAD11M12	11-methyl-3-hydroxy-dodecanoyl-ACP hydro-lyase	Edurans_ROS_11m3hddcaACP[c] -> Edurans_ROS_h2o[c] + Edurans_ROS_11mtddec2eACP[c]		0	1000	0	Fatty acid synthesis
Edurans_ROS_3HAD12M14	12-methyl-3-hydroxy-tetra-decanoyl-ACP hydro-lyase	Edurans_ROS_12m3hmyrsACP[c] -> Edurans_ROS_h2o[c] + Edurans_ROS_12mtmrs2eACP[c]		0	1000	0	Fatty acid synthesis
Edurans_ROS_3HAD13M14	13-methyl-3-hydroxy-tetra-decanoyl-ACP hydro-lyase	Edurans_ROS_13m3hmyrsACP[c] -> Edurans_ROS_h2o[c] + Edurans_ROS_13mtmrs2eACP[c]		0	1000	0	Fatty acid synthesis
Edurans_ROS_3HAD14M16	14-methyl-3-hydroxy-hexa-decanoyl-ACP hydro-lyase	Edurans_ROS_14m3hpalmACP[c] -> Edurans_ROS_h2o[c] + Edurans_ROS_14mtpalm2eACP[c]		0	1000	0	Fatty acid synthesis
Edurans_ROS_3HAD15M16	15-methyl-3-hydroxy-hexa-decanoyl-ACP hydro-lyase	Edurans_ROS_15m3hpalmACP[c] -> Edurans_ROS_h2o[c] + Edurans_ROS_15mtpalm2eACP[c]		0	1000	0	Fatty acid synthesis
Edurans_ROS_3HAD4M6	4-methyl-3-hydroxy-hexanoyl-ACP hydro-lyase	Edurans_ROS_4m3hhexACP[c] -> Edurans_ROS_h2o[c] + Edurans_ROS_4mthex2eACP[c]		0	1000	0	Fatty acid synthesis
Edurans_ROS_3HAD5M6	5-methyl-3-hydroxy-hexanoyl-ACP hydro-lyase	Edurans_ROS_5m3hhexACP[c] -> Edurans_ROS_h2o[c] + Edurans_ROS_5mthex2eACP[c]		0	1000	0	Fatty acid synthesis
Edurans_ROS_3HAD6M8	6-methyl-3-hydroxy-octanoyl-ACP hydro-lyase	Edurans_ROS_6m3hocACP[c] -> Edurans_ROS_h2o[c] + Edurans_ROS_6mtoct2eACP[c]		0	1000	0	Fatty acid synthesis
Edurans_ROS_3HAD7M8	7-methyl-3-hydroxy-octanoyl-ACP hydro-lyase	Edurans_ROS_7m3hocACP[c] -> Edurans_ROS_h2o[c] + Edurans_ROS_7mtoct2eACP[c]		0	1000	0	Fatty acid synthesis
Edurans_ROS_3HAD8M10	8-methyl-3-hydroxy-decanoyl-ACP hydro-lyase	Edurans_ROS_8m3hdcaACP[c] -> Edurans_ROS_h2o[c] + Edurans_ROS_8mtdec2eACP[c]		0	1000	0	Fatty acid synthesis
Edurans_ROS_3HAD9M10	9-methyl-3-hydroxy-decanoyl-ACP hydro-lyase	Edurans_ROS_9m3hdcaACP[c] -> Edurans_ROS_h2o[c] + Edurans_ROS_9mtdec2eACP[c]		0	1000	0	Fatty acid synthesis
Edurans_ROS_3MOPt2r	3-Methyl-2-oxopentanoate transport via proton symport reversible	Edurans_ROS_h[e] + Edurans_ROS_3mop[e] <=> Edurans_ROS_h[c] + Edurans_ROS_3mop[c]		-1000	1000	0	Transport, extracellular
Edurans_ROS_3OAR100	3-oxoacyl-[acyl-carrier-protein] reductase (n-C10:0)	Edurans_ROS_h[c] + Edurans_ROS_3odecACP[c] + Edurans_ROS_nadph[c] <=> Edurans_ROS_3hdecACP[c] + Edurans_ROS_nadp[c]		-1000	1000	0	Fatty acid synthesis
Edurans_ROS_3OAR10M11	10-methyl-3-oxo-undecanoyl-ACPNADP+ oxidoreductase	Edurans_ROS_h[c] + Edurans_ROS_nadph[c] + Edurans_ROS_10m3oundecACP[c] <=> Edurans_ROS_nadp[c] + Edurans_ROS_10m3hundecACP[c]		-1000	1000	0	Fatty acid synthesis
Edurans_ROS_3OAR10M12	10-methyl-3-oxo-dodecanoyl-ACPNADP+ oxidoreductase	Edurans_ROS_h[c] + Edurans_ROS_nadph[c] + Edurans_ROS_10m3oddcaACP[c] <=> Edurans_ROS_10m3hddcaACP[c] + Edurans_ROS_nadp[c]		-1000	1000	0	Fatty acid synthesis
Edurans_ROS_3OAR11M12	11-methyl-3-oxo-dodecanoyl-ACPNADP+ oxidoreductase	Edurans_ROS_h[c] + Edurans_ROS_nadph[c] + Edurans_ROS_11m3oddcaACP[c] <=> Edurans_ROS_11m3hddcaACP[c] + Edurans_ROS_nadp[c]		-1000	1000	0	Fatty acid synthesis
Edurans_ROS_3OAR120	3-oxoacyl-[acyl-carrier-protein] reductase (n-C12:0)	Edurans_ROS_h[c] + Edurans_ROS_nadph[c] + Edurans_ROS_3oddecACP[c] <=> Edurans_ROS_nadp[c] + Edurans_ROS_3hddecACP[c]		-1000	1000	0	Fatty acid synthesis
Edurans_ROS_3OAR12M13	12-methyl-3-oxo-tridecanoyl-ACPNADP+ oxidoreductase	Edurans_ROS_h[c] + Edurans_ROS_nadph[c] + Edurans_ROS_12m3otridecACP[c] <=> Edurans_ROS_nadp[c] + Edurans_ROS_12m3htridecACP[c]		-1000	1000	0	Fatty acid synthesis
Edurans_ROS_3OAR12M14	12-methyl-3-oxo-tetra-decanoyl-ACPNADP+ oxidoreductase	Edurans_ROS_h[c] + Edurans_ROS_nadph[c] + Edurans_ROS_12m3omyrsACP[c] <=> Edurans_ROS_12m3hmyrsACP[c] + Edurans_ROS_nadp[c]		-1000	1000	0	Fatty acid synthesis
Edurans_ROS_3OAR13M14	13-methyl-3-oxo-tetra-decanoyl-ACPNADP+ oxidoreductase	Edurans_ROS_h[c] + Edurans_ROS_nadph[c] + Edurans_ROS_13m3omyrsACP[c] <=> Edurans_ROS_13m3hmyrsACP[c] + Edurans_ROS_nadp[c]		-1000	1000	0	Fatty acid synthesis
Edurans_ROS_3OAR140	3-oxoacyl-[acyl-carrier-protein] reductase (n-C14:0)	Edurans_ROS_h[c] + Edurans_ROS_nadph[c] + Edurans_ROS_3omrsACP[c] <=> Edurans_ROS_nadp[c] + Edurans_ROS_3hmrsACP[c]		-1000	1000	0	Fatty acid synthesis
Edurans_ROS_3OAR14M15	14-methyl-3-oxo-pentadecanoyl-ACPNADP+ oxidoreductase	Edurans_ROS_h[c] + Edurans_ROS_nadph[c] + Edurans_ROS_14m3opentdecACP[c] <=> Edurans_ROS_nadp[c] + Edurans_ROS_14m3hpentdecACP[c]		-1000	1000	0	Fatty acid synthesis
Edurans_ROS_3OAR14M16	14-methyl-3-oxo-hexa-decanoyl-ACPNADP+ oxidoreductase	Edurans_ROS_h[c] + Edurans_ROS_nadph[c] + Edurans_ROS_14m3opalmACP[c] <=> Edurans_ROS_14m3hpalmACP[c] + Edurans_ROS_nadp[c]		-1000	1000	0	Fatty acid synthesis
Edurans_ROS_3OAR15M16	15-methyl-3-oxo-hexa-decanoyl-ACPNADP+ oxidoreductase	Edurans_ROS_h[c] + Edurans_ROS_nadph[c] + Edurans_ROS_15m3opalmACP[c] <=> Edurans_ROS_15m3hpalmACP[c] + Edurans_ROS_nadp[c]		-1000	1000	0	Fatty acid synthesis
Edurans_ROS_3OAR160	3-oxoacyl-[acyl-carrier-protein] reductase (n-C16:0)	Edurans_ROS_h[c] + Edurans_ROS_nadph[c] + Edurans_ROS_3opalmACP[c] <=> Edurans_ROS_nadp[c] + Edurans_ROS_3hpalmACP[c]		-1000	1000	0	Fatty acid synthesis
Edurans_ROS_3OAR180	3-oxoacyl-[acyl-carrier-protein] reductase (n-C18:0)	Edurans_ROS_h[c] + Edurans_ROS_nadph[c] + Edurans_ROS_3ooctdACP[c] <=> Edurans_ROS_nadp[c] + Edurans_ROS_3hoctaACP[c]		-1000	1000	0	Fatty acid synthesis
Edurans_ROS_3OAR40	3-oxoacyl-[acyl-carrier-protein] reductase (n-C4:0)	Edurans_ROS_h[c] + Edurans_ROS_nadph[c] + Edurans_ROS_actACP[c] <=> Edurans_ROS_nadp[c] + Edurans_ROS_3haACP[c]		-1000	1000	0	Fatty acid synthesis
Edurans_ROS_3OAR4M5	4-methyl-3-oxo-pentanoyl-ACPNADP+ oxidoreductase	Edurans_ROS_h[c] + Edurans_ROS_nadph[c] + Edurans_ROS_4m3opentACP[c] <=> Edurans_ROS_nadp[c] + Edurans_ROS_4m3hpentACP[c]		-1000	1000	0	Fatty acid synthesis
Edurans_ROS_3OAR4M6	4-methyl-3-oxo-hexanoyl-ACPNADP+ oxidoreductase	Edurans_ROS_h[c] + Edurans_ROS_nadph[c] + Edurans_ROS_4m3ohexACP[c] <=> Edurans_ROS_4m3hhexACP[c] + Edurans_ROS_nadp[c]		-1000	1000	0	Fatty acid synthesis
Edurans_ROS_3OAR5M6	5-methyl-3-oxo-hexanoyl-ACPNADP+ oxidoreductase	Edurans_ROS_h[c] + Edurans_ROS_nadph[c] + Edurans_ROS_5m3ohexACP[c] <=> Edurans_ROS_5m3hhexACP[c] + Edurans_ROS_nadp[c]		-1000	1000	0	Fatty acid synthesis
Edurans_ROS_3OAR60	3-oxoacyl-[acyl-carrier-protein] reductase (n-C6:0)	Edurans_ROS_h[c] + Edurans_ROS_nadph[c] + Edurans_ROS_3ohexACP[c] <=> Edurans_ROS_nadp[c] + Edurans_ROS_3hhexACP[c]		-1000	1000	0	Fatty acid synthesis
Edurans_ROS_3OAR6M7	6-methyl-3-oxo-heptanoyl-ACPNADP+ oxidoreductase	Edurans_ROS_h[c] + Edurans_ROS_nadph[c] + Edurans_ROS_6m3oheptACP[c] <=> Edurans_ROS_nadp[c] + Edurans_ROS_6m3hheptACP[c]		-1000	1000	0	Fatty acid synthesis
Edurans_ROS_3OAR6M8	6-methyl-3-oxo-octanoyl-ACPNADP+ oxidoreductase	Edurans_ROS_h[c] + Edurans_ROS_nadph[c] + Edurans_ROS_6m3oocACP[c] <=> Edurans_ROS_6m3hocACP[c] + Edurans_ROS_nadp[c]		-1000	1000	0	Fatty acid synthesis
Edurans_ROS_3OAR7M8	7-methyl-3-oxo-octanoyl-ACPNADP+ oxidoreductase	Edurans_ROS_h[c] + Edurans_ROS_nadph[c] + Edurans_ROS_7m3oocACP[c] <=> Edurans_ROS_7m3hocACP[c] + Edurans_ROS_nadp[c]		-1000	1000	0	Fatty acid synthesis
Edurans_ROS_3OAR80	3-oxoacyl-[acyl-carrier-protein] reductase (n-C8:0)	Edurans_ROS_h[c] + Edurans_ROS_nadph[c] + Edurans_ROS_3ooctACP[c] <=> Edurans_ROS_nadp[c] + Edurans_ROS_3hoctACP[c]		-1000	1000	0	Fatty acid synthesis
Edurans_ROS_3OAR8M10	8-methyl-3-oxo-decanoyl-ACPNADP+ oxidoreductase	Edurans_ROS_h[c] + Edurans_ROS_nadph[c] + Edurans_ROS_8m3odcaACP[c] <=> Edurans_ROS_8m3hdcaACP[c] + Edurans_ROS_nadp[c]		-1000	1000	0	Fatty acid synthesis
Edurans_ROS_3OAR8M9	8-methyl-3-oxo-nonanoyl-ACPNADP+ oxidoreductase	Edurans_ROS_h[c] + Edurans_ROS_nadph[c] + Edurans_ROS_8m3ononACP[c] <=> Edurans_ROS_nadp[c] + Edurans_ROS_8m3hnonACP[c]		-1000	1000	0	Fatty acid synthesis
Edurans_ROS_3OAR9M10	9-methyl-3-oxo-decanoyl-ACPNADP+ oxidoreductase	Edurans_ROS_h[c] + Edurans_ROS_nadph[c] + Edurans_ROS_9m3odcaACP[c] <=> Edurans_ROS_9m3hdcaACP[c] + Edurans_ROS_nadp[c]		-1000	1000	0	Fatty acid synthesis
Edurans_ROS_3OAS100	3-oxoacyl-[acyl-carrier-protein] synthase (n-C10:0)	Edurans_ROS_h[c] + Edurans_ROS_malACP[c] + Edurans_ROS_ocACP[c] -> Edurans_ROS_ACP[c] + Edurans_ROS_3odecACP[c] + Edurans_ROS_co2[c]		0	1000	0	Fatty acid synthesis
Edurans_ROS_3OAS10M11	10-methyl-undecanoyl-ACPmalonyl-[acyl-carrier-protein] C-acyltransferase (decarboxylating)	Edurans_ROS_h[c] + Edurans_ROS_malACP[c] + Edurans_ROS_10mundecACP[c] -> Edurans_ROS_ACP[c] + Edurans_ROS_12m3otridecACP[c] + Edurans_ROS_co2[c]		0	1000	0	Fatty acid synthesis
Edurans_ROS_3OAS10M12	10-methyl-dodecanoyl-ACPmalonyl-[acyl-carrier-protein] C-acyltransferase (decarboxylating)	Edurans_ROS_h[c] + Edurans_ROS_malACP[c] + Edurans_ROS_10mddcaACP[c] -> Edurans_ROS_ACP[c] + Edurans_ROS_12m3omyrsACP[c] + Edurans_ROS_co2[c]		0	1000	0	Fatty acid synthesis
Edurans_ROS_3OAS11M12	11-methyl-dodecanoyl-ACPmalonyl-[acyl-carrier-protein] C-acyltransferase (decarboxylating)	Edurans_ROS_h[c] + Edurans_ROS_malACP[c] + Edurans_ROS_11mddcaACP[c] -> Edurans_ROS_ACP[c] + Edurans_ROS_13m3omyrsACP[c] + Edurans_ROS_co2[c]		0	1000	0	Fatty acid synthesis
Edurans_ROS_3OAS120	3-oxoacyl-[acyl-carrier-protein] synthase (n-C12:0)	Edurans_ROS_h[c] + Edurans_ROS_malACP[c] + Edurans_ROS_dcaACP[c] -> Edurans_ROS_ACP[c] + Edurans_ROS_3oddecACP[c] + Edurans_ROS_co2[c]		0	1000	0	Fatty acid synthesis
Edurans_ROS_3OAS12M13	12-methyl-tridecanoyl-ACPmalonyl-[acyl-carrier-protein] C-acyltransferase (decarboxylating)	Edurans_ROS_h[c] + Edurans_ROS_malACP[c] + Edurans_ROS_12mtridecACP[c] -> Edurans_ROS_ACP[c] + Edurans_ROS_14m3opentdecACP[c] + Edurans_ROS_co2[c]		0	1000	0	Fatty acid synthesis
Edurans_ROS_3OAS12M14	12-methyl-tetra-decanoyl-ACPmalonyl-[acyl-carrier-protein] C-acyltransferase (decarboxylating)	Edurans_ROS_h[c] + Edurans_ROS_malACP[c] + Edurans_ROS_12mmyrsACP[c] -> Edurans_ROS_ACP[c] + Edurans_ROS_14m3opalmACP[c] + Edurans_ROS_co2[c]		0	1000	0	Fatty acid synthesis
Edurans_ROS_3OAS13M14	13-methyl-tetra-decanoyl-ACPmalonyl-[acyl-carrier-protein] C-acyltransferase (decarboxylating)	Edurans_ROS_h[c] + Edurans_ROS_malACP[c] + Edurans_ROS_13mmyrsACP[c] -> Edurans_ROS_ACP[c] + Edurans_ROS_15m3opalmACP[c] + Edurans_ROS_co2[c]		0	1000	0	Fatty acid synthesis
Edurans_ROS_3OAS140	3-oxoacyl-[acyl-carrier-protein] synthase (n-C14:0)	Edurans_ROS_h[c] + Edurans_ROS_malACP[c] + Edurans_ROS_ddcaACP[c] -> Edurans_ROS_ACP[c] + Edurans_ROS_3omrsACP[c] + Edurans_ROS_co2[c]		0	1000	0	Fatty acid synthesis
Edurans_ROS_3OAS160	3-oxoacyl-[acyl-carrier-protein] synthase (n-C16:0)	Edurans_ROS_h[c] + Edurans_ROS_malACP[c] + Edurans_ROS_myrsACP[c] -> Edurans_ROS_ACP[c] + Edurans_ROS_3opalmACP[c] + Edurans_ROS_co2[c]		0	1000	0	Fatty acid synthesis
Edurans_ROS_3OAS180	3-oxoacyl-[acyl-carrier-protein] synthase (n-C18:0)	Edurans_ROS_h[c] + Edurans_ROS_malACP[c] + Edurans_ROS_palmACP[c] -> Edurans_ROS_ACP[c] + Edurans_ROS_3ooctdACP[c] + Edurans_ROS_co2[c]		0	1000	0	Fatty acid synthesis
Edurans_ROS_3OAS2M3	2-methylpropionyl-ACPmalonyl-[acyl-carrier-protein] C-acyltransferase (decarboxylating)	Edurans_ROS_h[c] + Edurans_ROS_malACP[c] + Edurans_ROS_2mpropACP[c] -> Edurans_ROS_ACP[c] + Edurans_ROS_4m3opentACP[c] + Edurans_ROS_co2[c]		0	1000	0	Fatty acid synthesis
Edurans_ROS_3OAS3M4	3-methylbutanoyl-ACPmalonyl-[acyl-carrier-protein] C-acyltransferase (decarboxylating)	Edurans_ROS_h[c] + Edurans_ROS_malACP[c] + Edurans_ROS_3mbutACP[c] -> Edurans_ROS_ACP[c] + Edurans_ROS_5m3ohexACP[c] + Edurans_ROS_co2[c]		0	1000	0	Fatty acid synthesis
Edurans_ROS_3OAS4M3O6	4-methyl-3-oxo-hexanoyl-ACPmalonyl-[acyl-carrier-protein] C-acyltransferase (decarboxylating)	Edurans_ROS_h[c] + Edurans_ROS_2mbutACP[c] + Edurans_ROS_malACP[c] -> Edurans_ROS_ACP[c] + Edurans_ROS_4m3ohexACP[c] + Edurans_ROS_co2[c]		0	1000	0	Fatty acid synthesis
Edurans_ROS_3OAS4M5	4-methyl-pentanoyl-ACPmalonyl-[acyl-carrier-protein] C-acyltransferase (decarboxylating)	Edurans_ROS_h[c] + Edurans_ROS_malACP[c] + Edurans_ROS_4mpentACP[c] -> Edurans_ROS_ACP[c] + Edurans_ROS_6m3oheptACP[c] + Edurans_ROS_co2[c]		0	1000	0	Fatty acid synthesis
Edurans_ROS_3OAS4M6	4-methyl-hexanoyl-ACPmalonyl-[acyl-carrier-protein] C-acyltransferase (decarboxylating)	Edurans_ROS_h[c] + Edurans_ROS_malACP[c] + Edurans_ROS_4mhexACP[c] -> Edurans_ROS_ACP[c] + Edurans_ROS_6m3oocACP[c] + Edurans_ROS_co2[c]		0	1000	0	Fatty acid synthesis
Edurans_ROS_3OAS5M6	5-methyl-hexanoyl-ACPmalonyl-[acyl-carrier-protein] C-acyltransferase (decarboxylating)	Edurans_ROS_h[c] + Edurans_ROS_malACP[c] + Edurans_ROS_5mhexACP[c] -> Edurans_ROS_ACP[c] + Edurans_ROS_7m3oocACP[c] + Edurans_ROS_co2[c]		0	1000	0	Fatty acid synthesis
Edurans_ROS_3OAS60	3-oxoacyl-[acyl-carrier-protein] synthase (n-C6:0)	Edurans_ROS_h[c] + Edurans_ROS_malACP[c] + Edurans_ROS_butACP[c] -> Edurans_ROS_ACP[c] + Edurans_ROS_3ohexACP[c] + Edurans_ROS_co2[c]		0	1000	0	Fatty acid synthesis
Edurans_ROS_3OAS6M7	6-methyl-heptanoyl-ACPmalonyl-[acyl-carrier-protein] C-acyltransferase (decarboxylating)	Edurans_ROS_h[c] + Edurans_ROS_malACP[c] + Edurans_ROS_6mheptACP[c] -> Edurans_ROS_ACP[c] + Edurans_ROS_8m3ononACP[c] + Edurans_ROS_co2[c]		0	1000	0	Fatty acid synthesis
Edurans_ROS_3OAS6M8	6-methyl-octanoyl-ACPmalonyl-[acyl-carrier-protein] C-acyltransferase (decarboxylating)	Edurans_ROS_h[c] + Edurans_ROS_malACP[c] + Edurans_ROS_6mocACP[c] -> Edurans_ROS_ACP[c] + Edurans_ROS_8m3odcaACP[c] + Edurans_ROS_co2[c]		0	1000	0	Fatty acid synthesis
Edurans_ROS_3OAS7M8	7-methyl-octanoyl-ACPmalonyl-[acyl-carrier-protein] C-acyltransferase (decarboxylating)	Edurans_ROS_h[c] + Edurans_ROS_malACP[c] + Edurans_ROS_7mocACP[c] -> Edurans_ROS_ACP[c] + Edurans_ROS_9m3odcaACP[c] + Edurans_ROS_co2[c]		0	1000	0	Fatty acid synthesis
Edurans_ROS_3OAS80	3-oxoacyl-[acyl-carrier-protein] synthase (n-C8:0)	Edurans_ROS_h[c] + Edurans_ROS_malACP[c] + Edurans_ROS_hexACP[c] -> Edurans_ROS_ACP[c] + Edurans_ROS_3ooctACP[c] + Edurans_ROS_co2[c]		0	1000	0	Fatty acid synthesis
Edurans_ROS_3OAS8M10	8-methyl-decanoyl-ACPmalonyl-[acyl-carrier-protein] C-acyltransferase (decarboxylating)	Edurans_ROS_h[c] + Edurans_ROS_malACP[c] + Edurans_ROS_8mdcaACP[c] -> Edurans_ROS_ACP[c] + Edurans_ROS_10m3oddcaACP[c] + Edurans_ROS_co2[c]		0	1000	0	Fatty acid synthesis
Edurans_ROS_3OAS8M9	8-methyl-nonanoyl-ACPmalonyl-[acyl-carrier-protein] C-acyltransferase (decarboxylating)	Edurans_ROS_h[c] + Edurans_ROS_malACP[c] + Edurans_ROS_8mnonACP[c] -> Edurans_ROS_ACP[c] + Edurans_ROS_10m3oundecACP[c] + Edurans_ROS_co2[c]		0	1000	0	Fatty acid synthesis
Edurans_ROS_3OAS9M10	9-methyl-decanoyl-ACPmalonyl-[acyl-carrier-protein] C-acyltransferase (decarboxylating)	Edurans_ROS_h[c] + Edurans_ROS_malACP[c] + Edurans_ROS_9mdcaACP[c] -> Edurans_ROS_ACP[c] + Edurans_ROS_11m3oddcaACP[c] + Edurans_ROS_co2[c]		0	1000	0	Fatty acid synthesis
Edurans_ROS_4HBZt2	4-Hydroxybenzoate transport via proton symport	Edurans_ROS_h[e] + Edurans_ROS_4hbz[e] <=> Edurans_ROS_h[c] + Edurans_ROS_4hbz[c]		-1000	1000	0	Transport, extracellular
Edurans_ROS_5AIZCDC	5aizc decarboxylase	Edurans_ROS_h[c] + Edurans_ROS_5aizc[c] -> Edurans_ROS_co2[c] + Edurans_ROS_air[c]		0	1000	0	Purine catabolism
Edurans_ROS_6PHBG	6-phospho-beta-glucosidase	Edurans_ROS_h2o[c] + Edurans_ROS_salc6p[c] -> Edurans_ROS_2hymeph[c] + Edurans_ROS_g6p[c]		0	1000	0	Glycolysis/gluconeogenesis
Edurans_ROS_6PHBG2	Salicin 6 phosphate glucohydrolase	Edurans_ROS_h2o[c] + Edurans_ROS_salc6p[c] -> Edurans_ROS_2hymeph[c] + Edurans_ROS_g6p_B[c]		0	1000	0	Glycolysis/gluconeogenesis
Edurans_ROS_A5PISO	arabinose-5-phosphate isomerase	Edurans_ROS_ru5p_D[c] <=> Edurans_ROS_ara5p[c]		-1000	1000	0	Pentose and glucuronate interconversions
Edurans_ROS_AACPS6	acyl-[acyl-carrier-protein] synthetase (n-C18:0)	Edurans_ROS_atp[c] + Edurans_ROS_ACP[c] + Edurans_ROS_ocdca[c] -> Edurans_ROS_ppi[c] + Edurans_ROS_amp[c] + Edurans_ROS_ocdcaACP[c]		0	1000	0	Fatty acid synthesis
Edurans_ROS_AACPS7	acyl-[acyl-carrier-protein] synthetase (n-C12:0)	Edurans_ROS_atp[c] + Edurans_ROS_ACP[c] + Edurans_ROS_ddca[c] -> Edurans_ROS_ddcaACP[c] + Edurans_ROS_ppi[c] + Edurans_ROS_amp[c]		0	1000	0	Fatty acid synthesis
Edurans_ROS_AB6PGH	Arbutin 6-phosphate glucohydrolase	Edurans_ROS_h2o[c] + Edurans_ROS_arbt6p[c] -> Edurans_ROS_g6p[c] + Edurans_ROS_hqn[c]		0	1000	0	Glycolysis/gluconeogenesis
Edurans_ROS_AB6PGH2	Arbutin 6-phosphate glucohydrolase	Edurans_ROS_h2o[c] + Edurans_ROS_arbt6p[c] -> Edurans_ROS_g6p_B[c] + Edurans_ROS_hqn[c]		0	1000	0	Glycolysis/gluconeogenesis
Edurans_ROS_ABTOXy	L-arabinitol:NADP oxidoreductase	Edurans_ROS_nadp[c] + Edurans_ROS_abt[c] <=> Edurans_ROS_h[c] + Edurans_ROS_nadph[c] + Edurans_ROS_arab_L[c]		-1000	1000	0	Pentose and glucuronate interconversions
Edurans_ROS_ABUTD	Aminobutyraldehyde dehydrogenase	Edurans_ROS_h2o[c] + Edurans_ROS_nad[c] + Edurans_ROS_4abutn[c] -> 2 Edurans_ROS_h[c] + Edurans_ROS_nadh[c] + Edurans_ROS_4abut[c]		0	1000	0	beta-Alanine metabolism
Edurans_ROS_ACACT1r	acetyl-CoA C-acetyltransferase	2 Edurans_ROS_accoa[c] <=> Edurans_ROS_coa[c] + Edurans_ROS_aacoa[c]		-1000	1000	0	Tryptophan metabolism
Edurans_ROS_ACACT2r	acetyl-CoA C-acyltransferase (butanoyl-CoA) (r)	Edurans_ROS_accoa[c] + Edurans_ROS_btcoa[c] <=> Edurans_ROS_coa[c] + Edurans_ROS_3ohcoa[c]		-1000	1000	0	Fatty acid oxidation
Edurans_ROS_ACACT3r	acetyl-CoA C-acyltransferase (hexanoyl-CoA) (r)	Edurans_ROS_accoa[c] + Edurans_ROS_hxcoa[c] <=> Edurans_ROS_coa[c] + Edurans_ROS_3oocoa[c]		-1000	1000	0	Fatty acid oxidation
Edurans_ROS_ACACT4r	acetyl-CoA C-acyltransferase (octanoyl-CoA) (r)	Edurans_ROS_accoa[c] + Edurans_ROS_occoa[c] <=> Edurans_ROS_coa[c] + Edurans_ROS_3odcoa[c]		-1000	1000	0	Fatty acid oxidation
Edurans_ROS_ACACT5r	acetyl-CoA C-acyltransferase (decanoyl-CoA) (r)	Edurans_ROS_accoa[c] + Edurans_ROS_dcacoa[c] <=> Edurans_ROS_coa[c] + Edurans_ROS_3oddcoa[c]		-1000	1000	0	Fatty acid oxidation
Edurans_ROS_ACACT6r	acetyl-CoA C-acyltransferase (dodecanoyl-CoA) (r)	Edurans_ROS_accoa[c] + Edurans_ROS_ddcacoa[c] <=> Edurans_ROS_coa[c] + Edurans_ROS_3otdcoa[c]		-1000	1000	0	Fatty acid oxidation
Edurans_ROS_ACACT7r	acetyl-CoA C-acyltransferase (tetradecanoyl-CoA) (r)	Edurans_ROS_accoa[c] + Edurans_ROS_tdcoa[c] <=> Edurans_ROS_coa[c] + Edurans_ROS_3ohdcoa[c]		-1000	1000	0	Fatty acid oxidation
Edurans_ROS_ACALD	acetaldehyde dehydrogenase (acetylating)	Edurans_ROS_nad[c] + Edurans_ROS_coa[c] + Edurans_ROS_acald[c] <=> Edurans_ROS_h[c] + Edurans_ROS_nadh[c] + Edurans_ROS_accoa[c]		-1000	1000	0	Pyruvate metabolism
Edurans_ROS_ACALDt	acetaldehyde reversible transport	Edurans_ROS_acald[e] <=> Edurans_ROS_acald[c]		-1000	1000	0	Transport, extracellular
Edurans_ROS_ACBIPGT	Adenosyl cobinamide phosphate guanyltransferase	Edurans_ROS_h[c] + Edurans_ROS_adocbip[c] + Edurans_ROS_gtp[c] -> Edurans_ROS_ppi[c] + Edurans_ROS_agdpcbi[c]		0	1000	0	Vitamin B12 metabolism
Edurans_ROS_ACCOAC	acetyl-CoA carboxylase	Edurans_ROS_atp[c] + Edurans_ROS_accoa[c] + Edurans_ROS_hco3[c] -> Edurans_ROS_h[c] + Edurans_ROS_adp[c] + Edurans_ROS_pi[c] + Edurans_ROS_malcoa[c]		0	1000	0	Fatty acid oxidation
Edurans_ROS_ACCOACL	Acetyl-CoA:carbon-dioxide ligase (ADP-forming)	Edurans_ROS_accoa[c] + Edurans_ROS_btn_co2[c] -> Edurans_ROS_malcoa[c] + Edurans_ROS_apoC_Lys_btn[c]		0	1000	0	Pyruvate metabolism
Edurans_ROS_ACCOALYS2	Lysine biosynthesis AAA pathway 2/AcetylCoA to Lysine	Edurans_ROS_nadph[c] + Edurans_ROS_acaadpdp[c] -> Edurans_ROS_pi[c] + Edurans_ROS_nadp[c] + Edurans_ROS_acaadpsal[c]		0	1000	0	Lysine metabolism
Edurans_ROS_ACEDIPIT	Acetyl-L,L-diaminopimelate aminotransferase	Edurans_ROS_akg[c] + Edurans_ROS_n6all26d[c] <=> Edurans_ROS_glu_L[c] + Edurans_ROS_acamoxm[c]		-1000	1000	0	Lysine metabolism
Edurans_ROS_ACGAMK	N-acetylglucosamine kinase	Edurans_ROS_atp[c] + Edurans_ROS_acgam[c] -> Edurans_ROS_h[c] + Edurans_ROS_adp[c] + Edurans_ROS_acgam6p[c]		0	1000	0	Aminosugar metabolism
Edurans_ROS_ACGAMPM	phosphoacetylglucosamine mutase	Edurans_ROS_acgam6p[c] <=> Edurans_ROS_acgam1p[c]		-1000	1000	0	Aminosugar metabolism
Edurans_ROS_ACGAMT	UDP-N-acetylglucosamine:undecaprenylphosphate N-acetylglucosamine -1-phosphate transferase	Edurans_ROS_uacgam[c] + Edurans_ROS_udcpp[c] -> Edurans_ROS_ump[c] + Edurans_ROS_unaga[c]		0	1000	0	Cell wall biosynthesis
Edurans_ROS_ACGApts	N-Acetyl-D-glucosamine transport via PEP:Pyr PTS	Edurans_ROS_acgam[e] + Edurans_ROS_pep[c] -> Edurans_ROS_acgam6p[c] + Edurans_ROS_pyr[c]		0	1000	0	Transport, extracellular
Edurans_ROS_ACHBPL	(S)-2-Aceto-2-hydroxybutanoate pyruvate-lyase (carboxylating)	Edurans_ROS_2obut[c] + Edurans_ROS_hethmpp[c] <=> Edurans_ROS_thmpp[c] + Edurans_ROS_2ahbut[c]		-1000	1000	0	Valine, leucine, and isoleucine metabolism
Edurans_ROS_ACKr	acetate kinase	Edurans_ROS_atp[c] + Edurans_ROS_ac[c] <=> Edurans_ROS_adp[c] + Edurans_ROS_actp[c]		-1000	1000	0	Pyruvate metabolism
Edurans_ROS_ACLDC	acetolactate decarboxylase	Edurans_ROS_h[c] + Edurans_ROS_alac_S[c] -> Edurans_ROS_co2[c] + Edurans_ROS_actn_R[c]		0	1000	0	Butanoate metabolism
Edurans_ROS_ACLS_a	pyruvatethiamin diphosphate acetaldehydetransferase	Edurans_ROS_h[c] + Edurans_ROS_pyr[c] + Edurans_ROS_thmpp[c] -> Edurans_ROS_co2[c] + Edurans_ROS_hethmpp[c]		0	1000	0	Valine, leucine, and isoleucine metabolism
Edurans_ROS_ACLS_b	2-Acetolactate pyruvate-lyase (carboxylating)	Edurans_ROS_thmpp[c] + Edurans_ROS_alac_S[c] <=> Edurans_ROS_pyr[c] + Edurans_ROS_hethmpp[c]		-1000	1000	0	Valine, leucine, and isoleucine metabolism
Edurans_ROS_ACNAMS	N-acetylneuraminate synthase	Edurans_ROS_h2o[c] + Edurans_ROS_pep[c] + Edurans_ROS_acmana[c] -> Edurans_ROS_pi[c] + Edurans_ROS_acnam[c]		0	1000	0	Aminosugar metabolism
Edurans_ROS_ACOAAGPAT140	myristoyl-1-acylglycerol-3-phosphate O-acyltransferase	Edurans_ROS_tdcoa[c] + Edurans_ROS_1tdecg3p[c] -> Edurans_ROS_coa[c] + Edurans_ROS_pa140[c]		0	1000	0	Glycerophospholipid metabolism
Edurans_ROS_ACOAAGPAT160	palmitoyl-1-acylglycerol-3-phosphate O-acyltransferase	Edurans_ROS_pmtcoa[c] + Edurans_ROS_1hdecg3p[c] -> Edurans_ROS_coa[c] + Edurans_ROS_pa160[c]		0	1000	0	Glycerophospholipid metabolism
Edurans_ROS_ACOAAGPAT180	stearoyl-1-acylglycerol-3-phosphate O-acyltransferase	Edurans_ROS_stcoa[c] + Edurans_ROS_1odecg3p[c] -> Edurans_ROS_coa[c] + Edurans_ROS_pa180[c]		0	1000	0	Glycerophospholipid metabolism
Edurans_ROS_ACOAAGPATAI15	anteisopentadecanoyl-1-acylglycerol-3-phosphate O-acyltransferase	Edurans_ROS_1aipdecg3p[c] + Edurans_ROS_aipdcoa[c] -> Edurans_ROS_h[c] + Edurans_ROS_coa[c] + Edurans_ROS_paai15[c]		0	1000	0	Glycerophospholipid metabolism
Edurans_ROS_ACOAAGPATAI17	anteisoheptadecanoyl-1-acylglycerol-3-phosphate O-acyltransferase	Edurans_ROS_1aihpdecg3p[c] + Edurans_ROS_aihpdcoa[c] -> Edurans_ROS_coa[c] + Edurans_ROS_paai17[c]		0	1000	0	Glycerophospholipid metabolism
Edurans_ROS_ACOAAGPATI14	isotetradecanoyl-1-acylglycerol-3-phosphate O-acyltransferase	Edurans_ROS_itdcoa[c] + Edurans_ROS_1itdecg3p[c] -> Edurans_ROS_h[c] + Edurans_ROS_coa[c] + Edurans_ROS_pai14[c]		0	1000	0	Glycerophospholipid metabolism
Edurans_ROS_ACOAAGPATI15	isopentadecanoyl-1-acylglycerol-3-phosphate O-acyltransferase	Edurans_ROS_ipdcoa[c] + Edurans_ROS_1ipdecg3p[c] -> Edurans_ROS_h[c] + Edurans_ROS_coa[c] + Edurans_ROS_pai15[c]		0	1000	0	Glycerophospholipid metabolism
Edurans_ROS_ACOAAGPATI16	isohexadecanoyl-1-acylglycerol-3-phosphate O-acyltransferase	Edurans_ROS_ihdcoa[c] + Edurans_ROS_1ihdecg3p[c] -> Edurans_ROS_h[c] + Edurans_ROS_coa[c] + Edurans_ROS_pai16[c]		0	1000	0	Glycerophospholipid metabolism
Edurans_ROS_ACOAAGPATI17	isoheptadecanoyl-1-acylglycerol-3-phosphate O-acyltransferase	Edurans_ROS_ihpdcoa[c] + Edurans_ROS_1ihpdecg3p[c] -> Edurans_ROS_coa[c] + Edurans_ROS_pai17[c]		0	1000	0	Glycerophospholipid metabolism
Edurans_ROS_ACOATA	Acetyl-CoA ACP transacylase	Edurans_ROS_ACP[c] + Edurans_ROS_accoa[c] <=> Edurans_ROS_coa[c] + Edurans_ROS_acACP[c]		-1000	1000	0	Fatty acid oxidation
Edurans_ROS_ACOCT	N-acetylornithine carbamoyltransferase	Edurans_ROS_cbp[c] + Edurans_ROS_acorn[c] -> Edurans_ROS_pi[c] + Edurans_ROS_Naccitr_L[c]		0	1000	0	Arginine and Proline Metabolism
Edurans_ROS_ACPS1	acyl-carrier protein synthase	Edurans_ROS_coa[c] + Edurans_ROS_apoACP[c] -> Edurans_ROS_h[c] + Edurans_ROS_ACP[c] + Edurans_ROS_pap[c]		0	1000	0	CoA synthesis
Edurans_ROS_ACTNDH	acetoin dehydrogenase complex	Edurans_ROS_nad[c] + Edurans_ROS_coa[c] + Edurans_ROS_actn_R[c] <=> Edurans_ROS_h[c] + Edurans_ROS_nadh[c] + Edurans_ROS_accoa[c] + Edurans_ROS_acald[c]		-1000	1000	0	Butanoate metabolism
Edurans_ROS_ACTNdiff	R acetoin diffusion	Edurans_ROS_actn_R[e] <=> Edurans_ROS_actn_R[c]		-1000	1000	0	Transport, extracellular
Edurans_ROS_ACtr	acetate transporter	Edurans_ROS_ac[e] <=> Edurans_ROS_ac[c]		-1000	1000	0	Transport, extracellular
Edurans_ROS_ADAD	deoxycytidine kinase	Edurans_ROS_atp[c] + Edurans_ROS_dcyt[c] <=> Edurans_ROS_h[c] + Edurans_ROS_adp[c] + Edurans_ROS_dcmp[c]		-1000	1000	0	Nucleotide interconversion
Edurans_ROS_ADCS	4-amino-4-deoxychorismate synthase	Edurans_ROS_chor[c] + Edurans_ROS_gln_L[c] -> Edurans_ROS_glu_L[c] + Edurans_ROS_4adcho[c]		0	1000	0	Folate metabolism
Edurans_ROS_ADD	adenine deaminase	Edurans_ROS_h2o[c] + Edurans_ROS_h[c] + Edurans_ROS_ade[c] -> Edurans_ROS_hxan[c] + Edurans_ROS_nh4[c]		0	1000	0	Nucleotide interconversion
Edurans_ROS_ADEt2r	adenine transport in via proton symport, reversible	Edurans_ROS_h[e] + Edurans_ROS_ade[e] <=> Edurans_ROS_h[c] + Edurans_ROS_ade[c]		-1000	1000	0	Transport, extracellular
Edurans_ROS_ADK1	adenylate kinase	Edurans_ROS_atp[c] + Edurans_ROS_amp[c] <=> 2 Edurans_ROS_adp[c]		-1000	1000	0	Nucleotide interconversion
Edurans_ROS_ADK10	adenylate kinase (dTTP)	Edurans_ROS_amp[c] + Edurans_ROS_dttp[c] <=> Edurans_ROS_adp[c] + Edurans_ROS_dtdp[c]		-1000	1000	0	Nucleotide interconversion
Edurans_ROS_ADK11	adenylate kinase (dUTP)	Edurans_ROS_amp[c] + Edurans_ROS_dutp[c] <=> Edurans_ROS_adp[c] + Edurans_ROS_dudp[c]		-1000	1000	0	Nucleotide interconversion
Edurans_ROS_ADK2	adenylate kinase (Inorganic triphosphate)	Edurans_ROS_amp[c] + Edurans_ROS_pppi[c] <=> Edurans_ROS_adp[c] + Edurans_ROS_ppi[c]		-1000	1000	0	Nucleotide interconversion
Edurans_ROS_ADK3	adentylate kinase (GTP)	Edurans_ROS_amp[c] + Edurans_ROS_gtp[c] <=> Edurans_ROS_adp[c] + Edurans_ROS_gdp[c]		-1000	1000	0	Nucleotide interconversion
Edurans_ROS_ADK5	adenylate kinase (CTP)	Edurans_ROS_amp[c] + Edurans_ROS_ctp[c] <=> Edurans_ROS_adp[c] + Edurans_ROS_cdp[c]		-1000	1000	0	Nucleotide interconversion
Edurans_ROS_ADK7	adenylate kinase (dATP)	Edurans_ROS_amp[c] + Edurans_ROS_datp[c] <=> Edurans_ROS_adp[c] + Edurans_ROS_dadp[c]		-1000	1000	0	Nucleotide interconversion
Edurans_ROS_ADK8	adenylate kinase (dCTP)	Edurans_ROS_amp[c] + Edurans_ROS_dctp[c] <=> Edurans_ROS_adp[c] + Edurans_ROS_dcdp[c]		-1000	1000	0	Nucleotide interconversion
Edurans_ROS_ADK9	adenylate kinase (dGTP)	Edurans_ROS_amp[c] + Edurans_ROS_dgtp[c] <=> Edurans_ROS_adp[c] + Edurans_ROS_dgdp[c]		-1000	1000	0	Nucleotide interconversion
Edurans_ROS_ADNCNT3tc	adenosine transport CNT3	Edurans_ROS_h[e] + Edurans_ROS_adn[e] <=> Edurans_ROS_h[c] + Edurans_ROS_adn[c]		-1000	1000	0	Transport, extracellular
Edurans_ROS_ADNCYC	adenylate cyclase	Edurans_ROS_atp[c] -> Edurans_ROS_ppi[c] + Edurans_ROS_camp[c]		0	1000	0	Nucleotide interconversion
Edurans_ROS_ADNK1	adenosine kinase	Edurans_ROS_atp[c] + Edurans_ROS_adn[c] -> Edurans_ROS_h[c] + Edurans_ROS_adp[c] + Edurans_ROS_amp[c]		0	1000	0	Nucleotide interconversion
Edurans_ROS_ADOCBIK	Adenosyl cobinamide kinase	Edurans_ROS_atp[c] + Edurans_ROS_adocbi[c] -> Edurans_ROS_h[c] + Edurans_ROS_adp[c] + Edurans_ROS_adocbip[c]		0	1000	0	Vitamin B12 metabolism
Edurans_ROS_ADOCBLS	Adenosylcobalamin 5-phosphate synthase	Edurans_ROS_agdpcbi[c] + Edurans_ROS_rdmbzi[c] -> Edurans_ROS_h[c] + Edurans_ROS_adocbl[c] + Edurans_ROS_gmp[c]		0	1000	0	Vitamin B12 metabolism
Edurans_ROS_ADPRDP	ADPribose diphosphatase	Edurans_ROS_h2o[c] + Edurans_ROS_adprib[c] -> 2 Edurans_ROS_h[c] + Edurans_ROS_amp[c] + Edurans_ROS_r5p[c]		0	1000	0	Nucleotide interconversion
Edurans_ROS_ADPT	adenine phosphoribosyltransferase	Edurans_ROS_ade[c] + Edurans_ROS_prpp[c] -> Edurans_ROS_ppi[c] + Edurans_ROS_amp[c]		0	1000	0	Nucleotide salvage pathway
Edurans_ROS_ADSL1r	adenylsuccinate lyase	Edurans_ROS_dcamp[c] <=> Edurans_ROS_amp[c] + Edurans_ROS_fum[c]		-1000	1000	0	Purine synthesis
Edurans_ROS_ADSL2r	adenylosuccinate lyase	Edurans_ROS_25aics[c] <=> Edurans_ROS_fum[c] + Edurans_ROS_aicar[c]		-1000	1000	0	Purine synthesis
Edurans_ROS_ADSS	adenylosuccinate synthase	Edurans_ROS_gtp[c] + Edurans_ROS_asp_L[c] + Edurans_ROS_imp[c] -> 2 Edurans_ROS_h[c] + Edurans_ROS_pi[c] + Edurans_ROS_gdp[c] + Edurans_ROS_dcamp[c]		0	1000	0	Nucleotide interconversion
Edurans_ROS_AGDC	N-acetylglucosamine-6-phosphate deacetylase	Edurans_ROS_h2o[c] + Edurans_ROS_acgam6p[c] -> Edurans_ROS_ac[c] + Edurans_ROS_gam6p[c]		0	1000	0	Aminosugar metabolism
Edurans_ROS_AGPAT120	1-tetradecanoyl-sn-glycerol 3-phosphate O-acyltransferase (n-C12:0)	Edurans_ROS_ddcaACP[c] + Edurans_ROS_1ddecg3p[c] -> Edurans_ROS_ACP[c] + Edurans_ROS_pa120[c]		0	1000	0	Glycerophospholipid metabolism
Edurans_ROS_AGPAT140	1-tetradecanoyl-sn-glycerol 3-phosphate O-acyltransferase (n-C14:0)	Edurans_ROS_myrsACP[c] + Edurans_ROS_1tdecg3p[c] -> Edurans_ROS_ACP[c] + Edurans_ROS_pa140[c]		0	1000	0	Glycerophospholipid metabolism
Edurans_ROS_AGPAT141	1-tetradec-7-enoyl-sn-glycerol 3-phosphate O-acyltransferase (n-C14:1)	Edurans_ROS_1tdec7eg3p[c] + Edurans_ROS_tdeACP[c] -> Edurans_ROS_ACP[c] + Edurans_ROS_pa141[c]		0	1000	0	Glycerophospholipid metabolism
Edurans_ROS_AGPAT160	1-hexadecanoyl-sn-glycerol 3-phosphate O-acyltransferase (n-C16:0)	Edurans_ROS_palmACP[c] + Edurans_ROS_1hdecg3p[c] -> Edurans_ROS_ACP[c] + Edurans_ROS_pa160[c]		0	1000	0	Glycerophospholipid metabolism
Edurans_ROS_AGPAT161	1-hexadec-7-enoyl-sn-glycerol 3-phosphate O-acyltransferase (n-C16:1)	Edurans_ROS_1hdec9eg3p[c] + Edurans_ROS_hdeACP[c] -> Edurans_ROS_ACP[c] + Edurans_ROS_pa161[c]		0	1000	0	Glycerophospholipid metabolism
Edurans_ROS_AGPAT180	1-octadecanoyl-sn-glycerol 3-phosphate O-acyltransferase (n-C18:0)	Edurans_ROS_ocdcaACP[c] + Edurans_ROS_1odecg3p[c] -> Edurans_ROS_ACP[c] + Edurans_ROS_pa180[c]		0	1000	0	Glycerophospholipid metabolism
Edurans_ROS_AGPAT181	1-octadec-7-enoyl-sn-glycerol 3-phosphate O-acyltransferase (n-C18:1)	Edurans_ROS_1odec11eg3p[c] + Edurans_ROS_octeACP[c] -> Edurans_ROS_ACP[c] + Edurans_ROS_pa181[c]		0	1000	0	Glycerophospholipid metabolism
Edurans_ROS_AHC	adenosylhomocysteinase	Edurans_ROS_h2o[c] + Edurans_ROS_ahcys[c] <=> Edurans_ROS_adn[c] + Edurans_ROS_hcys_L[c]		-1000	1000	0	Methionine and cysteine metabolism
Edurans_ROS_AHCYSNS_r	S-adenosylhomocysteine nucleosidase reversible	Edurans_ROS_h2o[c] + Edurans_ROS_ahcys[c] <=> Edurans_ROS_ade[c] + Edurans_ROS_rhcys[c]		-1000	1000	0	Methionine and cysteine metabolism
Edurans_ROS_AHEXASE3	Hexosaminidase	Edurans_ROS_h2o[c] + Edurans_ROS_chtbs[c] <=> 2 Edurans_ROS_acgam[c]		-1000	1000	0	Aminosugar metabolism
Edurans_ROS_AICART	phosphoribosylaminoimidazolecarboxamide formyltransferase	Edurans_ROS_aicar[c] + Edurans_ROS_10fthf[c] <=> Edurans_ROS_fprica[c] + Edurans_ROS_thf[c]		-1000	1000	0	Purine synthesis
Edurans_ROS_AIHDUDPMG	anteisoheptadecanoyl-UDP-glucosyltransferase (monoglucosyl)	Edurans_ROS_udpg[c] + Edurans_ROS_12daihdglyc[c] <=> Edurans_ROS_h[c] + Edurans_ROS_udp[c] + Edurans_ROS_m12dahglyc[c]		-1000	1000	0	Glycerophospholipid metabolism
Edurans_ROS_AIHDUPDG	anteisoheptadecanoyl-UDP-glucosyltransferase (diglucosyl)	Edurans_ROS_udpg[c] + Edurans_ROS_m12dahglyc[c] <=> Edurans_ROS_h[c] + Edurans_ROS_udp[c] + Edurans_ROS_diglcpgai17[c]		-1000	1000	0	Glycerophospholipid metabolism
Edurans_ROS_AIHPDCOATA	14-methyl-hexa-decanoyl-ACP[acyl-carrier-protein] transferase	Edurans_ROS_coa[c] + Edurans_ROS_14mpalmACP[c] <=> Edurans_ROS_ACP[c] + Edurans_ROS_aihpdcoa[c]		-1000	1000	0	Glycerophospholipid metabolism
Edurans_ROS_AIPDCOATA	12-methyl-tetra-decanoyl-ACP[acyl-carrier-protein] transferase	Edurans_ROS_coa[c] + Edurans_ROS_12mmyrsACP[c] <=> Edurans_ROS_ACP[c] + Edurans_ROS_aipdcoa[c]		-1000	1000	0	Glycerophospholipid metabolism
Edurans_ROS_AIRC4	Phosphoribosylaminoimidazole carboxylase	Edurans_ROS_atp[c] + Edurans_ROS_air[c] + Edurans_ROS_hco3[c] -> Edurans_ROS_h[c] + Edurans_ROS_adp[c] + Edurans_ROS_pi[c] + Edurans_ROS_5aizc[c]		0	1000	0	Purine synthesis
Edurans_ROS_ALAALA	D-alanine--D-alanine ligase (EC 6.3.2.4)	Edurans_ROS_atp[c] + 2 Edurans_ROS_ala_D[c] -> Edurans_ROS_h[c] + Edurans_ROS_adp[c] + Edurans_ROS_pi[c] + Edurans_ROS_alaala[c]		0	1000	0	Alanine and aspartate metabolism
Edurans_ROS_ALAASP1c	Hydrolysis of L-alanyl-L-aspartate	Edurans_ROS_h2o[c] + Edurans_ROS_alaasp[c] <=> Edurans_ROS_asp_L[c] + Edurans_ROS_ala_L[c]		-1000	1000	0	Peptide metabolism
Edurans_ROS_ALAASPabc	L-alanyl-L-aspartate transport via ABC system	Edurans_ROS_h2o[c] + Edurans_ROS_atp[c] + Edurans_ROS_alaasp[e] -> Edurans_ROS_h[c] + Edurans_ROS_adp[c] + Edurans_ROS_pi[c] + Edurans_ROS_alaasp[c]		0	1000	0	Transport, extracellular
Edurans_ROS_ALAGLN1c	Hydrolysis of L-alanyl-L-glutamine	Edurans_ROS_h2o[c] + Edurans_ROS_alagln[c] <=> Edurans_ROS_gln_L[c] + Edurans_ROS_ala_L[c]		-1000	1000	0	Peptide metabolism
Edurans_ROS_ALAGLNabc	L-alanyl-L-glutamine transport via ABC system	Edurans_ROS_h2o[c] + Edurans_ROS_atp[c] + Edurans_ROS_alagln[e] -> Edurans_ROS_h[c] + Edurans_ROS_adp[c] + Edurans_ROS_pi[c] + Edurans_ROS_alagln[c]		0	1000	0	Transport, extracellular
Edurans_ROS_ALAGLU1c	Hydrolysis of L-alanyl-L-glutamate	Edurans_ROS_h2o[c] + Edurans_ROS_alaglu[c] <=> Edurans_ROS_glu_L[c] + Edurans_ROS_ala_L[c]		-1000	1000	0	Peptide metabolism
Edurans_ROS_ALAGLUabc	L-alanyl-L-glutamate transport via ABC system	Edurans_ROS_h2o[c] + Edurans_ROS_atp[c] + Edurans_ROS_alaglu[e] -> Edurans_ROS_h[c] + Edurans_ROS_adp[c] + Edurans_ROS_pi[c] + Edurans_ROS_alaglu[c]		0	1000	0	Transport, extracellular
Edurans_ROS_ALAGLY1c	Hydrolysis of L-alanylglycine	Edurans_ROS_h2o[c] + Edurans_ROS_alagly[c] <=> Edurans_ROS_ala_L[c] + Edurans_ROS_gly[c]		-1000	1000	0	Peptide metabolism
Edurans_ROS_ALAGLYabc	L-alanylglycine transport via ABC system	Edurans_ROS_h2o[c] + Edurans_ROS_atp[c] + Edurans_ROS_alagly[e] -> Edurans_ROS_h[c] + Edurans_ROS_adp[c] + Edurans_ROS_pi[c] + Edurans_ROS_alagly[c]		0	1000	0	Transport, extracellular
Edurans_ROS_ALAHIS1c	Hydrolysis of L-alanyl-L-histidine	Edurans_ROS_h2o[c] + Edurans_ROS_alahis[c] <=> Edurans_ROS_ala_L[c] + Edurans_ROS_his_L[c]		-1000	1000	0	Peptide metabolism
Edurans_ROS_ALAHISabc	L-alanyl-L-histidine transport via ABC system	Edurans_ROS_h2o[c] + Edurans_ROS_atp[c] + Edurans_ROS_alahis[e] -> Edurans_ROS_h[c] + Edurans_ROS_adp[c] + Edurans_ROS_pi[c] + Edurans_ROS_alahis[c]		0	1000	0	Transport, extracellular
Edurans_ROS_ALALEU1c	Hydrolysis of L-alanyl-L-leucine	Edurans_ROS_h2o[c] + Edurans_ROS_alaleu[c] <=> Edurans_ROS_ala_L[c] + Edurans_ROS_leu_L[c]		-1000	1000	0	Peptide metabolism
Edurans_ROS_ALALEUabc	L-alanyl-L-leucine transport via ABC system	Edurans_ROS_h2o[c] + Edurans_ROS_atp[c] + Edurans_ROS_alaleu[e] -> Edurans_ROS_h[c] + Edurans_ROS_adp[c] + Edurans_ROS_pi[c] + Edurans_ROS_alaleu[c]		0	1000	0	Transport, extracellular
Edurans_ROS_ALAPGPL	D-alanine-polyphosphoribitol ligase	45 Edurans_ROS_atp[c] + 45 Edurans_ROS_ala_D[c] + Edurans_ROS_prl45tca[c] -> 45 Edurans_ROS_h2o[c] + 45 Edurans_ROS_ppi[c] + 45 Edurans_ROS_amp[c] + Edurans_ROS_prl45tcaala[c]		0	1000	0	Cell wall biosynthesis
Edurans_ROS_ALAR	alanine racemase	Edurans_ROS_ala_L[c] <=> Edurans_ROS_ala_D[c]		-1000	1000	0	Alanine and aspartate metabolism
Edurans_ROS_ALATA_D	D-alanine transaminase	Edurans_ROS_akg[c] + Edurans_ROS_ala_D[c] <=> Edurans_ROS_pyr[c] + Edurans_ROS_glu_D[c]		-1000	1000	0	Glutamate metabolism
Edurans_ROS_ALATHR1c	Hydrolysis of L-alanyl-L-threonine	Edurans_ROS_h2o[c] + Edurans_ROS_alathr[c] <=> Edurans_ROS_ala_L[c] + Edurans_ROS_thr_L[c]		-1000	1000	0	Peptide metabolism
Edurans_ROS_ALATHRabc	L-alanyl-L-threonine transport via ABC system	Edurans_ROS_h2o[c] + Edurans_ROS_atp[c] + Edurans_ROS_alathr[e] -> Edurans_ROS_h[c] + Edurans_ROS_adp[c] + Edurans_ROS_pi[c] + Edurans_ROS_alathr[c]		0	1000	0	Transport, extracellular
Edurans_ROS_ALAt2r	L-alanine reversible transport via proton symport	Edurans_ROS_h[e] + Edurans_ROS_ala_L[e] <=> Edurans_ROS_h[c] + Edurans_ROS_ala_L[c]		-1000	1000	0	Transport, extracellular
Edurans_ROS_ALCD19	alcohol dehydrogenase (glycerol)	Edurans_ROS_h[c] + Edurans_ROS_nadh[c] + Edurans_ROS_glyald[c] <=> Edurans_ROS_nad[c] + Edurans_ROS_glyc[c]		-1000	1000	0	Pyruvate metabolism
Edurans_ROS_ALCD2x	alcohol dehydrogenase (ethanol)	Edurans_ROS_nad[c] + Edurans_ROS_etoh[c] <=> Edurans_ROS_h[c] + Edurans_ROS_nadh[c] + Edurans_ROS_acald[c]		-1000	1000	0	Glycolysis/gluconeogenesis
Edurans_ROS_ALTRH	altronate hydrolase	Edurans_ROS_altrn[c] -> Edurans_ROS_h2o[c] + Edurans_ROS_2ddglcn[c]		0	1000	0	Pentose and glucuronate interconversions
Edurans_ROS_AMANAPEr	N-acetylmannosamine 6-phosphate epimerase	Edurans_ROS_acmanap[c] <=> Edurans_ROS_acgam6p[c]		-1000	1000	0	Aminosugar metabolism
Edurans_ROS_AMANK	N-acetyl-D-mannosamine kinase	Edurans_ROS_atp[c] + Edurans_ROS_acmana[c] -> Edurans_ROS_h[c] + Edurans_ROS_adp[c] + Edurans_ROS_acmanap[c]		0	1000	0	Aminosugar metabolism
Edurans_ROS_AMPTASECG	alanyl aminopeptidase (cys-gly)	Edurans_ROS_h2o[c] + Edurans_ROS_cgly[c] -> Edurans_ROS_gly[c] + Edurans_ROS_cys_L[c]		0	1000	0	Glutathione metabolism
Edurans_ROS_AMPTASEGC	Gly-Cys aminopeptidase	Edurans_ROS_h2o[c] + Edurans_ROS_glycys[c] -> Edurans_ROS_gly[c] + Edurans_ROS_cys_L[c]		0	1000	0	Peptide metabolism
Edurans_ROS_ANPRT	anthranilate phosphoribosyltransferase	Edurans_ROS_prpp[c] + Edurans_ROS_anth[c] -> Edurans_ROS_ppi[c] + Edurans_ROS_pran[c]		0	1000	0	Tryptophan metabolism
Edurans_ROS_ANS	anthranilate synthase	Edurans_ROS_chor[c] + Edurans_ROS_gln_L[c] -> Edurans_ROS_h[c] + Edurans_ROS_glu_L[c] + Edurans_ROS_pyr[c] + Edurans_ROS_anth[c]		0	1000	0	Tryptophan metabolism
Edurans_ROS_ANS2	anthranilate synthase 2	Edurans_ROS_chor[c] + Edurans_ROS_nh4[c] -> Edurans_ROS_h2o[c] + Edurans_ROS_h[c] + Edurans_ROS_pyr[c] + Edurans_ROS_anth[c]		0	1000	0	Tryptophan metabolism
Edurans_ROS_APAT	apolipoprotein N acyl transferase	Edurans_ROS_h2o[c] + Edurans_ROS_thdp[c] + Edurans_ROS_accoa[c] <=> Edurans_ROS_coa[c] + Edurans_ROS_acamoxm[c]		-1000	1000	0	Glycerophospholipid metabolism
Edurans_ROS_ARAI	L-arabinose isomerase	Edurans_ROS_arab_L[c] <=> Edurans_ROS_rbl_L[c]		-1000	1000	0	Pentose and glucuronate interconversions
Edurans_ROS_ARBTpts	arbutin transport via PEP:Pyr PTS	Edurans_ROS_pep[c] + Edurans_ROS_arbt[e] -> Edurans_ROS_arbt6p[c] + Edurans_ROS_pyr[c]		0	1000	0	Transport, extracellular
Edurans_ROS_ARBabc	L-arabinose transport via ABC system	Edurans_ROS_h2o[c] + Edurans_ROS_atp[c] + Edurans_ROS_arab_L[e] -> Edurans_ROS_h[c] + Edurans_ROS_adp[c] + Edurans_ROS_pi[c] + Edurans_ROS_arab_L[c]		0	1000	0	Transport, extracellular
Edurans_ROS_ARGDA	Arginine deiminase	Edurans_ROS_h2o[c] + Edurans_ROS_arg_L[c] -> Edurans_ROS_nh4[c] + Edurans_ROS_citr_L[c]		0	1000	0	Arginine and Proline Metabolism
Edurans_ROS_ARGSL	argininosuccinate lyase	Edurans_ROS_argsuc[c] <=> Edurans_ROS_fum[c] + Edurans_ROS_arg_L[c]		-1000	1000	0	Alanine and aspartate metabolism
Edurans_ROS_ARGSSr	argininosuccinate synthase, reversible	Edurans_ROS_atp[c] + Edurans_ROS_asp_L[c] + Edurans_ROS_citr_L[c] <=> Edurans_ROS_h[c] + Edurans_ROS_ppi[c] + Edurans_ROS_amp[c] + Edurans_ROS_argsuc[c]		-1000	1000	0	Alanine and aspartate metabolism
Edurans_ROS_ARGt2	L arginine transport in via proton symport	Edurans_ROS_h[e] + Edurans_ROS_arg_L[e] -> Edurans_ROS_h[c] + Edurans_ROS_arg_L[c]		0	1000	0	Transport, extracellular
Edurans_ROS_ARSENBabc	arsenobetaine transport in via ABC system	Edurans_ROS_h2o[c] + Edurans_ROS_atp[c] + Edurans_ROS_arsenb[e] -> Edurans_ROS_h[c] + Edurans_ROS_adp[c] + Edurans_ROS_pi[c] + Edurans_ROS_arsenb[c]		0	1000	0	Transport, extracellular
Edurans_ROS_ASAD	aspartate-semialdehyde dehydrogenase	Edurans_ROS_pi[c] + Edurans_ROS_nadp[c] + Edurans_ROS_aspsa[c] <=> Edurans_ROS_h[c] + Edurans_ROS_nadph[c] + Edurans_ROS_4pasp[c]		-1000	1000	0	Glycine, serine, alanine and threonine metabolism
Edurans_ROS_ASCBPL	L-ascorbate 6-phosphate lactonase	Edurans_ROS_h2o[c] + Edurans_ROS_ascb6p[c] -> Edurans_ROS_h[c] + Edurans_ROS_3dhgulnp[c]		0	1000	0	Ascorbate and aldarate metabolism
Edurans_ROS_ASNS1	asparagine synthase (glutamine-hydrolysing)	Edurans_ROS_h2o[c] + Edurans_ROS_atp[c] + Edurans_ROS_gln_L[c] + Edurans_ROS_asp_L[c] -> Edurans_ROS_h[c] + Edurans_ROS_glu_L[c] + Edurans_ROS_ppi[c] + Edurans_ROS_amp[c] + Edurans_ROS_asn_L[c]		0	1000	0	Alanine and aspartate metabolism
Edurans_ROS_ASNt2r	L-asparagine reversible transport via proton symport	Edurans_ROS_h[e] + Edurans_ROS_asn_L[e] <=> Edurans_ROS_h[c] + Edurans_ROS_asn_L[c]		-1000	1000	0	Transport, extracellular
Edurans_ROS_ASPCT	aspartate carbamoyltransferase	Edurans_ROS_cbp[c] + Edurans_ROS_asp_L[c] -> Edurans_ROS_h[c] + Edurans_ROS_pi[c] + Edurans_ROS_cbasp[c]		0	1000	0	Pyrimidine synthesis
Edurans_ROS_ASPK	aspartate kinase	Edurans_ROS_atp[c] + Edurans_ROS_asp_L[c] <=> Edurans_ROS_adp[c] + Edurans_ROS_4pasp[c]		-1000	1000	0	Glycine, serine, alanine and threonine metabolism
Edurans_ROS_ASPO1	L-aspartate oxidase	Edurans_ROS_h2o[c] + Edurans_ROS_asp_L[c] + Edurans_ROS_o2[c] -> Edurans_ROS_nh4[c] + Edurans_ROS_h2o2[c] + Edurans_ROS_oaa[c]		0	1000	0	NAD metabolism
Edurans_ROS_ASPO5	L-aspartate oxidase	Edurans_ROS_fum[c] + Edurans_ROS_asp_L[c] -> Edurans_ROS_h[c] + Edurans_ROS_iasp[c] + Edurans_ROS_succ[c]		0	1000	0	NAD metabolism
Edurans_ROS_ASPO6	L-aspartate oxidase	Edurans_ROS_asp_L[c] + Edurans_ROS_o2[c] -> Edurans_ROS_h[c] + Edurans_ROS_h2o2[c] + Edurans_ROS_iasp[c]		0	1000	0	NAD metabolism
Edurans_ROS_ASPO7	L-aspartate oxidase	Edurans_ROS_asp_L[c] + Edurans_ROS_fmn[c] -> Edurans_ROS_h[c] + Edurans_ROS_iasp[c] + Edurans_ROS_fmnh2[c]		0	1000	0	NAD metabolism
Edurans_ROS_ASPT	L-aspartase	Edurans_ROS_asp_L[c] -> Edurans_ROS_nh4[c] + Edurans_ROS_fum[c]		0	1000	0	Alanine and aspartate metabolism
Edurans_ROS_ASPTA	aspartate transaminase	Edurans_ROS_akg[c] + Edurans_ROS_asp_L[c] <=> Edurans_ROS_glu_L[c] + Edurans_ROS_oaa[c]		-1000	1000	0	Alanine and aspartate metabolism
Edurans_ROS_ASPt2r	L-aspartate reversible transport via proton symport	Edurans_ROS_h[e] + Edurans_ROS_asp_L[e] <=> Edurans_ROS_h[c] + Edurans_ROS_asp_L[c]		-1000	1000	0	Transport, extracellular
Edurans_ROS_ATPS4	ATP synthase (four protons for one ATP)	Edurans_ROS_adp[c] + Edurans_ROS_pi[c] + 4 Edurans_ROS_h[e] -> Edurans_ROS_h2o[c] + 3 Edurans_ROS_h[c] + Edurans_ROS_atp[c]		0	1000	0	Energy metabolism
Edurans_ROS_BACCLi	biotin-[acetyl-CoA-carboxylase] ligase, irreversible	Edurans_ROS_ppi[c] + Edurans_ROS_btamp[c] -> Edurans_ROS_h[c] + Edurans_ROS_atp[c] + Edurans_ROS_btn[c]		0	1000	0	Biotin metabolism
Edurans_ROS_BGLA	1,4-beta-D-Glucan glucohydrolase	Edurans_ROS_h2o[c] + Edurans_ROS_cellb[c] -> 2 Edurans_ROS_glc_D[c]		0	1000	0	Starch and sucrose metabolism
Edurans_ROS_BGLA1	6-phospho-beta-glucosidase	Edurans_ROS_h2o[c] + Edurans_ROS_6pgg[c] -> Edurans_ROS_g6p[c] + Edurans_ROS_glc_D[c]		0	1000	0	Glycolysis/gluconeogenesis
Edurans_ROS_BGLAr	1,4-beta-D-Glucan glucohydrolase, reversible	Edurans_ROS_h2o[c] + Edurans_ROS_cellb[c] <=> 2 Edurans_ROS_glc_bD[c]		-1000	1000	0	Starch and sucrose metabolism
Edurans_ROS_BPNT	3',5'-bisphosphate nucleotidase	Edurans_ROS_h2o[c] + Edurans_ROS_pap[c] -> Edurans_ROS_pi[c] + Edurans_ROS_amp[c]		0	1000	0	Nucleotide interconversion
Edurans_ROS_BTNCLi	biotin-carboxyl-carrier-protein:carbon-dioxide ligase (ADP-forming)	Edurans_ROS_atp[c] + Edurans_ROS_hco3[c] + Edurans_ROS_apoC_Lys_btn[c] -> Edurans_ROS_h[c] + Edurans_ROS_adp[c] + Edurans_ROS_pi[c] + Edurans_ROS_btn_co2[c]		0	1000	0	Biotin metabolism
Edurans_ROS_BTNabc	Biotin transport via ABC system	Edurans_ROS_h2o[c] + Edurans_ROS_atp[c] + Edurans_ROS_btn[e] -> Edurans_ROS_h[c] + Edurans_ROS_adp[c] + Edurans_ROS_pi[c] + Edurans_ROS_btn[c]		0	1000	0	Transport, extracellular
Edurans_ROS_C180SN	Fatty acid biosynthesis (n-C18:0)	23 Edurans_ROS_h[c] + 16 Edurans_ROS_nadph[c] + Edurans_ROS_actACP[c] + 7 Edurans_ROS_malACP[c] -> 8 Edurans_ROS_h2o[c] + 7 Edurans_ROS_ACP[c] + 16 Edurans_ROS_nadp[c] + 7 Edurans_ROS_co2[c] + Edurans_ROS_ocdcaACP[c]		0	1000	0	Fatty acid synthesis
Edurans_ROS_CAt4i	Calcium transport via proton antiport, irreversible	Edurans_ROS_h[c] + Edurans_ROS_ca2[e] -> Edurans_ROS_h[e] + Edurans_ROS_ca2[c]		0	1000	0	Transport, extracellular
Edurans_ROS_CBIAT	Cobinamide adenyltransferase	Edurans_ROS_h[c] + Edurans_ROS_atp[c] + Edurans_ROS_cbi[c] <=> Edurans_ROS_pppi[c] + Edurans_ROS_adocbi[c]		-1000	1000	0	Vitamin B12 metabolism
Edurans_ROS_CBMK	Carbamate kinase	Edurans_ROS_atp[c] + Edurans_ROS_co2[c] + Edurans_ROS_nh4[c] -> 2 Edurans_ROS_h[c] + Edurans_ROS_adp[c] + Edurans_ROS_cbp[c]		0	1000	0	Arginine and Proline Metabolism
Edurans_ROS_CBPS	carbamoyl-phosphate synthase (glutamine-hydrolysing)	Edurans_ROS_h2o[c] + 2 Edurans_ROS_atp[c] + Edurans_ROS_hco3[c] + Edurans_ROS_gln_L[c] -> 2 Edurans_ROS_h[c] + Edurans_ROS_glu_L[c] + 2 Edurans_ROS_adp[c] + Edurans_ROS_pi[c] + Edurans_ROS_cbp[c]		0	1000	0	Pyrimidine synthesis
Edurans_ROS_CD2abc1	cadmium transport out via ABC system	Edurans_ROS_h2o[c] + Edurans_ROS_atp[c] + Edurans_ROS_cd2[c] -> Edurans_ROS_h[c] + Edurans_ROS_adp[c] + Edurans_ROS_pi[c] + Edurans_ROS_cd2[e]		0	1000	0	Transport, extracellular
Edurans_ROS_CDPEAS	R07384	2 Edurans_ROS_h[c] + Edurans_ROS_cmp[c] + Edurans_ROS_plasmetha[c] <=> Edurans_ROS_cdpea[c] + Edurans_ROS_M00512[c]		-1000	1000	0	Cell wall biosynthesis
Edurans_ROS_CDPGLYCGPT	CDP-glycerol polyglycerophosphate glycerophosphotransferase	Edurans_ROS_acbdma14gapuc[c] + 45 Edurans_ROS_cdpglyc[c] <=> 45 Edurans_ROS_h[c] + Edurans_ROS_prl45tca[c] + 45 Edurans_ROS_cmp[c]		-1000	1000	0	Cell wall biosynthesis
Edurans_ROS_CDPMEK	4-(cytidine 5-diphospho)-2-C-methyl-D-erythritol kinase	Edurans_ROS_atp[c] + Edurans_ROS_4c2me[c] -> Edurans_ROS_h[c] + Edurans_ROS_adp[c] + Edurans_ROS_2p4c2me[c]		0	1000	0	Terpenoid backbone biosynthesis
Edurans_ROS_CELBpts	cellobiose transport via PEPPyr PTS	Edurans_ROS_pep[c] + Edurans_ROS_cellb[e] -> Edurans_ROS_pyr[c] + Edurans_ROS_6pgg[c]		0	1000	0	Transport, extracellular
Edurans_ROS_CGLYabc	L-cysteinylglycine transport via ABC system	Edurans_ROS_h2o[c] + Edurans_ROS_atp[c] + Edurans_ROS_cgly[e] -> Edurans_ROS_h[c] + Edurans_ROS_adp[c] + Edurans_ROS_pi[c] + Edurans_ROS_cgly[c]		0	1000	0	Transport, extracellular
Edurans_ROS_CHLabc	choline transport via ABC system	Edurans_ROS_h2o[c] + Edurans_ROS_atp[c] + Edurans_ROS_chol[e] -> Edurans_ROS_h[c] + Edurans_ROS_adp[c] + Edurans_ROS_pi[c] + Edurans_ROS_chol[c]		0	1000	0	Transport, extracellular
Edurans_ROS_CHOLD	choline dehydrogenase	Edurans_ROS_nad[c] + Edurans_ROS_chol[c] -> Edurans_ROS_h[c] + Edurans_ROS_nadh[c] + Edurans_ROS_betald[c]		0	1000	0	Glycine, serine, alanine and threonine metabolism
Edurans_ROS_CHOLK	Choline kinase	Edurans_ROS_atp[c] + Edurans_ROS_chol[c] -> Edurans_ROS_h[c] + Edurans_ROS_adp[c] + Edurans_ROS_cholp[c]		0	1000	0	Glycerophospholipid metabolism
Edurans_ROS_CHOLabc	Choline ABC transport	Edurans_ROS_h2o[c] + Edurans_ROS_atp[c] + Edurans_ROS_chols[e] -> Edurans_ROS_h[c] + Edurans_ROS_adp[c] + Edurans_ROS_pi[c] + Edurans_ROS_chols[c]		0	1000	0	Transport, extracellular
Edurans_ROS_CHORM	chorismate mutase	Edurans_ROS_chor[c] -> Edurans_ROS_pphn[c]		0	1000	0	Phenylalanine metabolism
Edurans_ROS_CHORS	chorismate synthase	Edurans_ROS_3psme[c] -> Edurans_ROS_pi[c] + Edurans_ROS_chor[c]		0	1000	0	Phenylalanine metabolism
Edurans_ROS_CITL	Citrate lyase	Edurans_ROS_cit[c] -> Edurans_ROS_ac[c] + Edurans_ROS_oaa[c]		0	1000	0	Citric acid cycle
Edurans_ROS_CITRH	L Citrulline N5 carbamoyldihydrolase	Edurans_ROS_h2o[c] + 2 Edurans_ROS_h[c] + Edurans_ROS_citr_L[c] <=> Edurans_ROS_co2[c] + Edurans_ROS_nh4[c] + Edurans_ROS_orn[c]		-1000	1000	0	Urea cycle
Edurans_ROS_CLPNS140	myristoyl-cardiolipin synthase	2 Edurans_ROS_pg140[c] <=> Edurans_ROS_glyc[c] + Edurans_ROS_clpn140[c]		-1000	1000	0	Glycerophospholipid metabolism
Edurans_ROS_CLPNS160	palmitoyl-cardiolipin synthase	2 Edurans_ROS_pg160[c] <=> Edurans_ROS_glyc[c] + Edurans_ROS_clpn160[c]		-1000	1000	0	Glycerophospholipid metabolism
Edurans_ROS_CLPNS180	stearoyl-cardiolipin synthase	2 Edurans_ROS_pg180[c] <=> Edurans_ROS_glyc[c] + Edurans_ROS_clpn180[c]		-1000	1000	0	Glycerophospholipid metabolism
Edurans_ROS_CLPNSAI15	anteisopentadecanoyl-cardiolipin synthase	2 Edurans_ROS_pgai15[c] <=> Edurans_ROS_glyc[c] + Edurans_ROS_clpnai15[c]		-1000	1000	0	Glycerophospholipid metabolism
Edurans_ROS_CLPNSAI17	anteisoheptadecanoyl-cardiolipin synthase	2 Edurans_ROS_pgai17[c] <=> Edurans_ROS_glyc[c] + Edurans_ROS_clpnai17[c]		-1000	1000	0	Glycerophospholipid metabolism
Edurans_ROS_CLPNSI14	isotetradecanoyl-cardiolipin synthase	2 Edurans_ROS_pgi14[c] <=> Edurans_ROS_glyc[c] + Edurans_ROS_clpni14[c]		-1000	1000	0	Glycerophospholipid metabolism
Edurans_ROS_CLPNSI15	isopentadecanoyl-cardiolipin synthase	2 Edurans_ROS_pgi15[c] <=> Edurans_ROS_glyc[c] + Edurans_ROS_clpni15[c]		-1000	1000	0	Glycerophospholipid metabolism
Edurans_ROS_CLPNSI16	isohexadecanoyl-cardiolipin synthase	2 Edurans_ROS_pgi16[c] <=> Edurans_ROS_glyc[c] + Edurans_ROS_clpni16[c]		-1000	1000	0	Glycerophospholipid metabolism
Edurans_ROS_CLPNSI17	isoheptadecanoyl-cardiolipin synthase	2 Edurans_ROS_pgi17[c] <=> Edurans_ROS_glyc[c] + Edurans_ROS_clpni17[c]		-1000	1000	0	Glycerophospholipid metabolism
Edurans_ROS_CMLDC	4-carboxymuconolactone decarboxylase	Edurans_ROS_h[c] + Edurans_ROS_2c25dho[c] -> Edurans_ROS_co2[c] + Edurans_ROS_5odhf2a[c]		0	1000	0	Benzoate degradation
Edurans_ROS_CO2t	CO2 transporter via diffusion	Edurans_ROS_co2[e] <=> Edurans_ROS_co2[c]		-1000	1000	0	Transport, extracellular
Edurans_ROS_COBALTt5	cobalt transport in/out via permease (no H+)	Edurans_ROS_cobalt2[c] <=> Edurans_ROS_cobalt2[e]		-1000	1000	0	Transport, extracellular
Edurans_ROS_CPC8MM	precorrin-8X methylmutase	Edurans_ROS_copre8[c] <=> Edurans_ROS_cobya[c]		-1000	1000	0	Vitamin B12 metabolism
Edurans_ROS_CPPPGO	coproporphyrinogen oxidase (O2 required)	2 Edurans_ROS_h[c] + Edurans_ROS_o2[c] + Edurans_ROS_cpppg3[c] -> 2 Edurans_ROS_h2o[c] + 2 Edurans_ROS_co2[c] + Edurans_ROS_pppg9[c]		0	1000	0	Heme synthesis
Edurans_ROS_CRNabc	L-carnitine transport via ABC system	Edurans_ROS_h2o[c] + Edurans_ROS_atp[c] + Edurans_ROS_crn[e] -> Edurans_ROS_h[c] + Edurans_ROS_adp[c] + Edurans_ROS_pi[c] + Edurans_ROS_crn[c]		0	1000	0	Transport, extracellular
Edurans_ROS_CSNt2	cytosine transport in via proton symport	Edurans_ROS_h[e] + Edurans_ROS_csn[e] -> Edurans_ROS_h[c] + Edurans_ROS_csn[c]		0	1000	0	Transport, extracellular
Edurans_ROS_CTBTabc	Crotono-betaine ABC transport	Edurans_ROS_h2o[c] + Edurans_ROS_atp[c] + Edurans_ROS_ctbt[e] -> Edurans_ROS_h[c] + Edurans_ROS_adp[c] + Edurans_ROS_pi[c] + Edurans_ROS_ctbt[c]		0	1000	0	Transport, extracellular
Edurans_ROS_CTPS1	CTP synthase (NH3)	Edurans_ROS_atp[c] + Edurans_ROS_nh4[c] + Edurans_ROS_utp[c] -> 2 Edurans_ROS_h[c] + Edurans_ROS_adp[c] + Edurans_ROS_pi[c] + Edurans_ROS_ctp[c]		0	1000	0	Nucleotide interconversion
Edurans_ROS_CTPS2	CTP synthase (glutamine)	Edurans_ROS_h2o[c] + Edurans_ROS_atp[c] + Edurans_ROS_gln_L[c] + Edurans_ROS_utp[c] -> 2 Edurans_ROS_h[c] + Edurans_ROS_glu_L[c] + Edurans_ROS_adp[c] + Edurans_ROS_pi[c] + Edurans_ROS_ctp[c]		0	1000	0	Pyrimidine synthesis
Edurans_ROS_CYRDAAT	cob(I)yrinic acid a,c-diamide adenosyltransferase	Edurans_ROS_h[c] + Edurans_ROS_atp[c] + Edurans_ROS_co1dam[c] -> Edurans_ROS_pppi[c] + Edurans_ROS_adcobdam[c]		0	1000	0	Vitamin B12 metabolism
Edurans_ROS_CYRDAR	cob(II)yrinic acid a,c-diamide reductase	Edurans_ROS_nadh[c] + 2 Edurans_ROS_co2dam[c] -> Edurans_ROS_h[c] + Edurans_ROS_nad[c] + 2 Edurans_ROS_co1dam[c]		0	1000	0	Vitamin B12 metabolism
Edurans_ROS_CYSDS	Cysteine Desulfhydrase	Edurans_ROS_h2o[c] + Edurans_ROS_cys_L[c] -> Edurans_ROS_pyr[c] + Edurans_ROS_nh4[c] + Edurans_ROS_h2s[c]		0	1000	0	Methionine and cysteine metabolism
Edurans_ROS_CYSS	cysteine synthase	Edurans_ROS_h2s[c] + Edurans_ROS_acser[c] -> Edurans_ROS_h[c] + Edurans_ROS_ac[c] + Edurans_ROS_cys_L[c]		0	1000	0	Methionine and cysteine metabolism
Edurans_ROS_CYSS3r	cysteine synthase (Thiosulfate)	Edurans_ROS_acser[c] + Edurans_ROS_trdrd[c] + Edurans_ROS_tsul[c] <=> Edurans_ROS_h[c] + Edurans_ROS_ac[c] + Edurans_ROS_cys_L[c] + Edurans_ROS_trdox[c] + Edurans_ROS_so3[c]		-1000	1000	0	Methionine and cysteine metabolism
Edurans_ROS_CYSTGL	cystathionine g-lyase	Edurans_ROS_h2o[c] + Edurans_ROS_cyst_L[c] -> Edurans_ROS_2obut[c] + Edurans_ROS_nh4[c] + Edurans_ROS_cys_L[c]		0	1000	0	Methionine and cysteine metabolism
Edurans_ROS_CYSTL	cystathionine b-lyase	Edurans_ROS_h2o[c] + Edurans_ROS_cyst_L[c] -> Edurans_ROS_pyr[c] + Edurans_ROS_nh4[c] + Edurans_ROS_hcys_L[c]		0	1000	0	Methionine and cysteine metabolism
Edurans_ROS_CYSTS	cystathionine beta-synthase	Edurans_ROS_hcys_L[c] + Edurans_ROS_ser_L[c] -> Edurans_ROS_h2o[c] + Edurans_ROS_cyst_L[c]		0	1000	0	Methionine and cysteine metabolism
Edurans_ROS_CYSTS2	L-Serine hydro-lyase (adding homocysteine)	Edurans_ROS_h2s[c] + Edurans_ROS_ser_L[c] -> Edurans_ROS_h2o[c] + Edurans_ROS_cys_L[c]		0	1000	0	Glycine, serine, alanine and threonine metabolism
Edurans_ROS_CYSt2r	L-cysteine reversible transport via proton symport	Edurans_ROS_h[e] + Edurans_ROS_cys_L[e] <=> Edurans_ROS_h[c] + Edurans_ROS_cys_L[c]		-1000	1000	0	Transport, extracellular
Edurans_ROS_CYTD	cytidine deaminase	Edurans_ROS_h2o[c] + Edurans_ROS_h[c] + Edurans_ROS_cytd[c] -> Edurans_ROS_nh4[c] + Edurans_ROS_uri[c]		0	1000	0	Pyrimidine catabolism
Edurans_ROS_CYTDK1	ATPcytidine 5-phosphotransferase	Edurans_ROS_atp[c] + Edurans_ROS_cytd[c] -> Edurans_ROS_h[c] + Edurans_ROS_adp[c] + Edurans_ROS_cmp[c]		0	1000	0	Nucleotide interconversion
Edurans_ROS_CYTDK2	cytidine kinase (GTP)	Edurans_ROS_gtp[c] + Edurans_ROS_cytd[c] -> Edurans_ROS_h[c] + Edurans_ROS_gdp[c] + Edurans_ROS_cmp[c]		0	1000	0	Nucleotide interconversion
Edurans_ROS_CYTDK3	ITPcytidine 5-phosphotransferase	Edurans_ROS_cytd[c] + Edurans_ROS_itp[c] -> Edurans_ROS_h[c] + Edurans_ROS_cmp[c] + Edurans_ROS_idp[c]		0	1000	0	Nucleotide interconversion
Edurans_ROS_CYTDK4	UTPcytidine 5-phosphotransferase	Edurans_ROS_utp[c] + Edurans_ROS_cytd[c] -> Edurans_ROS_h[c] + Edurans_ROS_udp[c] + Edurans_ROS_cmp[c]		0	1000	0	Nucleotide interconversion
Edurans_ROS_CYTDt2r	cytidine transport in via proton symport, reversible	Edurans_ROS_h[e] + Edurans_ROS_cytd[e] <=> Edurans_ROS_h[c] + Edurans_ROS_cytd[c]		-1000	1000	0	Transport, extracellular
Edurans_ROS_CYTK1	cytidylate kinase (CMP)	Edurans_ROS_atp[c] + Edurans_ROS_cmp[c] <=> Edurans_ROS_adp[c] + Edurans_ROS_cdp[c]		-1000	1000	0	Nucleotide interconversion
Edurans_ROS_CYTK2	cytidylate kinase (dCMP)	Edurans_ROS_atp[c] + Edurans_ROS_dcmp[c] <=> Edurans_ROS_adp[c] + Edurans_ROS_dcdp[c]		-1000	1000	0	Nucleotide interconversion
Edurans_ROS_Cuabc	Copper transport via ABC system	Edurans_ROS_h2o[c] + Edurans_ROS_atp[c] + Edurans_ROS_cu2[e] -> Edurans_ROS_h[c] + Edurans_ROS_adp[c] + Edurans_ROS_pi[c] + Edurans_ROS_cu2[c]		0	1000	0	Transport, extracellular
Edurans_ROS_Cut1	Copper export via ATPase	Edurans_ROS_h2o[c] + Edurans_ROS_atp[c] + Edurans_ROS_cu2[c] -> Edurans_ROS_h[c] + Edurans_ROS_adp[c] + Edurans_ROS_pi[c] + Edurans_ROS_cu2[e]		0	1000	0	Transport, extracellular
Edurans_ROS_DADNK	deoxyadenosine kinase	Edurans_ROS_atp[c] + Edurans_ROS_dad_2[c] -> Edurans_ROS_h[c] + Edurans_ROS_adp[c] + Edurans_ROS_damp[c]		0	1000	0	Nucleotide interconversion
Edurans_ROS_DADNt2r	deoxyadenosine transport in via proton symport reversible	Edurans_ROS_h[e] + Edurans_ROS_dad_2[e] <=> Edurans_ROS_h[c] + Edurans_ROS_dad_2[c]		-1000	1000	0	Transport, extracellular
Edurans_ROS_DAGK120	diacylglycerol kinase (n-C12:0)	Edurans_ROS_atp[c] + Edurans_ROS_12dgr120[c] -> Edurans_ROS_h[c] + Edurans_ROS_adp[c] + Edurans_ROS_pa120[c]		0	1000	0	Glycerophospholipid metabolism
Edurans_ROS_DAGK140	diacylglycerol kinase (n-C14:0)	Edurans_ROS_atp[c] + Edurans_ROS_12dgr140[c] -> Edurans_ROS_h[c] + Edurans_ROS_adp[c] + Edurans_ROS_pa140[c]		0	1000	0	Glycerophospholipid metabolism
Edurans_ROS_DAGK141	diacylglycerol kinase (n-C14:1)	Edurans_ROS_atp[c] + Edurans_ROS_12dgr141[c] -> Edurans_ROS_h[c] + Edurans_ROS_adp[c] + Edurans_ROS_pa141[c]		0	1000	0	Glycerophospholipid metabolism
Edurans_ROS_DAGK160	diacylglycerol kinase (n-C16:0)	Edurans_ROS_atp[c] + Edurans_ROS_12dgr160[c] -> Edurans_ROS_h[c] + Edurans_ROS_adp[c] + Edurans_ROS_pa160[c]		0	1000	0	Glycerophospholipid metabolism
Edurans_ROS_DAGK161	diacylglycerol kinase (n-C16:1)	Edurans_ROS_atp[c] + Edurans_ROS_12dgr161[c] -> Edurans_ROS_h[c] + Edurans_ROS_adp[c] + Edurans_ROS_pa161[c]		0	1000	0	Glycerophospholipid metabolism
Edurans_ROS_DAGK180	diacylglycerol kinase (n-C18:0)	Edurans_ROS_atp[c] + Edurans_ROS_12dgr180[c] -> Edurans_ROS_h[c] + Edurans_ROS_adp[c] + Edurans_ROS_pa180[c]		0	1000	0	Glycerophospholipid metabolism
Edurans_ROS_DAGK181	diacylglycerol kinase (n-C18:1)	Edurans_ROS_atp[c] + Edurans_ROS_12dgr181[c] -> Edurans_ROS_h[c] + Edurans_ROS_adp[c] + Edurans_ROS_pa181[c]		0	1000	0	Glycerophospholipid metabolism
Edurans_ROS_DALAt2r	D-alanine transport via proton symport	Edurans_ROS_h[e] + Edurans_ROS_ala_D[e] <=> Edurans_ROS_h[c] + Edurans_ROS_ala_D[c]		-1000	1000	0	Transport, extracellular
Edurans_ROS_DAPDAi	N-acetyl-L,L-diaminopimelate deacetylase irreversible	Edurans_ROS_h2o[c] + Edurans_ROS_n6all26d[c] -> Edurans_ROS_26dap_LL[c] + Edurans_ROS_ac[c]		0	1000	0	Lysine metabolism
Edurans_ROS_DAPDC	diaminopimelate decarboxylase	Edurans_ROS_h[c] + Edurans_ROS_26dap_M[c] -> Edurans_ROS_co2[c] + Edurans_ROS_lys_L[c]		0	1000	0	Lysine metabolism
Edurans_ROS_DAPE	diaminopimelate epimerase	Edurans_ROS_26dap_LL[c] <=> Edurans_ROS_26dap_M[c]		-1000	1000	0	Lysine metabolism
Edurans_ROS_DAPabc	M-diaminopimelic acid ABC transport	Edurans_ROS_h2o[c] + Edurans_ROS_atp[c] + Edurans_ROS_26dap_M[e] -> Edurans_ROS_h[c] + Edurans_ROS_adp[c] + Edurans_ROS_pi[c] + Edurans_ROS_26dap_M[c]		0	1000	0	Transport, extracellular
Edurans_ROS_DASYN120	CDP-diacylglycerol synthetase (n-C12:0)	Edurans_ROS_h[c] + Edurans_ROS_ctp[c] + Edurans_ROS_pa120[c] -> Edurans_ROS_ppi[c] + Edurans_ROS_cdpdddecg[c]		0	1000	0	Glycerophospholipid metabolism
Edurans_ROS_DASYN140	CDP-diacylglycerol synthetase (n-C14:0)	Edurans_ROS_h[c] + Edurans_ROS_pa140[c] + Edurans_ROS_ctp[c] -> Edurans_ROS_ppi[c] + Edurans_ROS_cdpdtdecg[c]		0	1000	0	Glycerophospholipid metabolism
Edurans_ROS_DASYN141	CDP-diacylglycerol synthetase (n-C14:1)	Edurans_ROS_h[c] + Edurans_ROS_ctp[c] + Edurans_ROS_pa141[c] -> Edurans_ROS_ppi[c] + Edurans_ROS_cdpdtdec7eg[c]		0	1000	0	Glycerophospholipid metabolism
Edurans_ROS_DASYN160	CDP-diacylglycerol synthetase (n-C16:0)	Edurans_ROS_h[c] + Edurans_ROS_pa160[c] + Edurans_ROS_ctp[c] -> Edurans_ROS_ppi[c] + Edurans_ROS_cdpdhdecg[c]		0	1000	0	Glycerophospholipid metabolism
Edurans_ROS_DASYN161	CDP-diacylglycerol synthetase (n-C16:1)	Edurans_ROS_h[c] + Edurans_ROS_ctp[c] + Edurans_ROS_pa161[c] -> Edurans_ROS_ppi[c] + Edurans_ROS_cdpdhdec9eg[c]		0	1000	0	Glycerophospholipid metabolism
Edurans_ROS_DASYN180	CDP-diacylglycerol synthetase (n-C18:0)	Edurans_ROS_h[c] + Edurans_ROS_pa180[c] + Edurans_ROS_ctp[c] -> Edurans_ROS_ppi[c] + Edurans_ROS_cdpdodecg[c]		0	1000	0	Glycerophospholipid metabolism
Edurans_ROS_DASYN181	CDP-diacylglycerol synthetase (n-C18:1)	Edurans_ROS_h[c] + Edurans_ROS_ctp[c] + Edurans_ROS_pa181[c] -> Edurans_ROS_ppi[c] + Edurans_ROS_cdpdodec11eg[c]		0	1000	0	Glycerophospholipid metabolism
Edurans_ROS_DASYNAI15	anteisopentadecanoyl-phosphatidate cytidylyltransferase	Edurans_ROS_h[c] + Edurans_ROS_paai15[c] + Edurans_ROS_ctp[c] -> Edurans_ROS_ppi[c] + Edurans_ROS_cdpdaipdecg[c]		0	1000	0	Glycerophospholipid metabolism
Edurans_ROS_DASYNAI17	anteisoheptadecanoyl-phosphatidate cytidylyltransferase	Edurans_ROS_h[c] + Edurans_ROS_paai17[c] + Edurans_ROS_ctp[c] -> Edurans_ROS_ppi[c] + Edurans_ROS_cdpdaihpdecg[c]		0	1000	0	Glycerophospholipid metabolism
Edurans_ROS_DASYNI14	isotetradecanoyl-phosphatidate cytidylyltransferase	Edurans_ROS_h[c] + Edurans_ROS_pai14[c] + Edurans_ROS_ctp[c] -> Edurans_ROS_ppi[c] + Edurans_ROS_cdpditdecg[c]		0	1000	0	Glycerophospholipid metabolism
Edurans_ROS_DASYNI15	isopentadecanoyl-phosphatidate cytidylyltransferase	Edurans_ROS_h[c] + Edurans_ROS_pai15[c] + Edurans_ROS_ctp[c] -> Edurans_ROS_ppi[c] + Edurans_ROS_cdpdipdecg[c]		0	1000	0	Glycerophospholipid metabolism
Edurans_ROS_DASYNI16	isohexadecanoyl-phosphatidate cytidylyltransferase	Edurans_ROS_h[c] + Edurans_ROS_pai16[c] + Edurans_ROS_ctp[c] -> Edurans_ROS_ppi[c] + Edurans_ROS_cdpdihdecg[c]		0	1000	0	Glycerophospholipid metabolism
Edurans_ROS_DASYNI17	isoheptadecanoyl-phosphatidate cytidylyltransferase	Edurans_ROS_h[c] + Edurans_ROS_pai17[c] + Edurans_ROS_ctp[c] -> Edurans_ROS_ppi[c] + Edurans_ROS_cdpdihpdecg[c]		0	1000	0	Glycerophospholipid metabolism
Edurans_ROS_DCMPDA	dCMP deaminase	Edurans_ROS_h2o[c] + Edurans_ROS_h[c] + Edurans_ROS_dcmp[c] <=> Edurans_ROS_nh4[c] + Edurans_ROS_dump[c]		-1000	1000	0	Pyrimidine catabolism
Edurans_ROS_DCTPAH	dCTP aminohydrolase (dUMP-forming)	2 Edurans_ROS_h2o[c] + Edurans_ROS_dctp[c] -> Edurans_ROS_ppi[c] + Edurans_ROS_nh4[c] + Edurans_ROS_dump[c]		0	1000	0	Pyrimidine catabolism
Edurans_ROS_DCYTD	deoxycytidine deaminase	Edurans_ROS_h2o[c] + Edurans_ROS_h[c] + Edurans_ROS_dcyt[c] -> Edurans_ROS_nh4[c] + Edurans_ROS_duri[c]		0	1000	0	Pyrimidine catabolism
Edurans_ROS_DCYTt2r	deoxycytidine transport in via proton symport reversible	Edurans_ROS_h[e] + Edurans_ROS_dcyt[e] <=> Edurans_ROS_h[c] + Edurans_ROS_dcyt[c]		-1000	1000	0	Transport, extracellular
Edurans_ROS_DDGLK	2-dehydro-3-deoxygluconokinase	Edurans_ROS_atp[c] + Edurans_ROS_2ddglcn[c] -> Edurans_ROS_h[c] + Edurans_ROS_adp[c] + Edurans_ROS_2ddg6p[c]		0	1000	0	Pentose and glucuronate interconversions
Edurans_ROS_DDPA	3-deoxy-D-arabino-heptulosonate 7-phosphate synthetase	Edurans_ROS_h2o[c] + Edurans_ROS_pep[c] + Edurans_ROS_e4p[c] -> Edurans_ROS_pi[c] + Edurans_ROS_2dda7p[c]		0	1000	0	Phenylalanine metabolism
Edurans_ROS_DDPGA	2-dehydro-3-deoxy-phosphogluconate aldolase	Edurans_ROS_4h2oglt[c] <=> Edurans_ROS_pyr[c] + Edurans_ROS_glx[c]		-1000	1000	0	Arginine and Proline Metabolism
Edurans_ROS_DEXTRINASE	Maltodextrin glucosidase (dextrin)	5 Edurans_ROS_h2o[c] + Edurans_ROS_dextrin[c] -> 6 Edurans_ROS_glc_D[c]		0	1000	0	Starch and sucrose metabolism
Edurans_ROS_DGK1	deoxyguanylate kinase (dGMP:ATP)	Edurans_ROS_atp[c] + Edurans_ROS_dgmp[c] <=> Edurans_ROS_adp[c] + Edurans_ROS_dgdp[c]		-1000	1000	0	Nucleotide interconversion
Edurans_ROS_DGSNt2	deoxyguanosine transport in via proton symport	Edurans_ROS_h[e] + Edurans_ROS_dgsn[e] -> Edurans_ROS_h[c] + Edurans_ROS_dgsn[c]		0	1000	0	Transport, extracellular
Edurans_ROS_DHAPT	Dihydroxyacetone phosphotransferase	Edurans_ROS_pep[c] + Edurans_ROS_dha[c] -> Edurans_ROS_pyr[c] + Edurans_ROS_dhap[c]		0	1000	0	Pyruvate metabolism
Edurans_ROS_DHDPRyr	Dihydrodipicolinate reductase (NADPH), reversible	Edurans_ROS_h[c] + Edurans_ROS_nadph[c] + Edurans_ROS_23dhdp[c] <=> Edurans_ROS_thdp[c] + Edurans_ROS_nadp[c]		-1000	1000	0	Lysine metabolism
Edurans_ROS_DHFOR2	dihydrofolate reductase	Edurans_ROS_nadp[c] + Edurans_ROS_dhf[c] <=> Edurans_ROS_nadph[c] + Edurans_ROS_fol[c]		-1000	1000	0	Folate metabolism
Edurans_ROS_DHFR	dihydrofolate reductase	Edurans_ROS_h[c] + Edurans_ROS_nadph[c] + Edurans_ROS_dhf[c] <=> Edurans_ROS_nadp[c] + Edurans_ROS_thf[c]		-1000	1000	0	Folate metabolism
Edurans_ROS_DHFS	dihydrofolate synthase	Edurans_ROS_glu_L[c] + Edurans_ROS_atp[c] + Edurans_ROS_dhpt[c] -> Edurans_ROS_h[c] + Edurans_ROS_adp[c] + Edurans_ROS_pi[c] + Edurans_ROS_dhf[c]		0	1000	0	Folate metabolism
Edurans_ROS_DHNAOPT	1,4-dihydroxy-2-naphthoate octaprenyltransferase (EC 2.5.1.74)	Edurans_ROS_dhna[c] + Edurans_ROS_phyldpp[c] <=> Edurans_ROS_h[c] + Edurans_ROS_co2[c] + Edurans_ROS_ppi[c] + Edurans_ROS_dmphqno[c]		-1000	1000	0	Ubiquinone and other terpenoid-quinone biosynthesis
Edurans_ROS_DHNAOT	1,4-dihydroxy-2-naphthoate octaprenyltransferase	Edurans_ROS_dhna[c] + Edurans_ROS_octdp[c] -> Edurans_ROS_h[c] + Edurans_ROS_2dmmq8[c] + Edurans_ROS_co2[c] + Edurans_ROS_ppi[c]		0	1000	0
Edurans_ROS_DHNAOT4	1,4-dihydroxy-2-naphthoate octaprenyltransferase	Edurans_ROS_h[c] + Edurans_ROS_dhna[c] + Edurans_ROS_octdp[c] -> Edurans_ROS_co2[c] + Edurans_ROS_ppi[c] + Edurans_ROS_2dmmql8[c]		0	1000	0	Ubiquinone and other terpenoid-quinone biosynthesis
Edurans_ROS_DHORD2	dihydoorotic acid dehydrogenase (quinone8)	Edurans_ROS_dhor_S[c] + Edurans_ROS_q8[c] -> Edurans_ROS_orot[c] + Edurans_ROS_q8h2[c]		0	1000	0	Pyrimidine synthesis
Edurans_ROS_DHORD5	dihydroorotic acid (menaquinone-8)	Edurans_ROS_dhor_S[c] + Edurans_ROS_mqn8[c] -> Edurans_ROS_orot[c] + Edurans_ROS_mql8[c]		0	1000	0	Pyrimidine synthesis
Edurans_ROS_DHORTS	dihydroorotase	Edurans_ROS_h2o[c] + Edurans_ROS_dhor_S[c] <=> Edurans_ROS_h[c] + Edurans_ROS_cbasp[c]		-1000	1000	0	Pyrimidine synthesis
Edurans_ROS_DHPM1	dihydropyrimidinase (5,6-dihydrouracil)	Edurans_ROS_h2o[c] + Edurans_ROS_56dura[c] -> Edurans_ROS_h[c] + Edurans_ROS_cala[c]		0	1000	0	Pyrimidine catabolism
Edurans_ROS_DHPM2	dihydropyrimidinase (dihydrothymine)	Edurans_ROS_h2o[c] + Edurans_ROS_56dthm[c] -> Edurans_ROS_h[c] + Edurans_ROS_3uib[c]		0	1000	0	Pyrimidine catabolism
Edurans_ROS_DHQS	3-dehydroquinate synthase	Edurans_ROS_2dda7p[c] -> Edurans_ROS_pi[c] + Edurans_ROS_3dhq[c]		0	1000	0	Phenylalanine metabolism
Edurans_ROS_DHQTi	3-dehydroquinate dehydratase, irreversible	Edurans_ROS_3dhq[c] -> Edurans_ROS_h2o[c] + Edurans_ROS_3dhsk[c]		0	1000	0	Phenylalanine metabolism
Edurans_ROS_DHSQLD	Dehydrosqualene desaturase (EC 1.14.99.-)	3 Edurans_ROS_fad[c] + Edurans_ROS_dhsql[c] -> 3 Edurans_ROS_fadh2[c] + Edurans_ROS_44dpnspr[c]		0	1000	0	Terpenoid backbone biosynthesis
Edurans_ROS_DINSt2	deoxyinosine transport in via proton symport	Edurans_ROS_h[e] + Edurans_ROS_din[e] -> Edurans_ROS_h[c] + Edurans_ROS_din[c]		0	1000	0	Transport, extracellular
Edurans_ROS_DMATT	dimethylallyltranstransferase	Edurans_ROS_dmpp[c] + Edurans_ROS_ipdp[c] -> Edurans_ROS_ppi[c] + Edurans_ROS_grdp[c]		0	1000	0	Cholesterol metabolism
Edurans_ROS_DMPPS	1-hydroxy-2-methyl-2-(E)-butenyl 4-diphosphate reductase (dmpp)	Edurans_ROS_h[c] + Edurans_ROS_nadh[c] + Edurans_ROS_h2mb4p[c] -> Edurans_ROS_h2o[c] + Edurans_ROS_nad[c] + Edurans_ROS_dmpp[c]		0	1000	0	Terpenoid backbone biosynthesis
Edurans_ROS_DMQMT	3-Dimethylubiquinonol 3-methyltransferase	Edurans_ROS_amet[c] + Edurans_ROS_2omhmbl[c] -> Edurans_ROS_h[c] + Edurans_ROS_ahcys[c] + Edurans_ROS_q8h2[c]		0	1000	0	Ubiquinone and other terpenoid-quinone biosynthesis
Edurans_ROS_DM_5MTR	Sink needed to allow 5-Methylthio-D-ribose to leave system	Edurans_ROS_5mtr[c] ->		0	1000	0	Exchange/demand reaction
Edurans_ROS_DM_atp_c_	DM atp(c)	Edurans_ROS_h2o[c] + Edurans_ROS_atp[c] -> Edurans_ROS_h[c] + Edurans_ROS_adp[c] + Edurans_ROS_pi[c]		0	1000	0	Exchange/demand reaction
Edurans_ROS_DM_dhptd(c)	Demand reaction for 4,5-dihydroxy-2,3-pentanedione	Edurans_ROS_dhptd[c] <=>		-1000	1000	0	Exchange/demand reaction
Edurans_ROS_DM_hcys_L[c]	Demand for homocysteine	Edurans_ROS_hcys_L[c] ->		0	1000	0	Exchange/demand reaction
Edurans_ROS_DPCOAK	dephospho-CoA kinase	Edurans_ROS_atp[c] + Edurans_ROS_dpcoa[c] -> Edurans_ROS_h[c] + Edurans_ROS_adp[c] + Edurans_ROS_coa[c]		0	1000	0	CoA synthesis
Edurans_ROS_DPMVDc	diphosphomevalonate decarboxylase, cytosol	Edurans_ROS_atp[c] + Edurans_ROS_5dpmev[c] -> Edurans_ROS_adp[c] + Edurans_ROS_pi[c] + Edurans_ROS_co2[c] + Edurans_ROS_ipdp[c]		0	1000	0	Squalene and cholesterol synthesis
Edurans_ROS_DPRr	2 dehydropantoate 2 reductase	Edurans_ROS_h[c] + Edurans_ROS_2dhp[c] + Edurans_ROS_nadph[c] <=> Edurans_ROS_nadp[c] + Edurans_ROS_pant_R[c]		-1000	1000	0	CoA synthesis
Edurans_ROS_DRBK	Deoxyribokinase	Edurans_ROS_atp[c] + Edurans_ROS_drib[c] -> Edurans_ROS_h[c] + Edurans_ROS_adp[c] + Edurans_ROS_2dr5p[c]		0	1000	0	Pentose phosphate pathway
Edurans_ROS_DRIBI	D ribose aldose ketose isomerase	Edurans_ROS_rib_D[c] <=> Edurans_ROS_rbl_D[c]		-1000	1000	0	Pentose and glucuronate interconversions
Edurans_ROS_DRIBabc	Deoxyribose transport via ABC system	Edurans_ROS_h2o[c] + Edurans_ROS_atp[c] + Edurans_ROS_drib[e] -> Edurans_ROS_h[c] + Edurans_ROS_adp[c] + Edurans_ROS_pi[c] + Edurans_ROS_drib[c]		0	1000	0	Transport, extracellular
Edurans_ROS_DRPAr	2-Deoxy-D-ribose-5-phosphate acetaldehyde-lyase	Edurans_ROS_2dr5p[c] <=> Edurans_ROS_acald[c] + Edurans_ROS_g3p[c]		-1000	1000	0	Pentose phosphate pathway
Edurans_ROS_DSERt2r	d Serine transport via proton symport	Edurans_ROS_h[e] + Edurans_ROS_ser_D[e] <=> Edurans_ROS_h[c] + Edurans_ROS_ser_D[c]		-1000	1000	0	Transport, extracellular
Edurans_ROS_DTMPK	dTMP kinase	Edurans_ROS_atp[c] + Edurans_ROS_dtmp[c] -> Edurans_ROS_adp[c] + Edurans_ROS_dtdp[c]		0	1000	0	Nucleotide interconversion
Edurans_ROS_DURIK1	deoxyuridine kinase (ATP:Deoxyuridine)	Edurans_ROS_atp[c] + Edurans_ROS_duri[c] -> Edurans_ROS_h[c] + Edurans_ROS_adp[c] + Edurans_ROS_dump[c]		0	1000	0	Nucleotide interconversion
Edurans_ROS_DURIPP	deoxyuridine phosphorylase	Edurans_ROS_pi[c] + Edurans_ROS_duri[c] <=> Edurans_ROS_2dr1p[c] + Edurans_ROS_ura[c]		-1000	1000	0	Nucleotide interconversion
Edurans_ROS_DURIt2	deoxyuridine transport in via proton symport	Edurans_ROS_h[e] + Edurans_ROS_duri[e] -> Edurans_ROS_h[c] + Edurans_ROS_duri[c]		0	1000	0	Transport, extracellular
Edurans_ROS_DUTPDP	dUTP diphosphatase	Edurans_ROS_h2o[c] + Edurans_ROS_dutp[c] -> Edurans_ROS_h[c] + Edurans_ROS_ppi[c] + Edurans_ROS_dump[c]		0	1000	0	Pyrimidine catabolism
Edurans_ROS_DXPRIi	1-deoxy-D-xylulose reductoisomerase	Edurans_ROS_h[c] + Edurans_ROS_nadph[c] + Edurans_ROS_dxyl5p[c] -> Edurans_ROS_nadp[c] + Edurans_ROS_2me4p[c]		0	1000	0	Terpenoid backbone biosynthesis
Edurans_ROS_DXPS	1-deoxy-D-xylulose 5-phosphate synthase	Edurans_ROS_h[c] + Edurans_ROS_pyr[c] + Edurans_ROS_g3p[c] -> Edurans_ROS_co2[c] + Edurans_ROS_dxyl5p[c]		0	1000	0	Terpenoid backbone biosynthesis
Edurans_ROS_E4PD	Erythrose 4-phosphate dehydrogenase	Edurans_ROS_h2o[c] + Edurans_ROS_nad[c] + Edurans_ROS_e4p[c] <=> 2 Edurans_ROS_h[c] + Edurans_ROS_nadh[c] + Edurans_ROS_4per[c]		-1000	1000	0	Vitamin B6 metabolism
Edurans_ROS_EAR100x	enoyl-[acyl-carrier-protein] reductase (NADH) (n-C10:0)	Edurans_ROS_h[c] + Edurans_ROS_nadh[c] + Edurans_ROS_tdec2eACP[c] -> Edurans_ROS_nad[c] + Edurans_ROS_dcaACP[c]		0	1000	0	Fatty acid synthesis
Edurans_ROS_EAR10M11x	10-methyl-trans-undec-2-enoyl-ACPNAD+ oxidoreductase (A-specific)	Edurans_ROS_h[c] + Edurans_ROS_nadh[c] + Edurans_ROS_10mtundec2eACP[c] -> Edurans_ROS_nad[c] + Edurans_ROS_10mundecACP[c]		0	1000	0	Fatty acid synthesis
Edurans_ROS_EAR10M12x	10-methyl-trans-dodec-2-enoyl-ACPNAD+ oxidoreductase (A-specific)	Edurans_ROS_h[c] + Edurans_ROS_nadh[c] + Edurans_ROS_10mtddec2eACP[c] -> Edurans_ROS_nad[c] + Edurans_ROS_10mddcaACP[c]		0	1000	0	Fatty acid synthesis
Edurans_ROS_EAR11M12x	11-methyl-trans-dodec-2-enoyl-ACPNAD+ oxidoreductase (A-specific)	Edurans_ROS_h[c] + Edurans_ROS_nadh[c] + Edurans_ROS_11mtddec2eACP[c] -> Edurans_ROS_nad[c] + Edurans_ROS_11mddcaACP[c]		0	1000	0	Fatty acid synthesis
Edurans_ROS_EAR120x	enoyl-[acyl-carrier-protein] reductase (NADH) (n-C12:0)	Edurans_ROS_h[c] + Edurans_ROS_nadh[c] + Edurans_ROS_tddec2eACP[c] -> Edurans_ROS_nad[c] + Edurans_ROS_ddcaACP[c]		0	1000	0	Fatty acid synthesis
Edurans_ROS_EAR121x	enoyl-[acyl-carrier-protein] reductase (NADH) (n-C12:1)	Edurans_ROS_h[c] + Edurans_ROS_nadh[c] + Edurans_ROS_t3c5ddeceACP[c] -> Edurans_ROS_nad[c] + Edurans_ROS_cddec5eACP[c]		0	1000	0	Fatty acid synthesis
Edurans_ROS_EAR12M13x	12-methyl-trans-tridec-2-enoyl-ACPNAD+ oxidoreductase (A-specific)	Edurans_ROS_h[c] + Edurans_ROS_nadh[c] + Edurans_ROS_12mttritec2eACP[c] -> Edurans_ROS_nad[c] + Edurans_ROS_12mtridecACP[c]		0	1000	0	Fatty acid synthesis
Edurans_ROS_EAR12M14x	12-methyl-trans-tetra-dec-2-enoyl-ACPNAD+ oxidoreductase (A-specific)	Edurans_ROS_h[c] + Edurans_ROS_nadh[c] + Edurans_ROS_12mtmrs2eACP[c] -> Edurans_ROS_nad[c] + Edurans_ROS_12mmyrsACP[c]		0	1000	0	Fatty acid synthesis
Edurans_ROS_EAR13M14x	13-methyl-trans-tetra-dec-2-enoyl-ACPNAD+ oxidoreductase (A-specific)	Edurans_ROS_h[c] + Edurans_ROS_nadh[c] + Edurans_ROS_13mtmrs2eACP[c] -> Edurans_ROS_nad[c] + Edurans_ROS_13mmyrsACP[c]		0	1000	0	Fatty acid synthesis
Edurans_ROS_EAR140x	enoyl-[acyl-carrier-protein] reductase (NADH) (n-C14:0)	Edurans_ROS_h[c] + Edurans_ROS_nadh[c] + Edurans_ROS_tmrs2eACP[c] -> Edurans_ROS_nad[c] + Edurans_ROS_myrsACP[c]		0	1000	0	Fatty acid synthesis
Edurans_ROS_EAR141x	enoyl-[acyl-carrier-protein] reductase (NADH) (n-C14:1)	Edurans_ROS_h[c] + Edurans_ROS_nadh[c] + Edurans_ROS_t3c7mrseACP[c] -> Edurans_ROS_nad[c] + Edurans_ROS_tdeACP[c]		0	1000	0	Fatty acid synthesis
Edurans_ROS_EAR14M15x	14-methyl-trans-pentadec-2-enoyl-ACPNAD+ oxidoreductase (A-specific)	Edurans_ROS_h[c] + Edurans_ROS_nadh[c] + Edurans_ROS_14mtpentdec2eACP[c] -> Edurans_ROS_nad[c] + Edurans_ROS_14mpentdecACP[c]		0	1000	0	Fatty acid synthesis
Edurans_ROS_EAR14M16x	14-methyl-trans-hexa-dec-2-enoyl-ACPNAD+ oxidoreductase (A-specific)	Edurans_ROS_h[c] + Edurans_ROS_nadh[c] + Edurans_ROS_14mtpalm2eACP[c] -> Edurans_ROS_nad[c] + Edurans_ROS_14mpalmACP[c]		0	1000	0	Fatty acid synthesis
Edurans_ROS_EAR15M16x	15-methyl-trans-hexa-dec-2-enoyl-ACPNAD+ oxidoreductase (A-specific)	Edurans_ROS_h[c] + Edurans_ROS_nadh[c] + Edurans_ROS_15mtpalm2eACP[c] -> Edurans_ROS_nad[c] + Edurans_ROS_15mpalmACP[c]		0	1000	0	Fatty acid synthesis
Edurans_ROS_EAR160x	enoyl-[acyl-carrier-protein] reductase (NADH) (n-C16:0)	Edurans_ROS_h[c] + Edurans_ROS_nadh[c] + Edurans_ROS_tpalm2eACP[c] -> Edurans_ROS_nad[c] + Edurans_ROS_palmACP[c]		0	1000	0	Fatty acid synthesis
Edurans_ROS_EAR161x	enoyl-[acyl-carrier-protein] reductase (NADH) (n-C16:1)	Edurans_ROS_h[c] + Edurans_ROS_nadh[c] + Edurans_ROS_t3c9palmeACP[c] -> Edurans_ROS_nad[c] + Edurans_ROS_hdeACP[c]		0	1000	0	Fatty acid synthesis
Edurans_ROS_EAR180x	enoyl-[acyl-carrier-protein] reductase (NADH) (n-C18:0)	Edurans_ROS_h[c] + Edurans_ROS_nadh[c] + Edurans_ROS_toctd2eACP[c] -> Edurans_ROS_nad[c] + Edurans_ROS_ocdcaACP[c]		0	1000	0	Fatty acid synthesis
Edurans_ROS_EAR181x	enoyl-[acyl-carrier-protein] reductase (NADH) (n-C18:1)	Edurans_ROS_h[c] + Edurans_ROS_nadh[c] + Edurans_ROS_t3c11vaceACP[c] -> Edurans_ROS_nad[c] + Edurans_ROS_octeACP[c]		0	1000	0	Fatty acid synthesis
Edurans_ROS_EAR40x	enoyl-[acyl-carrier-protein] reductase (NADH) (n-C4:0)	Edurans_ROS_h[c] + Edurans_ROS_nadh[c] + Edurans_ROS_but2eACP[c] -> Edurans_ROS_nad[c] + Edurans_ROS_butACP[c]		0	1000	0	Fatty acid synthesis
Edurans_ROS_EAR4M5x	4-methyl-trans-pent-2-enoyl-ACPNAD+ oxidoreductase (A-specific)	Edurans_ROS_h[c] + Edurans_ROS_nadh[c] + Edurans_ROS_4mtpent2eACP[c] -> Edurans_ROS_nad[c] + Edurans_ROS_4mpentACP[c]		0	1000	0	Fatty acid synthesis
Edurans_ROS_EAR4M6x	4-methyl-trans-hex-2-enoyl-ACPNAD+ oxidoreductase (A-specific)	Edurans_ROS_h[c] + Edurans_ROS_nadh[c] + Edurans_ROS_4mthex2eACP[c] -> Edurans_ROS_nad[c] + Edurans_ROS_4mhexACP[c]		0	1000	0	Fatty acid synthesis
Edurans_ROS_EAR5M6x	5-methyl-trans-hex-2-enoyl-ACPNAD+ oxidoreductase (A-specific)	Edurans_ROS_h[c] + Edurans_ROS_nadh[c] + Edurans_ROS_5mthex2eACP[c] -> Edurans_ROS_nad[c] + Edurans_ROS_5mhexACP[c]		0	1000	0	Fatty acid synthesis
Edurans_ROS_EAR60x	enoyl-[acyl-carrier-protein] reductase (NADH) (n-C6:0)	Edurans_ROS_h[c] + Edurans_ROS_nadh[c] + Edurans_ROS_thex2eACP[c] -> Edurans_ROS_nad[c] + Edurans_ROS_hexACP[c]		0	1000	0	Fatty acid synthesis
Edurans_ROS_EAR6M7x	6-methyl-trans-hept-2-enoyl-ACPNAD+ oxidoreductase (A-specific)	Edurans_ROS_h[c] + Edurans_ROS_nadh[c] + Edurans_ROS_6mthept2eACP[c] -> Edurans_ROS_nad[c] + Edurans_ROS_6mheptACP[c]		0	1000	0	Fatty acid synthesis
Edurans_ROS_EAR6M8x	6-methyl-trans-oct-2-enoyl-ACPNAD+ oxidoreductase (A-specific)	Edurans_ROS_h[c] + Edurans_ROS_nadh[c] + Edurans_ROS_6mtoct2eACP[c] -> Edurans_ROS_nad[c] + Edurans_ROS_6mocACP[c]		0	1000	0	Fatty acid synthesis
Edurans_ROS_EAR7M8x	7-methyl-trans-oct-2-enoyl-ACPNAD+ oxidoreductase (A-specific)	Edurans_ROS_h[c] + Edurans_ROS_nadh[c] + Edurans_ROS_7mtoct2eACP[c] -> Edurans_ROS_nad[c] + Edurans_ROS_7mocACP[c]		0	1000	0	Fatty acid synthesis
Edurans_ROS_EAR80x	enoyl-[acyl-carrier-protein] reductase (NADH) (n-C8:0)	Edurans_ROS_h[c] + Edurans_ROS_nadh[c] + Edurans_ROS_toct2eACP[c] -> Edurans_ROS_nad[c] + Edurans_ROS_ocACP[c]		0	1000	0	Fatty acid synthesis
Edurans_ROS_EAR8M10x	8-methyl-trans-dec-2-enoyl-ACPNAD+ oxidoreductase (A-specific)	Edurans_ROS_h[c] + Edurans_ROS_nadh[c] + Edurans_ROS_8mtdec2eACP[c] -> Edurans_ROS_nad[c] + Edurans_ROS_8mdcaACP[c]		0	1000	0	Fatty acid synthesis
Edurans_ROS_EAR8M9x	8-methyl-trans-non-2-enoyl-ACPNAD+ oxidoreductase (A-specific)	Edurans_ROS_h[c] + Edurans_ROS_nadh[c] + Edurans_ROS_8mtnon2eACP[c] -> Edurans_ROS_nad[c] + Edurans_ROS_8mnonACP[c]		0	1000	0	Fatty acid synthesis
Edurans_ROS_EAR9M10x	9-methyl-trans-dec-2-enoyl-ACPNAD+ oxidoreductase (A-specific)	Edurans_ROS_h[c] + Edurans_ROS_nadh[c] + Edurans_ROS_9mtdec2eACP[c] -> Edurans_ROS_nad[c] + Edurans_ROS_9mdcaACP[c]		0	1000	0	Fatty acid synthesis
Edurans_ROS_EDA_R	2-dehydro-3-deoxy-D-gluconate-6-phosphate	Edurans_ROS_2ddg6p[c] <=> Edurans_ROS_pyr[c] + Edurans_ROS_g3p[c]		-1000	1000	0	Pentose phosphate pathway
Edurans_ROS_EHGLAT	L-erythro-4-Hydroxyglutamate:2-oxoglutarate aminotransferase	Edurans_ROS_akg[c] + Edurans_ROS_e4hglu[c] -> Edurans_ROS_glu_L[c] + Edurans_ROS_4h2oglt[c]		0	1000	0	Arginine and Proline Metabolism
Edurans_ROS_ENO	enolase	Edurans_ROS_2pg[c] <=> Edurans_ROS_h2o[c] + Edurans_ROS_pep[c]		-1000	1000	0	Glycolysis/gluconeogenesis
Edurans_ROS_ETHAAL	Ethanolamine ammonia-lyase	Edurans_ROS_etha[c] -> Edurans_ROS_acald[c] + Edurans_ROS_nh4[c]		0	1000	0	Cell wall biosynthesis
Edurans_ROS_ETOHt	ethanol reversible transport	Edurans_ROS_etoh[e] <=> Edurans_ROS_etoh[c]		-1000	1000	0	Transport, extracellular
Edurans_ROS_FBA	fructose-bisphosphate aldolase	Edurans_ROS_fdp[c] <=> Edurans_ROS_dhap[c] + Edurans_ROS_g3p[c]		-1000	1000	0	Glycolysis/gluconeogenesis
Edurans_ROS_FBA2	D-Fructose 1-phosphate D-glyceraldehyde-3-phosphate-lyase	Edurans_ROS_f1p[c] <=> Edurans_ROS_glyald[c] + Edurans_ROS_dhap[c]		-1000	1000	0	Fructose and mannose metabolism
Edurans_ROS_FBA3	Sedoheptulose 1,7-bisphosphate D-glyceraldehyde-3-phosphate-lyase	Edurans_ROS_s17bp[c] <=> Edurans_ROS_e4p[c] + Edurans_ROS_dhap[c]		-1000	1000	0	Pentose phosphate pathway
Edurans_ROS_FBP	fructose-bisphosphatase	Edurans_ROS_h2o[c] + Edurans_ROS_fdp[c] -> Edurans_ROS_pi[c] + Edurans_ROS_f6p[c]		0	1000	0	Glycolysis/gluconeogenesis
Edurans_ROS_FE2DH	Fe2 NAD oxidoreductase	Edurans_ROS_h[c] + Edurans_ROS_nad[c] + 2 Edurans_ROS_fe2[c] <=> Edurans_ROS_nadh[c] + 2 Edurans_ROS_fe3[c]		-1000	1000	0	Transport, extracellular
Edurans_ROS_FE2abc	iron (II) transport via ABC system	Edurans_ROS_h2o[c] + Edurans_ROS_atp[c] + Edurans_ROS_fe2[e] -> Edurans_ROS_h[c] + Edurans_ROS_adp[c] + Edurans_ROS_pi[c] + Edurans_ROS_fe2[c]		0	1000	0	Transport, extracellular
Edurans_ROS_FE3abc	iron (III) transport via ABC system	Edurans_ROS_h2o[c] + Edurans_ROS_atp[c] + Edurans_ROS_fe3[e] -> Edurans_ROS_h[c] + Edurans_ROS_adp[c] + Edurans_ROS_pi[c] + Edurans_ROS_fe3[c]		0	1000	0	Transport, extracellular
Edurans_ROS_FECRMabc	Ferrichrome transport via ABC module	Edurans_ROS_h2o[c] + Edurans_ROS_atp[c] + Edurans_ROS_fecrm[e] -> Edurans_ROS_h[c] + Edurans_ROS_adp[c] + Edurans_ROS_pi[c] + Edurans_ROS_fecrm[c]		0	1000	0	Transport, extracellular
Edurans_ROS_FERO	ferroxidase	4 Edurans_ROS_h[c] + Edurans_ROS_o2[c] + 4 Edurans_ROS_fe2[c] -> 2 Edurans_ROS_h2o[c] + 4 Edurans_ROS_fe3[c]		0	1000	0	Vitamin B2 metabolism
Edurans_ROS_FGLU	formimidoylglutamase	Edurans_ROS_h2o[c] + Edurans_ROS_h[c] + Edurans_ROS_forglu[c] -> Edurans_ROS_glu_L[c] + Edurans_ROS_frmd[c]		0	1000	0	Histidine metabolism
Edurans_ROS_FK	Fucokinase	Edurans_ROS_atp[c] + Edurans_ROS_fuc_L[c] -> Edurans_ROS_h[c] + Edurans_ROS_adp[c] + Edurans_ROS_fuc1p_L[c]		0	1000	0	Fructose and mannose metabolism
Edurans_ROS_FLVRx	flavin reductase (NAD)	Edurans_ROS_h[c] + Edurans_ROS_nadh[c] + Edurans_ROS_ribflv[c] -> Edurans_ROS_nad[c] + Edurans_ROS_rbflvrd[c]		0	1000	0	Vitamin B2 metabolism
Edurans_ROS_FMNAT	FMN adenylyltransferase	Edurans_ROS_h[c] + Edurans_ROS_atp[c] + Edurans_ROS_fmn[c] -> Edurans_ROS_ppi[c] + Edurans_ROS_fad[c]		0	1000	0	Vitamin B2 metabolism
Edurans_ROS_FOLt	FOLt	Edurans_ROS_h[e] + Edurans_ROS_fol[e] <=> Edurans_ROS_h[c] + Edurans_ROS_fol[c]		-1000	1000	0	Transport, extracellular
Edurans_ROS_FOMETR	aminomethyltransferase	Edurans_ROS_h[c] + Edurans_ROS_5fthf[c] <=> Edurans_ROS_h2o[c] + Edurans_ROS_methf[c]		-1000	1000	0	Folate metabolism
Edurans_ROS_FORt2r	formate transport in via proton symport	Edurans_ROS_h[e] + Edurans_ROS_for[e] <=> Edurans_ROS_h[c] + Edurans_ROS_for[c]		-1000	1000	0	Transport, extracellular
Edurans_ROS_FPGS	folylpolyglutamate synthetase	4 Edurans_ROS_glu_L[c] + Edurans_ROS_atp[c] + Edurans_ROS_thf[c] -> 3 Edurans_ROS_h2o[c] + Edurans_ROS_h[c] + Edurans_ROS_adp[c] + Edurans_ROS_pi[c] + Edurans_ROS_5thf[c]		0	1000	0	Folate metabolism
Edurans_ROS_FPGS7	folylpolyglutamate synthetase (10fthf)	4 Edurans_ROS_glu_L[c] + Edurans_ROS_atp[c] + Edurans_ROS_10fthf[c] -> 3 Edurans_ROS_h2o[c] + Edurans_ROS_h[c] + Edurans_ROS_adp[c] + Edurans_ROS_pi[c] + Edurans_ROS_10fthf5glu[c]		0	1000	0	Folate metabolism
Edurans_ROS_FPGS_tm	TetrahydrofolateL-glutamate gamma-ligase (ADP-forming)	Edurans_ROS_glu_L[c] + Edurans_ROS_atp[c] + Edurans_ROS_thf[c] -> Edurans_ROS_h[c] + Edurans_ROS_adp[c] + Edurans_ROS_pi[c] + Edurans_ROS_thfglu[c]		0	1000	0	Folate metabolism
Edurans_ROS_FRD2	fumarate reductase	Edurans_ROS_fum[c] + Edurans_ROS_mql8[c] -> Edurans_ROS_succ[c] + Edurans_ROS_mqn8[c]		0	1000	0	Citric acid cycle
Edurans_ROS_FRD3	fumarate reductase	Edurans_ROS_fum[c] + Edurans_ROS_2dmmql8[c] -> Edurans_ROS_2dmmq8[c] + Edurans_ROS_succ[c]		0	1000	0	Citric acid cycle
Edurans_ROS_FRD7	fumarate reductase	Edurans_ROS_fum[c] + Edurans_ROS_q8h2[c] -> Edurans_ROS_succ[c] + Edurans_ROS_q8[c]		0	1000	0	Citric acid cycle
Edurans_ROS_FRTT	farnesyltranstransferase	Edurans_ROS_ipdp[c] + Edurans_ROS_frdp[c] -> Edurans_ROS_ppi[c] + Edurans_ROS_ggdp[c]		0	1000	0	Cholesterol metabolism
Edurans_ROS_FRUK	fructose-1-phosphate kinase	Edurans_ROS_atp[c] + Edurans_ROS_f1p[c] -> Edurans_ROS_h[c] + Edurans_ROS_adp[c] + Edurans_ROS_fdp[c]		0	1000	0	Glycolysis/gluconeogenesis
Edurans_ROS_FRUpts	D-fructose transport via PEP:Pyr PTS	Edurans_ROS_pep[c] + Edurans_ROS_fru[e] -> Edurans_ROS_pyr[c] + Edurans_ROS_f1p[c]		0	1000	0	Transport, extracellular
Edurans_ROS_FTHFCL	5-formethyltetrahydrofolate cyclo-ligase	Edurans_ROS_atp[c] + Edurans_ROS_5fthf[c] -> Edurans_ROS_adp[c] + Edurans_ROS_pi[c] + Edurans_ROS_methf[c]		0	1000	0	Folate metabolism
Edurans_ROS_FTHFL	Formate-tetrahydrofolate ligase	Edurans_ROS_atp[c] + Edurans_ROS_thf[c] + Edurans_ROS_for[c] -> Edurans_ROS_adp[c] + Edurans_ROS_pi[c] + Edurans_ROS_10fthf[c]		0	1000	0	Folate metabolism
Edurans_ROS_G16BPS	3 phospho D glyceroyl phosphate alpha D glucose 1 phosphate 6 phosphotransferase	3 Edurans_ROS_h[c] + Edurans_ROS_13dpg[c] + Edurans_ROS_g1p[c] <=> Edurans_ROS_3pg[c] + Edurans_ROS_M01966[c]		-1000	1000	0	Starch and sucrose metabolism
Edurans_ROS_G1PACT	glucosamine-1-phosphate N-acetyltransferase	Edurans_ROS_accoa[c] + Edurans_ROS_gam1p[c] -> Edurans_ROS_h[c] + Edurans_ROS_coa[c] + Edurans_ROS_acgam1p[c]		0	1000	0	Cell wall biosynthesis
Edurans_ROS_G1PTT	glucose-1-phosphate thymidylyltransferase	Edurans_ROS_h[c] + Edurans_ROS_dttp[c] + Edurans_ROS_g1p[c] -> Edurans_ROS_ppi[c] + Edurans_ROS_dtdpglu[c]		0	1000	0	Nucleotide sugar metabolism
Edurans_ROS_G3PAT120	glycerol-3-phosphate acyltransferase (C12:0)	Edurans_ROS_ddcaACP[c] + Edurans_ROS_glyc3p[c] -> Edurans_ROS_ACP[c] + Edurans_ROS_1ddecg3p[c]		0	1000	0	Glycerophospholipid metabolism
Edurans_ROS_G3PAT140	glycerol-3-phosphate acyltransferase (C14:0)	Edurans_ROS_myrsACP[c] + Edurans_ROS_glyc3p[c] -> Edurans_ROS_ACP[c] + Edurans_ROS_1tdecg3p[c]		0	1000	0	Glycerophospholipid metabolism
Edurans_ROS_G3PAT141	glycerol-3-phosphate acyltransferase (C14:1)	Edurans_ROS_tdeACP[c] + Edurans_ROS_glyc3p[c] -> Edurans_ROS_ACP[c] + Edurans_ROS_1tdec7eg3p[c]		0	1000	0	Glycerophospholipid metabolism
Edurans_ROS_G3PAT160	glycerol-3-phosphate acyltransferase (C16:0)	Edurans_ROS_palmACP[c] + Edurans_ROS_glyc3p[c] -> Edurans_ROS_ACP[c] + Edurans_ROS_1hdecg3p[c]		0	1000	0	Glycerophospholipid metabolism
Edurans_ROS_G3PAT161	glycerol-3-phosphate acyltransferase (C16:1)	Edurans_ROS_hdeACP[c] + Edurans_ROS_glyc3p[c] -> Edurans_ROS_ACP[c] + Edurans_ROS_1hdec9eg3p[c]		0	1000	0	Glycerophospholipid metabolism
Edurans_ROS_G3PAT180	glycerol-3-phosphate acyltransferase (C18:0)	Edurans_ROS_ocdcaACP[c] + Edurans_ROS_glyc3p[c] -> Edurans_ROS_ACP[c] + Edurans_ROS_1odecg3p[c]		0	1000	0	Glycerophospholipid metabolism
Edurans_ROS_G3PAT181	glycerol-3-phosphate acyltransferase (C18:1)	Edurans_ROS_octeACP[c] + Edurans_ROS_glyc3p[c] -> Edurans_ROS_ACP[c] + Edurans_ROS_1odec11eg3p[c]		0	1000	0	Glycerophospholipid metabolism
Edurans_ROS_G3PATAI15	anteisopentadecanoyl-glycerol-3-phosphate O-acyltransferase	Edurans_ROS_h[c] + Edurans_ROS_aipdcoa[c] + Edurans_ROS_glyc3p[c] -> Edurans_ROS_coa[c] + Edurans_ROS_1aipdecg3p[c]		0	1000	0	Glycerophospholipid metabolism
Edurans_ROS_G3PATAI17	anteisoheptadecanoyl-glycerol-3-phosphate O-acyltransferase	Edurans_ROS_aihpdcoa[c] + Edurans_ROS_glyc3p[c] -> Edurans_ROS_coa[c] + Edurans_ROS_1aihpdecg3p[c]		0	1000	0	Glycerophospholipid metabolism
Edurans_ROS_G3PATI14	isotetradecanoyl-glycerol-3-phosphate O-acyltransferase	Edurans_ROS_h[c] + Edurans_ROS_itdcoa[c] + Edurans_ROS_glyc3p[c] -> Edurans_ROS_coa[c] + Edurans_ROS_1itdecg3p[c]		0	1000	0	Glycerophospholipid metabolism
Edurans_ROS_G3PATI15	isopentadecanoyl-glycerol-3-phosphate O-acyltransferase	Edurans_ROS_h[c] + Edurans_ROS_ipdcoa[c] + Edurans_ROS_glyc3p[c] -> Edurans_ROS_coa[c] + Edurans_ROS_1ipdecg3p[c]		0	1000	0	Glycerophospholipid metabolism
Edurans_ROS_G3PATI16	isohexadecanoyl-glycerol-3-phosphate O-acyltransferase	Edurans_ROS_h[c] + Edurans_ROS_ihdcoa[c] + Edurans_ROS_glyc3p[c] -> Edurans_ROS_coa[c] + Edurans_ROS_1ihdecg3p[c]		0	1000	0	Glycerophospholipid metabolism
Edurans_ROS_G3PATI17	isoheptadecanoyl-glycerol-3-phosphate O-acyltransferase	Edurans_ROS_ihpdcoa[c] + Edurans_ROS_glyc3p[c] -> Edurans_ROS_coa[c] + Edurans_ROS_1ihpdecg3p[c]		0	1000	0	Glycerophospholipid metabolism
Edurans_ROS_G3PCT	glycerol-3-phosphate cytidylyltransferase	Edurans_ROS_h[c] + Edurans_ROS_ctp[c] + Edurans_ROS_glyc3p[c] -> Edurans_ROS_ppi[c] + Edurans_ROS_cdpglyc[c]		0	1000	0	Glycerophospholipid metabolism
Edurans_ROS_G3PD1	glycerol-3-phosphate dehydrogenase (NAD)	Edurans_ROS_nad[c] + Edurans_ROS_glyc3p[c] <=> Edurans_ROS_h[c] + Edurans_ROS_nadh[c] + Edurans_ROS_dhap[c]		-1000	1000	0	Glycerophospholipid metabolism
Edurans_ROS_G3PD2	glycerol-3-phosphate dehydrogenase (NADP)	Edurans_ROS_nadp[c] + Edurans_ROS_glyc3p[c] <=> Edurans_ROS_h[c] + Edurans_ROS_nadph[c] + Edurans_ROS_dhap[c]		-1000	1000	0	Glycerophospholipid metabolism
Edurans_ROS_G3PO	glycerol 3 phosphate oxidase	Edurans_ROS_o2[c] + Edurans_ROS_glyc3p[c] -> Edurans_ROS_h2o2[c] + Edurans_ROS_dhap[c]		0	1000	0	Glycerophospholipid metabolism
Edurans_ROS_G5SADs	L-glutamate 5-semialdehyde dehydratase (spontaneous)	Edurans_ROS_glu5sa[c] -> Edurans_ROS_h2o[c] + Edurans_ROS_h[c] + Edurans_ROS_1pyr5c[c]		0	1000	0	Urea cycle
Edurans_ROS_G5SDr	Glutamate-5-semialdehyde dehydrogenase, reversible	Edurans_ROS_h[c] + Edurans_ROS_nadph[c] + Edurans_ROS_glu5p[c] <=> Edurans_ROS_pi[c] + Edurans_ROS_nadp[c] + Edurans_ROS_glu5sa[c]		-1000	1000	0	Arginine and Proline Metabolism
Edurans_ROS_G6PBDH	beta-D-Glucose-6-phosphateNADP+ 1-oxoreductase	Edurans_ROS_nadp[c] + Edurans_ROS_g6p_B[c] <=> Edurans_ROS_h[c] + Edurans_ROS_nadph[c] + Edurans_ROS_6pgl[c]		-1000	1000	0	Pentose phosphate pathway
Edurans_ROS_G6PDA	glucosamine-6-phosphate deaminase	Edurans_ROS_h2o[c] + Edurans_ROS_gam6p[c] -> Edurans_ROS_nh4[c] + Edurans_ROS_f6p[c]		0	1000	0	Aminosugar metabolism
Edurans_ROS_G6PDH2r	glucose 6-phosphate dehydrogenase	Edurans_ROS_nadp[c] + Edurans_ROS_g6p[c] <=> Edurans_ROS_h[c] + Edurans_ROS_nadph[c] + Edurans_ROS_6pgl[c]		-1000	1000	0	Pentose phosphate pathway
Edurans_ROS_G6PI	alpha-D-Glucose 6-phosphate ketol-isomerase	Edurans_ROS_g6p[c] <=> Edurans_ROS_g6p_B[c]		-1000	1000	0	Glycolysis/gluconeogenesis
Edurans_ROS_G6PI3	beta-D-Glucose 6-phosphate ketol-isomerase	Edurans_ROS_g6p_B[c] <=> Edurans_ROS_f6p[c]		-1000	1000	0	Glycolysis/gluconeogenesis
Edurans_ROS_GALCTD	galactarate dehydratase	Edurans_ROS_galct_D[c] -> Edurans_ROS_h2o[c] + Edurans_ROS_5dh4dglc[c]		0	1000	0	Ascorbate and aldarate metabolism
Edurans_ROS_GALCTNt2r	D-galactonate transport via proton symport, reversible	Edurans_ROS_h[e] + Edurans_ROS_galctn_D[e] <=> Edurans_ROS_h[c] + Edurans_ROS_galctn_D[c]		-1000	1000	0	Transport, extracellular
Edurans_ROS_GALK	galactokinase	Edurans_ROS_atp[c] + Edurans_ROS_gal[c] -> Edurans_ROS_h[c] + Edurans_ROS_adp[c] + Edurans_ROS_gal1p[c]		0	1000	0	Galactose metabolism
Edurans_ROS_GALM1r	aldose 1-epimerase (glucose), reversible	Edurans_ROS_glc_bD[c] <=> Edurans_ROS_glc_D[c]		-1000	1000	0	Glycolysis/gluconeogenesis
Edurans_ROS_GALS3	a-galactosidase (melibiose)	Edurans_ROS_h2o[c] + Edurans_ROS_melib[c] -> Edurans_ROS_glc_D[c] + Edurans_ROS_gal[c]		0	1000	0	Plant polysaccharide degradation
Edurans_ROS_GALT	galactose-1-phosphate uridylyltransferase	Edurans_ROS_h[c] + Edurans_ROS_utp[c] + Edurans_ROS_gal1p[c] <=> Edurans_ROS_ppi[c] + Edurans_ROS_udpgal[c]		-1000	1000	0	Galactose metabolism
Edurans_ROS_GALTpts	Galactitol transport via PEP:Pyr PTS	Edurans_ROS_pep[c] + Edurans_ROS_galt[e] -> Edurans_ROS_pyr[c] + Edurans_ROS_galt1p[c]		0	1000	0	Transport, extracellular
Edurans_ROS_GALU	UTP-glucose-1-phosphate uridylyltransferase	Edurans_ROS_h[c] + Edurans_ROS_utp[c] + Edurans_ROS_g1p[c] <=> Edurans_ROS_ppi[c] + Edurans_ROS_udpg[c]		-1000	1000	0	Galactose metabolism
Edurans_ROS_GALabc	D-galactose transport via ABC system	Edurans_ROS_h2o[c] + Edurans_ROS_atp[c] + Edurans_ROS_gal[e] -> Edurans_ROS_h[c] + Edurans_ROS_adp[c] + Edurans_ROS_pi[c] + Edurans_ROS_gal[c]		0	1000	0	Transport, extracellular
Edurans_ROS_GAMpts	D-glucosamine transport via PEP:Pyr PTS	Edurans_ROS_pep[c] + Edurans_ROS_gam[e] -> Edurans_ROS_pyr[c] + Edurans_ROS_gam6p[c]		0	1000	0	Transport, extracellular
Edurans_ROS_GAPD	glyceraldehyde-3-phosphate dehydrogenase	Edurans_ROS_pi[c] + Edurans_ROS_nad[c] + Edurans_ROS_g3p[c] <=> Edurans_ROS_h[c] + Edurans_ROS_nadh[c] + Edurans_ROS_13dpg[c]		-1000	1000	0	Glycolysis/gluconeogenesis
Edurans_ROS_GAPD_NADP	D-Glyceraldehyde-3-phosphate:NADP+ oxidoreductase(phosphorylating)	Edurans_ROS_pi[c] + Edurans_ROS_nadp[c] + Edurans_ROS_g3p[c] <=> Edurans_ROS_h[c] + Edurans_ROS_nadph[c] + Edurans_ROS_13dpg[c]		-1000	1000	0	Glycolysis/gluconeogenesis
Edurans_ROS_GARFTi	phosphoribosylglycinamide formyltransferase, irreversible	Edurans_ROS_10fthf[c] + Edurans_ROS_gar[c] -> Edurans_ROS_h[c] + Edurans_ROS_thf[c] + Edurans_ROS_fgam[c]		0	1000	0	Purine synthesis
Edurans_ROS_GBBTNabc	gbbtn[c] ABC transport	Edurans_ROS_h2o[c] + Edurans_ROS_atp[c] + Edurans_ROS_gbbtn[e] -> Edurans_ROS_h[c] + Edurans_ROS_adp[c] + Edurans_ROS_pi[c] + Edurans_ROS_gbbtn[c]		0	1000	0	Transport, extracellular
Edurans_ROS_GCALDL	Glycoaldehyde:CO2 ligase	Edurans_ROS_co2[c] + Edurans_ROS_gcald[c] -> Edurans_ROS_h[c] + Edurans_ROS_hpyr[c]		0	1000	0	Glyoxylate and dicarboxylate metabolism
Edurans_ROS_GCALDt	Glycoaldehydye reversible transport	Edurans_ROS_gcald[e] <=> Edurans_ROS_gcald[c]		-1000	1000	0	Transport, extracellular
Edurans_ROS_GCCb	glycine cleavage complex	Edurans_ROS_thf[c] + Edurans_ROS_alpro[c] -> Edurans_ROS_nh4[c] + Edurans_ROS_dhlpro[c] + Edurans_ROS_mlthf[c]		0	1000	0	Glycine, serine, alanine and threonine metabolism
Edurans_ROS_GCCc	glycine-cleavage complex	Edurans_ROS_nad[c] + Edurans_ROS_dhlpro[c] -> Edurans_ROS_h[c] + Edurans_ROS_nadh[c] + Edurans_ROS_lpro[c]		0	1000	0	Glycine, serine, alanine and threonine metabolism
Edurans_ROS_GF6PTA	glutamine-fructose-6-phosphate transaminase	Edurans_ROS_gln_L[c] + Edurans_ROS_f6p[c] -> Edurans_ROS_glu_L[c] + Edurans_ROS_gam6p[c]		0	1000	0	Aminosugar metabolism
Edurans_ROS_GGGABADr	gamma-glutamyl-gamma aminobutyric acid dehydrogenase	Edurans_ROS_h2o[c] + Edurans_ROS_nadp[c] + Edurans_ROS_ggbutal[c] <=> 2 Edurans_ROS_h[c] + Edurans_ROS_nadph[c] + Edurans_ROS_gg4abut[c]		-1000	1000	0	Arginine and Proline Metabolism
Edurans_ROS_GGGABARr	Gamma-glutamyl-gamma aminobutyric acid dehydrogenase, NAD	Edurans_ROS_h2o[c] + Edurans_ROS_nad[c] + Edurans_ROS_ggbutal[c] <=> 2 Edurans_ROS_h[c] + Edurans_ROS_nadh[c] + Edurans_ROS_gg4abut[c]		-1000	1000	0	Arginine and Proline Metabolism
Edurans_ROS_GGT	geranylgeranyltransferase	2 Edurans_ROS_ggdp[c] <=> Edurans_ROS_ppi[c] + Edurans_ROS_pphtd[c]		-1000	1000	0	Terpenoid backbone biosynthesis
Edurans_ROS_GGTT	geranylgeranyltranstransferase	Edurans_ROS_ipdp[c] + Edurans_ROS_ggdp[c] -> Edurans_ROS_ppi[c] + Edurans_ROS_pendp[c]		0	1000	0	Terpenoid backbone biosynthesis
Edurans_ROS_GHMT2r	glycine hydroxymethyltransferase, reversible	Edurans_ROS_thf[c] + Edurans_ROS_ser_L[c] <=> Edurans_ROS_h2o[c] + Edurans_ROS_gly[c] + Edurans_ROS_mlthf[c]		-1000	1000	0	Glycine, serine, alanine and threonine metabolism
Edurans_ROS_GK1	guanylate kinase (GMP:ATP)	Edurans_ROS_atp[c] + Edurans_ROS_gmp[c] <=> Edurans_ROS_adp[c] + Edurans_ROS_gdp[c]		-1000	1000	0	Nucleotide interconversion
Edurans_ROS_GK2	guanylate kinase (GMPdATP)	Edurans_ROS_datp[c] + Edurans_ROS_gmp[c] <=> Edurans_ROS_gdp[c] + Edurans_ROS_dadp[c]		-1000	1000	0	Nucleotide interconversion
Edurans_ROS_GLCabc	D-glucose transport via ABC system	Edurans_ROS_h2o[c] + Edurans_ROS_atp[c] + Edurans_ROS_glc_D[e] -> Edurans_ROS_h[c] + Edurans_ROS_adp[c] + Edurans_ROS_pi[c] + Edurans_ROS_glc_D[c]		0	1000	0	Transport, extracellular
Edurans_ROS_GLCpts	D-glucose transport via PEP:Pyr PTS	Edurans_ROS_pep[c] + Edurans_ROS_glc_D[e] -> Edurans_ROS_g6p[c] + Edurans_ROS_pyr[c]		0	1000	0	Transport, extracellular
Edurans_ROS_GLNS	glutamine synthetase	Edurans_ROS_glu_L[c] + Edurans_ROS_atp[c] + Edurans_ROS_nh4[c] -> Edurans_ROS_h[c] + Edurans_ROS_adp[c] + Edurans_ROS_pi[c] + Edurans_ROS_gln_L[c]		0	1000	0	Glutamate metabolism
Edurans_ROS_GLNSP1	glutamine synthetase (uaaAgld)	Edurans_ROS_atp[c] + Edurans_ROS_nh4[c] + Edurans_ROS_uaaAgla[c] -> Edurans_ROS_h[c] + Edurans_ROS_adp[c] + Edurans_ROS_pi[c] + Edurans_ROS_uaaAgtla[c]		0	1000	0	Cell wall biosynthesis
Edurans_ROS_GLNSP2	glutamine synthetase (uaaGgla)	Edurans_ROS_atp[c] + Edurans_ROS_nh4[c] + Edurans_ROS_uaaGgla[c] -> Edurans_ROS_h[c] + Edurans_ROS_adp[c] + Edurans_ROS_pi[c] + Edurans_ROS_uaaGgtla[c]		0	1000	0	Cell wall biosynthesis
Edurans_ROS_GLNSP3	glutamine synthetase (uaagmda)	Edurans_ROS_atp[c] + Edurans_ROS_nh4[c] + Edurans_ROS_uaagmda[c] -> Edurans_ROS_h[c] + Edurans_ROS_adp[c] + Edurans_ROS_pi[c] + Edurans_ROS_uaagtmda[c]		0	1000	0	Cell wall biosynthesis
Edurans_ROS_GLNabc	L-glutamine transport via ABC system	Edurans_ROS_h2o[c] + Edurans_ROS_atp[c] + Edurans_ROS_gln_L[e] -> Edurans_ROS_h[c] + Edurans_ROS_adp[c] + Edurans_ROS_pi[c] + Edurans_ROS_gln_L[c]		0	1000	0	Transport, extracellular
Edurans_ROS_GLNt2r	L-glutamine reversible transport via proton symport	Edurans_ROS_h[e] + Edurans_ROS_gln_L[e] <=> Edurans_ROS_h[c] + Edurans_ROS_gln_L[c]		-1000	1000	0	Transport, extracellular
Edurans_ROS_GLU5K	glutamate 5-kinase	Edurans_ROS_glu_L[c] + Edurans_ROS_atp[c] -> Edurans_ROS_adp[c] + Edurans_ROS_glu5p[c]		0	1000	0	Arginine and Proline Metabolism
Edurans_ROS_GLUCYS	Gamma-glutamylcysteine synthetase	Edurans_ROS_glu_L[c] + Edurans_ROS_atp[c] + Edurans_ROS_cys_L[c] -> Edurans_ROS_h[c] + Edurans_ROS_adp[c] + Edurans_ROS_pi[c] + Edurans_ROS_glucys[c]		0	1000	0	Glutathione metabolism
Edurans_ROS_GLUDy	glutamate dehydrogenase (NADP)	Edurans_ROS_h2o[c] + Edurans_ROS_glu_L[c] + Edurans_ROS_nadp[c] <=> Edurans_ROS_h[c] + Edurans_ROS_akg[c] + Edurans_ROS_nadph[c] + Edurans_ROS_nh4[c]		-1000	1000	0	Glutamate metabolism
Edurans_ROS_GLUFORT	Glutamate formiminotransferase (EC 2.1.2.5) @ Glutamate formyltransferase	Edurans_ROS_glu_L[c] + Edurans_ROS_5forthf[c] <=> Edurans_ROS_h[c] + Edurans_ROS_thf[c] + Edurans_ROS_forglu[c]		-1000	1000	0	Folate metabolism
Edurans_ROS_GLUPRT	glutamine phosphoribosyldiphosphate amidotransferase	Edurans_ROS_h2o[c] + Edurans_ROS_gln_L[c] + Edurans_ROS_prpp[c] -> Edurans_ROS_glu_L[c] + Edurans_ROS_ppi[c] + Edurans_ROS_pram[c]		0	1000	0	Purine synthesis
Edurans_ROS_GLUR	glutamate racemase	Edurans_ROS_glu_D[c] <=> Edurans_ROS_glu_L[c]		-1000	1000	0	Glutamate metabolism
Edurans_ROS_GLUTRS	Glutamyl-tRNA synthetase	Edurans_ROS_glu_L[c] + Edurans_ROS_atp[c] + Edurans_ROS_trnaglu[c] -> Edurans_ROS_ppi[c] + Edurans_ROS_amp[c] + Edurans_ROS_glutrna[c]		0	1000	0	tRNA Charging
Edurans_ROS_GLUt2r	L-glutamate transport via proton symport, reversible	Edurans_ROS_h[e] + Edurans_ROS_glu_L[e] <=> Edurans_ROS_h[c] + Edurans_ROS_glu_L[c]		-1000	1000	0	Transport, extracellular
Edurans_ROS_GLYASN1c	Hydrolysis of Glycyl-L-asparagine	Edurans_ROS_h2o[c] + Edurans_ROS_glyasn[c] <=> Edurans_ROS_gly[c] + Edurans_ROS_asn_L[c]		-1000	1000	0	Peptide metabolism
Edurans_ROS_GLYASNabc	Glycyl-L-asparagine transport via ABC system	Edurans_ROS_h2o[c] + Edurans_ROS_atp[c] + Edurans_ROS_glyasn[e] -> Edurans_ROS_h[c] + Edurans_ROS_adp[c] + Edurans_ROS_pi[c] + Edurans_ROS_glyasn[c]		0	1000	0	Transport, extracellular
Edurans_ROS_GLYASP1c	Hydrolysis of Glycyl-L-aspartate	Edurans_ROS_h2o[c] + Edurans_ROS_glyasp[c] <=> Edurans_ROS_asp_L[c] + Edurans_ROS_gly[c]		-1000	1000	0	Peptide metabolism
Edurans_ROS_GLYASPabc	Glycyl-L-aspartate transport via ABC system	Edurans_ROS_h2o[c] + Edurans_ROS_atp[c] + Edurans_ROS_glyasp[e] -> Edurans_ROS_h[c] + Edurans_ROS_adp[c] + Edurans_ROS_pi[c] + Edurans_ROS_glyasp[c]		0	1000	0	Transport, extracellular
Edurans_ROS_GLYAT	glycine C-acetyltransferase	Edurans_ROS_accoa[c] + Edurans_ROS_gly[c] <=> Edurans_ROS_coa[c] + Edurans_ROS_2aobut[c]		-1000	1000	0	Glycine, serine, alanine and threonine metabolism
Edurans_ROS_GLYBabc	Glycine betaine transport via ABC system	Edurans_ROS_h2o[c] + Edurans_ROS_atp[c] + Edurans_ROS_glyb[e] -> Edurans_ROS_h[c] + Edurans_ROS_adp[c] + Edurans_ROS_pi[c] + Edurans_ROS_glyb[c]		0	1000	0	Transport, extracellular
Edurans_ROS_GLYCDx	Glycerol dehydrogenase	Edurans_ROS_nad[c] + Edurans_ROS_glyc[c] -> Edurans_ROS_h[c] + Edurans_ROS_nadh[c] + Edurans_ROS_dha[c]		0	1000	0	Glycerophospholipid metabolism
Edurans_ROS_GLYCL	Glycine Cleavage System	Edurans_ROS_nad[c] + Edurans_ROS_thf[c] + Edurans_ROS_gly[c] -> Edurans_ROS_nadh[c] + Edurans_ROS_co2[c] + Edurans_ROS_nh4[c] + Edurans_ROS_mlthf[c]		0	1000	0	Folate metabolism
Edurans_ROS_GLYCYSabc	Gly-Cys ABC transporter	Edurans_ROS_h2o[c] + Edurans_ROS_atp[c] + Edurans_ROS_glycys[e] -> Edurans_ROS_h[c] + Edurans_ROS_adp[c] + Edurans_ROS_pi[c] + Edurans_ROS_glycys[c]		0	1000	0	Transport, extracellular
Edurans_ROS_GLYCt	glycerol transport via channel	Edurans_ROS_glyc[c] <=> Edurans_ROS_glyc[e]		-1000	1000	0	Transport, extracellular
Edurans_ROS_GLYGLN1c	Hydrolysis of Glycyl-L-glutamine	Edurans_ROS_h2o[c] + Edurans_ROS_glygln[c] <=> Edurans_ROS_gln_L[c] + Edurans_ROS_gly[c]		-1000	1000	0	Peptide metabolism
Edurans_ROS_GLYGLNabc	Glycyl-L-glutamine transport via ABC system	Edurans_ROS_h2o[c] + Edurans_ROS_atp[c] + Edurans_ROS_glygln[e] -> Edurans_ROS_h[c] + Edurans_ROS_adp[c] + Edurans_ROS_pi[c] + Edurans_ROS_glygln[c]		0	1000	0	Transport, extracellular
Edurans_ROS_GLYGLU1c	Hydrolysis of Glycyl-L-glutamate	Edurans_ROS_h2o[c] + Edurans_ROS_glyglu[c] <=> Edurans_ROS_glu_L[c] + Edurans_ROS_gly[c]		-1000	1000	0	Peptide metabolism
Edurans_ROS_GLYGLUabc	Glycyl-L-glutamate transport via ABC system	Edurans_ROS_h2o[c] + Edurans_ROS_atp[c] + Edurans_ROS_glyglu[e] -> Edurans_ROS_h[c] + Edurans_ROS_adp[c] + Edurans_ROS_pi[c] + Edurans_ROS_glyglu[c]		0	1000	0	Transport, extracellular
Edurans_ROS_GLYK	glycerol kinase	Edurans_ROS_atp[c] + Edurans_ROS_glyc[c] -> Edurans_ROS_h[c] + Edurans_ROS_adp[c] + Edurans_ROS_glyc3p[c]		0	1000	0	Glycerophospholipid metabolism
Edurans_ROS_GLYLEUHYDROc	hydrolysis of Glycylleucine in the small intestine for cellular uptake	Edurans_ROS_h2o[c] + Edurans_ROS_glyleu[c] <=> Edurans_ROS_gly[c] + Edurans_ROS_leu_L[c]		-1000	1000	0	Peptide metabolism
Edurans_ROS_GLYLEUPEPT1tc	transport of Glycylleucine by the apical PEPT1 amino acid transporters across the brush border cells of the enterocytes of the intestine and renal cells	Edurans_ROS_h[e] + Edurans_ROS_glyleu[e] -> Edurans_ROS_h[c] + Edurans_ROS_glyleu[c]		0	1000	0	Transport, extracellular
Edurans_ROS_GLYMET1c	Hydrolysis of Glycyl-L-methionine	Edurans_ROS_h2o[c] + Edurans_ROS_glymet[c] <=> Edurans_ROS_gly[c] + Edurans_ROS_met_L[c]		-1000	1000	0	Peptide metabolism
Edurans_ROS_GLYMETabc	Glycyl-L-methionine transport via ABC system	Edurans_ROS_h2o[c] + Edurans_ROS_atp[c] + Edurans_ROS_glymet[e] -> Edurans_ROS_h[c] + Edurans_ROS_adp[c] + Edurans_ROS_pi[c] + Edurans_ROS_glymet[c]		0	1000	0	Transport, extracellular
Edurans_ROS_GLYOX	hydroxyacylglutathione hydrolase	Edurans_ROS_h2o[c] + Edurans_ROS_lgt_S[c] -> Edurans_ROS_h[c] + Edurans_ROS_gthrd[c] + Edurans_ROS_lac_D[c]		0	1000	0	Pyruvate metabolism
Edurans_ROS_GLYPHEHYc	hydrolysis of glycylphenylalanine	Edurans_ROS_h2o[c] + Edurans_ROS_glyphe[c] <=> Edurans_ROS_gly[c] + Edurans_ROS_phe_L[c]		-1000	1000	0	Peptide metabolism
Edurans_ROS_GLYPHEabc	Glycyl-L-phenylalanine transport via ABC system	Edurans_ROS_h2o[c] + Edurans_ROS_atp[c] + Edurans_ROS_glyphe[e] -> Edurans_ROS_h[c] + Edurans_ROS_adp[c] + Edurans_ROS_pi[c] + Edurans_ROS_glyphe[c]		0	1000	0	Transport, extracellular
Edurans_ROS_GLYPROPRO1c	hydrolysis of Prolylglycine in the small intestine for cellular uptake	Edurans_ROS_h2o[c] + Edurans_ROS_glypro[c] <=> Edurans_ROS_gly[c] + Edurans_ROS_pro_L[c]		-1000	1000	0	Peptide metabolism
Edurans_ROS_GLYPROabc	Glycyl-L-proline transport via ABC system	Edurans_ROS_h2o[c] + Edurans_ROS_atp[c] + Edurans_ROS_glypro[e] -> Edurans_ROS_h[c] + Edurans_ROS_adp[c] + Edurans_ROS_pi[c] + Edurans_ROS_glypro[c]		0	1000	0	Transport, extracellular
Edurans_ROS_GLYTYR1c	Hydrolysis of Glycyl-L-tyrosine	Edurans_ROS_h2o[c] + Edurans_ROS_glytyr[c] <=> Edurans_ROS_gly[c] + Edurans_ROS_tyr_L[c]		-1000	1000	0	Peptide metabolism
Edurans_ROS_GLYTYRabc	Glycyl-L-tyrosine transport via ABC system	Edurans_ROS_h2o[c] + Edurans_ROS_atp[c] + Edurans_ROS_glytyr[e] -> Edurans_ROS_h[c] + Edurans_ROS_adp[c] + Edurans_ROS_pi[c] + Edurans_ROS_glytyr[c]		0	1000	0	Transport, extracellular
Edurans_ROS_GLYt2r	glycine reversible transport via proton symport	Edurans_ROS_h[e] + Edurans_ROS_gly[e] <=> Edurans_ROS_h[c] + Edurans_ROS_gly[c]		-1000	1000	0	Transport, extracellular
Edurans_ROS_GMPR	GMP reductase	2 Edurans_ROS_h[c] + Edurans_ROS_nadph[c] + Edurans_ROS_gmp[c] -> Edurans_ROS_nadp[c] + Edurans_ROS_nh4[c] + Edurans_ROS_imp[c]		0	1000	0	Nucleotide interconversion
Edurans_ROS_GMPS2	GMP synthase	Edurans_ROS_h2o[c] + Edurans_ROS_atp[c] + Edurans_ROS_gln_L[c] + Edurans_ROS_xmp[c] -> 2 Edurans_ROS_h[c] + Edurans_ROS_glu_L[c] + Edurans_ROS_ppi[c] + Edurans_ROS_amp[c] + Edurans_ROS_gmp[c]		0	1000	0	Nucleotide interconversion
Edurans_ROS_GND	phosphogluconate dehydrogenase	Edurans_ROS_nadp[c] + Edurans_ROS_6pgc[c] -> Edurans_ROS_nadph[c] + Edurans_ROS_co2[c] + Edurans_ROS_ru5p_D[c]		0	1000	0	Pentose phosphate pathway
Edurans_ROS_GND2	phosphogluconate dehydrogenase, NAD-dependent	Edurans_ROS_nad[c] + Edurans_ROS_6pgc[c] -> Edurans_ROS_nadh[c] + Edurans_ROS_co2[c] + Edurans_ROS_ru5p_D[c]		0	1000	0	Pentose phosphate pathway
Edurans_ROS_GNK	gluconokinase	Edurans_ROS_atp[c] + Edurans_ROS_glcn[c] -> Edurans_ROS_h[c] + Edurans_ROS_adp[c] + Edurans_ROS_6pgc[c]		0	1000	0	Pentose phosphate pathway
Edurans_ROS_GNOX	beta-D-Glucose:NAD+ 1-oxoreductase	Edurans_ROS_nad[c] + Edurans_ROS_glc_bD[c] <=> Edurans_ROS_h[c] + Edurans_ROS_nadh[c] + Edurans_ROS_g15lac[c]		-1000	1000	0	Pentose phosphate pathway
Edurans_ROS_GNOXy	beta-D-Glucose:NADP+ 1-oxoreductase	Edurans_ROS_nadp[c] + Edurans_ROS_glc_bD[c] <=> Edurans_ROS_h[c] + Edurans_ROS_nadph[c] + Edurans_ROS_g15lac[c]		-1000	1000	0	Pentose phosphate pathway
Edurans_ROS_GPDDA1	Glycerophosphodiester phosphodiesterase (Glycerophosphocholine)	Edurans_ROS_h2o[c] + Edurans_ROS_g3pc[c] -> Edurans_ROS_h[c] + Edurans_ROS_chol[c] + Edurans_ROS_glyc3p[c]		0	1000	0	Glycerophospholipid metabolism
Edurans_ROS_GPDDA2	Glycerophosphodiester phosphodiesterase (Glycerophosphoethanolamine)	Edurans_ROS_h2o[c] + Edurans_ROS_g3pe[c] -> Edurans_ROS_h[c] + Edurans_ROS_etha[c] + Edurans_ROS_glyc3p[c]		0	1000	0	Glycerophospholipid metabolism
Edurans_ROS_GPDDA4	Glycerophosphodiester phosphodiesterase (Glycerophosphoglycerol)	Edurans_ROS_h2o[c] + Edurans_ROS_g3pg[c] -> Edurans_ROS_h[c] + Edurans_ROS_glyc[c] + Edurans_ROS_glyc3p[c]		0	1000	0	Glycerophospholipid metabolism
Edurans_ROS_GRTT	geranyltranstransferase	Edurans_ROS_ipdp[c] + Edurans_ROS_grdp[c] -> Edurans_ROS_ppi[c] + Edurans_ROS_frdp[c]		0	1000	0	Cholesterol metabolism
Edurans_ROS_GTHP	glutathione peroxidase	Edurans_ROS_h2o2[c] + 2 Edurans_ROS_gthrd[c] -> 2 Edurans_ROS_h2o[c] + Edurans_ROS_gthox[c]		0	1000	0	Glutathione metabolism
Edurans_ROS_GTHRD	glutathione disulfide reductase	Edurans_ROS_nadp[c] + 2 Edurans_ROS_gthrd[c] <=> Edurans_ROS_h[c] + Edurans_ROS_nadph[c] + Edurans_ROS_gthox[c]		-1000	1000	0	Glutathione metabolism
Edurans_ROS_GTHS	glutathione synthetase	Edurans_ROS_atp[c] + Edurans_ROS_gly[c] + Edurans_ROS_glucys[c] -> Edurans_ROS_h[c] + Edurans_ROS_adp[c] + Edurans_ROS_pi[c] + Edurans_ROS_gthrd[c]		0	1000	0	Glutathione metabolism
Edurans_ROS_GTPCI	GTP cyclohydrolase I	Edurans_ROS_h2o[c] + Edurans_ROS_gtp[c] -> Edurans_ROS_h[c] + Edurans_ROS_for[c] + Edurans_ROS_ahdt[c]		0	1000	0	Tetrahydrobiopterin metabolism
Edurans_ROS_GTPDPK	GTP diphosphokinase	Edurans_ROS_atp[c] + Edurans_ROS_gtp[c] -> Edurans_ROS_h[c] + Edurans_ROS_amp[c] + Edurans_ROS_gdptp[c]		0	1000	0	Vitamin B2 metabolism
Edurans_ROS_GUAPRT	guanine phosphoribosyltransferase	Edurans_ROS_prpp[c] + Edurans_ROS_gua[c] -> Edurans_ROS_ppi[c] + Edurans_ROS_gmp[c]		0	1000	0	Nucleotide salvage pathway
Edurans_ROS_GUAt	Guanine transport	Edurans_ROS_gua[e] <=> Edurans_ROS_gua[c]		-1000	1000	0	Transport, extracellular
Edurans_ROS_GUAt2	guanine transport in via proton symport	Edurans_ROS_h[e] + Edurans_ROS_gua[e] -> Edurans_ROS_h[c] + Edurans_ROS_gua[c]		0	1000	0	Transport, extracellular
Edurans_ROS_GUI1	glucuronate isomerase (D-glucuronate)	Edurans_ROS_glcur[c] <=> Edurans_ROS_fruur[c]		-1000	1000	0	Pentose and glucuronate interconversions
Edurans_ROS_GUI2	glucuronate isomerase (D-galacturonate)	Edurans_ROS_galur[c] <=> Edurans_ROS_tagur[c]		-1000	1000	0	Pentose and glucuronate interconversions
Edurans_ROS_H2CO3D	carboxylic acid dissociation	Edurans_ROS_h2o[c] + Edurans_ROS_co2[c] <=> Edurans_ROS_h[c] + Edurans_ROS_hco3[c]		-1000	1000	0	Miscellaneous
Edurans_ROS_H2Ot	H2O transport via diffusion	Edurans_ROS_h2o[e] <=> Edurans_ROS_h2o[c]		-1000	1000	0	Transport, extracellular
Edurans_ROS_HCYSMT	homocysteine S-methyltransferase	Edurans_ROS_hcys_L[c] + Edurans_ROS_amet[c] -> Edurans_ROS_h[c] + Edurans_ROS_ahcys[c] + Edurans_ROS_met_L[c]		0	1000	0	Methionine and cysteine metabolism
Edurans_ROS_HCYSMT2	Homocysteine Methyltransferase	Edurans_ROS_hcys_L[c] + Edurans_ROS_mmet[c] -> Edurans_ROS_h[c] + 2 Edurans_ROS_met_L[c]		0	1000	0	Methionine and cysteine metabolism
Edurans_ROS_HDG3PACT	Hexadecanoyl(palmitoyl)-glycerol-3-phosphate O-acyltransferase	Edurans_ROS_ihdcoa[c] + Edurans_ROS_glyc3p[c] <=> Edurans_ROS_coa[c] + Edurans_ROS_1hdecg3p[c]		-1000	1000	0	Cell wall biosynthesis
Edurans_ROS_HEMEti	Heme transport via ABC system	Edurans_ROS_h2o[c] + Edurans_ROS_atp[c] + Edurans_ROS_pheme[e] -> Edurans_ROS_h[c] + Edurans_ROS_adp[c] + Edurans_ROS_pi[c] + Edurans_ROS_pheme[c]		0	1000	0	Transport, extracellular
Edurans_ROS_HEX1	hexokinase (D-glucose:ATP)	Edurans_ROS_atp[c] + Edurans_ROS_glc_D[c] -> Edurans_ROS_h[c] + Edurans_ROS_adp[c] + Edurans_ROS_g6p[c]		0	1000	0	Glycolysis/gluconeogenesis
Edurans_ROS_HEX4	hexokinase (D-mannose:ATP)	Edurans_ROS_atp[c] + Edurans_ROS_man[c] -> Edurans_ROS_h[c] + Edurans_ROS_adp[c] + Edurans_ROS_man6p[c]		0	1000	0	Fructose and mannose metabolism
Edurans_ROS_HEX7	hexokinase (D-fructose:ATP)	Edurans_ROS_atp[c] + Edurans_ROS_fru[c] -> Edurans_ROS_h[c] + Edurans_ROS_adp[c] + Edurans_ROS_f6p[c]		0	1000	0	Fructose and mannose metabolism
Edurans_ROS_HEXTT	trans-hexaprenyltranstransferase	Edurans_ROS_ipdp[c] + Edurans_ROS_hexdp[c] -> Edurans_ROS_ppi[c] + Edurans_ROS_hepdp[c]		0	1000	0	Terpenoid backbone biosynthesis
Edurans_ROS_HEXb	ATPD-glucose 6-phosphotransferase	Edurans_ROS_atp[c] + Edurans_ROS_glc_bD[c] -> Edurans_ROS_h[c] + Edurans_ROS_adp[c] + Edurans_ROS_g6p_B[c]		0	1000	0	Glycolysis/gluconeogenesis
Edurans_ROS_HG2abc	Mercury (Hg+2) ABC transporter	Edurans_ROS_h2o[c] + Edurans_ROS_atp[c] + Edurans_ROS_hg2[c] -> Edurans_ROS_h[c] + Edurans_ROS_adp[c] + Edurans_ROS_pi[c] + Edurans_ROS_hg2[e]		0	1000	0	Transport, extracellular
Edurans_ROS_HISt2r	L-histidine reversible transport via proton symport	Edurans_ROS_h[e] + Edurans_ROS_his_L[e] <=> Edurans_ROS_h[c] + Edurans_ROS_his_L[c]		-1000	1000	0	Transport, extracellular
Edurans_ROS_HMGCOAS	Hydroxymethylglutaryl CoA synthase	Edurans_ROS_h[c] + Edurans_ROS_coa[c] + Edurans_ROS_hmgcoa[c] <=> Edurans_ROS_h2o[c] + Edurans_ROS_accoa[c] + Edurans_ROS_aacoa[c]		-1000	1000	0	Squalene and cholesterol synthesis
Edurans_ROS_HMPK1	hydroxymethylpyrimidine kinase (ATP)	Edurans_ROS_atp[c] + Edurans_ROS_4ahmmp[c] -> Edurans_ROS_h[c] + Edurans_ROS_adp[c] + Edurans_ROS_4ampm[c]		0	1000	0	Thiamine metabolism
Edurans_ROS_HXPRT	hypoxanthine phosphoribosyltransferase (Hypoxanthine)	Edurans_ROS_hxan[c] + Edurans_ROS_prpp[c] -> Edurans_ROS_ppi[c] + Edurans_ROS_imp[c]		0	1000	0	Nucleotide salvage pathway
Edurans_ROS_HYPSUCORNS	putative succinylornthine synthesis (hypothetical reaction)	Edurans_ROS_succ[c] + Edurans_ROS_orn[c] -> Edurans_ROS_h2o[c] + Edurans_ROS_sucorn[c]		0	1000	0	Arginine and Proline Metabolism
Edurans_ROS_HYXNti	Hypoxanthine transport irreversible	Edurans_ROS_hxan[e] -> Edurans_ROS_hxan[c]		0	1000	0	Transport, extracellular
Edurans_ROS_IAHDGK	anteisoheptadecanoyl-Diacylglycerol kinase	Edurans_ROS_atp[c] + Edurans_ROS_12daihdglyc[c] -> Edurans_ROS_h[c] + Edurans_ROS_adp[c] + Edurans_ROS_paai17[c]		0	1000	0	Glycerophospholipid metabolism
Edurans_ROS_IAPDGK	anteisopentadecanoyl-Diacylglycerol kinase	Edurans_ROS_atp[c] + Edurans_ROS_12daipdglyc[c] -> Edurans_ROS_h[c] + Edurans_ROS_adp[c] + Edurans_ROS_paai15[c]		0	1000	0	Glycerophospholipid metabolism
Edurans_ROS_IBCOATA	2-methylpropionyl-CoA[acyl-carrier-protein] transferase	Edurans_ROS_ACP[c] + Edurans_ROS_ibcoa[c] <=> Edurans_ROS_coa[c] + Edurans_ROS_2mpropACP[c]		-1000	1000	0	Glycerophospholipid metabolism
Edurans_ROS_ICHORT	isochorismatase	Edurans_ROS_h2o[c] + Edurans_ROS_ichor[c] -> Edurans_ROS_pyr[c] + Edurans_ROS_23ddhb[c]		0	1000	0	Biosynthesis of siderophore group nonribosomal peptides
Edurans_ROS_IGPDH	imidazoleglycerol-phosphate dehydratase	Edurans_ROS_eig3p[c] -> Edurans_ROS_h2o[c] + Edurans_ROS_imacp[c]		0	1000	0	Histidine metabolism
Edurans_ROS_IGPS	indole-3-glycerol-phosphate synthase	Edurans_ROS_h[c] + Edurans_ROS_2cpr5p[c] -> Edurans_ROS_h2o[c] + Edurans_ROS_co2[c] + Edurans_ROS_3ig3p[c]		0	1000	0	Tryptophan metabolism
Edurans_ROS_IHDCOATA	14-methyl-pentadecanoyl-ACP[acyl-carrier-protein] transferase	Edurans_ROS_coa[c] + Edurans_ROS_14mpentdecACP[c] <=> Edurans_ROS_ACP[c] + Edurans_ROS_ihdcoa[c]		-1000	1000	0	Glycerophospholipid metabolism
Edurans_ROS_IHDGK	isoheptadecanoyl-Diacylglycerol kinase	Edurans_ROS_atp[c] + Edurans_ROS_12dihdglyc[c] -> Edurans_ROS_h[c] + Edurans_ROS_adp[c] + Edurans_ROS_pai17[c]		0	1000	0	Glycerophospholipid metabolism
Edurans_ROS_IHDUDPG	isoheptadecanoyl-UDP-glucosyltransferase (diglucosyl)	Edurans_ROS_udpg[c] + Edurans_ROS_m12dihglyc[c] <=> Edurans_ROS_h[c] + Edurans_ROS_udp[c] + Edurans_ROS_diglcpgi17[c]		-1000	1000	0	Cell wall biosynthesis
Edurans_ROS_IHDUDPMG	isoheptadecanoyl-UDP-glucosyltransferase (monoglucosyl)	Edurans_ROS_udpg[c] + Edurans_ROS_12dihdglyc[c] <=> Edurans_ROS_h[c] + Edurans_ROS_udp[c] + Edurans_ROS_m12dihglyc[c]		-1000	1000	0	Cell wall biosynthesis
Edurans_ROS_IHPDCOATA	15-methyl-hexa-decanoyl-ACP[acyl-carrier-protein] transferase	Edurans_ROS_coa[c] + Edurans_ROS_15mpalmACP[c] <=> Edurans_ROS_ACP[c] + Edurans_ROS_ihpdcoa[c]		-1000	1000	0	Glycerophospholipid metabolism
Edurans_ROS_IHXDGK	isohexadecanoyl-Diacylglycerol kinase	Edurans_ROS_atp[c] + Edurans_ROS_12dixdglyc[c] -> Edurans_ROS_h[c] + Edurans_ROS_adp[c] + Edurans_ROS_pai16[c]		0	1000	0	Glycerophospholipid metabolism
Edurans_ROS_ILETA	isoleucine transaminase	Edurans_ROS_akg[c] + Edurans_ROS_ile_L[c] <=> Edurans_ROS_glu_L[c] + Edurans_ROS_3mop[c]		-1000	1000	0	Valine, leucine, and isoleucine metabolism
Edurans_ROS_ILEabc	L-isoleucine transport via ABC system	Edurans_ROS_h2o[c] + Edurans_ROS_atp[c] + Edurans_ROS_ile_L[e] -> Edurans_ROS_h[c] + Edurans_ROS_adp[c] + Edurans_ROS_pi[c] + Edurans_ROS_ile_L[c]		0	1000	0	Transport, extracellular
Edurans_ROS_ILEt2r	L-isoleucine reversible transport via proton symport	Edurans_ROS_h[e] + Edurans_ROS_ile_L[e] <=> Edurans_ROS_h[c] + Edurans_ROS_ile_L[c]		-1000	1000	0	Transport, extracellular
Edurans_ROS_IMPC	IMP cyclohydrolase	Edurans_ROS_h2o[c] + Edurans_ROS_imp[c] <=> Edurans_ROS_fprica[c]		-1000	1000	0	Purine synthesis
Edurans_ROS_IMPD	IMP dehydrogenase	Edurans_ROS_h2o[c] + Edurans_ROS_nad[c] + Edurans_ROS_imp[c] -> Edurans_ROS_h[c] + Edurans_ROS_nadh[c] + Edurans_ROS_xmp[c]		0	1000	0	Nucleotide interconversion
Edurans_ROS_INSt2	inosine transport in via proton symport, reversible	Edurans_ROS_h[e] + Edurans_ROS_ins[e] <=> Edurans_ROS_h[c] + Edurans_ROS_ins[c]		-1000	1000	0	Transport, extracellular
Edurans_ROS_IPDCOATA	13-methyl-tetra-decanoyl-ACP[acyl-carrier-protein] transferase	Edurans_ROS_coa[c] + Edurans_ROS_13mmyrsACP[c] <=> Edurans_ROS_ACP[c] + Edurans_ROS_ipdcoa[c]		-1000	1000	0	Glycerophospholipid metabolism
Edurans_ROS_IPDDI	isopentenyl-diphosphate D-isomerase	Edurans_ROS_ipdp[c] <=> Edurans_ROS_dmpp[c]		-1000	1000	0	Squalene and cholesterol synthesis
Edurans_ROS_IPDGK	isopentadecanoyl-Diacylglycerol kinase	Edurans_ROS_atp[c] + Edurans_ROS_12dipdglyc[c] -> Edurans_ROS_h[c] + Edurans_ROS_adp[c] + Edurans_ROS_pai15[c]		0	1000	0	Glycerophospholipid metabolism
Edurans_ROS_ISOMALT	Isomaltose 6-alpha-D-glucanohydrolase	Edurans_ROS_h2o[c] + Edurans_ROS_isomal[c] -> 2 Edurans_ROS_glc_D[c]		0	1000	0	Starch and sucrose metabolism
Edurans_ROS_ITDCOATA	12-methyl-tridecanoyl-ACP[acyl-carrier-protein] transferase	Edurans_ROS_coa[c] + Edurans_ROS_12mtridecACP[c] <=> Edurans_ROS_ACP[c] + Edurans_ROS_itdcoa[c]		-1000	1000	0	Glycerophospholipid metabolism
Edurans_ROS_ITDGK	isotetradecanoyl-Diacylglycerol kinase	Edurans_ROS_atp[c] + Edurans_ROS_12ditdglyc[c] -> Edurans_ROS_h[c] + Edurans_ROS_adp[c] + Edurans_ROS_pai14[c]		0	1000	0	Glycerophospholipid metabolism
Edurans_ROS_IVCOATA	3-methylbutanoyl-CoA[acyl-carrier-protein] transferase	Edurans_ROS_ACP[c] + Edurans_ROS_ivcoa[c] <=> Edurans_ROS_coa[c] + Edurans_ROS_3mbutACP[c]		-1000	1000	0	Glycerophospholipid metabolism
Edurans_ROS_KAS14	beta-ketoacyl-ACP synthase	Edurans_ROS_h[c] + Edurans_ROS_malACP[c] + Edurans_ROS_acACP[c] -> Edurans_ROS_ACP[c] + Edurans_ROS_actACP[c] + Edurans_ROS_co2[c]		0	1000	0	Fatty acid synthesis
Edurans_ROS_KAS_HP	3-hydroxy-palmetoyl-ACP synthesis	2 Edurans_ROS_h[c] + Edurans_ROS_nadph[c] + Edurans_ROS_malACP[c] + Edurans_ROS_myrsACP[c] -> Edurans_ROS_ACP[c] + Edurans_ROS_nadp[c] + Edurans_ROS_3hpalmACP[c] + Edurans_ROS_co2[c]		0	1000	0	Fatty acid synthesis
Edurans_ROS_KDOCT2	3-deoxy-manno-octulosonate cytidylyltransferase	Edurans_ROS_ctp[c] + Edurans_ROS_kdo[c] -> Edurans_ROS_ppi[c] + Edurans_ROS_ckdo[c]		0	1000	0	Lipopolysaccharide biosynthesis
Edurans_ROS_KHK	ketohexokinase	Edurans_ROS_atp[c] + Edurans_ROS_fru[c] -> Edurans_ROS_h[c] + Edurans_ROS_adp[c] + Edurans_ROS_f1p[c]		0	1000	0	Fructose and mannose metabolism
Edurans_ROS_Kt1r	potassium transport via uniport reversible (facilitated diffusion)	Edurans_ROS_k[e] <=> Edurans_ROS_k[c]		-1000	1000	0	Transport, extracellular
Edurans_ROS_Kt3	potassium proton antiporter irreversible	Edurans_ROS_h[e] + Edurans_ROS_k[c] -> Edurans_ROS_h[c] + Edurans_ROS_k[e]		0	1000	0	Transport, extracellular
Edurans_ROS_L2A6ODs	L-2-Amino-6-oxopimelate conversion to 2,3,4,5-Tetrahydrodipicolinate (spontaneous)	Edurans_ROS_l2a6o[c] -> Edurans_ROS_h2o[c] + Edurans_ROS_h[c] + Edurans_ROS_thdp[c]		0	1000	0	Lysine metabolism
Edurans_ROS_LACLi	S lactate acetaldehyde lyase formate forming, irreversible	Edurans_ROS_lac_L[c] -> Edurans_ROS_acald[c] + Edurans_ROS_for[c]		0	1000	0	Pyruvate metabolism
Edurans_ROS_LACZ	b-galactosidase	Edurans_ROS_h2o[c] + Edurans_ROS_lcts[c] -> Edurans_ROS_glc_D[c] + Edurans_ROS_gal[c]		0	1000	0	Galactose metabolism
Edurans_ROS_LARGNAT	L-arogenate:2-oxoglutarate aminotransferase	Edurans_ROS_oaa[c] + Edurans_ROS_Largn[c] <=> Edurans_ROS_asp_L[c] + Edurans_ROS_pphn[c]		-1000	1000	0	Phenylalanine metabolism
Edurans_ROS_LCTSabc	lactose transport via ABC system (import)	Edurans_ROS_h2o[c] + Edurans_ROS_atp[c] + Edurans_ROS_lcts[e] -> Edurans_ROS_h[c] + Edurans_ROS_adp[c] + Edurans_ROS_pi[c] + Edurans_ROS_lcts[c]		0	1000	0	Transport, extracellular
Edurans_ROS_LDH_L	L-lactate dehydrogenase	Edurans_ROS_nad[c] + Edurans_ROS_lac_L[c] <=> Edurans_ROS_h[c] + Edurans_ROS_nadh[c] + Edurans_ROS_pyr[c]		-1000	1000	0	Glycolysis/gluconeogenesis
Edurans_ROS_LEUTA	leucine transaminase	Edurans_ROS_akg[c] + Edurans_ROS_leu_L[c] <=> Edurans_ROS_glu_L[c] + Edurans_ROS_4mop[c]		-1000	1000	0	Valine, leucine, and isoleucine metabolism
Edurans_ROS_LEUabc	L-leucine transport via ABC system	Edurans_ROS_h2o[c] + Edurans_ROS_atp[c] + Edurans_ROS_leu_L[e] -> Edurans_ROS_h[c] + Edurans_ROS_adp[c] + Edurans_ROS_pi[c] + Edurans_ROS_leu_L[c]		0	1000	0	Transport, extracellular
Edurans_ROS_LEUt2r	L-leucine reversible transport via proton symport	Edurans_ROS_h[e] + Edurans_ROS_leu_L[e] <=> Edurans_ROS_h[c] + Edurans_ROS_leu_L[c]		-1000	1000	0	Transport, extracellular
Edurans_ROS_LGTHL	lactoylglutathione lyase	Edurans_ROS_gthrd[c] + Edurans_ROS_mthgxl[c] -> Edurans_ROS_lgt_S[c]		0	1000	0	Pyruvate metabolism
Edurans_ROS_LPAMS	Lipoamide synthase	Edurans_ROS_thmpp[c] + Edurans_ROS_adhlam[c] -> Edurans_ROS_hethmpp[c] + Edurans_ROS_lpam[c]		0	1000	0	Valine, leucine, and isoleucine metabolism
Edurans_ROS_LYSt2r	L-lysine reversible transport via proton symport	Edurans_ROS_h[e] + Edurans_ROS_lys_L[e] <=> Edurans_ROS_h[c] + Edurans_ROS_lys_L[c]		-1000	1000	0	Transport, extracellular
Edurans_ROS_L_LACD2	L-Lactate dehydrogenase (ubiquinone)	Edurans_ROS_q8[c] + Edurans_ROS_lac_L[c] -> Edurans_ROS_pyr[c] + Edurans_ROS_q8h2[c]		0	1000	0	Pyruvate metabolism
Edurans_ROS_L_LACD3	L-Lactate dehydrogenase (menaquinone)	Edurans_ROS_mqn8[c] + Edurans_ROS_lac_L[c] -> Edurans_ROS_pyr[c] + Edurans_ROS_mql8[c]		0	1000	0	Pyruvate metabolism
Edurans_ROS_L_LACDr	L-Lactate dehydrogenase, reversible	Edurans_ROS_lac_L[c] + 2 Edurans_ROS_ficytC[c] <=> 2 Edurans_ROS_h[c] + Edurans_ROS_pyr[c] + 2 Edurans_ROS_focytC[c]		-1000	1000	0	Pyruvate metabolism
Edurans_ROS_L_LACNa1t	malate-H+/na1[c]-lactate antiporter	2 Edurans_ROS_h[e] + Edurans_ROS_mal_L[e] + Edurans_ROS_lac_L[c] + Edurans_ROS_na1[c] <=> 2 Edurans_ROS_h[c] + Edurans_ROS_lac_L[e] + Edurans_ROS_na1[e] + Edurans_ROS_mal_L[c]		-1000	1000	0	Transport, extracellular
Edurans_ROS_MACCOAT	2-Methylacetyl-CoA thiolase	Edurans_ROS_coa[c] + Edurans_ROS_2maacoa[c] -> Edurans_ROS_accoa[c] + Edurans_ROS_ppcoa[c]		0	1000	0	Valine, leucine, and isoleucine metabolism
Edurans_ROS_MADGBG	beta-glucosidase (methyl-alpha-D-glucoside)	Edurans_ROS_h2o[c] + Edurans_ROS_madg[c] <=> Edurans_ROS_glc_D[c] + Edurans_ROS_meoh[c]		-1000	1000	0	Starch and sucrose metabolism
Edurans_ROS_MALCOAPYRCT	Malonyl CoA pyruvate carboxytransferase	Edurans_ROS_malcoa[c] + Edurans_ROS_pyr[c] <=> Edurans_ROS_accoa[c] + Edurans_ROS_oaa[c]		-1000	1000	0	Propanoate metabolism
Edurans_ROS_MALDC	Malonate decarboxylase	Edurans_ROS_h[c] + Edurans_ROS_HC00319[c] -> Edurans_ROS_co2[c] + Edurans_ROS_ac[c]		0	1000	0	Others
Edurans_ROS_MALLACDt	Na+ lactate / malate H+ antiporter	Edurans_ROS_h[c] + Edurans_ROS_lac_D[e] + Edurans_ROS_na1[e] + Edurans_ROS_mal_L[c] <=> Edurans_ROS_h[e] + Edurans_ROS_mal_L[e] + Edurans_ROS_lac_D[c] + Edurans_ROS_na1[c]		-1000	1000	0	Transport, extracellular
Edurans_ROS_MALNAt	na1[c]/malate symporter	Edurans_ROS_mal_L[e] + Edurans_ROS_na1[e] <=> Edurans_ROS_na1[c] + Edurans_ROS_mal_L[c]		-1000	1000	0	Transport, extracellular
Edurans_ROS_MALT	alpha-glucosidase	Edurans_ROS_h2o[c] + Edurans_ROS_malt[c] -> 2 Edurans_ROS_glc_D[c]		0	1000	0	Starch and sucrose metabolism
Edurans_ROS_MALT6PH	maltose-6-phosphate hydrolase	Edurans_ROS_h2o[c] + Edurans_ROS_malt6p[c] -> Edurans_ROS_g6p[c] + Edurans_ROS_glc_D[c]		0	1000	0	Starch and sucrose metabolism
Edurans_ROS_MALTATr	maltose O-acetyltransferase	Edurans_ROS_accoa[c] + Edurans_ROS_malt[c] <=> Edurans_ROS_coa[c] + Edurans_ROS_acmalt[c]		-1000	1000	0	Starch and sucrose metabolism
Edurans_ROS_MALTHXabc	maltohexaose transport via ABC system	Edurans_ROS_h2o[c] + Edurans_ROS_atp[c] + Edurans_ROS_malthx[e] -> Edurans_ROS_h[c] + Edurans_ROS_adp[c] + Edurans_ROS_pi[c] + Edurans_ROS_malthx[c]		0	1000	0	Transport, extracellular
Edurans_ROS_MALTTRabc	Maltotriose transport via ABC system	Edurans_ROS_h2o[c] + Edurans_ROS_atp[c] + Edurans_ROS_malttr[e] -> Edurans_ROS_h[c] + Edurans_ROS_adp[c] + Edurans_ROS_pi[c] + Edurans_ROS_malttr[c]		0	1000	0	Transport, extracellular
Edurans_ROS_MALTabc	maltose transport via ABC system	Edurans_ROS_h2o[c] + Edurans_ROS_atp[c] + Edurans_ROS_malt[e] -> Edurans_ROS_h[c] + Edurans_ROS_adp[c] + Edurans_ROS_pi[c] + Edurans_ROS_malt[c]		0	1000	0	Transport, extracellular
Edurans_ROS_MALTpts	maltose transport via PEP:Pyr PTS	Edurans_ROS_pep[c] + Edurans_ROS_malt[e] -> Edurans_ROS_pyr[c] + Edurans_ROS_malt6p[c]		0	1000	0	Transport, extracellular
Edurans_ROS_MAN6PI	mannose-6-phosphate isomerase	Edurans_ROS_man6p[c] <=> Edurans_ROS_f6p[c]		-1000	1000	0	Fructose and mannose metabolism
Edurans_ROS_MANA4	Alpha-galactosidase (EC 3.2.1.22)	Edurans_ROS_h2o[c] + Edurans_ROS_mantr[c] <=> Edurans_ROS_gal[c] + Edurans_ROS_melib[c]		-1000	1000	0	Plant polysaccharide degradation
Edurans_ROS_MANpts	D-mannose transport via PEP:Pyr PTS	Edurans_ROS_pep[c] + Edurans_ROS_man[e] -> Edurans_ROS_pyr[c] + Edurans_ROS_man6p[c]		0	1000	0	Transport, extracellular
Edurans_ROS_MBDGBG	beta-glucosidase	Edurans_ROS_h2o[c] + Edurans_ROS_mbdg[c] <=> Edurans_ROS_glc_D[c] + Edurans_ROS_meoh[c]		-1000	1000	0	Starch and sucrose metabolism
Edurans_ROS_MCLOR	3-Mercaptolactate:NAD+ oxidoreductase	Edurans_ROS_nad[c] + Edurans_ROS_mercplac[c] <=> Edurans_ROS_h[c] + Edurans_ROS_nadh[c] + Edurans_ROS_mercppyr[c]		-1000	1000	0	Methionine and cysteine metabolism
Edurans_ROS_MCOATA	Malonyl-CoA-ACP transacylase	Edurans_ROS_ACP[c] + Edurans_ROS_malcoa[c] <=> Edurans_ROS_coa[c] + Edurans_ROS_malACP[c]		-1000	1000	0	Fatty acid oxidation
Edurans_ROS_ME1	malic enzyme (NAD)	Edurans_ROS_nad[c] + Edurans_ROS_mal_L[c] -> Edurans_ROS_nadh[c] + Edurans_ROS_co2[c] + Edurans_ROS_pyr[c]		0	1000	0	Citric acid cycle
Edurans_ROS_MECDPDH2	2C-methyl-D-erythritol 2,4 cyclodiphosphate dehydratase	Edurans_ROS_nadh[c] + Edurans_ROS_2mecdp[c] -> Edurans_ROS_h2o[c] + Edurans_ROS_nad[c] + Edurans_ROS_h2mb4p[c]		0	1000	0	Terpenoid backbone biosynthesis
Edurans_ROS_MECDPS	2-C-methyl-D-erythritol 2,4-cyclodiphosphate synthase	Edurans_ROS_2p4c2me[c] -> Edurans_ROS_cmp[c] + Edurans_ROS_2mecdp[c]		0	1000	0	Terpenoid backbone biosynthesis
Edurans_ROS_MEPCT	2-C-methyl-D-erythritol 4-phosphate cytidylyltransferase	Edurans_ROS_h[c] + Edurans_ROS_ctp[c] + Edurans_ROS_2me4p[c] -> Edurans_ROS_ppi[c] + Edurans_ROS_4c2me[c]		0	1000	0	Terpenoid backbone biosynthesis
Edurans_ROS_METALA1c	Hydrolysis of L-methionyl-L-alanine	Edurans_ROS_h2o[c] + Edurans_ROS_metala[c] <=> Edurans_ROS_ala_L[c] + Edurans_ROS_met_L[c]		-1000	1000	0	Peptide metabolism
Edurans_ROS_METALAabc	L-methionyl-L-alanine transport via ABC system	Edurans_ROS_h2o[c] + Edurans_ROS_atp[c] + Edurans_ROS_metala[e] -> Edurans_ROS_h[c] + Edurans_ROS_adp[c] + Edurans_ROS_pi[c] + Edurans_ROS_metala[c]		0	1000	0	Transport, extracellular
Edurans_ROS_METAT	methionine adenosyltransferase	Edurans_ROS_h2o[c] + Edurans_ROS_atp[c] + Edurans_ROS_met_L[c] -> Edurans_ROS_pi[c] + Edurans_ROS_ppi[c] + Edurans_ROS_amet[c]		0	1000	0	Methionine and cysteine metabolism
Edurans_ROS_METDabc	D-methionine transport via ABC system	Edurans_ROS_h2o[c] + Edurans_ROS_atp[c] + Edurans_ROS_met_D[e] -> Edurans_ROS_h[c] + Edurans_ROS_adp[c] + Edurans_ROS_pi[c] + Edurans_ROS_met_D[c]		0	1000	0	Transport, extracellular
Edurans_ROS_METSOX1abc	L-methionine S-oxide transport via ABC system	Edurans_ROS_h2o[c] + Edurans_ROS_atp[c] + Edurans_ROS_metsox_S_L[e] -> Edurans_ROS_h[c] + Edurans_ROS_adp[c] + Edurans_ROS_pi[c] + Edurans_ROS_metsox_S_L[c]		0	1000	0	Transport, extracellular
Edurans_ROS_METSOX2abc	L-methionine R-oxide transport via ABC system	Edurans_ROS_h2o[c] + Edurans_ROS_atp[c] + Edurans_ROS_metsox_R_L[e] -> Edurans_ROS_h[c] + Edurans_ROS_adp[c] + Edurans_ROS_pi[c] + Edurans_ROS_metsox_R_L[c]		0	1000	0	Transport, extracellular
Edurans_ROS_METSOXR1r	L-methionine-S-oxide reductase, reversible	Edurans_ROS_trdrd[c] + Edurans_ROS_metsox_S_L[c] <=> Edurans_ROS_h2o[c] + Edurans_ROS_trdox[c] + Edurans_ROS_met_L[c]		-1000	1000	0	Transport, extracellular
Edurans_ROS_METabc	L-methionine transport via ABC system	Edurans_ROS_h2o[c] + Edurans_ROS_atp[c] + Edurans_ROS_met_L[e] -> Edurans_ROS_h[c] + Edurans_ROS_adp[c] + Edurans_ROS_pi[c] + Edurans_ROS_met_L[c]		0	1000	0	Transport, extracellular
Edurans_ROS_METt2r	L-methionine reversible transport via proton symport	Edurans_ROS_h[e] + Edurans_ROS_met_L[e] <=> Edurans_ROS_h[c] + Edurans_ROS_met_L[c]		-1000	1000	0	Transport, extracellular
Edurans_ROS_MEVK1c	mevalonate kinase (atp) cytosol	Edurans_ROS_atp[c] + Edurans_ROS_mev_R[c] -> Edurans_ROS_h[c] + Edurans_ROS_adp[c] + Edurans_ROS_5pmev[c]		0	1000	0	Squalene and cholesterol synthesis
Edurans_ROS_MG2abc	magnesium transport via ABC system	Edurans_ROS_h2o[c] + Edurans_ROS_atp[c] + Edurans_ROS_mg2[e] -> Edurans_ROS_h[c] + Edurans_ROS_adp[c] + Edurans_ROS_pi[c] + Edurans_ROS_mg2[c]		0	1000	0	Transport, extracellular
Edurans_ROS_MGSA	methylglyoxal synthase	Edurans_ROS_dhap[c] -> Edurans_ROS_pi[c] + Edurans_ROS_mthgxl[c]		0	1000	0	Pyruvate metabolism
Edurans_ROS_MGt5	magnesium transport in/out via permease (no H+)	Edurans_ROS_mg2[c] <=> Edurans_ROS_mg2[e]		-1000	1000	0	Transport, extracellular
Edurans_ROS_MI1PP	myo-inositol 1-phosphatase	Edurans_ROS_h2o[c] + Edurans_ROS_mi1p_D[c] -> Edurans_ROS_pi[c] + Edurans_ROS_inost[c]		0	1000	0	Inositol phosphate metabolism
Edurans_ROS_MI3PP	myo-inositol 3-phosphatase	Edurans_ROS_h2o[c] + Edurans_ROS_mi3p_D[c] -> Edurans_ROS_pi[c] + Edurans_ROS_inost[c]		0	1000	0	Inositol phosphate metabolism
Edurans_ROS_MI4PP	myo-inositol 4-phosphatase	Edurans_ROS_h2o[c] + Edurans_ROS_mi4p_D[c] -> Edurans_ROS_pi[c] + Edurans_ROS_inost[c]		0	1000	0	Inositol phosphate metabolism
Edurans_ROS_MK8t	Menaquinone secretion/ uptake (menaquinone 8)	Edurans_ROS_mqn8[c] <=> Edurans_ROS_mqn8[e]		-1000	1000	0	Transport, extracellular
Edurans_ROS_MLTG1	Maltodextrin glucosidase (maltotriose)	Edurans_ROS_h2o[c] + Edurans_ROS_malttr[c] -> Edurans_ROS_glc_D[c] + Edurans_ROS_malt[c]		0	1000	0	Starch and sucrose metabolism
Edurans_ROS_MLTG2	Maltodextrin glucosidase (maltotetraose)	Edurans_ROS_h2o[c] + Edurans_ROS_maltttr[c] -> Edurans_ROS_glc_D[c] + Edurans_ROS_malttr[c]		0	1000	0	Starch and sucrose metabolism
Edurans_ROS_MLTG3	Maltodextrin glucosidase (maltopentaose)	Edurans_ROS_h2o[c] + Edurans_ROS_maltpt[c] -> Edurans_ROS_glc_D[c] + Edurans_ROS_maltttr[c]		0	1000	0	Starch and sucrose metabolism
Edurans_ROS_MLTG4	Maltodextrin glucosidase (maltohexaose)	Edurans_ROS_h2o[c] + Edurans_ROS_malthx[c] -> Edurans_ROS_glc_D[c] + Edurans_ROS_maltpt[c]		0	1000	0	Starch and sucrose metabolism
Edurans_ROS_MLTG5	Maltodextrin glucosidase (maltoheptaose)	Edurans_ROS_h2o[c] + Edurans_ROS_malthp[c] -> Edurans_ROS_glc_D[c] + Edurans_ROS_malthx[c]		0	1000	0	Starch and sucrose metabolism
Edurans_ROS_MLTP4	Maltose phosphorylase	Edurans_ROS_pi[c] + Edurans_ROS_malt[c] <=> Edurans_ROS_glc_D[c] + Edurans_ROS_g1p_B[c]		-1000	1000	0	Starch and sucrose metabolism
Edurans_ROS_MMSAD5	3-Oxopropanoate:NADP+ oxidoreductase (decarboxylating, CoA-acetylating)	Edurans_ROS_coa[c] + Edurans_ROS_nadp[c] + Edurans_ROS_msa[c] <=> Edurans_ROS_h[c] + Edurans_ROS_nadph[c] + Edurans_ROS_malcoa[c]		-1000	1000	0	Propanoate metabolism
Edurans_ROS_MNLpts	mannitol transport via PEP:Pyr PTS	Edurans_ROS_pep[c] + Edurans_ROS_mnl[e] -> Edurans_ROS_pyr[c] + Edurans_ROS_mnl1p[c]		0	1000	0	Transport, extracellular
Edurans_ROS_MNabc	manganese transport via ABC system	Edurans_ROS_h2o[c] + Edurans_ROS_atp[c] + Edurans_ROS_mn2[e] -> Edurans_ROS_h[c] + Edurans_ROS_adp[c] + Edurans_ROS_pi[c] + Edurans_ROS_mn2[c]		0	1000	0	Transport, extracellular
Edurans_ROS_MNt2	manganese transport in via proton symport	Edurans_ROS_h[e] + Edurans_ROS_mn2[e] -> Edurans_ROS_h[c] + Edurans_ROS_mn2[c]		0	1000	0	Transport, extracellular
Edurans_ROS_MOHMT	3-methyl-2-oxobutanoate hydroxymethyltransferase	Edurans_ROS_h2o[c] + Edurans_ROS_3mob[c] + Edurans_ROS_mlthf[c] -> Edurans_ROS_2dhp[c] + Edurans_ROS_thf[c]		0	1000	0	CoA synthesis
Edurans_ROS_MTAN	methylthioadenosine nucleosidase	Edurans_ROS_h2o[c] + Edurans_ROS_5mta[c] -> Edurans_ROS_ade[c] + Edurans_ROS_5mtr[c]		0	1000	0	Arginine and Proline Metabolism
Edurans_ROS_MTHFC	methenyltetrahydrofolate cyclohydrolase	Edurans_ROS_h2o[c] + Edurans_ROS_methf[c] <=> Edurans_ROS_h[c] + Edurans_ROS_10fthf[c]		-1000	1000	0	Folate metabolism
Edurans_ROS_MTHFD	methylenetetrahydrofolate dehydrogenase (NADP)	Edurans_ROS_nadp[c] + Edurans_ROS_mlthf[c] <=> Edurans_ROS_nadph[c] + Edurans_ROS_methf[c]		-1000	1000	0	Folate metabolism
Edurans_ROS_MTHFD2	methylenetetrahydrofolate dehydrogenase (NAD)	Edurans_ROS_nad[c] + Edurans_ROS_mlthf[c] <=> Edurans_ROS_nadh[c] + Edurans_ROS_methf[c]		-1000	1000	0	Folate metabolism
Edurans_ROS_MTHPTGHM	5 methyltetrahydropteroyltriglutamate homocysteine S methyltransferase	Edurans_ROS_hcys_L[c] + Edurans_ROS_5mthglu[c] -> Edurans_ROS_met_L[c] + Edurans_ROS_thglu[c]		0	1000	0	Methionine and cysteine metabolism
Edurans_ROS_NACASPAH	N-Acetyl-L-aspartate amidohydrolase	Edurans_ROS_h2o[c] + Edurans_ROS_Nacasp[c] -> Edurans_ROS_ac[c] + Edurans_ROS_asp_L[c]		0	1000	0	Alanine and aspartate metabolism
Edurans_ROS_NACt2r	Nicotinic acid transport by proton symport reversible	Edurans_ROS_h[c] + Edurans_ROS_nac[c] <=> Edurans_ROS_h[e] + Edurans_ROS_nac[e]		-1000	1000	0	Transport, extracellular
Edurans_ROS_NADH10	NADH dehydrogenase (menaquinone-8 & 0 protons)	Edurans_ROS_h[c] + Edurans_ROS_nadh[c] + Edurans_ROS_mqn8[c] -> Edurans_ROS_nad[c] + Edurans_ROS_mql8[c]		0	1000	0	Energy metabolism
Edurans_ROS_NADH5	NADH dehydrogenase (ubiquinone-8 )	Edurans_ROS_h[c] + Edurans_ROS_nadh[c] + Edurans_ROS_q8[c] -> Edurans_ROS_nad[c] + Edurans_ROS_q8h2[c]		0	1000	0	Energy metabolism
Edurans_ROS_NADH9	NADH dehydrogenase (demethylmenaquinone-8 & 0 protons)	Edurans_ROS_h[c] + Edurans_ROS_2dmmq8[c] + Edurans_ROS_nadh[c] -> Edurans_ROS_nad[c] + Edurans_ROS_2dmmql8[c]		0	1000	0	Energy metabolism
Edurans_ROS_NADK	NAD kinase	Edurans_ROS_atp[c] + Edurans_ROS_nad[c] -> Edurans_ROS_h[c] + Edurans_ROS_adp[c] + Edurans_ROS_nadp[c]		0	1000	0	NAD metabolism
Edurans_ROS_NADK2	NAD kinase (dTTP)	Edurans_ROS_nad[c] + Edurans_ROS_dttp[c] -> Edurans_ROS_h[c] + Edurans_ROS_nadp[c] + Edurans_ROS_dtdp[c]		0	1000	0	NAD metabolism
Edurans_ROS_NADN	NAD nucleosidase	Edurans_ROS_h2o[c] + Edurans_ROS_nad[c] -> Edurans_ROS_h[c] + Edurans_ROS_adprib[c] + Edurans_ROS_ncam[c]		0	1000	0	NAD metabolism
Edurans_ROS_NADS1	NAD synthase (nh3)	Edurans_ROS_atp[c] + Edurans_ROS_nh4[c] + Edurans_ROS_dnad[c] -> Edurans_ROS_h[c] + Edurans_ROS_nad[c] + Edurans_ROS_ppi[c] + Edurans_ROS_amp[c]		0	1000	0	NAD metabolism
Edurans_ROS_NADS2	NAD synthase (glutamine-hydrolysing)	Edurans_ROS_h2o[c] + Edurans_ROS_atp[c] + Edurans_ROS_gln_L[c] + Edurans_ROS_dnad[c] -> Edurans_ROS_h[c] + Edurans_ROS_glu_L[c] + Edurans_ROS_nad[c] + Edurans_ROS_ppi[c] + Edurans_ROS_amp[c]		0	1000	0	NAD metabolism
Edurans_ROS_NAPRT	NAPRTase	Edurans_ROS_h[c] + Edurans_ROS_prpp[c] + Edurans_ROS_nac[c] -> Edurans_ROS_ppi[c] + Edurans_ROS_nicrnt[c]		0	1000	0	NAD metabolism
Edurans_ROS_NAt3_1	sodium proton antiporter (H:NA is 1:1)	Edurans_ROS_h[e] + Edurans_ROS_na1[c] <=> Edurans_ROS_h[c] + Edurans_ROS_na1[e]		-1000	1000	0	Transport, extracellular
Edurans_ROS_NDPK1	nucleoside-diphosphate kinase (ATP:GDP)	Edurans_ROS_atp[c] + Edurans_ROS_gdp[c] <=> Edurans_ROS_adp[c] + Edurans_ROS_gtp[c]		-1000	1000	0	Nucleotide interconversion
Edurans_ROS_NDPK2	nucleoside-diphosphate kinase (ATP:UDP)	Edurans_ROS_atp[c] + Edurans_ROS_udp[c] <=> Edurans_ROS_adp[c] + Edurans_ROS_utp[c]		-1000	1000	0	Nucleotide interconversion
Edurans_ROS_NDPK3	nucleoside-diphosphate kinase (ATP:CDP)	Edurans_ROS_atp[c] + Edurans_ROS_cdp[c] <=> Edurans_ROS_adp[c] + Edurans_ROS_ctp[c]		-1000	1000	0	Nucleotide interconversion
Edurans_ROS_NDPK4	nucleoside-diphosphate kinase (ATP:dTDP)	Edurans_ROS_atp[c] + Edurans_ROS_dtdp[c] <=> Edurans_ROS_adp[c] + Edurans_ROS_dttp[c]		-1000	1000	0	Nucleotide interconversion
Edurans_ROS_NDPK5	Nucleoside-diphosphate kinase (ATP:dGDP)	Edurans_ROS_atp[c] + Edurans_ROS_dgdp[c] <=> Edurans_ROS_adp[c] + Edurans_ROS_dgtp[c]		-1000	1000	0	Nucleotide interconversion
Edurans_ROS_NDPK6	Nucleoside-diphosphate kinase (ATP:dUDP)	Edurans_ROS_atp[c] + Edurans_ROS_dudp[c] <=> Edurans_ROS_adp[c] + Edurans_ROS_dutp[c]		-1000	1000	0	Nucleotide interconversion
Edurans_ROS_NDPK7	nucleoside-diphosphate kinase (ATP:dCDP)	Edurans_ROS_atp[c] + Edurans_ROS_dcdp[c] <=> Edurans_ROS_adp[c] + Edurans_ROS_dctp[c]		-1000	1000	0	Nucleotide interconversion
Edurans_ROS_NDPK8	Nucleoside-diphosphate kinase (ATP:dADP)	Edurans_ROS_atp[c] + Edurans_ROS_dadp[c] <=> Edurans_ROS_adp[c] + Edurans_ROS_datp[c]		-1000	1000	0	Nucleotide interconversion
Edurans_ROS_NDPK9	nucleoside-diphosphate kinase (ATP:IDP)	Edurans_ROS_atp[c] + Edurans_ROS_idp[c] <=> Edurans_ROS_adp[c] + Edurans_ROS_itp[c]		-1000	1000	0	Nucleotide interconversion
Edurans_ROS_NEU23	sialidase; cytosol (NEU2)	Edurans_ROS_h2o[c] + Edurans_ROS_gt1b_hs[c] -> Edurans_ROS_acnam[c] + Edurans_ROS_gd1b_hs[c]		0	1000	0	O-Glycan degradation
Edurans_ROS_NH4tb	NH4tb	Edurans_ROS_nh4[e] <=> Edurans_ROS_nh4[c]		-1000	1000	0	Transport, extracellular
Edurans_ROS_NMNAT	nicotinamide-nucleotide adenylyltransferase	Edurans_ROS_h[c] + Edurans_ROS_atp[c] + Edurans_ROS_nmn[c] -> Edurans_ROS_nad[c] + Edurans_ROS_ppi[c]		0	1000	0	NAD metabolism
Edurans_ROS_NMNPH	NMN phosphatase	Edurans_ROS_h[c] + Edurans_ROS_adp[c] + Edurans_ROS_nmn[c] -> Edurans_ROS_atp[c] + Edurans_ROS_rnam[c]		0	1000	0	NAD metabolism
Edurans_ROS_NNAM	nicotinamidase	Edurans_ROS_h2o[c] + Edurans_ROS_ncam[c] -> Edurans_ROS_nh4[c] + Edurans_ROS_nac[c]		0	1000	0	NAD metabolism
Edurans_ROS_NNATr	nicotinate-nucleotide adenylyltransferase	Edurans_ROS_h[c] + Edurans_ROS_atp[c] + Edurans_ROS_nicrnt[c] -> Edurans_ROS_ppi[c] + Edurans_ROS_dnad[c]		0	1000	0	NAD metabolism
Edurans_ROS_NNDMBRT	Nicotinate-nucleotide dimethylbenzimidazole phosphoribosyltransferase	Edurans_ROS_nicrnt[c] + Edurans_ROS_dmbzid[c] -> Edurans_ROS_h[c] + Edurans_ROS_nac[c] + Edurans_ROS_5prdmbz[c]		0	1000	0	NAD metabolism
Edurans_ROS_NNDPR	nicotinate-nucleotide diphosphorylase (carboxylating)	2 Edurans_ROS_h[c] + Edurans_ROS_prpp[c] + Edurans_ROS_quln[c] -> Edurans_ROS_co2[c] + Edurans_ROS_ppi[c] + Edurans_ROS_nicrnt[c]		0	1000	0	NAD metabolism
Edurans_ROS_NO2t2r	nitrite transport in via proton symport, reversible	Edurans_ROS_h[e] + Edurans_ROS_no2[e] <=> Edurans_ROS_h[c] + Edurans_ROS_no2[c]		-1000	1000	0	Transport, extracellular
Edurans_ROS_NOPHMO	R04987	Edurans_ROS_h[c] + Edurans_ROS_nadph[c] + Edurans_ROS_o2[c] + Edurans_ROS_2oph[c] -> Edurans_ROS_h2o[c] + Edurans_ROS_nadp[c] + Edurans_ROS_2ohph[c]		0	1000	0	Ubiquinone and other terpenoid-quinone biosynthesis
Edurans_ROS_NP1_r	nucleotide phosphatase	Edurans_ROS_h[c] + Edurans_ROS_nac[c] + Edurans_ROS_r1p[c] <=> Edurans_ROS_pi[c] + Edurans_ROS_nicrns[c]		-1000	1000	0	NAD metabolism
Edurans_ROS_NTD1	5'-nucleotidase (dUMP)	Edurans_ROS_h2o[c] + Edurans_ROS_dump[c] -> Edurans_ROS_pi[c] + Edurans_ROS_duri[c]		0	1000	0	Pyrimidine catabolism
Edurans_ROS_NTD10	5'-nucleotidase (XMP)	Edurans_ROS_h2o[c] + Edurans_ROS_xmp[c] -> Edurans_ROS_pi[c] + Edurans_ROS_xtsn[c]		0	1000	0	Nucleotide interconversion
Edurans_ROS_NTD11	5'-nucleotidase (IMP)	Edurans_ROS_h2o[c] + Edurans_ROS_imp[c] -> Edurans_ROS_pi[c] + Edurans_ROS_ins[c]		0	1000	0	Purine catabolism
Edurans_ROS_NTD2	5'-nucleotidase (UMP)	Edurans_ROS_h2o[c] + Edurans_ROS_ump[c] -> Edurans_ROS_pi[c] + Edurans_ROS_uri[c]		0	1000	0	Pyrimidine catabolism
Edurans_ROS_NTD4	5'-nucleotidase (CMP)	Edurans_ROS_h2o[c] + Edurans_ROS_cmp[c] -> Edurans_ROS_pi[c] + Edurans_ROS_cytd[c]		0	1000	0	Pyrimidine catabolism
Edurans_ROS_NTD5	5'-nucleotidase (dTMP)	Edurans_ROS_h2o[c] + Edurans_ROS_dtmp[c] -> Edurans_ROS_pi[c] + Edurans_ROS_thymd[c]		0	1000	0	Pyrimidine catabolism
Edurans_ROS_NTD6	5'-nucleotidase (dAMP)	Edurans_ROS_h2o[c] + Edurans_ROS_damp[c] -> Edurans_ROS_pi[c] + Edurans_ROS_dad_2[c]		0	1000	0	Nucleotide interconversion
Edurans_ROS_NTD7	5'-nucleotidase (AMP)	Edurans_ROS_h2o[c] + Edurans_ROS_amp[c] -> Edurans_ROS_pi[c] + Edurans_ROS_adn[c]		0	1000	0	Nucleotide interconversion
Edurans_ROS_NTD8	5'-nucleotidase (dGMP)	Edurans_ROS_h2o[c] + Edurans_ROS_dgmp[c] -> Edurans_ROS_pi[c] + Edurans_ROS_dgsn[c]		0	1000	0	Nucleotide interconversion
Edurans_ROS_NTD9	5'-nucleotidase (GMP)	Edurans_ROS_h2o[c] + Edurans_ROS_gmp[c] -> Edurans_ROS_pi[c] + Edurans_ROS_gsn[c]		0	1000	0	Nucleotide interconversion
Edurans_ROS_NTPP7	Nucleoside triphosphate pyrophosphorylase (dttp)	Edurans_ROS_h2o[c] + Edurans_ROS_dttp[c] -> Edurans_ROS_h[c] + Edurans_ROS_ppi[c] + Edurans_ROS_dtmp[c]		0	1000	0	Nucleotide interconversion
Edurans_ROS_NTPTP1	Nucleoside triphosphate tripolyhydrolase	Edurans_ROS_h2o[c] + Edurans_ROS_dgtp[c] -> Edurans_ROS_pppi[c] + Edurans_ROS_dgsn[c]		0	1000	0	Nucleotide interconversion
Edurans_ROS_NTRARy	nitrate reductase NADPH	Edurans_ROS_h[c] + Edurans_ROS_nadph[c] + Edurans_ROS_no3[c] -> Edurans_ROS_h2o[c] + Edurans_ROS_nadp[c] + Edurans_ROS_no2[c]		0	1000	0	Nitrogen metabolism
Edurans_ROS_O2t	o2 transport (diffusion)	Edurans_ROS_o2[e] <=> Edurans_ROS_o2[c]		-1000	1000	0	Transport, extracellular
Edurans_ROS_OAACLi	ITP oxaloacetate carboxy lyase adding ITP phosphoenolpyruvate forming, irreversible	Edurans_ROS_oaa[c] + Edurans_ROS_itp[c] -> Edurans_ROS_co2[c] + Edurans_ROS_pep[c] + Edurans_ROS_idp[c]		0	1000	0	Citric acid cycle
Edurans_ROS_OAADC	oxaloacetate decarboxylase	Edurans_ROS_h[c] + Edurans_ROS_oaa[c] -> Edurans_ROS_co2[c] + Edurans_ROS_pyr[c]		0	1000	0	Unassigned
Edurans_ROS_OBTFL	2-Oxobutanoate formate lyase	Edurans_ROS_2obut[c] + Edurans_ROS_coa[c] -> Edurans_ROS_for[c] + Edurans_ROS_ppcoa[c]		0	1000	0	Propanoate metabolism
Edurans_ROS_OCBT	ornithine carbamoyltransferase	Edurans_ROS_cbp[c] + Edurans_ROS_orn[c] <=> Edurans_ROS_h[c] + Edurans_ROS_pi[c] + Edurans_ROS_citr_L[c]		-1000	1000	0	Urea cycle
Edurans_ROS_OCDCEAtr	fatty acid transport via diffusion	Edurans_ROS_ocdcea[e] <=> Edurans_ROS_ocdcea[c]		-1000	1000	0	Transport, extracellular
Edurans_ROS_OIVD1r	2-oxoisovalerate dehydrogenase (acylating; 4-methyl-2-oxopentaoate)	Edurans_ROS_nad[c] + Edurans_ROS_coa[c] + Edurans_ROS_4mop[c] <=> Edurans_ROS_nadh[c] + Edurans_ROS_co2[c] + Edurans_ROS_ivcoa[c]		-1000	1000	0	Valine, leucine, and isoleucine metabolism
Edurans_ROS_OIVD2	2-oxoisovalerate dehydrogenase (acylating; 3-methyl-2-oxobutanoate)	Edurans_ROS_3mob[c] + Edurans_ROS_nad[c] + Edurans_ROS_coa[c] -> Edurans_ROS_nadh[c] + Edurans_ROS_co2[c] + Edurans_ROS_ibcoa[c]		0	1000	0	Valine, leucine, and isoleucine metabolism
Edurans_ROS_OIVD3	2-oxoisovalerate dehydrogenase (acylating; 3-methyl-2-oxopentanoate)	Edurans_ROS_nad[c] + Edurans_ROS_coa[c] + Edurans_ROS_3mop[c] -> Edurans_ROS_nadh[c] + Edurans_ROS_2mbcoa[c] + Edurans_ROS_co2[c]		0	1000	0	Valine, leucine, and isoleucine metabolism
Edurans_ROS_OMBZLM	2-Octaprenyl-6-methoxy-benzoquinol methylase	Edurans_ROS_amet[c] + Edurans_ROS_2ombzl[c] -> Edurans_ROS_h[c] + Edurans_ROS_ahcys[c] + Edurans_ROS_2ommbl[c]		0	1000	0	Ubiquinone and other terpenoid-quinone biosynthesis
Edurans_ROS_OMMBLHX3	2-Octaprenyl-3-methyl-6-methoxy-1,4-benzoquinol hydroxylase (anaerobic)	3 Edurans_ROS_h2o[c] + 2 Edurans_ROS_atp[c] + Edurans_ROS_nad[c] + Edurans_ROS_2ommbl[c] -> 3 Edurans_ROS_h[c] + 2 Edurans_ROS_adp[c] + 2 Edurans_ROS_pi[c] + Edurans_ROS_nadh[c] + Edurans_ROS_2omhmbl[c]		0	1000	0	Ubiquinone and other terpenoid-quinone biosynthesis
Edurans_ROS_OMPDC	orotidine-5'-phosphate decarboxylase	Edurans_ROS_h[c] + Edurans_ROS_orot5p[c] -> Edurans_ROS_co2[c] + Edurans_ROS_ump[c]		0	1000	0	Pyrimidine synthesis
Edurans_ROS_OMPHHX3	2-octaprenyl-6-methoxyphenol hydroxylase (anaerobic)	3 Edurans_ROS_h2o[c] + 2 Edurans_ROS_atp[c] + Edurans_ROS_nad[c] + Edurans_ROS_2omph[c] -> 3 Edurans_ROS_h[c] + 2 Edurans_ROS_adp[c] + 2 Edurans_ROS_pi[c] + Edurans_ROS_nadh[c] + Edurans_ROS_2ombzl[c]		0	1000	0	Ubiquinone and other terpenoid-quinone biosynthesis
Edurans_ROS_OPHBDC	Octaprenyl-hydroxybenzoate decarboxylase	Edurans_ROS_h[c] + Edurans_ROS_3ophb[c] -> Edurans_ROS_co2[c] + Edurans_ROS_2oph[c]		0	1000	0	Ubiquinone and other terpenoid-quinone biosynthesis
Edurans_ROS_OPHHX	2-Octaprenylphenol hydroxylase	0.5 Edurans_ROS_o2[c] + Edurans_ROS_2oph[c] -> Edurans_ROS_2ohph[c]		0	1000	0	Ubiquinone and other terpenoid-quinone biosynthesis
Edurans_ROS_OPHHX3	2-Octaprenylphenol hydroxylase (anaerobic)	3 Edurans_ROS_h2o[c] + 2 Edurans_ROS_atp[c] + Edurans_ROS_nad[c] + Edurans_ROS_2oph[c] -> 3 Edurans_ROS_h[c] + 2 Edurans_ROS_adp[c] + 2 Edurans_ROS_pi[c] + Edurans_ROS_nadh[c] + Edurans_ROS_2ohph[c]		0	1000	0	Ubiquinone and other terpenoid-quinone biosynthesis
Edurans_ROS_ORNDC	Ornithine Decarboxylase	Edurans_ROS_h[c] + Edurans_ROS_orn[c] -> Edurans_ROS_co2[c] + Edurans_ROS_ptrc[c]		0	1000	0	Urea cycle
Edurans_ROS_ORNTAC	ornithine transacetylase	Edurans_ROS_glu_L[c] + Edurans_ROS_acorn[c] <=> Edurans_ROS_orn[c] + Edurans_ROS_acglu[c]		-1000	1000	0	Arginine and Proline Metabolism
Edurans_ROS_OROTPT	Orotidine-5'-phosphate pyrophosphate phosphoribosyltransferase	Edurans_ROS_prpp[c] + Edurans_ROS_orot[c] -> Edurans_ROS_ppi[c] + Edurans_ROS_orot5p[c]		0	1000	0	Pyrimidine synthesis
Edurans_ROS_P5CRyr	L-ProlineNADP+ 5-oxidoreductase	Edurans_ROS_nadp[c] + Edurans_ROS_pro_L[c] <=> 2 Edurans_ROS_h[c] + Edurans_ROS_nadph[c] + Edurans_ROS_1pyr5c[c]		-1000	1000	0	Arginine and Proline Metabolism
Edurans_ROS_PAAI17P	anteisoheptadecanoyl-phosphatidic acid phosphatase	Edurans_ROS_h2o[c] + Edurans_ROS_paai17[c] -> Edurans_ROS_pi[c] + Edurans_ROS_12daihdglyc[c]		0	1000	0	Glycerophospholipid metabolism
Edurans_ROS_PAI17P	isoheptadecanoyl-phosphatidic acid phosphatase	Edurans_ROS_h2o[c] + Edurans_ROS_pai17[c] -> Edurans_ROS_pi[c] + Edurans_ROS_12dihdglyc[c]		0	1000	0	Glycerophospholipid metabolism
Edurans_ROS_PAPA180	Phosphatidate phosphatase (n-C18:0)	Edurans_ROS_h2o[c] + Edurans_ROS_pa180[c] -> Edurans_ROS_pi[c] + Edurans_ROS_12dgr180[c]		0	1000	0	Glycerophospholipid metabolism
Edurans_ROS_PAPPT2	phospho-N-acetylmuramoyl-pentapeptide-transferase (gamma-glutamate)	Edurans_ROS_udcpp[c] + Edurans_ROS_uGgla[c] -> Edurans_ROS_ump[c] + Edurans_ROS_uaGgla[c]		0	1000	0	Cell wall biosynthesis
Edurans_ROS_PAPPT3	phospho-N-acetylmuramoyl-pentapeptide-transferase (meso-2,6-diaminopimelate)	Edurans_ROS_udcpp[c] + Edurans_ROS_ugmda[c] -> Edurans_ROS_ump[c] + Edurans_ROS_uagmda[c]		0	1000	0	Cell wall biosynthesis
Edurans_ROS_PBt	Lead (Pb+2) ABC transporter	Edurans_ROS_h2o[c] + Edurans_ROS_atp[c] + Edurans_ROS_pb[c] -> Edurans_ROS_h[c] + Edurans_ROS_adp[c] + Edurans_ROS_pi[c] + Edurans_ROS_pb[e]		0	1000	0	Transport, extracellular
Edurans_ROS_PC8XM	precorrin-8X methylmutase	Edurans_ROS_h[c] + Edurans_ROS_pre8[c] -> Edurans_ROS_hgbyr[c]		0	1000	0	Vitamin B12 metabolism
Edurans_ROS_PDE1	3',5'-cyclic-nucleotide phosphodiesterase	Edurans_ROS_h2o[c] + Edurans_ROS_camp[c] -> Edurans_ROS_h[c] + Edurans_ROS_amp[c]		0	1000	0	Nucleotide interconversion
Edurans_ROS_PDE4	3',5'-cyclic-nucleotide phosphodiesterase	Edurans_ROS_h2o[c] + Edurans_ROS_35cgmp[c] -> Edurans_ROS_h[c] + Edurans_ROS_gmp[c]		0	1000	0	Nucleotide interconversion
Edurans_ROS_PDHa	pyruvate dehydrogenase (lipoamide)	Edurans_ROS_h[c] + Edurans_ROS_pyr[c] + Edurans_ROS_lpam[c] -> Edurans_ROS_co2[c] + Edurans_ROS_adhlam[c]		0	1000	0	Glycolysis/gluconeogenesis
Edurans_ROS_PDHbr	pyruvate dehydrogenase (dihydrolipoamide) reversible	Edurans_ROS_coa[c] + Edurans_ROS_adhlam[c] <=> Edurans_ROS_accoa[c] + Edurans_ROS_dhlam[c]		-1000	1000	0	Glycolysis/gluconeogenesis
Edurans_ROS_PDHc	pyruvate dehydrogenase (dihydrolipoamide dehydrogenase)	Edurans_ROS_nad[c] + Edurans_ROS_dhlam[c] -> Edurans_ROS_h[c] + Edurans_ROS_nadh[c] + Edurans_ROS_lpam[c]		0	1000	0	Glycolysis/gluconeogenesis
Edurans_ROS_PEPCK	Phosphoenolpyruvate carboxykinase (GTP)	Edurans_ROS_gtp[c] + Edurans_ROS_oaa[c] -> Edurans_ROS_co2[c] + Edurans_ROS_pep[c] + Edurans_ROS_gdp[c]		0	1000	0	Glycolysis/gluconeogenesis
Edurans_ROS_PEPGLY	Peptidoglycan subunit synthesis	Edurans_ROS_h[c] + Edurans_ROS_uaagmda[c] + Edurans_ROS_PGPm1[c] -> Edurans_ROS_co2[c] + Edurans_ROS_udcpdp[c] + Edurans_ROS_PGP[c]		0	1000	0	Cell wall biosynthesis
Edurans_ROS_PERD	Erythronate 4-phosphate (4per) dehydrogenase	Edurans_ROS_nad[c] + Edurans_ROS_4per[c] <=> Edurans_ROS_h[c] + Edurans_ROS_nadh[c] + Edurans_ROS_ohpb[c]		-1000	1000	0	Vitamin B6 metabolism
Edurans_ROS_PETHCT	phosphoethanolamine cytidyltransferase	Edurans_ROS_h[c] + Edurans_ROS_ctp[c] + Edurans_ROS_ethamp[c] -> Edurans_ROS_ppi[c] + Edurans_ROS_cdpea[c]		0	1000	0	Glycerophospholipid metabolism
Edurans_ROS_PFK	phosphofructokinase	Edurans_ROS_atp[c] + Edurans_ROS_f6p[c] -> Edurans_ROS_h[c] + Edurans_ROS_adp[c] + Edurans_ROS_fdp[c]		0	1000	0	Glycolysis/gluconeogenesis
Edurans_ROS_PFK_2	Phosphofructokinase	Edurans_ROS_atp[c] + Edurans_ROS_tag6p_D[c] -> Edurans_ROS_h[c] + Edurans_ROS_adp[c] + Edurans_ROS_tagdp_D[c]		0	1000	0	Glycolysis/gluconeogenesis
Edurans_ROS_PFK_3	ATPSedoheptulose 7-phosphate 1-phosphotransferase	Edurans_ROS_atp[c] + Edurans_ROS_s7p[c] -> Edurans_ROS_h[c] + Edurans_ROS_adp[c] + Edurans_ROS_s17bp[c]		0	1000	0	Pentose phosphate pathway
Edurans_ROS_PFL	pyruvate formate lyase	Edurans_ROS_coa[c] + Edurans_ROS_pyr[c] -> Edurans_ROS_accoa[c] + Edurans_ROS_for[c]		0	1000	0	Pyruvate metabolism
Edurans_ROS_PGAMT	phosphoglucosamine mutase	Edurans_ROS_gam1p[c] <=> Edurans_ROS_gam6p[c]		-1000	1000	0	Cell wall biosynthesis
Edurans_ROS_PGCDr	3-Phospho-D-glycerateNAD+ 2-oxidoreductase	Edurans_ROS_nad[c] + Edurans_ROS_3pg[c] <=> Edurans_ROS_h[c] + Edurans_ROS_nadh[c] + Edurans_ROS_3php[c]		-1000	1000	0	Glycine, serine, alanine and threonine metabolism
Edurans_ROS_PGI	glucose-6-phosphate isomerase	Edurans_ROS_g6p[c] <=> Edurans_ROS_f6p[c]		-1000	1000	0	Glycolysis/gluconeogenesis
Edurans_ROS_PGK	phosphoglycerate kinase	Edurans_ROS_atp[c] + Edurans_ROS_3pg[c] <=> Edurans_ROS_adp[c] + Edurans_ROS_13dpg[c]		-1000	1000	0	Glycolysis/gluconeogenesis
Edurans_ROS_PGL	6-phosphogluconolactonase	Edurans_ROS_h2o[c] + Edurans_ROS_6pgl[c] -> Edurans_ROS_h[c] + Edurans_ROS_6pgc[c]		0	1000	0	Pentose phosphate pathway
Edurans_ROS_PGM	phosphoglycerate mutase	Edurans_ROS_2pg[c] <=> Edurans_ROS_3pg[c]		-1000	1000	0	Glycolysis/gluconeogenesis
Edurans_ROS_PGMT	phosphoglucomutase	Edurans_ROS_g1p[c] <=> Edurans_ROS_g6p[c]		-1000	1000	0	Glycolysis/gluconeogenesis
Edurans_ROS_PGMT2	phosphoglucomutase	Edurans_ROS_g1p_B[c] <=> Edurans_ROS_g6p_B[c]		-1000	1000	0	Glycolysis/gluconeogenesis
Edurans_ROS_PGPGT	Polyglycerol-phosphate alpha-glucosyltransferase	45 Edurans_ROS_udpg[c] + Edurans_ROS_prl45tca[c] <=> 45 Edurans_ROS_h[c] + 45 Edurans_ROS_udp[c] + Edurans_ROS_prl45tcaglc[c]		-1000	1000	0	Cell wall biosynthesis
Edurans_ROS_PGPP180	phosphatidylglycerol phosphate phosphatase (n-C18:0)	Edurans_ROS_h2o[c] + Edurans_ROS_pgp180[c] -> Edurans_ROS_pi[c] + Edurans_ROS_pg180[c]		0	1000	0	Glycerophospholipid metabolism
Edurans_ROS_PGPPAI17	anteisoheptadecanoyl-Phosphatidylglycerophosphate phosphohydrolase	Edurans_ROS_h2o[c] + Edurans_ROS_pgpai17[c] -> Edurans_ROS_pi[c] + Edurans_ROS_pgai17[c]		0	1000	0	Glycerophospholipid metabolism
Edurans_ROS_PGPPI17	isoheptadecanoyl-Phosphatidylglycerophosphate phosphohydrolase	Edurans_ROS_h2o[c] + Edurans_ROS_pgpi17[c] -> Edurans_ROS_pi[c] + Edurans_ROS_pgi17[c]		0	1000	0	Glycerophospholipid metabolism
Edurans_ROS_PGSA120	Phosphatidylglycerol synthase (n-C12:0)	Edurans_ROS_cdpdddecg[c] + Edurans_ROS_glyc3p[c] -> Edurans_ROS_h[c] + Edurans_ROS_cmp[c] + Edurans_ROS_pgp120[c]		0	1000	0	Glycerophospholipid metabolism
Edurans_ROS_PGSA140	Phosphatidylglycerol synthase (n-C14:0)	Edurans_ROS_cdpdtdecg[c] + Edurans_ROS_glyc3p[c] -> Edurans_ROS_h[c] + Edurans_ROS_cmp[c] + Edurans_ROS_pgp140[c]		0	1000	0	Glycerophospholipid metabolism
Edurans_ROS_PGSA141	Phosphatidylglycerol synthase (n-C14:1)	Edurans_ROS_cdpdtdec7eg[c] + Edurans_ROS_glyc3p[c] -> Edurans_ROS_h[c] + Edurans_ROS_cmp[c] + Edurans_ROS_pgp141[c]		0	1000	0	Glycerophospholipid metabolism
Edurans_ROS_PGSA160	Phosphatidylglycerol synthase (n-C16:0)	Edurans_ROS_cdpdhdecg[c] + Edurans_ROS_glyc3p[c] -> Edurans_ROS_h[c] + Edurans_ROS_cmp[c] + Edurans_ROS_pgp160[c]		0	1000	0	Glycerophospholipid metabolism
Edurans_ROS_PGSA161	Phosphatidylglycerol synthase (n-C16:1)	Edurans_ROS_cdpdhdec9eg[c] + Edurans_ROS_glyc3p[c] -> Edurans_ROS_h[c] + Edurans_ROS_cmp[c] + Edurans_ROS_pgp161[c]		0	1000	0	Glycerophospholipid metabolism
Edurans_ROS_PGSA180	Phosphatidylglycerol synthase (n-C18:0)	Edurans_ROS_cdpdodecg[c] + Edurans_ROS_glyc3p[c] -> Edurans_ROS_h[c] + Edurans_ROS_cmp[c] + Edurans_ROS_pgp180[c]		0	1000	0	Glycerophospholipid metabolism
Edurans_ROS_PGSA181	Phosphatidylglycerol synthase (n-C18:1)	Edurans_ROS_cdpdodec11eg[c] + Edurans_ROS_glyc3p[c] -> Edurans_ROS_h[c] + Edurans_ROS_cmp[c] + Edurans_ROS_pgp181[c]		0	1000	0	Glycerophospholipid metabolism
Edurans_ROS_PGSAAI15	anteisopentadecanoyl-CDPdiacylglycerolsn-glycerol-3-phosphate 3-phosphatidyltransferase	Edurans_ROS_cdpdaipdecg[c] + Edurans_ROS_glyc3p[c] -> Edurans_ROS_h[c] + Edurans_ROS_cmp[c] + Edurans_ROS_pgpai15[c]		0	1000	0	Glycerophospholipid metabolism
Edurans_ROS_PGSAAI17	anteisoheptadecanoyl-CDPdiacylglycerolsn-glycerol-3-phosphate 3-phosphatidyltransferase	Edurans_ROS_cdpdaihpdecg[c] + Edurans_ROS_glyc3p[c] -> Edurans_ROS_h[c] + Edurans_ROS_cmp[c] + Edurans_ROS_pgpai17[c]		0	1000	0	Glycerophospholipid metabolism
Edurans_ROS_PGSAI14	isotetradecanoyl-CDPdiacylglycerolsn-glycerol-3-phosphate 3-phosphatidyltransferase	Edurans_ROS_cdpditdecg[c] + Edurans_ROS_glyc3p[c] -> Edurans_ROS_h[c] + Edurans_ROS_cmp[c] + Edurans_ROS_pgpi14[c]		0	1000	0	Glycerophospholipid metabolism
Edurans_ROS_PGSAI15	isopentadecanoyl-CDPdiacylglycerolsn-glycerol-3-phosphate 3-phosphatidyltransferase	Edurans_ROS_cdpdipdecg[c] + Edurans_ROS_glyc3p[c] -> Edurans_ROS_h[c] + Edurans_ROS_cmp[c] + Edurans_ROS_pgpi15[c]		0	1000	0	Glycerophospholipid metabolism
Edurans_ROS_PGSAI16	isohexadecanoyl-CDPdiacylglycerolsn-glycerol-3-phosphate 3-phosphatidyltransferase	Edurans_ROS_cdpdihdecg[c] + Edurans_ROS_glyc3p[c] -> Edurans_ROS_h[c] + Edurans_ROS_cmp[c] + Edurans_ROS_pgpi16[c]		0	1000	0	Glycerophospholipid metabolism
Edurans_ROS_PGSAI17	isoheptadecanoyl-CDPdiacylglycerolsn-glycerol-3-phosphate 3-phosphatidyltransferase	Edurans_ROS_cdpdihpdecg[c] + Edurans_ROS_glyc3p[c] -> Edurans_ROS_h[c] + Edurans_ROS_cmp[c] + Edurans_ROS_pgpi17[c]		0	1000	0	Glycerophospholipid metabolism
Edurans_ROS_PHETA1	phenylalanine transaminase	Edurans_ROS_akg[c] + Edurans_ROS_phe_L[c] <=> Edurans_ROS_glu_L[c] + Edurans_ROS_phpyr[c]		-1000	1000	0	Phenylalanine metabolism
Edurans_ROS_PHEt2r	L-phenylalanine reversible transport via proton symport	Edurans_ROS_h[e] + Edurans_ROS_phe_L[e] <=> Edurans_ROS_h[c] + Edurans_ROS_phe_L[c]		-1000	1000	0	Transport, extracellular
Edurans_ROS_PIabc	phosphate transport via ABC system	Edurans_ROS_h2o[c] + Edurans_ROS_atp[c] + Edurans_ROS_pi[e] -> Edurans_ROS_h[c] + Edurans_ROS_adp[c] + 2 Edurans_ROS_pi[c]		0	1000	0	Transport, extracellular
Edurans_ROS_PLPS	Pyridoxine biosynthesis glutamine amidotransferase	Edurans_ROS_ru5p_D[c] + Edurans_ROS_gln_L[c] + Edurans_ROS_g3p[c] -> 3 Edurans_ROS_h2o[c] + Edurans_ROS_h[c] + Edurans_ROS_glu_L[c] + Edurans_ROS_pi[c] + Edurans_ROS_pydx5p[c]		0	1000	0	Vitamin B6 metabolism
Edurans_ROS_PMEVKc	phosphomevalonate kinase, cytosol	Edurans_ROS_atp[c] + Edurans_ROS_5pmev[c] -> Edurans_ROS_adp[c] + Edurans_ROS_5dpmev[c]		0	1000	0	Squalene and cholesterol synthesis
Edurans_ROS_PMPK	phosphomethylpyrimidine kinase	Edurans_ROS_atp[c] + Edurans_ROS_4ampm[c] -> Edurans_ROS_adp[c] + Edurans_ROS_2mahmp[c]		0	1000	0	Thiamine metabolism
Edurans_ROS_PMTCOATA	hexadecanoyl-ACP[acyl-carrier-protein] transferase	Edurans_ROS_coa[c] + Edurans_ROS_palmACP[c] <=> Edurans_ROS_ACP[c] + Edurans_ROS_pmtcoa[c]		-1000	1000	0	Glycerophospholipid metabolism
Edurans_ROS_PNP	purine-nucleoside phosphorylase	Edurans_ROS_pi[c] + Edurans_ROS_rnam[c] <=> Edurans_ROS_h[c] + Edurans_ROS_ncam[c] + Edurans_ROS_r1p[c]		-1000	1000	0	NAD metabolism
Edurans_ROS_PNTK	pantothenate kinase	Edurans_ROS_atp[c] + Edurans_ROS_pnto_R[c] -> Edurans_ROS_h[c] + Edurans_ROS_adp[c] + Edurans_ROS_4ppan[c]		0	1000	0	CoA synthesis
Edurans_ROS_PNTOt4	Pantothenate sodium symporter	Edurans_ROS_na1[e] + Edurans_ROS_pnto_R[e] -> Edurans_ROS_na1[c] + Edurans_ROS_pnto_R[c]		0	1000	0	Transport, extracellular
Edurans_ROS_POR4	Pyruvate-flavodoxin oxidoreductase (EC 1.2.7.-)	Edurans_ROS_co2[c] + Edurans_ROS_accoa[c] + Edurans_ROS_fdxrd[c] <=> Edurans_ROS_h[c] + Edurans_ROS_coa[c] + Edurans_ROS_pyr[c] + Edurans_ROS_fdxox[c]		-1000	1000	0	Pyruvate metabolism
Edurans_ROS_PPA	inorganic diphosphatase	Edurans_ROS_h2o[c] + Edurans_ROS_ppi[c] -> Edurans_ROS_h[c] + 2 Edurans_ROS_pi[c]		0	1000	0	Oxidative phosphorylation
Edurans_ROS_PPA2	inorganic triphosphatase	Edurans_ROS_h2o[c] + Edurans_ROS_pppi[c] -> Edurans_ROS_h[c] + Edurans_ROS_pi[c] + Edurans_ROS_ppi[c]		0	1000	0	Miscellaneous
Edurans_ROS_PPAKr	Propionate kinase	Edurans_ROS_adp[c] + Edurans_ROS_ppap[c] <=> Edurans_ROS_atp[c] + Edurans_ROS_ppa[c]		-1000	1000	0	Propanoate metabolism
Edurans_ROS_PPAt2	propionate transporter, irreversible	Edurans_ROS_ppa[c] -> Edurans_ROS_ppa[e]		0	1000	0	Transport, extracellular
Edurans_ROS_PPAt2r	Propionate transport via proton symport reversible	Edurans_ROS_h[c] + Edurans_ROS_ppa[c] <=> Edurans_ROS_h[e] + Edurans_ROS_ppa[e]		-1000	1000	0	Transport, extracellular
Edurans_ROS_PPCDC	phosphopantothenoylcysteine decarboxylase	Edurans_ROS_h[c] + Edurans_ROS_4ppcys[c] -> Edurans_ROS_co2[c] + Edurans_ROS_pan4p[c]		0	1000	0	CoA synthesis
Edurans_ROS_PPCKr	phosphoenolpyruvate carboxykinase	Edurans_ROS_atp[c] + Edurans_ROS_oaa[c] <=> Edurans_ROS_adp[c] + Edurans_ROS_co2[c] + Edurans_ROS_pep[c]		-1000	1000	0	Citric acid cycle
Edurans_ROS_PPHTDK	geranylgeranyltransferase	Edurans_ROS_pphtd[c] <=> Edurans_ROS_ppi[c] + Edurans_ROS_phytn[c]		-1000	1000	0	Terpenoid backbone biosynthesis
Edurans_ROS_PPHTDT	geranylgeranyltransferase	Edurans_ROS_pphtd[c] <=> Edurans_ROS_ppi[c] + Edurans_ROS_15phytn[c]		-1000	1000	0	Terpenoid backbone biosynthesis
Edurans_ROS_PPIACPT	Pyrophosphate:acetate phosphotransferase	Edurans_ROS_ppi[c] + Edurans_ROS_ac[c] -> Edurans_ROS_pi[c] + Edurans_ROS_actp[c]		0	1000	0	Pyruvate metabolism
Edurans_ROS_PPM	phosphopentomutase	Edurans_ROS_r1p[c] <=> Edurans_ROS_r5p[c]		-1000	1000	0	Pentose phosphate pathway
Edurans_ROS_PPNCL3	phosphopantothenate-cysteine ligase	Edurans_ROS_atp[c] + Edurans_ROS_cys_L[c] + Edurans_ROS_4ppan[c] -> Edurans_ROS_h[c] + Edurans_ROS_ppi[c] + Edurans_ROS_amp[c] + Edurans_ROS_4ppcys[c]		0	1000	0	CoA synthesis
Edurans_ROS_PPND	prephenate dehydrogenase	Edurans_ROS_nad[c] + Edurans_ROS_pphn[c] -> Edurans_ROS_nadh[c] + Edurans_ROS_co2[c] + Edurans_ROS_34hpp[c]		0	1000	0	Tyrosine metabolism
Edurans_ROS_PPND2	PrephenateNADP+ oxidoreductase(decarboxylating)	Edurans_ROS_nadp[c] + Edurans_ROS_pphn[c] -> Edurans_ROS_nadph[c] + Edurans_ROS_co2[c] + Edurans_ROS_34hpp[c]		0	1000	0	Tyrosine metabolism
Edurans_ROS_PPNDH	prephenate dehydratase	Edurans_ROS_h[c] + Edurans_ROS_pphn[c] -> Edurans_ROS_h2o[c] + Edurans_ROS_co2[c] + Edurans_ROS_phpyr[c]		0	1000	0	Phenylalanine metabolism
Edurans_ROS_PPTT	trans-pentaprenyltranstransferase	Edurans_ROS_ipdp[c] + Edurans_ROS_pendp[c] -> Edurans_ROS_ppi[c] + Edurans_ROS_hexdp[c]		0	1000	0	Terpenoid backbone biosynthesis
Edurans_ROS_PRAGS	phosphoribosylglycinamide synthetase	Edurans_ROS_atp[c] + Edurans_ROS_gly[c] + Edurans_ROS_pram[c] -> Edurans_ROS_h[c] + Edurans_ROS_adp[c] + Edurans_ROS_pi[c] + Edurans_ROS_gar[c]		0	1000	0	Purine synthesis
Edurans_ROS_PRAI	phosphoribosylanthranilate isomerase	Edurans_ROS_pran[c] <=> Edurans_ROS_2cpr5p[c]		-1000	1000	0	Tryptophan metabolism
Edurans_ROS_PRAIS	phosphoribosylaminoimidazole synthase	Edurans_ROS_atp[c] + Edurans_ROS_fpram[c] -> 2 Edurans_ROS_h[c] + Edurans_ROS_adp[c] + Edurans_ROS_pi[c] + Edurans_ROS_air[c]		0	1000	0	Purine synthesis
Edurans_ROS_PRASCSi	phosphoribosylaminoimidazolesuccinocarboxamide synthase	Edurans_ROS_atp[c] + Edurans_ROS_5aizc[c] + Edurans_ROS_asp_L[c] -> Edurans_ROS_h[c] + Edurans_ROS_adp[c] + Edurans_ROS_pi[c] + Edurans_ROS_25aics[c]		0	1000	0	Purine synthesis
Edurans_ROS_PRFGS	phosphoribosylformylglycinamidine synthase	Edurans_ROS_h2o[c] + Edurans_ROS_atp[c] + Edurans_ROS_gln_L[c] + Edurans_ROS_fgam[c] -> Edurans_ROS_h[c] + Edurans_ROS_glu_L[c] + Edurans_ROS_adp[c] + Edurans_ROS_pi[c] + Edurans_ROS_fpram[c]		0	1000	0	Purine synthesis
Edurans_ROS_PRO1x	L-ProlineNAD+ 5-oxidoreductase	Edurans_ROS_nad[c] + Edurans_ROS_pro_L[c] -> 2 Edurans_ROS_h[c] + Edurans_ROS_nadh[c] + Edurans_ROS_1pyr5c[c]		0	1000	0	Arginine and Proline Metabolism
Edurans_ROS_PROabc	L-proline transport via ABC system	Edurans_ROS_h2o[c] + Edurans_ROS_atp[c] + Edurans_ROS_pro_L[e] -> Edurans_ROS_h[c] + Edurans_ROS_adp[c] + Edurans_ROS_pi[c] + Edurans_ROS_pro_L[c]		0	1000	0	Transport, extracellular
Edurans_ROS_PRPPS	phosphoribosylpyrophosphate synthetase	Edurans_ROS_atp[c] + Edurans_ROS_r5p[c] <=> Edurans_ROS_h[c] + Edurans_ROS_amp[c] + Edurans_ROS_prpp[c]		-1000	1000	0	Pentose phosphate pathway
Edurans_ROS_PSCVT	3-phosphoshikimate 1-carboxyvinyltransferase	Edurans_ROS_pep[c] + Edurans_ROS_skm5p[c] <=> Edurans_ROS_pi[c] + Edurans_ROS_3psme[c]		-1000	1000	0	Phenylalanine metabolism
Edurans_ROS_PSD120	Phosphatidylserine decarboxylase (n-C12:0)	Edurans_ROS_h[c] + Edurans_ROS_ps120[c] -> Edurans_ROS_co2[c] + Edurans_ROS_pe120[c]		0	1000	0	Glycerophospholipid metabolism
Edurans_ROS_PSD140	Phosphatidylserine decarboxylase (n-C14:0)	Edurans_ROS_h[c] + Edurans_ROS_ps140[c] -> Edurans_ROS_co2[c] + Edurans_ROS_pe140[c]		0	1000	0	Glycerophospholipid metabolism
Edurans_ROS_PSD160	Phosphatidylserine decarboxylase (n-C16:0)	Edurans_ROS_h[c] + Edurans_ROS_ps160[c] -> Edurans_ROS_co2[c] + Edurans_ROS_pe160[c]		0	1000	0	Glycerophospholipid metabolism
Edurans_ROS_PSD180	Phosphatidylserine decarboxylase (n-C18:0)	Edurans_ROS_h[c] + Edurans_ROS_ps180[c] -> Edurans_ROS_co2[c] + Edurans_ROS_pe180[c]		0	1000	0	Glycerophospholipid metabolism
Edurans_ROS_PSD181	Phosphatidylserine decarboxylase (n-C18:1)	Edurans_ROS_h[c] + Edurans_ROS_ps181[c] -> Edurans_ROS_co2[c] + Edurans_ROS_pe181[c]		0	1000	0	Glycerophospholipid metabolism
Edurans_ROS_PSDAI17	anteisoheptadecanoyl-phosphatidylserine decarboxylase	Edurans_ROS_h[c] + Edurans_ROS_psai17[c] -> Edurans_ROS_co2[c] + Edurans_ROS_peai17[c]		0	1000	0	Glycerophospholipid metabolism
Edurans_ROS_PSDI17	isoheptadecanoyl-phosphatidylserine decarboxylase	Edurans_ROS_h[c] + Edurans_ROS_psi17[c] -> Edurans_ROS_co2[c] + Edurans_ROS_pei17[c]		0	1000	0	Glycerophospholipid metabolism
Edurans_ROS_PSSA120	Phosphatidylserine syntase (n-C12:0)	Edurans_ROS_ser_L[c] + Edurans_ROS_cdpdddecg[c] -> Edurans_ROS_h[c] + Edurans_ROS_cmp[c] + Edurans_ROS_ps120[c]		0	1000	0	Glycerophospholipid metabolism
Edurans_ROS_PSSA140	Phosphatidylserine syntase (n-C14:0)	Edurans_ROS_ser_L[c] + Edurans_ROS_cdpdtdecg[c] -> Edurans_ROS_h[c] + Edurans_ROS_cmp[c] + Edurans_ROS_ps140[c]		0	1000	0	Glycerophospholipid metabolism
Edurans_ROS_PSSA160	Phosphatidylserine syntase (n-C16:0)	Edurans_ROS_ser_L[c] + Edurans_ROS_cdpdhdecg[c] -> Edurans_ROS_h[c] + Edurans_ROS_cmp[c] + Edurans_ROS_ps160[c]		0	1000	0	Glycerophospholipid metabolism
Edurans_ROS_PSSA180	Phosphatidylserine syntase (n-C18:0)	Edurans_ROS_ser_L[c] + Edurans_ROS_cdpdodecg[c] -> Edurans_ROS_h[c] + Edurans_ROS_cmp[c] + Edurans_ROS_ps180[c]		0	1000	0	Glycerophospholipid metabolism
Edurans_ROS_PSSA181	Phosphatidylserine syntase (n-C18:1)	Edurans_ROS_ser_L[c] + Edurans_ROS_cdpdodec11eg[c] -> Edurans_ROS_h[c] + Edurans_ROS_cmp[c] + Edurans_ROS_ps181[c]		0	1000	0	Glycerophospholipid metabolism
Edurans_ROS_PSSAAI17	anteisoheptadecanoyl-CDPdiacylglycerol-serine O-phosphatidyltransferase	Edurans_ROS_ser_L[c] + Edurans_ROS_cdpdaihpdecg[c] -> Edurans_ROS_h[c] + Edurans_ROS_cmp[c] + Edurans_ROS_psai17[c]		0	1000	0	Glycerophospholipid metabolism
Edurans_ROS_PSSAI17	isoheptadecanoyl-CDPdiacylglycerol-serine O-phosphatidyltransferase	Edurans_ROS_ser_L[c] + Edurans_ROS_cdpdihpdecg[c] -> Edurans_ROS_h[c] + Edurans_ROS_cmp[c] + Edurans_ROS_psi17[c]		0	1000	0	Glycerophospholipid metabolism
Edurans_ROS_PTA2	Phosphate acetyltransferase	Edurans_ROS_pi[c] + Edurans_ROS_ppcoa[c] -> Edurans_ROS_coa[c] + Edurans_ROS_ppap[c]		0	1000	0	Propanoate metabolism
Edurans_ROS_PTAr	phosphotransacetylase	Edurans_ROS_pi[c] + Edurans_ROS_accoa[c] <=> Edurans_ROS_coa[c] + Edurans_ROS_actp[c]		-1000	1000	0	Pyruvate metabolism
Edurans_ROS_PTPAT	Phosphopantetheine adenylyltransferase (EC 2.7.7.3)	Edurans_ROS_h[c] + Edurans_ROS_atp[c] + Edurans_ROS_pan4p[c] -> Edurans_ROS_ppi[c] + Edurans_ROS_dpcoa[c]		0	1000	0	CoA synthesis
Edurans_ROS_PTRCabc	Putrescine-ABC transport	Edurans_ROS_h2o[c] + Edurans_ROS_atp[c] + Edurans_ROS_ptrc[e] -> Edurans_ROS_h[c] + Edurans_ROS_adp[c] + Edurans_ROS_pi[c] + Edurans_ROS_ptrc[c]		0	1000	0	Transport, extracellular
Edurans_ROS_PUNP1	purine-nucleoside phosphorylase (Adenosine)	Edurans_ROS_pi[c] + Edurans_ROS_adn[c] <=> Edurans_ROS_ade[c] + Edurans_ROS_r1p[c]		-1000	1000	0	Nucleotide interconversion
Edurans_ROS_PUNP2	purine-nucleoside phosphorylase (Deoxyadenosine)	Edurans_ROS_pi[c] + Edurans_ROS_dad_2[c] <=> Edurans_ROS_ade[c] + Edurans_ROS_2dr1p[c]		-1000	1000	0	Purine catabolism
Edurans_ROS_PUNP3	purine-nucleoside phosphorylase (Guanosine)	Edurans_ROS_pi[c] + Edurans_ROS_gsn[c] <=> Edurans_ROS_gua[c] + Edurans_ROS_r1p[c]		-1000	1000	0	Purine catabolism
Edurans_ROS_PUNP4	purine-nucleoside phosphorylase (Deoxyguanosine)	Edurans_ROS_pi[c] + Edurans_ROS_dgsn[c] <=> Edurans_ROS_2dr1p[c] + Edurans_ROS_gua[c]		-1000	1000	0	Purine catabolism
Edurans_ROS_PUNP5	purine-nucleoside phosphorylase (Inosine)	Edurans_ROS_pi[c] + Edurans_ROS_ins[c] <=> Edurans_ROS_hxan[c] + Edurans_ROS_r1p[c]		-1000	1000	0	Purine catabolism
Edurans_ROS_PUNP6	purine-nucleoside phosphorylase (Deoxyinosine)	Edurans_ROS_pi[c] + Edurans_ROS_din[c] <=> Edurans_ROS_hxan[c] + Edurans_ROS_2dr1p[c]		-1000	1000	0	Purine catabolism
Edurans_ROS_PUNP7	purine-nucleoside phosphorylase (Xanthosine)	Edurans_ROS_pi[c] + Edurans_ROS_xtsn[c] <=> Edurans_ROS_r1p[c] + Edurans_ROS_xan[c]		-1000	1000	0	Nucleotide interconversion
Edurans_ROS_PYK	pyruvate kinase	Edurans_ROS_h[c] + Edurans_ROS_adp[c] + Edurans_ROS_pep[c] -> Edurans_ROS_atp[c] + Edurans_ROS_pyr[c]		0	1000	0	Glycolysis/gluconeogenesis
Edurans_ROS_PYNP1r	pyrimidine nucleoside phosphorylase cytosine	Edurans_ROS_csn[c] + Edurans_ROS_r1p[c] <=> Edurans_ROS_pi[c] + Edurans_ROS_cytd[c]		-1000	1000	0	Pyrimidine catabolism
Edurans_ROS_PYNP2r	pyrimidine-nucleoside phosphorylase (uracil)	Edurans_ROS_pi[c] + Edurans_ROS_uri[c] <=> Edurans_ROS_ura[c] + Edurans_ROS_r1p[c]		-1000	1000	0	Pyrimidine catabolism
Edurans_ROS_PYRCT	S 2 Methyl 3 oxopropanoyl CoA pyruvate carboxyltransferase	Edurans_ROS_pyr[c] + Edurans_ROS_mmcoa_S[c] <=> Edurans_ROS_oaa[c] + Edurans_ROS_ppcoa[c]		-1000	1000	0	Propanoate metabolism
Edurans_ROS_PYROX	pyruvate oxidase	Edurans_ROS_h[c] + Edurans_ROS_pi[c] + Edurans_ROS_pyr[c] + Edurans_ROS_o2[c] -> Edurans_ROS_co2[c] + Edurans_ROS_actp[c] + Edurans_ROS_h2o2[c]		0	1000	0	Pyruvate metabolism
Edurans_ROS_Q8abc	Ubiquinone-8 uptake via ABC transporter	Edurans_ROS_h2o[c] + Edurans_ROS_atp[c] + Edurans_ROS_q8[e] -> Edurans_ROS_h[c] + Edurans_ROS_adp[c] + Edurans_ROS_pi[c] + Edurans_ROS_q8[c]		0	1000	0	Transport, extracellular
Edurans_ROS_QULNS	quinolinate synthase	Edurans_ROS_iasp[c] + Edurans_ROS_dhap[c] -> 2 Edurans_ROS_h2o[c] + Edurans_ROS_pi[c] + Edurans_ROS_quln[c]		0	1000	0	NAD metabolism
Edurans_ROS_RAFGH	Raffinose galactohydrolase	Edurans_ROS_h2o[c] + Edurans_ROS_raffin[c] -> Edurans_ROS_gal[c] + Edurans_ROS_sucr[c]		0	1000	0	Plant polysaccharide degradation
Edurans_ROS_RB5PE	L-ribulose-5-phosphate 3-epimerase	Edurans_ROS_ru5p_L[c] <=> Edurans_ROS_xu5p_L[c]		-1000	1000	0	Pentose and glucuronate interconversions
Edurans_ROS_RBFK	riboflavin kinase	Edurans_ROS_atp[c] + Edurans_ROS_ribflv[c] -> Edurans_ROS_h[c] + Edurans_ROS_adp[c] + Edurans_ROS_fmn[c]		0	1000	0	Vitamin B2 metabolism
Edurans_ROS_RBK	ribokinase	Edurans_ROS_atp[c] + Edurans_ROS_rib_D[c] -> Edurans_ROS_h[c] + Edurans_ROS_adp[c] + Edurans_ROS_r5p[c]		0	1000	0	Pentose phosphate pathway
Edurans_ROS_RBP4E	L-ribulose-phosphate 4-epimerase	Edurans_ROS_ru5p_L[c] <=> Edurans_ROS_xu5p_D[c]		-1000	1000	0	Pentose and glucuronate interconversions
Edurans_ROS_RDH1	retinol dehydrogenase (all-trans)	Edurans_ROS_nad[c] + Edurans_ROS_retinol[c] <=> Edurans_ROS_h[c] + Edurans_ROS_nadh[c] + Edurans_ROS_retinal[c]		-1000	1000	0	Vitamin A metabolism
Edurans_ROS_RE1944C	RE1944	Edurans_ROS_atp[c] + Edurans_ROS_lipoate[c] <=> Edurans_ROS_ppi[c] + Edurans_ROS_CE5656[c]		-1000	1000	0	Lipoate metabolism
Edurans_ROS_RHC	ribosylhomocysteinase	Edurans_ROS_h2o[c] + Edurans_ROS_rhcys[c] -> Edurans_ROS_hcys_L[c] + Edurans_ROS_rib_D[c]		0	1000	0	Methionine and cysteine metabolism
Edurans_ROS_RHCCE	S-ribosylhomocysteine cleavage enzyme	Edurans_ROS_rhcys[c] -> Edurans_ROS_hcys_L[c] + Edurans_ROS_dhptd[c]		0	1000	0	Methionine and cysteine metabolism
Edurans_ROS_RIBABCte	D-ribose transport out via ABC system	Edurans_ROS_h2o[c] + Edurans_ROS_atp[c] + Edurans_ROS_rib_D[c] -> Edurans_ROS_h[c] + Edurans_ROS_adp[c] + Edurans_ROS_pi[c] + Edurans_ROS_rib_D[e]		0	1000	0	Transport, extracellular
Edurans_ROS_RIBFLVt2r	riboflavin transport in via proton symport reversible	Edurans_ROS_h[e] + Edurans_ROS_ribflv[e] <=> Edurans_ROS_h[c] + Edurans_ROS_ribflv[c]		-1000	1000	0	Transport, extracellular
Edurans_ROS_RIBabc	D-ribose transport via ABC system	Edurans_ROS_h2o[c] + Edurans_ROS_atp[c] + Edurans_ROS_rib_D[e] -> Edurans_ROS_h[c] + Edurans_ROS_adp[c] + Edurans_ROS_pi[c] + Edurans_ROS_rib_D[c]		0	1000	0	Transport, extracellular
Edurans_ROS_RNDR1	ribonucleoside-diphosphate reductase (ADP)	Edurans_ROS_adp[c] + Edurans_ROS_trdrd[c] -> Edurans_ROS_h2o[c] + Edurans_ROS_dadp[c] + Edurans_ROS_trdox[c]		0	1000	0	Nucleotide interconversion
Edurans_ROS_RNDR2	ribonucleoside-diphosphate reductase (GDP)	Edurans_ROS_gdp[c] + Edurans_ROS_trdrd[c] -> Edurans_ROS_h2o[c] + Edurans_ROS_dgdp[c] + Edurans_ROS_trdox[c]		0	1000	0	Nucleotide interconversion
Edurans_ROS_RNDR3	ribonucleoside-diphosphate reductase (CDP)	Edurans_ROS_cdp[c] + Edurans_ROS_trdrd[c] -> Edurans_ROS_h2o[c] + Edurans_ROS_dcdp[c] + Edurans_ROS_trdox[c]		0	1000	0	Nucleotide interconversion
Edurans_ROS_RNDR4	ribonucleoside-diphosphate reductase (UDP)	Edurans_ROS_udp[c] + Edurans_ROS_trdrd[c] -> Edurans_ROS_h2o[c] + Edurans_ROS_dudp[c] + Edurans_ROS_trdox[c]		0	1000	0	Nucleotide interconversion
Edurans_ROS_RNTR1	ribonucleoside-triphosphate reductase (ATP)	Edurans_ROS_atp[c] + Edurans_ROS_trdrd[c] -> Edurans_ROS_h2o[c] + Edurans_ROS_datp[c] + Edurans_ROS_trdox[c]		0	1000	0	Nucleotide interconversion
Edurans_ROS_RNTR2	ribonucleoside-triphosphate reductase (GTP)	Edurans_ROS_gtp[c] + Edurans_ROS_trdrd[c] -> Edurans_ROS_h2o[c] + Edurans_ROS_dgtp[c] + Edurans_ROS_trdox[c]		0	1000	0	Nucleotide interconversion
Edurans_ROS_RNTR3	ribonucleoside-triphosphate reductase (CTP)	Edurans_ROS_ctp[c] + Edurans_ROS_trdrd[c] -> Edurans_ROS_h2o[c] + Edurans_ROS_dctp[c] + Edurans_ROS_trdox[c]		0	1000	0	Nucleotide interconversion
Edurans_ROS_RNTR4	ribonucleoside-triphosphate reductase (UTP)	Edurans_ROS_utp[c] + Edurans_ROS_trdrd[c] -> Edurans_ROS_h2o[c] + Edurans_ROS_dutp[c] + Edurans_ROS_trdox[c]		0	1000	0	Nucleotide interconversion
Edurans_ROS_RPE	ribulose 5-phosphate 3-epimerase	Edurans_ROS_ru5p_D[c] <=> Edurans_ROS_xu5p_D[c]		-1000	1000	0	Pentose phosphate pathway
Edurans_ROS_RPI	ribose-5-phosphate isomerase	Edurans_ROS_r5p[c] <=> Edurans_ROS_ru5p_D[c]		-1000	1000	0	Pentose phosphate pathway
Edurans_ROS_RZ5PP	alpha-ribazole 5-phosphate phosphatase	Edurans_ROS_h2o[c] + Edurans_ROS_5prdmbz[c] -> Edurans_ROS_pi[c] + Edurans_ROS_rdmbzi[c]		0	1000	0	Vitamin B12 metabolism
Edurans_ROS_SADH	Succinylarginine dihydrolase	2 Edurans_ROS_h2o[c] + 2 Edurans_ROS_h[c] + Edurans_ROS_sucarg[c] -> Edurans_ROS_co2[c] + 2 Edurans_ROS_nh4[c] + Edurans_ROS_sucorn[c]		0	1000	0	Arginine and Proline Metabolism
Edurans_ROS_SALCpts	salicin transport via PEP:Pyr PTS	Edurans_ROS_pep[c] + Edurans_ROS_salcn[e] -> Edurans_ROS_salc6p[c] + Edurans_ROS_pyr[c]		0	1000	0	Transport, extracellular
Edurans_ROS_SBTpts	D sorbitol transport via PEPPyr PTS	Edurans_ROS_pep[c] + Edurans_ROS_sbt_D[e] -> Edurans_ROS_pyr[c] + Edurans_ROS_sbt6p[c]		0	1000	0	Transport, extracellular
Edurans_ROS_SEAHCYSHYD	Se-Adenosylselenohomocysteine hydrolase	Edurans_ROS_h2o[c] + Edurans_ROS_seahcys[c] -> Edurans_ROS_adn[c] + Edurans_ROS_selhcys[c]		0	1000	0	Selenoamino acid metabolism
Edurans_ROS_SELCYSTS	selanocystathionine beta-synthase	Edurans_ROS_ser_L[c] + Edurans_ROS_selhcys[c] -> Edurans_ROS_h2o[c] + Edurans_ROS_selcyst[c]		0	1000	0	Selenoamino acid metabolism
Edurans_ROS_SERATi	Serine acetyltransferase (EC 2.3.1.30)	Edurans_ROS_accoa[c] + Edurans_ROS_ser_L[c] -> Edurans_ROS_coa[c] + Edurans_ROS_acser[c]		0	1000	0	Methionine and cysteine metabolism
Edurans_ROS_SERt2r	L-serine reversible transport via proton symport	Edurans_ROS_h[e] + Edurans_ROS_ser_L[e] <=> Edurans_ROS_h[c] + Edurans_ROS_ser_L[c]		-1000	1000	0	Transport, extracellular
Edurans_ROS_SGAT	Stearoyl-glycerol-3-phosphate O-acyltransferase	Edurans_ROS_stcoa[c] + Edurans_ROS_glyc3p[c] -> Edurans_ROS_coa[c] + Edurans_ROS_1odecg3p[c]		0	1000	0	Cell wall biosynthesis
Edurans_ROS_SHEMEabc	Siroheme transport via ABC system	Edurans_ROS_h2o[c] + Edurans_ROS_atp[c] + Edurans_ROS_sheme[e] -> Edurans_ROS_h[c] + Edurans_ROS_adp[c] + Edurans_ROS_pi[c] + Edurans_ROS_sheme[c]		0	1000	0	Transport, extracellular
Edurans_ROS_SHK3Dr	shikimate dehydrogenase	Edurans_ROS_h[c] + Edurans_ROS_nadph[c] + Edurans_ROS_3dhsk[c] <=> Edurans_ROS_nadp[c] + Edurans_ROS_skm[c]		-1000	1000	0	Phenylalanine metabolism
Edurans_ROS_SHKK	shikimate kinase	Edurans_ROS_atp[c] + Edurans_ROS_skm[c] -> Edurans_ROS_h[c] + Edurans_ROS_adp[c] + Edurans_ROS_skm5p[c]		0	1000	0	Phenylalanine metabolism
Edurans_ROS_SO4t2	sulfate transport in via proton symport	Edurans_ROS_h[e] + Edurans_ROS_so4[e] <=> Edurans_ROS_h[c] + Edurans_ROS_so4[c]		-1000	1000	0	Transport, extracellular
Edurans_ROS_SPMDabc	spermidine transport via ABC system	Edurans_ROS_h2o[c] + Edurans_ROS_atp[c] + Edurans_ROS_spmd[e] -> Edurans_ROS_h[c] + Edurans_ROS_adp[c] + Edurans_ROS_pi[c] + Edurans_ROS_spmd[c]		0	1000	0	Transport, extracellular
Edurans_ROS_SPODM	superoxide dismutase	2 Edurans_ROS_h[c] + 2 Edurans_ROS_o2s[c] -> Edurans_ROS_o2[c] + Edurans_ROS_h2o2[c]		0	1000	0	ROS detoxification
Edurans_ROS_STCOATA	stearyl-ACP[acyl-carrier-protein] transferase	Edurans_ROS_coa[c] + Edurans_ROS_ocdcaACP[c] <=> Edurans_ROS_ACP[c] + Edurans_ROS_stcoa[c]		-1000	1000	0	Glycerophospholipid metabolism
Edurans_ROS_STYSGH	a-galactosidase (stachyose)	Edurans_ROS_h2o[c] + Edurans_ROS_stys[c] <=> Edurans_ROS_gal[c] + Edurans_ROS_raffin[c]		-1000	1000	0	Plant polysaccharide degradation
Edurans_ROS_SUCCITRDSs	N-succinyl-L-citrulline desuccinylase (spontaneous)	Edurans_ROS_h2o[c] + Edurans_ROS_succitr_L[c] -> Edurans_ROS_h[c] + Edurans_ROS_citr_L[c] + Edurans_ROS_succ[c]		0	1000	0	Arginine and Proline Metabolism
Edurans_ROS_SUCCt2r	succinate transport via proton symport	Edurans_ROS_h[e] + Edurans_ROS_succ[e] <=> Edurans_ROS_h[c] + Edurans_ROS_succ[c]		-1000	1000	0	Transport, extracellular
Edurans_ROS_SUCD1	succinate dehydrogenase	Edurans_ROS_succ[c] + Edurans_ROS_fad[c] <=> Edurans_ROS_fum[c] + Edurans_ROS_fadh2[c]		-1000	1000	0	Citric acid cycle
Edurans_ROS_SUCDi	succinate dehydrogenase (irreversible)	Edurans_ROS_succ[c] + Edurans_ROS_q8[c] -> Edurans_ROS_fum[c] + Edurans_ROS_q8h2[c]		0	1000	0	Citric acid cycle
Edurans_ROS_SUCORNTC	N-succinyl-L-ornithine transcarbamylase	Edurans_ROS_cbp[c] + Edurans_ROS_sucorn[c] -> Edurans_ROS_pi[c] + Edurans_ROS_succitr_L[c]		0	1000	0	Arginine and Proline Metabolism
Edurans_ROS_SUCR	sucrose hydrolyzing enzyme	Edurans_ROS_h2o[c] + Edurans_ROS_sucr[c] -> Edurans_ROS_glc_D[c] + Edurans_ROS_fru[c]		0	1000	0	Plant polysaccharide degradation
Edurans_ROS_SUCpts	sucrose transport via PEP:Pyr PTS	Edurans_ROS_pep[c] + Edurans_ROS_sucr[e] -> Edurans_ROS_pyr[c] + Edurans_ROS_suc6p[c]		0	1000	0	Transport, extracellular
Edurans_ROS_SUDPDGT	Stearoyl-UDP-glucosyltransferase diglucosyl	Edurans_ROS_udpg[c] + Edurans_ROS_m12dsglyc[c] -> Edurans_ROS_h[c] + Edurans_ROS_udp[c] + Edurans_ROS_diglcpg180[c]		0	1000	0	Cell wall biosynthesis
Edurans_ROS_SUDPMGT	Stearoyl-UDP-glucosyltransferase monoglucosyl	Edurans_ROS_udpg[c] + Edurans_ROS_12dgr180[c] -> Edurans_ROS_h[c] + Edurans_ROS_udp[c] + Edurans_ROS_m12dsglyc[c]		0	1000	0	Cell wall biosynthesis
Edurans_ROS_TAGURr	tagaturonate reductase	Edurans_ROS_nad[c] + Edurans_ROS_altrn[c] <=> Edurans_ROS_h[c] + Edurans_ROS_nadh[c] + Edurans_ROS_tagur[c]		-1000	1000	0	Pentose and glucuronate interconversions
Edurans_ROS_TALA	transaldolase	Edurans_ROS_g3p[c] + Edurans_ROS_s7p[c] <=> Edurans_ROS_e4p[c] + Edurans_ROS_f6p[c]		-1000	1000	0	Pentose phosphate pathway
Edurans_ROS_TDCOATA	tetradecanoyl-ACP[acyl-carrier-protein] transferase	Edurans_ROS_coa[c] + Edurans_ROS_myrsACP[c] <=> Edurans_ROS_ACP[c] + Edurans_ROS_tdcoa[c]		-1000	1000	0	Glycerophospholipid metabolism
Edurans_ROS_TDG3PACT	Tetradecanoyl-CoA(myristoyl)-glycerol-3-phosphate O-acyltransferase	Edurans_ROS_tdcoa[c] + Edurans_ROS_glyc3p[c] <=> Edurans_ROS_coa[c] + Edurans_ROS_1tdecg3p[c]		-1000	1000	0	Cell wall biosynthesis
Edurans_ROS_TDPDRE	dTDP-4-dehydrorhamnose 3,5-epimerase	Edurans_ROS_dtdp4d6dg[c] -> Edurans_ROS_dtdp4d6dm[c]		0	1000	0	Nucleotide sugar metabolism
Edurans_ROS_TDPDRRr	dTDP-4-dehydrorhamnose reductase, reversible	Edurans_ROS_h[c] + Edurans_ROS_nadph[c] + Edurans_ROS_dtdp4d6dm[c] <=> Edurans_ROS_nadp[c] + Edurans_ROS_dtdprmn[c]		-1000	1000	0	Lipopolysaccharide biosynthesis
Edurans_ROS_TDPGDH	dTDPglucose 4,6-dehydratase	Edurans_ROS_dtdpglu[c] -> Edurans_ROS_h2o[c] + Edurans_ROS_dtdp4d6dg[c]		0	1000	0	Nucleotide sugar metabolism
Edurans_ROS_TECA1S180	stearoyl-lipoteichoic acid synthesis (n=24), linked, unsubstituted	24 Edurans_ROS_cdpglyc[c] + Edurans_ROS_diglcpg180[c] <=> 24 Edurans_ROS_h[c] + 24 Edurans_ROS_cmp[c] + Edurans_ROS_sttca1[c]		-1000	1000	0	Cell wall biosynthesis
Edurans_ROS_TECA1SAI17	anteisoheptadecanoyl-lipoteichoic acid synthesis (n=24), linked, unsubstituted	Edurans_ROS_diglcpgai17[c] + 24 Edurans_ROS_cdpglyc[c] <=> 24 Edurans_ROS_h[c] + 24 Edurans_ROS_cmp[c] + Edurans_ROS_ai17tca1[c]		-1000	1000	0	Cell wall biosynthesis
Edurans_ROS_TECA1SI17	isoheptadecanoyl-lipoteichoic acid synthesis (n=24), linked, unsubstituted	24 Edurans_ROS_cdpglyc[c] + Edurans_ROS_diglcpgi17[c] <=> 24 Edurans_ROS_h[c] + 24 Edurans_ROS_cmp[c] + Edurans_ROS_i17tca1[c]		-1000	1000	0	Cell wall biosynthesis
Edurans_ROS_TECA2S140	Myristoyl-lipoteichoic acid synthesis n=24 linked glucose substituted	24 Edurans_ROS_udpg[c] + Edurans_ROS_myrstca1[c] <=> 24 Edurans_ROS_h[c] + 24 Edurans_ROS_udp[c] + Edurans_ROS_myrstcaglc[c]		-1000	1000	0	Cell wall biosynthesis
Edurans_ROS_TECA2S160	Palmitoyl-lipoteichoic acid synthesis n=24 linked glucose substituted	24 Edurans_ROS_udpg[c] + Edurans_ROS_palmtca1[c] <=> 24 Edurans_ROS_h[c] + 24 Edurans_ROS_udp[c] + Edurans_ROS_palmtcaglc[c]		-1000	1000	0	Cell wall biosynthesis
Edurans_ROS_TECA2S180	Stearoyl-lipoteichoic acsd synthesis n=24 linked glucose substituted	24 Edurans_ROS_udpg[c] + Edurans_ROS_sttca1[c] <=> 24 Edurans_ROS_h[c] + 24 Edurans_ROS_udp[c] + Edurans_ROS_sttcaglc[c]		-1000	1000	0	Cell wall biosynthesis
Edurans_ROS_TECA2SAI15	Anteisopentadecanoyl-lipoteichoic acid synthesis n=24 linked glucose substituted	24 Edurans_ROS_udpg[c] + Edurans_ROS_ai15tca1[c] <=> 24 Edurans_ROS_h[c] + 24 Edurans_ROS_udp[c] + Edurans_ROS_ai15tcaglc[c]		-1000	1000	0	Cell wall biosynthesis
Edurans_ROS_TECA2SAI17	Anteisoheptadecanoyl-lipoteichoic acid synthesis n=24 linked glucose substituted	24 Edurans_ROS_udpg[c] + Edurans_ROS_ai17tca1[c] <=> 24 Edurans_ROS_h[c] + 24 Edurans_ROS_udp[c] + Edurans_ROS_ai17tcaglc[c]		-1000	1000	0	Cell wall biosynthesis
Edurans_ROS_TECA2SI14	Isotetradecanoyl-lipoteichoic acid synthesis n=24 linked glucose substituted	24 Edurans_ROS_udpg[c] + Edurans_ROS_i14tca1[c] <=> 24 Edurans_ROS_h[c] + 24 Edurans_ROS_udp[c] + Edurans_ROS_i14tcaglc[c]		-1000	1000	0	Cell wall biosynthesis
Edurans_ROS_TECA2SI15	Isopentadecanoyl-lipoteichoic acid synthesis n=24 linked glucose substituted	24 Edurans_ROS_udpg[c] + Edurans_ROS_i15tca1[c] <=> 24 Edurans_ROS_h[c] + 24 Edurans_ROS_udp[c] + Edurans_ROS_i15tcaglc[c]		-1000	1000	0	Cell wall biosynthesis
Edurans_ROS_TECA2SI16	Isohexadecanoyl-lipoteichoic acid synthesis n=24 linked glucose substituted	24 Edurans_ROS_udpg[c] + Edurans_ROS_i16tca1[c] <=> 24 Edurans_ROS_h[c] + 24 Edurans_ROS_udp[c] + Edurans_ROS_i16tcaglc[c]		-1000	1000	0	Cell wall biosynthesis
Edurans_ROS_TECA2SI17	Isoheptadecanoyl-lipoteichoic acid synthesis n=24 linked glucose substituted	24 Edurans_ROS_udpg[c] + Edurans_ROS_i17tca1[c] <=> 24 Edurans_ROS_h[c] + 24 Edurans_ROS_udp[c] + Edurans_ROS_i17tcaglc[c]		-1000	1000	0	Cell wall biosynthesis
Edurans_ROS_TECA3S140	Myristoyl-lipoteichoic acid synthesis n=24 unlinked D-alanine substituted	24 Edurans_ROS_atp[c] + 24 Edurans_ROS_ala_D[c] + Edurans_ROS_myrstca1[c] -> 24 Edurans_ROS_h2o[c] + 24 Edurans_ROS_ppi[c] + 24 Edurans_ROS_amp[c] + Edurans_ROS_myrstcaala_D[c]		0	1000	0	Cell wall biosynthesis
Edurans_ROS_TECA3S160	Palmitoyl-lipoteichoic acid synthesis n=24 unlinked D-alanine substituted	24 Edurans_ROS_atp[c] + 24 Edurans_ROS_ala_D[c] + Edurans_ROS_palmtca1[c] -> 24 Edurans_ROS_h2o[c] + 24 Edurans_ROS_ppi[c] + 24 Edurans_ROS_amp[c] + Edurans_ROS_palmtcaala_D[c]		0	1000	0	Cell wall biosynthesis
Edurans_ROS_TECA3S180	Stearoyl-lipoteichoic acid synthesis n=24 unlinked D-alanine substituted	24 Edurans_ROS_atp[c] + 24 Edurans_ROS_ala_D[c] + Edurans_ROS_sttca1[c] -> 24 Edurans_ROS_h2o[c] + 24 Edurans_ROS_ppi[c] + 24 Edurans_ROS_amp[c] + Edurans_ROS_sttcaala_D[c]		0	1000	0	Cell wall biosynthesis
Edurans_ROS_TECA3SAI15	Anteisopentadecanoyl-lipoteichoic acid synthesis n=24 unlinked D-alanine substituted	24 Edurans_ROS_atp[c] + 24 Edurans_ROS_ala_D[c] + Edurans_ROS_ai15tca1[c] -> 24 Edurans_ROS_h2o[c] + 24 Edurans_ROS_ppi[c] + 24 Edurans_ROS_amp[c] + Edurans_ROS_ai15tcaala_D[c]		0	1000	0	Cell wall biosynthesis
Edurans_ROS_TECA3SAI17	Anteisoheptadecanoyl-lipoteichoic acid synthesis n=24 unlinked D-alanine substituted	24 Edurans_ROS_atp[c] + 24 Edurans_ROS_ala_D[c] + Edurans_ROS_ai17tca1[c] -> 24 Edurans_ROS_h2o[c] + 24 Edurans_ROS_ppi[c] + 24 Edurans_ROS_amp[c] + Edurans_ROS_ai17tcaala_D[c]		0	1000	0	Cell wall biosynthesis
Edurans_ROS_TECA3SI14	Isotetradecanoyl-lipoteichoic acid synthesis n=24 unlinked D-alanine substituted	24 Edurans_ROS_atp[c] + 24 Edurans_ROS_ala_D[c] + Edurans_ROS_i14tca1[c] -> 24 Edurans_ROS_h2o[c] + 24 Edurans_ROS_ppi[c] + 24 Edurans_ROS_amp[c] + Edurans_ROS_i14tcaala_D[c]		0	1000	0	Cell wall biosynthesis
Edurans_ROS_TECA3SI15	Isopentadecanoyl-lipoteichoic acid synthesis n=24 unlinked D-alanine substituted	24 Edurans_ROS_atp[c] + 24 Edurans_ROS_ala_D[c] + Edurans_ROS_i15tca1[c] -> 24 Edurans_ROS_h2o[c] + 24 Edurans_ROS_ppi[c] + 24 Edurans_ROS_amp[c] + Edurans_ROS_i15tcaala_D[c]		0	1000	0	Cell wall biosynthesis
Edurans_ROS_TECA3SI16	Isohexadecanoyl-lipoteichoic acid synthesis n=24 unlinked D-alanine substituted	24 Edurans_ROS_atp[c] + 24 Edurans_ROS_ala_D[c] + Edurans_ROS_i16tca1[c] -> 24 Edurans_ROS_h2o[c] + 24 Edurans_ROS_ppi[c] + 24 Edurans_ROS_amp[c] + Edurans_ROS_i16tcaala_D[c]		0	1000	0	Cell wall biosynthesis
Edurans_ROS_TECA3SI17	Isoheptadecanoyl-lipoteichoic acid synthesis n=24 unlinked D-alanine substituted	24 Edurans_ROS_atp[c] + 24 Edurans_ROS_ala_D[c] + Edurans_ROS_i17tca1[c] -> 24 Edurans_ROS_h2o[c] + 24 Edurans_ROS_ppi[c] + 24 Edurans_ROS_amp[c] + Edurans_ROS_i17tcaala_D[c]		0	1000	0	Cell wall biosynthesis
Edurans_ROS_TECA4S	TECA4S	Edurans_ROS_h2o[c] + 30 Edurans_ROS_udpg[c] + 30 Edurans_ROS_udpacgal[c] <=> 30 Edurans_ROS_ump[c] + 30 Edurans_ROS_udp[c] + Edurans_ROS_tcam[c]		-1000	1000	0	Cell wall biosynthesis
Edurans_ROS_TECA5S140	myristoyl-lipoteichoic acid synthesis (n=24), linked, N-acetylglucosamine substituted	24 Edurans_ROS_uacgam[c] + Edurans_ROS_myrstca1[c] <=> 24 Edurans_ROS_h[c] + 24 Edurans_ROS_udp[c] + Edurans_ROS_myrstcaacgam[c]		-1000	1000	0	Cell wall biosynthesis
Edurans_ROS_TECA5S160	palmitoyl-lipoteichoic acid synthesis (n=24), linked, N-acetylglucosamine substituted	24 Edurans_ROS_uacgam[c] + Edurans_ROS_palmtca1[c] <=> 24 Edurans_ROS_h[c] + 24 Edurans_ROS_udp[c] + Edurans_ROS_palmtcaacgam[c]		-1000	1000	0	Cell wall biosynthesis
Edurans_ROS_TECA5S180	stearoyl-lipoteichoic acid synthesis (n=24), linked, N-acetylglucosamine substituted	24 Edurans_ROS_uacgam[c] + Edurans_ROS_sttca1[c] <=> 24 Edurans_ROS_h[c] + 24 Edurans_ROS_udp[c] + Edurans_ROS_sttcaacgam[c]		-1000	1000	0	Cell wall biosynthesis
Edurans_ROS_TECA5SAI15	anteisopentadecanoyl-lipoteichoic acid synthesis (n=24), linked, N-acetylglucosamine substituted	24 Edurans_ROS_uacgam[c] + Edurans_ROS_ai15tca1[c] <=> 24 Edurans_ROS_h[c] + 24 Edurans_ROS_udp[c] + Edurans_ROS_ai15tcaacgam[c]		-1000	1000	0	Cell wall biosynthesis
Edurans_ROS_TECA5SAI17	anteisoheptadecanoyl-lipoteichoic acid synthesis (n=24), linked, N-acetylglucosamine substituted	24 Edurans_ROS_uacgam[c] + Edurans_ROS_ai17tca1[c] <=> 24 Edurans_ROS_h[c] + 24 Edurans_ROS_udp[c] + Edurans_ROS_ai17tcaacgam[c]		-1000	1000	0	Cell wall biosynthesis
Edurans_ROS_TECA5SI14	isotetradecanoyl-lipoteichoic acid synthesis (n=24), linked, N-acetylglucosamine substituted	24 Edurans_ROS_uacgam[c] + Edurans_ROS_i14tca1[c] <=> 24 Edurans_ROS_h[c] + 24 Edurans_ROS_udp[c] + Edurans_ROS_i14tcaacgam[c]		-1000	1000	0	Cell wall biosynthesis
Edurans_ROS_TECA5SI15	isopentadecanoyl-lipoteichoic acid synthesis (n=24), linked, N-acetylglucosamine substituted	24 Edurans_ROS_uacgam[c] + Edurans_ROS_i15tca1[c] <=> 24 Edurans_ROS_h[c] + 24 Edurans_ROS_udp[c] + Edurans_ROS_i15tcaacgam[c]		-1000	1000	0	Cell wall biosynthesis
Edurans_ROS_TECA5SI16	isohexadecanoyl-lipoteichoic acid synthesis (n=24), linked, N-acetylglucosamine substituted	24 Edurans_ROS_uacgam[c] + Edurans_ROS_i16tca1[c] <=> 24 Edurans_ROS_h[c] + 24 Edurans_ROS_udp[c] + Edurans_ROS_i16tcaacgam[c]		-1000	1000	0	Cell wall biosynthesis
Edurans_ROS_TECA5SI17	isoheptadecanoyl-lipoteichoic acid synthesis (n=24), linked, N-acetylglucosamine substituted	24 Edurans_ROS_uacgam[c] + Edurans_ROS_i17tca1[c] <=> 24 Edurans_ROS_h[c] + 24 Edurans_ROS_udp[c] + Edurans_ROS_i17tcaacgam[c]		-1000	1000	0	Cell wall biosynthesis
Edurans_ROS_TECAAE	Teichoic acid D-alanine substituted export	Edurans_ROS_prl45tcaala[c] + Edurans_ROS_PGPm1[c] <=> Edurans_ROS_udcpp[c] + Edurans_ROS_glyc45tcaala_D[c]		-1000	1000	0	Cell wall biosynthesis
Edurans_ROS_TECAGE	Teichoic acid glucose substituted export	Edurans_ROS_PGPm1[c] + Edurans_ROS_prl45tcaglc[c] <=> Edurans_ROS_udcpp[c] + Edurans_ROS_glyc45tcaglc[c]		-1000	1000	0	Cell wall biosynthesis
Edurans_ROS_TECAUE	Teichoic acid unsubstituted export	Edurans_ROS_prl45tca[c] + Edurans_ROS_PGPm1[c] <=> Edurans_ROS_udcpp[c] + Edurans_ROS_glyc45tca[c]		-1000	1000	0	Cell wall biosynthesis
Edurans_ROS_TGBPA	Tagatose-bisphosphate aldolase	Edurans_ROS_tagdp_D[c] <=> Edurans_ROS_dhap[c] + Edurans_ROS_g3p[c]		-1000	1000	0	Galactose metabolism
Edurans_ROS_THIORDXi	hydrogen peroxide reductase (thioredoxin)	Edurans_ROS_h2o2[c] + Edurans_ROS_trdrd[c] -> 2 Edurans_ROS_h2o[c] + Edurans_ROS_trdox[c]		0	1000	0	ROS detoxification
Edurans_ROS_THMDt2r	thymidine transport in via proton symport reversible	Edurans_ROS_h[e] + Edurans_ROS_thymd[e] <=> Edurans_ROS_h[c] + Edurans_ROS_thymd[c]		-1000	1000	0	Transport, extracellular
Edurans_ROS_THMabc	thiamine transport via ABC system	Edurans_ROS_h2o[c] + Edurans_ROS_atp[c] + Edurans_ROS_thm[e] -> Edurans_ROS_h[c] + Edurans_ROS_adp[c] + Edurans_ROS_pi[c] + Edurans_ROS_thm[c]		0	1000	0	Transport, extracellular
Edurans_ROS_THRD	L-threonine dehydrogenase	Edurans_ROS_nad[c] + Edurans_ROS_thr_L[c] -> Edurans_ROS_h[c] + Edurans_ROS_nadh[c] + Edurans_ROS_2aobut[c]		0	1000	0	Glycine, serine, alanine and threonine metabolism
Edurans_ROS_THRD_L	L-threonine deaminase	Edurans_ROS_thr_L[c] -> Edurans_ROS_2obut[c] + Edurans_ROS_nh4[c]		0	1000	0	Glycine, serine, alanine and threonine metabolism
Edurans_ROS_THRt2r	L-threonine reversible transport via proton symport	Edurans_ROS_h[e] + Edurans_ROS_thr_L[e] <=> Edurans_ROS_h[c] + Edurans_ROS_thr_L[c]		-1000	1000	0	Transport, extracellular
Edurans_ROS_THZPSN	thiazole phosphate synthesis	Edurans_ROS_atp[c] + Edurans_ROS_cys_L[c] + Edurans_ROS_dxyl5p[c] + Edurans_ROS_tyr_L[c] -> Edurans_ROS_h2o[c] + Edurans_ROS_h[c] + Edurans_ROS_co2[c] + Edurans_ROS_ppi[c] + Edurans_ROS_amp[c] + Edurans_ROS_ala_L[c] + Edurans_ROS_4hba[c] + Edurans_ROS_4mpetz[c]		0	1000	0	Thiamine metabolism
Edurans_ROS_TKT1	transketolase	Edurans_ROS_r5p[c] + Edurans_ROS_xu5p_D[c] <=> Edurans_ROS_g3p[c] + Edurans_ROS_s7p[c]		-1000	1000	0	Pentose phosphate pathway
Edurans_ROS_TKT2	transketolase	Edurans_ROS_e4p[c] + Edurans_ROS_xu5p_D[c] <=> Edurans_ROS_g3p[c] + Edurans_ROS_f6p[c]		-1000	1000	0	Pentose phosphate pathway
Edurans_ROS_TMDK1	thymidine kinase (ATP:thymidine)	Edurans_ROS_atp[c] + Edurans_ROS_thymd[c] -> Edurans_ROS_h[c] + Edurans_ROS_adp[c] + Edurans_ROS_dtmp[c]		0	1000	0	Nucleotide interconversion
Edurans_ROS_TMDK2	thymidine kinase GTPThymidine	Edurans_ROS_gtp[c] + Edurans_ROS_thymd[c] -> Edurans_ROS_h[c] + Edurans_ROS_gdp[c] + Edurans_ROS_dtmp[c]		0	1000	0	Pyrimidine synthesis
Edurans_ROS_TMDPK	Thiamin pyrophosphokinase (EC 2.7.6.2)	Edurans_ROS_atp[c] + Edurans_ROS_thm[c] -> Edurans_ROS_h[c] + Edurans_ROS_amp[c] + Edurans_ROS_thmpp[c]		0	1000	0	Thiamine metabolism
Edurans_ROS_TMDS	thymidylate synthase	Edurans_ROS_dump[c] + Edurans_ROS_mlthf[c] -> Edurans_ROS_dhf[c] + Edurans_ROS_dtmp[c]		0	1000	0	Nucleotide interconversion
Edurans_ROS_TMN	thiaminase	Edurans_ROS_h2o[c] + Edurans_ROS_thm[c] -> Edurans_ROS_h[c] + Edurans_ROS_4ahmmp[c] + Edurans_ROS_4mhetz[c]		0	1000	0	Thiamine metabolism
Edurans_ROS_TMPK	thiamine-phosphate kinase	Edurans_ROS_atp[c] + Edurans_ROS_thmmp[c] -> Edurans_ROS_adp[c] + Edurans_ROS_thmpp[c]		0	1000	0	Thiamine metabolism
Edurans_ROS_TPI	triose-phosphate isomerase	Edurans_ROS_dhap[c] <=> Edurans_ROS_g3p[c]		-1000	1000	0	Glycolysis/gluconeogenesis
Edurans_ROS_TRDOXOX	Peptide-methionine thioredoxin-disulfide S-oxidoreductase	Edurans_ROS_h2o[c] + Edurans_ROS_trdox[c] + Edurans_ROS_peptmet_L[c] <=> Edurans_ROS_trdrd[c] + Edurans_ROS_peptmetox_L[c]		-1000	1000	0	Others
Edurans_ROS_TRDRr	Thioredoxin reductase (EC 1.8.1.9)	Edurans_ROS_h[c] + Edurans_ROS_nadph[c] + Edurans_ROS_trdox[c] <=> Edurans_ROS_nadp[c] + Edurans_ROS_trdrd[c]		-1000	1000	0	Sulfur metabolism
Edurans_ROS_TRE6PH	trehalose-6-phosphate hydrolase	Edurans_ROS_h2o[c] + Edurans_ROS_tre6p[c] -> Edurans_ROS_g6p[c] + Edurans_ROS_glc_D[c]		0	1000	0	Starch and sucrose metabolism
Edurans_ROS_TREGLUDR2	alpha,alpha-Trehalose:orthophosphate beta-D-glucosyltransferase	Edurans_ROS_pi[c] + Edurans_ROS_tre[c] <=> Edurans_ROS_glc_D[c] + Edurans_ROS_g1p_B[c]		-1000	1000	0	Starch and sucrose metabolism
Edurans_ROS_TREpts	trehalose transport via PEP:Pyr PTS	Edurans_ROS_pep[c] + Edurans_ROS_tre[e] -> Edurans_ROS_pyr[c] + Edurans_ROS_tre6p[c]		0	1000	0	Transport, extracellular
Edurans_ROS_TRIOK	triokinase	Edurans_ROS_atp[c] + Edurans_ROS_glyald[c] -> Edurans_ROS_h[c] + Edurans_ROS_adp[c] + Edurans_ROS_g3p[c]		0	1000	0	Fructose and mannose metabolism
Edurans_ROS_TRPS1	tryptophan synthase (indoleglycerol phosphate)	Edurans_ROS_ser_L[c] + Edurans_ROS_3ig3p[c] -> Edurans_ROS_h2o[c] + Edurans_ROS_g3p[c] + Edurans_ROS_trp_L[c]		0	1000	0	Tryptophan metabolism
Edurans_ROS_TRPS2r	Tryptophan synthase (indole), reversible	Edurans_ROS_ser_L[c] + Edurans_ROS_indole[c] <=> Edurans_ROS_h2o[c] + Edurans_ROS_trp_L[c]		-1000	1000	0	Tryptophan metabolism
Edurans_ROS_TRPS3r	(1S,2R)-1-C-(indol-3-yl)glycerol 3-phosphate	Edurans_ROS_3ig3p[c] <=> Edurans_ROS_g3p[c] + Edurans_ROS_indole[c]		-1000	1000	0	Tryptophan metabolism
Edurans_ROS_TRSARr	tartronate semialdehyde reductase	Edurans_ROS_h[c] + Edurans_ROS_nadh[c] + Edurans_ROS_2h3oppan[c] <=> Edurans_ROS_nad[c] + Edurans_ROS_glyc_R[c]		-1000	1000	0	Glyoxylate and dicarboxylate metabolism
Edurans_ROS_TRSARry	tartronate semialdehyde reductase, NADP	Edurans_ROS_h[c] + Edurans_ROS_nadph[c] + Edurans_ROS_2h3oppan[c] -> Edurans_ROS_nadp[c] + Edurans_ROS_glyc_R[c]		0	1000	0	Glyoxylate and dicarboxylate metabolism
Edurans_ROS_TSULST	Thiosulfate thiol sulfurtransferase	Edurans_ROS_tsul[c] + 2 Edurans_ROS_gthrd[c] <=> Edurans_ROS_h2s[c] + Edurans_ROS_so3[c] + Edurans_ROS_gthox[c]		-1000	1000	0	Sulfur metabolism
Edurans_ROS_TYRTA	tyrosine transaminase	Edurans_ROS_akg[c] + Edurans_ROS_tyr_L[c] <=> Edurans_ROS_glu_L[c] + Edurans_ROS_34hpp[c]		-1000	1000	0	Tyrosine metabolism
Edurans_ROS_TYRt2r	L-tyrosine reversible transport via proton symport	Edurans_ROS_h[e] + Edurans_ROS_tyr_L[e] <=> Edurans_ROS_h[c] + Edurans_ROS_tyr_L[c]		-1000	1000	0	Transport, extracellular
Edurans_ROS_UAAGDS	UDP-N-acetylmuramoyl-L-alanyl-D-glutamyl-meso-2,6-diaminopimelate synthetase	Edurans_ROS_atp[c] + Edurans_ROS_26dap_M[c] + Edurans_ROS_uamag[c] -> Edurans_ROS_h[c] + Edurans_ROS_adp[c] + Edurans_ROS_pi[c] + Edurans_ROS_ugmd[c]		0	1000	0	Cell wall biosynthesis
Edurans_ROS_UACMAMAT	beta-1,4-N-acetylmannosaminyltransferase	Edurans_ROS_unaga[c] + Edurans_ROS_uacmam[c] <=> Edurans_ROS_h[c] + Edurans_ROS_udp[c] + Edurans_ROS_acbdma14gapuc[c]		-1000	1000	0	Aminosugar metabolism
Edurans_ROS_UAG2E	UDP-N-acetylglucosamine 2-epimerase	Edurans_ROS_uacgam[c] <=> Edurans_ROS_uacmam[c]		-1000	1000	0	Aminosugar metabolism
Edurans_ROS_UAG2EMA	UDP-N-acetyl-D-glucosamine 2-epimerase (Hydrolysis)	Edurans_ROS_h2o[c] + Edurans_ROS_uacgam[c] <=> Edurans_ROS_h[c] + Edurans_ROS_acmana[c] + Edurans_ROS_udp[c]		-1000	1000	0	Aminosugar metabolism
Edurans_ROS_UAG4E	UDP-N-acetylglucosamine 4-epimerase	Edurans_ROS_uacgam[c] <=> Edurans_ROS_udpacgal[c]		-1000	1000	0	Aminosugar metabolism
Edurans_ROS_UAGCVT_r	UDP-N-acetylglucosamine 1-carboxyvinyltransferase (EC 2.5.1.7)	Edurans_ROS_uacgam[c] + Edurans_ROS_pep[c] <=> Edurans_ROS_pi[c] + Edurans_ROS_uaccg[c]		-1000	1000	0	Aminosugar metabolism
Edurans_ROS_UAGDP	UDP-N-acetylglucosamine diphosphorylase	Edurans_ROS_h[c] + Edurans_ROS_acgam1p[c] + Edurans_ROS_utp[c] -> Edurans_ROS_ppi[c] + Edurans_ROS_uacgam[c]		0	1000	0	Aminosugar metabolism
Edurans_ROS_UAGPT2	UDP-N-acetylglucosamine-N-acetylmuramyl-(pentapeptide)pyrophosphoryl-undecaprenol N-acetylglucosamine transferase	Edurans_ROS_uacgam[c] + Edurans_ROS_uaGgla[c] -> Edurans_ROS_h[c] + Edurans_ROS_udp[c] + Edurans_ROS_uaaGgla[c]		0	1000	0	Cell wall biosynthesis
Edurans_ROS_UAGPT3	UDP-N-acetylglucosamine-N-acetylmuramyl-(pentapeptide)pyrophosphoryl-undecaprenol N-acetylglucosamine transferase	Edurans_ROS_uacgam[c] + Edurans_ROS_uagmda[c] -> Edurans_ROS_h[c] + Edurans_ROS_udp[c] + Edurans_ROS_uaagmda[c]		0	1000	0	Cell wall biosynthesis
Edurans_ROS_UAMAGS	UDP-N-acetylmuramoyl-L-alanyl-D-glutamate synthetase	Edurans_ROS_atp[c] + Edurans_ROS_glu_D[c] + Edurans_ROS_uama[c] -> Edurans_ROS_h[c] + Edurans_ROS_adp[c] + Edurans_ROS_pi[c] + Edurans_ROS_uamag[c]		0	1000	0	Cell wall biosynthesis
Edurans_ROS_UAMAS	UDP-N-acetylmuramoyl-L-alanine synthetase	Edurans_ROS_atp[c] + Edurans_ROS_ala_L[c] + Edurans_ROS_uamr[c] -> Edurans_ROS_h[c] + Edurans_ROS_adp[c] + Edurans_ROS_pi[c] + Edurans_ROS_uama[c]		0	1000	0	Cell wall biosynthesis
Edurans_ROS_UAPGR	UDP-N-acetylenolpyruvoylglucosamine reductase	Edurans_ROS_h[c] + Edurans_ROS_nadph[c] + Edurans_ROS_uaccg[c] -> Edurans_ROS_nadp[c] + Edurans_ROS_uamr[c]		0	1000	0	Cell wall biosynthesis
Edurans_ROS_UDCPDP	undecaprenyl-diphosphatase	Edurans_ROS_h2o[c] + Edurans_ROS_udcpdp[c] -> Edurans_ROS_h[c] + Edurans_ROS_pi[c] + Edurans_ROS_udcpp[c]		0	1000	0	Cell wall biosynthesis
Edurans_ROS_UDCPDPS	Undecaprenyl diphosphate synthase	8 Edurans_ROS_ipdp[c] + Edurans_ROS_frdp[c] -> 8 Edurans_ROS_ppi[c] + Edurans_ROS_udcpdp[c]		0	1000	0	Cell wall biosynthesis
Edurans_ROS_UDPG4E	UDPglucose 4-epimerase	Edurans_ROS_udpg[c] <=> Edurans_ROS_udpgal[c]		-1000	1000	0	Galactose metabolism
Edurans_ROS_UGLT	UDPglucose--hexose-1-phosphate uridylyltransferase	Edurans_ROS_udpg[c] + Edurans_ROS_gal1p[c] <=> Edurans_ROS_g1p[c] + Edurans_ROS_udpgal[c]		-1000	1000	0	Galactose metabolism
Edurans_ROS_UGMDDS	UDP-N-acetylmuramoyl-L-alanyl-D-glutamyl-meso-2,6-diaminopimeloyl-D-alanyl-D-alanine synthetase	Edurans_ROS_atp[c] + Edurans_ROS_alaala[c] + Edurans_ROS_ugmd[c] -> Edurans_ROS_h[c] + Edurans_ROS_adp[c] + Edurans_ROS_pi[c] + Edurans_ROS_ugmda[c]		0	1000	0	Cell wall biosynthesis
Edurans_ROS_UMPK	UMP kinase	Edurans_ROS_atp[c] + Edurans_ROS_ump[c] <=> Edurans_ROS_adp[c] + Edurans_ROS_udp[c]		-1000	1000	0	Nucleotide interconversion
Edurans_ROS_UPPRT	uracil phosphoribosyltransferase	Edurans_ROS_prpp[c] + Edurans_ROS_ura[c] -> Edurans_ROS_ppi[c] + Edurans_ROS_ump[c]		0	1000	0	Nucleotide salvage pathway
Edurans_ROS_URAt2	uracil transport in via proton symport	Edurans_ROS_h[e] + Edurans_ROS_ura[e] -> Edurans_ROS_h[c] + Edurans_ROS_ura[c]		0	1000	0	Transport, extracellular
Edurans_ROS_URIDK3	ATP:dUMP phosphotransferase	Edurans_ROS_atp[c] + Edurans_ROS_dump[c] <=> Edurans_ROS_adp[c] + Edurans_ROS_dudp[c]		-1000	1000	0	Nucleotide interconversion
Edurans_ROS_URIK1	uridine kinase (ATP:Uridine)	Edurans_ROS_atp[c] + Edurans_ROS_uri[c] -> Edurans_ROS_h[c] + Edurans_ROS_adp[c] + Edurans_ROS_ump[c]		0	1000	0	Pyrimidine synthesis
Edurans_ROS_URIK10	cytidine kinase (dCTP:Cytidine)	Edurans_ROS_dctp[c] + Edurans_ROS_cytd[c] -> Edurans_ROS_h[c] + Edurans_ROS_dcdp[c] + Edurans_ROS_cmp[c]		0	1000	0	Pyrimidine synthesis
Edurans_ROS_URIK11	cytidine kinase (dUTP:Cytidine)	Edurans_ROS_dutp[c] + Edurans_ROS_cytd[c] -> Edurans_ROS_h[c] + Edurans_ROS_dudp[c] + Edurans_ROS_cmp[c]		0	1000	0	Pyrimidine synthesis
Edurans_ROS_URIK12	cytidine kinase (dATP:Cytidine)	Edurans_ROS_datp[c] + Edurans_ROS_cytd[c] -> Edurans_ROS_h[c] + Edurans_ROS_dadp[c] + Edurans_ROS_cmp[c]		0	1000	0	Pyrimidine synthesis
Edurans_ROS_URIK13	cytidine kinase (dGTP:Cytidine)	Edurans_ROS_dgtp[c] + Edurans_ROS_cytd[c] -> Edurans_ROS_h[c] + Edurans_ROS_dgdp[c] + Edurans_ROS_cmp[c]		0	1000	0	Pyrimidine synthesis
Edurans_ROS_URIK14	cytidine kinase (dTTP:Cytidine)	Edurans_ROS_dttp[c] + Edurans_ROS_cytd[c] -> Edurans_ROS_h[c] + Edurans_ROS_dtdp[c] + Edurans_ROS_cmp[c]		0	1000	0	Pyrimidine synthesis
Edurans_ROS_URIK2	uridine kinase (GTP:Uridine)	Edurans_ROS_gtp[c] + Edurans_ROS_uri[c] -> Edurans_ROS_h[c] + Edurans_ROS_ump[c] + Edurans_ROS_gdp[c]		0	1000	0	Pyrimidine synthesis
Edurans_ROS_URIK3	URIK3	Edurans_ROS_uri[c] + Edurans_ROS_itp[c] -> Edurans_ROS_h[c] + Edurans_ROS_ump[c] + Edurans_ROS_idp[c]		0	1000	0	Pyrimidine synthesis
Edurans_ROS_URIK4	uridine kinase (UTP:Uridine)	Edurans_ROS_utp[c] + Edurans_ROS_uri[c] -> Edurans_ROS_h[c] + Edurans_ROS_ump[c] + Edurans_ROS_udp[c]		0	1000	0	Pyrimidine synthesis
Edurans_ROS_URIK5	uridine kinase (dCTP:Uridine)	Edurans_ROS_dctp[c] + Edurans_ROS_uri[c] -> Edurans_ROS_h[c] + Edurans_ROS_ump[c] + Edurans_ROS_dcdp[c]		0	1000	0	Pyrimidine synthesis
Edurans_ROS_URIK6	uridine kinase (dUTP:Uridine)	Edurans_ROS_dutp[c] + Edurans_ROS_uri[c] -> Edurans_ROS_h[c] + Edurans_ROS_ump[c] + Edurans_ROS_dudp[c]		0	1000	0	Pyrimidine synthesis
Edurans_ROS_URIK7	uridine kinase (dATP:Uridine)	Edurans_ROS_datp[c] + Edurans_ROS_uri[c] -> Edurans_ROS_h[c] + Edurans_ROS_ump[c] + Edurans_ROS_dadp[c]		0	1000	0	Pyrimidine synthesis
Edurans_ROS_URIK8	uridine kinase (dGTP:Uridine)	Edurans_ROS_dgtp[c] + Edurans_ROS_uri[c] -> Edurans_ROS_h[c] + Edurans_ROS_ump[c] + Edurans_ROS_dgdp[c]		0	1000	0	Pyrimidine synthesis
Edurans_ROS_URIK9	uridine kinase (dTTP:Uridine)	Edurans_ROS_dttp[c] + Edurans_ROS_uri[c] -> Edurans_ROS_h[c] + Edurans_ROS_ump[c] + Edurans_ROS_dtdp[c]		0	1000	0	Pyrimidine synthesis
Edurans_ROS_URIt2r	uridine transport in via proton symport reversible	Edurans_ROS_h[e] + Edurans_ROS_uri[e] <=> Edurans_ROS_h[c] + Edurans_ROS_uri[c]		-1000	1000	0	Transport, extracellular
Edurans_ROS_UTPATPT	Uridine triphosphate:AMP phosphotransferase	Edurans_ROS_amp[c] + Edurans_ROS_utp[c] <=> Edurans_ROS_adp[c] + Edurans_ROS_udp[c]		-1000	1000	0	Nucleotide interconversion
Edurans_ROS_VALTA	valine transaminase	Edurans_ROS_akg[c] + Edurans_ROS_val_L[c] <=> Edurans_ROS_glu_L[c] + Edurans_ROS_3mob[c]		-1000	1000	0	Valine, leucine, and isoleucine metabolism
Edurans_ROS_VALabc	L-valine transport via ABC system	Edurans_ROS_h2o[c] + Edurans_ROS_atp[c] + Edurans_ROS_val_L[e] -> Edurans_ROS_h[c] + Edurans_ROS_adp[c] + Edurans_ROS_pi[c] + Edurans_ROS_val_L[c]		0	1000	0	Transport, extracellular
Edurans_ROS_VALt2r	L-valine reversible transport via proton symport	Edurans_ROS_h[e] + Edurans_ROS_val_L[e] <=> Edurans_ROS_h[c] + Edurans_ROS_val_L[c]		-1000	1000	0	Transport, extracellular
Edurans_ROS_XANt2	xanthine transport in via proton symport	Edurans_ROS_h[e] + Edurans_ROS_xan[e] -> Edurans_ROS_h[c] + Edurans_ROS_xan[c]		0	1000	0	Transport, extracellular
Edurans_ROS_XPPT	xanthine phosphoribosyltransferase	Edurans_ROS_prpp[c] + Edurans_ROS_xan[c] -> Edurans_ROS_ppi[c] + Edurans_ROS_xmp[c]		0	1000	0	Purine catabolism
Edurans_ROS_XYLI1	xylose isomerase	Edurans_ROS_xyl_D[c] <=> Edurans_ROS_xylu_D[c]		-1000	1000	0	Pentose and glucuronate interconversions
Edurans_ROS_XYLI2	xylose isomerase	Edurans_ROS_glc_D[c] <=> Edurans_ROS_fru[c]		-1000	1000	0	Fructose and mannose metabolism
Edurans_ROS_XYLt	D-xylose reversible transport	Edurans_ROS_xyl_D[e] <=> Edurans_ROS_xyl_D[c]		-1000	1000	0	Transport, extracellular
Edurans_ROS_YUMPS	yUMP synthetase	Edurans_ROS_r5p[c] + Edurans_ROS_ura[c] <=> Edurans_ROS_h2o[c] + Edurans_ROS_psd5p[c]		-1000	1000	0	Pyrimidine synthesis
Edurans_ROS_ZNabc	zinc transport via ABC system	Edurans_ROS_h2o[c] + Edurans_ROS_atp[c] + Edurans_ROS_zn2[e] -> Edurans_ROS_h[c] + Edurans_ROS_adp[c] + Edurans_ROS_pi[c] + Edurans_ROS_zn2[c]		0	1000	0	Transport, extracellular
Edurans_ROS_dreplication	DNA replication c0	-> Edurans_ROS_dnarep[c]		0	1000	0	Exchange/demand reaction
Edurans_ROS_pbiosynthesis	Protein biosynthesis c0	-> Edurans_ROS_proteinsynth[c]		0	1000	0	Exchange/demand reaction
Edurans_ROS_r0060	L-serine ammonia-lyase Glycine, serine and threonine metabolism EC:4.3.1.17	Edurans_ROS_ser_L[c] -> Edurans_ROS_pyr[c] + Edurans_ROS_nh4[c]		0	1000	0	Methionine and cysteine metabolism
Edurans_ROS_r0120	GTP 7,8-8,9-dihydrolase Folate biosynthesis EC:3.5.4.16	Edurans_ROS_h2o[c] + Edurans_ROS_gtp[c] -> Edurans_ROS_HC01651[c]		0	1000	0	Folate metabolism
Edurans_ROS_r0127	L-Asparagine amidohydrolase Alanine and aspartate metabolism / Cyanoamino acid metabolism / Nitrogen metabolism EC:3.5.1.1 EC:3.5.1.38	Edurans_ROS_h2o[c] + Edurans_ROS_asn_L[c] -> Edurans_ROS_nh4[c] + Edurans_ROS_asp_L[c]		0	1000	0	Alanine and aspartate metabolism
Edurans_ROS_r0191	UTP:D-fructose-6-phosphate 1-phosphotransferase EC:2.7.1.11	Edurans_ROS_utp[c] + Edurans_ROS_f6p[c] -> Edurans_ROS_h[c] + Edurans_ROS_udp[c] + Edurans_ROS_fdp[c]		0	1000	0	Fructose and mannose metabolism
Edurans_ROS_r0236	5,6-Dihydrouracil:NAD+ oxidoreductase Pyrimidine metabolism EC:1.3.1.1	Edurans_ROS_nad[c] + Edurans_ROS_56dura[c] -> Edurans_ROS_h[c] + Edurans_ROS_nadh[c] + Edurans_ROS_ura[c]		0	1000	0	Pyrimidine catabolism
Edurans_ROS_r0330	5,6-Dihydrothymine:NAD+ oxidoreductase Pyrimidine metabolism EC:1.3.1.1	Edurans_ROS_h[c] + Edurans_ROS_nadh[c] + Edurans_ROS_thym[c] -> Edurans_ROS_nad[c] + Edurans_ROS_56dthm[c]		0	1000	0	Pyrimidine catabolism
Edurans_ROS_r0339	ATP:(R)-glycerate 3-phosphotransferase Glycine, serine and threonine metabolism EC:2.7.1.31	Edurans_ROS_atp[c] + Edurans_ROS_glyc_R[c] -> Edurans_ROS_h[c] + Edurans_ROS_adp[c] + Edurans_ROS_3pg[c]		0	1000	0	Unassigned
Edurans_ROS_r0345	ATP:AMP phosphotransferase Purine metabolism EC:2.7.4.11	Edurans_ROS_atp[c] + Edurans_ROS_damp[c] <=> Edurans_ROS_adp[c] + Edurans_ROS_dadp[c]		-1000	1000	0	Nucleotide interconversion
Edurans_ROS_r0456	ATP:deoxyguanosine 5-phosphotransferase Purine metabolism EC:2.7.1.113	Edurans_ROS_atp[c] + Edurans_ROS_dgsn[c] -> Edurans_ROS_h[c] + Edurans_ROS_adp[c] + Edurans_ROS_dgmp[c]		0	1000	0	Nucleotide interconversion
Edurans_ROS_r0570	2-Deoxy-D-ribose 1-phosphate 1,5-phosphomutase Pentose phosphate pathway EC:5.4.2.7	Edurans_ROS_2dr1p[c] <=> Edurans_ROS_2dr5p[c]		-1000	1000	0	Pentose phosphate pathway
Edurans_ROS_r0578	ATP:pantothenate 4-phosphotransferase Pantothenate and CoA biosynthesis EC:2.7.1.33	Edurans_ROS_atp[c] + Edurans_ROS_ptth[c] <=> Edurans_ROS_h[c] + Edurans_ROS_adp[c] + Edurans_ROS_pan4p[c]		-1000	1000	0	CoA synthesis
Edurans_ROS_r0671	(R)-4-Phosphopantothenate:L-cysteine ligase EC:6.3.2.5	Edurans_ROS_ctp[c] + Edurans_ROS_cys_L[c] + Edurans_ROS_4ppan[c] -> Edurans_ROS_h[c] + Edurans_ROS_ppi[c] + Edurans_ROS_cmp[c] + Edurans_ROS_4ppcys[c]		0	1000	0	CoA synthesis
Edurans_ROS_r0679	ATP:pantothenate 4-phosphotransferase Pantothenate and CoA biosynthesis EC:2.7.1.33	Edurans_ROS_atp[c] + Edurans_ROS_HC01231[c] <=> Edurans_ROS_h[c] + Edurans_ROS_adp[c] + Edurans_ROS_4ppcys[c]		-1000	1000	0	CoA catabolism
Edurans_ROS_r0708	2-Amino-4-hydroxy-6-(erythro-1,2,3-trihydroxypropyl) dihydropteridine triphosphate 7,8-8,9-dihydrolase Folate biosynthesis EC:3.5.4.16	Edurans_ROS_h2o[c] + Edurans_ROS_ahdt[c] -> Edurans_ROS_HC01710[c]		0	1000	0	Folate metabolism
Edurans_ROS_r0739	alcohol dehydrogenase Bile acid biosynthesis EC:1.1.1.1	Edurans_ROS_nad[c] + Edurans_ROS_xol7ah3[c] <=> Edurans_ROS_h[c] + Edurans_ROS_nadh[c] + Edurans_ROS_xol7ah2al[c]		-1000	1000	0	Bile acid synthesis
Edurans_ROS_r0775	Formamidopyrimidine nucleoside triphosphate 7,8-8,9-dihydrolase Folate biosynthesis EC:3.5.4.16	Edurans_ROS_h2o[c] + Edurans_ROS_HC01651[c] -> Edurans_ROS_h[c] + Edurans_ROS_for[c] + Edurans_ROS_HC01652[c]		0	1000	0	Folate metabolism
Edurans_ROS_r0777	GTP 7,8-8,9-dihydrolase Folate biosynthesis EC:3.5.4.16	Edurans_ROS_HC01652[c] -> Edurans_ROS_HC01710[c]		0	1000	0	Folate metabolism
Edurans_ROS_r0792	5-methyltetrahydrofolate:NAD+ oxidoreductase One carbon pool by folate / Methane metabolism EC:1.5.1.20	Edurans_ROS_nad[c] + Edurans_ROS_5mthf[c] <=> 2 Edurans_ROS_h[c] + Edurans_ROS_nadh[c] + Edurans_ROS_mlthf[c]		-1000	1000	0	Folate metabolism
Edurans_ROS_r1667	Y+LAT2 Utilized transport	Edurans_ROS_arg_L[e] + Edurans_ROS_orn[c] <=> Edurans_ROS_arg_L[c] + Edurans_ROS_orn[e]		-1000	1000	0	Transport, extracellular
Edurans_ROS_r2137	Major Facilitator(MFS) TCDB:2.A.1.14.6	Edurans_ROS_cl[e] <=> Edurans_ROS_cl[c]		-1000	1000	0	Transport, extracellular
Edurans_ROS_rtranscription	RNA transcription c0	-> Edurans_ROS_rnatrans[c]		0	1000	0	Exchange/demand reaction
Edurans_ROS_sink_PGPm1[c]	Sink reaction for peptidoglycan polymer (n-1) subunits	Edurans_ROS_PGPm1[c] <=>		-1000	1000	0	Exchange/demand reaction
Edurans_ROS_biomass096	biomass0	41.257 Edurans_ROS_h[c] + 0.26101 Edurans_ROS_glu_L[c] + 41.2914 Edurans_ROS_atp[c] + 0.0079397 Edurans_ROS_2dmmq8[c] + 0.0079397 Edurans_ROS_nad[c] + 0.0079397 Edurans_ROS_ACP[c] + 0.0079397 Edurans_ROS_coa[c] + 0.0079397 Edurans_ROS_nadp[c] + 0.042403 Edurans_ROS_gtp[c] + 0.0079397 Edurans_ROS_thmpp[c] + 0.26101 Edurans_ROS_gln_L[c] + 0.016709 Edurans_ROS_dttp[c] + 0.026124 Edurans_ROS_ctp[c] +…		0	1000	0
Edurans_ROS_DGSN	dgsn intermediate synthesis	Edurans_ROS_dgsn[c] + Edurans_ROS_oh1[c] -> Edurans_ROS_h2o[c] + Edurans_ROS_dgsn_inter[c]		0	1000	0
Edurans_ROS_NO	NO synthesis	0.5 Edurans_ROS_h[c] + 1.5 Edurans_ROS_nadph[c] + Edurans_ROS_arg_L[c] + 2 Edurans_ROS_o2[c] -> 2 Edurans_ROS_h2o[c] + 1.5 Edurans_ROS_nadp[c] + Edurans_ROS_citr_L[c] + Edurans_ROS_no[c]		0	1000	0
Edurans_ROS_O2S	Superoxide generation	Edurans_ROS_nadph[c] + 2 Edurans_ROS_o2[c] -> Edurans_ROS_h[c] + Edurans_ROS_nadp[c] + 2 Edurans_ROS_o2s[c]		0	1000	0
Edurans_ROS_OH1te	OH1te	Edurans_ROS_oh1[e] <=> Edurans_ROS_oh1[c]		-1000	1000	0
Edurans_ROS_DM_dgsn_inter(c)	DM_dgsn_inter(c)	Edurans_ROS_dgsn_inter[c] ->		0	1000	0
Edurans_ROS_DM_formamidopyr(c)	DM_formamidopyr(c)	Edurans_ROS_formamidopyr[c] ->		0	1000	0
Edurans_ROS_DM_hydroxygua(c)	DM_hydroxygua(c)	Edurans_ROS_hydroxygua[c] ->		0	1000	0
Edurans_ROS_DM_tyr_inter(c)	DM_tyr_inter(c)	Edurans_ROS_tyr_inter[c] ->		0	1000	0
Edurans_ROS_DM_tyr_hydropero	DM_tyr_hydropero	Edurans_ROS_tyr_hydropero[c] ->		0	1000	0
Edurans_ROS_NOt	NOt	Edurans_ROS_no[c] <=> Edurans_ROS_no[e]		-1000	1000	0
Edurans_ROS_GUAAD	guanine adduct formation	Edurans_ROS_gua[c] + Edurans_ROS_oh1[c] -> Edurans_ROS_gua_add[c]		0	1000	0
Edurans_ROS_GUAADOX	guanine adduct oxidation	Edurans_ROS_gua_add[c] -> Edurans_ROS_h[c] + Edurans_ROS_hydroxygua[c]		0	1000	0
Edurans_ROS_GUAADRE	guanine adduct reduction	Edurans_ROS_h[c] + Edurans_ROS_gua_add[c] -> Edurans_ROS_formamidopyr[c]		0	1000	0
Edurans_ROS_TYRHYDPER	tyr_hyderoperoxide synthesis	Edurans_ROS_o2s[c] + Edurans_ROS_tyr_inter[c] -> Edurans_ROS_tyr_hydropero[c]		0	1000	0
Edurans_ROS_TYRINTER	Tyr intermdiate synthesis	Edurans_ROS_tyr_L[c] -> Edurans_ROS_h[c] + Edurans_ROS_tyr_inter[c]		0	1000	0
Edurans_ROS_2hbt	2hbt	Edurans_ROS_2hb[c] <=> Edurans_ROS_2hb[e]		-1000	1000	0
Edurans_ROS_2c25dhot	2c25dhot	Edurans_ROS_2c25dho[c] <=> Edurans_ROS_2c25dho[e]		-1000	1000	0
Edurans_ROS_5odhf2at	5odhf2at	Edurans_ROS_5odhf2a[c] <=> Edurans_ROS_5odhf2a[e]		-1000	1000	0
Edurans_ROS_3uibt	3uibt	Edurans_ROS_3uib[c] <=> Edurans_ROS_3uib[e]		-1000	1000	0
Edurans_ROS_DM_3uib(c)	DM_3uib(c)	Edurans_ROS_3uib[c] ->		0	1000	0
Edurans_ROS_5thft	5thft	Edurans_ROS_5thf[c] <=> Edurans_ROS_5thf[e]		-1000	1000	0
Edurans_ROS_10fthf5glut	10fthf5glut	Edurans_ROS_10fthf5glu[c] <=> Edurans_ROS_10fthf5glu[e]		-1000	1000	0
Edurans_ROS_5forthft	5forthft	Edurans_ROS_5forthf[c] <=> Edurans_ROS_5forthf[e]		-1000	1000	0
Edurans_ROS_DM_frmd(c)	DM_frmd(c)	Edurans_ROS_frmd[c] ->		0	1000	0
Edurans_ROS_sink_5forthf(c)	sink_5forthf(c)	Edurans_ROS_5forthf[c] <=>		-1000	1000	0
Edurans_ROS_DM_h[c]	DM_h[c]	Edurans_ROS_h[c] ->		0	1000	0	Demand
Edurans_ROS_DM_glu_L[c]	DM_glu_L[c]	Edurans_ROS_glu_L[c] ->		0	1000	0	Demand
Edurans_ROS_DM_atp[c]	DM_atp[c]	Edurans_ROS_atp[c] ->		0	1000	0	Demand
Edurans_ROS_DM_2dmmq8[c]	DM_2dmmq8[c]	Edurans_ROS_2dmmq8[c] ->		0	1000	0	Demand
Edurans_ROS_DM_nad[c]	DM_nad[c]	Edurans_ROS_nad[c] ->		0	1000	0	Demand
Edurans_ROS_DM_ACP[c]	DM_ACP[c]	Edurans_ROS_ACP[c] ->		0	1000	0	Demand
Edurans_ROS_DM_coa[c]	DM_coa[c]	Edurans_ROS_coa[c] ->		0	1000	0	Demand
Edurans_ROS_DM_nadp[c]	DM_nadp[c]	Edurans_ROS_nadp[c] ->		0	1000	0	Demand
Edurans_ROS_DM_gtp[c]	DM_gtp[c]	Edurans_ROS_gtp[c] ->		0	1000	0	Demand
Edurans_ROS_DM_thmpp[c]	DM_thmpp[c]	Edurans_ROS_thmpp[c] ->		0	1000	0	Demand
Edurans_ROS_DM_gln_L[c]	DM_gln_L[c]	Edurans_ROS_gln_L[c] ->		0	1000	0	Demand
Edurans_ROS_DM_dttp[c]	DM_dttp[c]	Edurans_ROS_dttp[c] ->		0	1000	0	Demand
Edurans_ROS_DM_ctp[c]	DM_ctp[c]	Edurans_ROS_ctp[c] ->		0	1000	0	Demand
Edurans_ROS_DM_datp[c]	DM_datp[c]	Edurans_ROS_datp[c] ->		0	1000	0	Demand
Edurans_ROS_DM_dctp[c]	DM_dctp[c]	Edurans_ROS_dctp[c] ->		0	1000	0	Demand
Edurans_ROS_DM_dgtp[c]	DM_dgtp[c]	Edurans_ROS_dgtp[c] ->		0	1000	0	Demand
Edurans_ROS_DM_adocbl[c]	DM_adocbl[c]	Edurans_ROS_adocbl[c] ->		0	1000	0	Demand
Edurans_ROS_DM_asp_L[c]	DM_asp_L[c]	Edurans_ROS_asp_L[c] ->		0	1000	0	Demand
Edurans_ROS_DM_10fthf[c]	DM_10fthf[c]	Edurans_ROS_10fthf[c] ->		0	1000	0	Demand
Edurans_ROS_DM_thf[c]	DM_thf[c]	Edurans_ROS_thf[c] ->		0	1000	0	Demand
Edurans_ROS_DM_ala_L[c]	DM_ala_L[c]	Edurans_ROS_ala_L[c] ->		0	1000	0	Demand
Edurans_ROS_DM_gly[c]	DM_gly[c]	Edurans_ROS_gly[c] ->		0	1000	0	Demand
Edurans_ROS_DM_his_L[c]	DM_his_L[c]	Edurans_ROS_his_L[c] ->		0	1000	0	Demand
Edurans_ROS_DM_leu_L[c]	DM_leu_L[c]	Edurans_ROS_leu_L[c] ->		0	1000	0	Demand
Edurans_ROS_DM_thr_L[c]	DM_thr_L[c]	Edurans_ROS_thr_L[c] ->		0	1000	0	Demand
Edurans_ROS_DM_cys_L[c]	DM_cys_L[c]	Edurans_ROS_cys_L[c] ->		0	1000	0	Demand
Edurans_ROS_DM_arg_L[c]	DM_arg_L[c]	Edurans_ROS_arg_L[c] ->		0	1000	0	Demand
Edurans_ROS_DM_asn_L[c]	DM_asn_L[c]	Edurans_ROS_asn_L[c] ->		0	1000	0	Demand
Edurans_ROS_DM_ca2[c]	DM_ca2[c]	Edurans_ROS_ca2[c] ->		0	1000	0	Demand
Edurans_ROS_DM_pg180[c]	DM_pg180[c]	Edurans_ROS_pg180[c] ->		0	1000	0	Demand
Edurans_ROS_DM_clpn180[c]	DM_clpn180[c]	Edurans_ROS_clpn180[c] ->		0	1000	0	Demand
Edurans_ROS_DM_pgai17[c]	DM_pgai17[c]	Edurans_ROS_pgai17[c] ->		0	1000	0	Demand
Edurans_ROS_DM_clpnai17[c]	DM_clpnai17[c]	Edurans_ROS_clpnai17[c] ->		0	1000	0	Demand
Edurans_ROS_DM_pgi17[c]	DM_pgi17[c]	Edurans_ROS_pgi17[c] ->		0	1000	0	Demand
Edurans_ROS_DM_clpni17[c]	DM_clpni17[c]	Edurans_ROS_clpni17[c] ->		0	1000	0	Demand
Edurans_ROS_DM_cobalt2[c]	DM_cobalt2[c]	Edurans_ROS_cobalt2[c] ->		0	1000	0	Demand
Edurans_ROS_DM_utp[c]	DM_utp[c]	Edurans_ROS_utp[c] ->		0	1000	0	Demand
Edurans_ROS_DM_ser_L[c]	DM_ser_L[c]	Edurans_ROS_ser_L[c] ->		0	1000	0	Demand
Edurans_ROS_DM_cu2[c]	DM_cu2[c]	Edurans_ROS_cu2[c] ->		0	1000	0	Demand
Edurans_ROS_DM_lys_L[c]	DM_lys_L[c]	Edurans_ROS_lys_L[c] ->		0	1000	0	Demand
Edurans_ROS_DM_q8[c]	DM_q8[c]	Edurans_ROS_q8[c] ->		0	1000	0	Demand
Edurans_ROS_DM_mqn8[c]	DM_mqn8[c]	Edurans_ROS_mqn8[c] ->		0	1000	0	Demand
Edurans_ROS_DM_fad[c]	DM_fad[c]	Edurans_ROS_fad[c] ->		0	1000	0	Demand
Edurans_ROS_DM_amet[c]	DM_amet[c]	Edurans_ROS_amet[c] ->		0	1000	0	Demand
Edurans_ROS_DM_fe2[c]	DM_fe2[c]	Edurans_ROS_fe2[c] ->		0	1000	0	Demand
Edurans_ROS_DM_fe3[c]	DM_fe3[c]	Edurans_ROS_fe3[c] ->		0	1000	0	Demand
Edurans_ROS_DM_ribflv[c]	DM_ribflv[c]	Edurans_ROS_ribflv[c] ->		0	1000	0	Demand
Edurans_ROS_DM_met_L[c]	DM_met_L[c]	Edurans_ROS_met_L[c] ->		0	1000	0	Demand
Edurans_ROS_DM_gthrd[c]	DM_gthrd[c]	Edurans_ROS_gthrd[c] ->		0	1000	0	Demand
Edurans_ROS_DM_phe_L[c]	DM_phe_L[c]	Edurans_ROS_phe_L[c] ->		0	1000	0	Demand
Edurans_ROS_DM_pro_L[c]	DM_pro_L[c]	Edurans_ROS_pro_L[c] ->		0	1000	0	Demand
Edurans_ROS_DM_tyr_L[c]	DM_tyr_L[c]	Edurans_ROS_tyr_L[c] ->		0	1000	0	Demand
Edurans_ROS_DM_pheme[c]	DM_pheme[c]	Edurans_ROS_pheme[c] ->		0	1000	0	Demand
Edurans_ROS_DM_ile_L[c]	DM_ile_L[c]	Edurans_ROS_ile_L[c] ->		0	1000	0	Demand
Edurans_ROS_DM_k[c]	DM_k[c]	Edurans_ROS_k[c] ->		0	1000	0	Demand
Edurans_ROS_DM_mg2[c]	DM_mg2[c]	Edurans_ROS_mg2[c] ->		0	1000	0	Demand
Edurans_ROS_DM_mn2[c]	DM_mn2[c]	Edurans_ROS_mn2[c] ->		0	1000	0	Demand
Edurans_ROS_DM_ptrc[c]	DM_ptrc[c]	Edurans_ROS_ptrc[c] ->		0	1000	0	Demand
Edurans_ROS_DM_udcpdp[c]	DM_udcpdp[c]	Edurans_ROS_udcpdp[c] ->		0	1000	0	Demand
Edurans_ROS_DM_PGP[c]	DM_PGP[c]	Edurans_ROS_PGP[c] ->		0	1000	0	Demand
Edurans_ROS_DM_pydx5p[c]	DM_pydx5p[c]	Edurans_ROS_pydx5p[c] ->		0	1000	0	Demand
Edurans_ROS_DM_pe180[c]	DM_pe180[c]	Edurans_ROS_pe180[c] ->		0	1000	0	Demand
Edurans_ROS_DM_peai17[c]	DM_peai17[c]	Edurans_ROS_peai17[c] ->		0	1000	0	Demand
Edurans_ROS_DM_pei17[c]	DM_pei17[c]	Edurans_ROS_pei17[c] ->		0	1000	0	Demand
Edurans_ROS_DM_sheme[c]	DM_sheme[c]	Edurans_ROS_sheme[c] ->		0	1000	0	Demand
Edurans_ROS_DM_so4[c]	DM_so4[c]	Edurans_ROS_so4[c] ->		0	1000	0	Demand
Edurans_ROS_DM_spmd[c]	DM_spmd[c]	Edurans_ROS_spmd[c] ->		0	1000	0	Demand
Edurans_ROS_DM_sttca1[c]	DM_sttca1[c]	Edurans_ROS_sttca1[c] ->		0	1000	0	Demand
Edurans_ROS_DM_ai17tca1[c]	DM_ai17tca1[c]	Edurans_ROS_ai17tca1[c] ->		0	1000	0	Demand
Edurans_ROS_DM_i17tca1[c]	DM_i17tca1[c]	Edurans_ROS_i17tca1[c] ->		0	1000	0	Demand
Edurans_ROS_DM_sttcaglc[c]	DM_sttcaglc[c]	Edurans_ROS_sttcaglc[c] ->		0	1000	0	Demand
Edurans_ROS_DM_ai17tcaglc[c]	DM_ai17tcaglc[c]	Edurans_ROS_ai17tcaglc[c] ->		0	1000	0	Demand
Edurans_ROS_DM_i17tcaglc[c]	DM_i17tcaglc[c]	Edurans_ROS_i17tcaglc[c] ->		0	1000	0	Demand
Edurans_ROS_DM_sttcaala_D[c]	DM_sttcaala_D[c]	Edurans_ROS_sttcaala_D[c] ->		0	1000	0	Demand
Edurans_ROS_DM_ai17tcaala_D[c]	DM_ai17tcaala_D[c]	Edurans_ROS_ai17tcaala_D[c] ->		0	1000	0	Demand
Edurans_ROS_DM_i17tcaala_D[c]	DM_i17tcaala_D[c]	Edurans_ROS_i17tcaala_D[c] ->		0	1000	0	Demand
Edurans_ROS_DM_tcam[c]	DM_tcam[c]	Edurans_ROS_tcam[c] ->		0	1000	0	Demand
Edurans_ROS_DM_sttcaacgam[c]	DM_sttcaacgam[c]	Edurans_ROS_sttcaacgam[c] ->		0	1000	0	Demand
Edurans_ROS_DM_ai17tcaacgam[c]	DM_ai17tcaacgam[c]	Edurans_ROS_ai17tcaacgam[c] ->		0	1000	0	Demand
Edurans_ROS_DM_i17tcaacgam[c]	DM_i17tcaacgam[c]	Edurans_ROS_i17tcaacgam[c] ->		0	1000	0	Demand
Edurans_ROS_DM_glyc45tcaala_D[c]	DM_glyc45tcaala_D[c]	Edurans_ROS_glyc45tcaala_D[c] ->		0	1000	0	Demand
Edurans_ROS_DM_glyc45tcaglc[c]	DM_glyc45tcaglc[c]	Edurans_ROS_glyc45tcaglc[c] ->		0	1000	0	Demand
Edurans_ROS_DM_glyc45tca[c]	DM_glyc45tca[c]	Edurans_ROS_glyc45tca[c] ->		0	1000	0	Demand
Edurans_ROS_DM_trp_L[c]	DM_trp_L[c]	Edurans_ROS_trp_L[c] ->		0	1000	0	Demand
Edurans_ROS_DM_val_L[c]	DM_val_L[c]	Edurans_ROS_val_L[c] ->		0	1000	0	Demand
Edurans_ROS_DM_zn2[c]	DM_zn2[c]	Edurans_ROS_zn2[c] ->		0	1000	0	Demand
Edurans_ROS_DM_dnarep[c]	DM_dnarep[c]	Edurans_ROS_dnarep[c] ->		0	1000	0	Demand
Edurans_ROS_DM_proteinsynth[c]	DM_proteinsynth[c]	Edurans_ROS_proteinsynth[c] ->		0	1000	0	Demand
Edurans_ROS_DM_5mthf[c]	DM_5mthf[c]	Edurans_ROS_5mthf[c] ->		0	1000	0	Demand
Edurans_ROS_DM_cl[c]	DM_cl[c]	Edurans_ROS_cl[c] ->		0	1000	0	Demand
Edurans_ROS_DM_rnatrans[c]	DM_rnatrans[c]	Edurans_ROS_rnatrans[c] ->		0	1000	0	Demand
Edurans_ROS_adocblt	adocblt	Edurans_ROS_adocbl[e] <=> Edurans_ROS_adocbl[c]		-1000	1000	0
Edurans_ROS_q8t	q8t	Edurans_ROS_q8[e] <=> Edurans_ROS_q8[c]		-1000	1000	0
Edurans_ROS_mqn8t	mqn8t	Edurans_ROS_mqn8[e] <=> Edurans_ROS_mqn8[c]		-1000	1000	0
Edurans_ROS_phemet	phemet	Edurans_ROS_pheme[e] <=> Edurans_ROS_pheme[c]		-1000	1000	0
Edurans_ROS_sink_2dmmq8[e]	sink_2dmmq8[e]	Edurans_ROS_2dmmq8[e] <=>		-1000	1000	0	Sink
Edurans_ROS_sink_q8[e]	sink_q8[e]	Edurans_ROS_q8[e] <=>		-1000	1000	0	Sink
Edurans_ROS_sink_pheme[e]	sink_pheme[e]	Edurans_ROS_pheme[e] <=>		-1000	1000	0	Sink
Edurans_ROS_sink_uaagmda[c]	sink_uaagmda[c]	Edurans_ROS_uaagmda[c] <=>		-1000	1000	0	Sink
Edurans_ROS_sink_sheme[e]	sink_sheme[e]	Edurans_ROS_sheme[e] <=>		-1000	1000	0	Sink
Edurans_ROS_sink_spmd[e]	sink_spmd[e]	Edurans_ROS_spmd[e] <=>		-1000	1000	0	Sink
Edurans_ROS_sink_ACP[c]	sink_ACP[c]	Edurans_ROS_ACP[c] <=>		-1000	1000	0	Sink
Edurans_ROS_sink_mqn8[c]	sink_mqn8[c]	Edurans_ROS_mqn8[c] <=>		-1000	1000	0	Sink
Edurans_ROS_IEX_2dmmq8[u]tr	Edurans_ROS_IEX_2dmmq8[u]tr	Edurans_ROS_2dmmq8[e] <=> 2dmmq8[u]		-1000	1000	0	Transport, intercellular
Edurans_ROS_IEX_h[u]tr	Edurans_ROS_IEX_h[u]tr	Edurans_ROS_h[e] <=> h[u]		-1000	1000	0	Transport, intercellular
Edurans_ROS_IEX_2obut[u]tr	Edurans_ROS_IEX_2obut[u]tr	Edurans_ROS_2obut[e] <=> 2obut[u]		-1000	1000	0	Transport, intercellular
Edurans_ROS_IEX_3mop[u]tr	Edurans_ROS_IEX_3mop[u]tr	Edurans_ROS_3mop[e] <=> 3mop[u]		-1000	1000	0	Transport, intercellular
Edurans_ROS_IEX_4hbz[u]tr	Edurans_ROS_IEX_4hbz[u]tr	Edurans_ROS_4hbz[e] <=> 4hbz[u]		-1000	1000	0	Transport, intercellular
Edurans_ROS_IEX_acald[u]tr	Edurans_ROS_IEX_acald[u]tr	Edurans_ROS_acald[e] <=> acald[u]		-1000	1000	0	Transport, intercellular
Edurans_ROS_IEX_acgam[u]tr	Edurans_ROS_IEX_acgam[u]tr	Edurans_ROS_acgam[e] <=> acgam[u]		-1000	1000	0	Transport, intercellular
Edurans_ROS_IEX_actn_R[u]tr	Edurans_ROS_IEX_actn_R[u]tr	Edurans_ROS_actn_R[e] <=> actn_R[u]		-1000	1000	0	Transport, intercellular
Edurans_ROS_IEX_ac[u]tr	Edurans_ROS_IEX_ac[u]tr	Edurans_ROS_ac[e] <=> ac[u]		-1000	1000	0	Transport, intercellular
Edurans_ROS_IEX_ade[u]tr	Edurans_ROS_IEX_ade[u]tr	Edurans_ROS_ade[e] <=> ade[u]		-1000	1000	0	Transport, intercellular
Edurans_ROS_IEX_adn[u]tr	Edurans_ROS_IEX_adn[u]tr	Edurans_ROS_adn[e] <=> adn[u]		-1000	1000	0	Transport, intercellular
Edurans_ROS_IEX_alaasp[u]tr	Edurans_ROS_IEX_alaasp[u]tr	Edurans_ROS_alaasp[e] <=> alaasp[u]		-1000	1000	0	Transport, intercellular
Edurans_ROS_IEX_alagln[u]tr	Edurans_ROS_IEX_alagln[u]tr	Edurans_ROS_alagln[e] <=> alagln[u]		-1000	1000	0	Transport, intercellular
Edurans_ROS_IEX_alaglu[u]tr	Edurans_ROS_IEX_alaglu[u]tr	Edurans_ROS_alaglu[e] <=> alaglu[u]		-1000	1000	0	Transport, intercellular
Edurans_ROS_IEX_alagly[u]tr	Edurans_ROS_IEX_alagly[u]tr	Edurans_ROS_alagly[e] <=> alagly[u]		-1000	1000	0	Transport, intercellular
Edurans_ROS_IEX_alahis[u]tr	Edurans_ROS_IEX_alahis[u]tr	Edurans_ROS_alahis[e] <=> alahis[u]		-1000	1000	0	Transport, intercellular
Edurans_ROS_IEX_alaleu[u]tr	Edurans_ROS_IEX_alaleu[u]tr	Edurans_ROS_alaleu[e] <=> alaleu[u]		-1000	1000	0	Transport, intercellular
Edurans_ROS_IEX_alathr[u]tr	Edurans_ROS_IEX_alathr[u]tr	Edurans_ROS_alathr[e] <=> alathr[u]		-1000	1000	0	Transport, intercellular
Edurans_ROS_IEX_ala_L[u]tr	Edurans_ROS_IEX_ala_L[u]tr	Edurans_ROS_ala_L[e] <=> ala_L[u]		-1000	1000	0	Transport, intercellular
Edurans_ROS_IEX_arbt[u]tr	Edurans_ROS_IEX_arbt[u]tr	Edurans_ROS_arbt[e] <=> arbt[u]		-1000	1000	0	Transport, intercellular
Edurans_ROS_IEX_arab_L[u]tr	Edurans_ROS_IEX_arab_L[u]tr	Edurans_ROS_arab_L[e] <=> arab_L[u]		-1000	1000	0	Transport, intercellular
Edurans_ROS_IEX_arg_L[u]tr	Edurans_ROS_IEX_arg_L[u]tr	Edurans_ROS_arg_L[e] <=> arg_L[u]		-1000	1000	0	Transport, intercellular
Edurans_ROS_IEX_arsenb[u]tr	Edurans_ROS_IEX_arsenb[u]tr	Edurans_ROS_arsenb[e] <=> arsenb[u]		-1000	1000	0	Transport, intercellular
Edurans_ROS_IEX_asn_L[u]tr	Edurans_ROS_IEX_asn_L[u]tr	Edurans_ROS_asn_L[e] <=> asn_L[u]		-1000	1000	0	Transport, intercellular
Edurans_ROS_IEX_asp_L[u]tr	Edurans_ROS_IEX_asp_L[u]tr	Edurans_ROS_asp_L[e] <=> asp_L[u]		-1000	1000	0	Transport, intercellular
Edurans_ROS_IEX_btn[u]tr	Edurans_ROS_IEX_btn[u]tr	Edurans_ROS_btn[e] <=> btn[u]		-1000	1000	0	Transport, intercellular
Edurans_ROS_IEX_ca2[u]tr	Edurans_ROS_IEX_ca2[u]tr	Edurans_ROS_ca2[e] <=> ca2[u]		-1000	1000	0	Transport, intercellular
Edurans_ROS_IEX_cd2[u]tr	Edurans_ROS_IEX_cd2[u]tr	Edurans_ROS_cd2[e] <=> cd2[u]		-1000	1000	0	Transport, intercellular
Edurans_ROS_IEX_cellb[u]tr	Edurans_ROS_IEX_cellb[u]tr	Edurans_ROS_cellb[e] <=> cellb[u]		-1000	1000	0	Transport, intercellular
Edurans_ROS_IEX_cgly[u]tr	Edurans_ROS_IEX_cgly[u]tr	Edurans_ROS_cgly[e] <=> cgly[u]		-1000	1000	0	Transport, intercellular
Edurans_ROS_IEX_chol[u]tr	Edurans_ROS_IEX_chol[u]tr	Edurans_ROS_chol[e] <=> chol[u]		-1000	1000	0	Transport, intercellular
Edurans_ROS_IEX_chols[u]tr	Edurans_ROS_IEX_chols[u]tr	Edurans_ROS_chols[e] <=> chols[u]		-1000	1000	0	Transport, intercellular
Edurans_ROS_IEX_co2[u]tr	Edurans_ROS_IEX_co2[u]tr	Edurans_ROS_co2[e] <=> co2[u]		-1000	1000	0	Transport, intercellular
Edurans_ROS_IEX_cobalt2[u]tr	Edurans_ROS_IEX_cobalt2[u]tr	Edurans_ROS_cobalt2[e] <=> cobalt2[u]		-1000	1000	0	Transport, intercellular
Edurans_ROS_IEX_crn[u]tr	Edurans_ROS_IEX_crn[u]tr	Edurans_ROS_crn[e] <=> crn[u]		-1000	1000	0	Transport, intercellular
Edurans_ROS_IEX_csn[u]tr	Edurans_ROS_IEX_csn[u]tr	Edurans_ROS_csn[e] <=> csn[u]		-1000	1000	0	Transport, intercellular
Edurans_ROS_IEX_ctbt[u]tr	Edurans_ROS_IEX_ctbt[u]tr	Edurans_ROS_ctbt[e] <=> ctbt[u]		-1000	1000	0	Transport, intercellular
Edurans_ROS_IEX_cys_L[u]tr	Edurans_ROS_IEX_cys_L[u]tr	Edurans_ROS_cys_L[e] <=> cys_L[u]		-1000	1000	0	Transport, intercellular
Edurans_ROS_IEX_cytd[u]tr	Edurans_ROS_IEX_cytd[u]tr	Edurans_ROS_cytd[e] <=> cytd[u]		-1000	1000	0	Transport, intercellular
Edurans_ROS_IEX_cu2[u]tr	Edurans_ROS_IEX_cu2[u]tr	Edurans_ROS_cu2[e] <=> cu2[u]		-1000	1000	0	Transport, intercellular
Edurans_ROS_IEX_dad_2[u]tr	Edurans_ROS_IEX_dad_2[u]tr	Edurans_ROS_dad_2[e] <=> dad_2[u]		-1000	1000	0	Transport, intercellular
Edurans_ROS_IEX_ala_D[u]tr	Edurans_ROS_IEX_ala_D[u]tr	Edurans_ROS_ala_D[e] <=> ala_D[u]		-1000	1000	0	Transport, intercellular
Edurans_ROS_IEX_26dap_M[u]tr	Edurans_ROS_IEX_26dap_M[u]tr	Edurans_ROS_26dap_M[e] <=> 26dap_M[u]		-1000	1000	0	Transport, intercellular
Edurans_ROS_IEX_dcyt[u]tr	Edurans_ROS_IEX_dcyt[u]tr	Edurans_ROS_dcyt[e] <=> dcyt[u]		-1000	1000	0	Transport, intercellular
Edurans_ROS_IEX_dgsn[u]tr	Edurans_ROS_IEX_dgsn[u]tr	Edurans_ROS_dgsn[e] <=> dgsn[u]		-1000	1000	0	Transport, intercellular
Edurans_ROS_IEX_din[u]tr	Edurans_ROS_IEX_din[u]tr	Edurans_ROS_din[e] <=> din[u]		-1000	1000	0	Transport, intercellular
Edurans_ROS_IEX_drib[u]tr	Edurans_ROS_IEX_drib[u]tr	Edurans_ROS_drib[e] <=> drib[u]		-1000	1000	0	Transport, intercellular
Edurans_ROS_IEX_ser_D[u]tr	Edurans_ROS_IEX_ser_D[u]tr	Edurans_ROS_ser_D[e] <=> ser_D[u]		-1000	1000	0	Transport, intercellular
Edurans_ROS_IEX_duri[u]tr	Edurans_ROS_IEX_duri[u]tr	Edurans_ROS_duri[e] <=> duri[u]		-1000	1000	0	Transport, intercellular
Edurans_ROS_IEX_etoh[u]tr	Edurans_ROS_IEX_etoh[u]tr	Edurans_ROS_etoh[e] <=> etoh[u]		-1000	1000	0	Transport, intercellular
Edurans_ROS_IEX_biomass[c]tr	Edurans_ROS_IEX_biomass[c]tr	Edurans_ROS_biomass[c] <=> biomass[c]		-1000	1000	0	Transport, intercellular
Edurans_ROS_IEX_cl[u]tr	Edurans_ROS_IEX_cl[u]tr	Edurans_ROS_cl[e] <=> cl[u]		-1000	1000	0	Transport, intercellular
Edurans_ROS_IEX_fe2[u]tr	Edurans_ROS_IEX_fe2[u]tr	Edurans_ROS_fe2[e] <=> fe2[u]		-1000	1000	0	Transport, intercellular
Edurans_ROS_IEX_fe3[u]tr	Edurans_ROS_IEX_fe3[u]tr	Edurans_ROS_fe3[e] <=> fe3[u]		-1000	1000	0	Transport, intercellular
Edurans_ROS_IEX_fecrm[u]tr	Edurans_ROS_IEX_fecrm[u]tr	Edurans_ROS_fecrm[e] <=> fecrm[u]		-1000	1000	0	Transport, intercellular
Edurans_ROS_IEX_fol[u]tr	Edurans_ROS_IEX_fol[u]tr	Edurans_ROS_fol[e] <=> fol[u]		-1000	1000	0	Transport, intercellular
Edurans_ROS_IEX_for[u]tr	Edurans_ROS_IEX_for[u]tr	Edurans_ROS_for[e] <=> for[u]		-1000	1000	0	Transport, intercellular
Edurans_ROS_IEX_fru[u]tr	Edurans_ROS_IEX_fru[u]tr	Edurans_ROS_fru[e] <=> fru[u]		-1000	1000	0	Transport, intercellular
Edurans_ROS_IEX_gal[u]tr	Edurans_ROS_IEX_gal[u]tr	Edurans_ROS_gal[e] <=> gal[u]		-1000	1000	0	Transport, intercellular
Edurans_ROS_IEX_galctn_D[u]tr	Edurans_ROS_IEX_galctn_D[u]tr	Edurans_ROS_galctn_D[e] <=> galctn_D[u]		-1000	1000	0	Transport, intercellular
Edurans_ROS_IEX_galt[u]tr	Edurans_ROS_IEX_galt[u]tr	Edurans_ROS_galt[e] <=> galt[u]		-1000	1000	0	Transport, intercellular
Edurans_ROS_IEX_gam[u]tr	Edurans_ROS_IEX_gam[u]tr	Edurans_ROS_gam[e] <=> gam[u]		-1000	1000	0	Transport, intercellular
Edurans_ROS_IEX_gbbtn[u]tr	Edurans_ROS_IEX_gbbtn[u]tr	Edurans_ROS_gbbtn[e] <=> gbbtn[u]		-1000	1000	0	Transport, intercellular
Edurans_ROS_IEX_gcald[u]tr	Edurans_ROS_IEX_gcald[u]tr	Edurans_ROS_gcald[e] <=> gcald[u]		-1000	1000	0	Transport, intercellular
Edurans_ROS_IEX_glc_D[u]tr	Edurans_ROS_IEX_glc_D[u]tr	Edurans_ROS_glc_D[e] <=> glc_D[u]		-1000	1000	0	Transport, intercellular
Edurans_ROS_IEX_gln_L[u]tr	Edurans_ROS_IEX_gln_L[u]tr	Edurans_ROS_gln_L[e] <=> gln_L[u]		-1000	1000	0	Transport, intercellular
Edurans_ROS_IEX_glu_L[u]tr	Edurans_ROS_IEX_glu_L[u]tr	Edurans_ROS_glu_L[e] <=> glu_L[u]		-1000	1000	0	Transport, intercellular
Edurans_ROS_IEX_gly[u]tr	Edurans_ROS_IEX_gly[u]tr	Edurans_ROS_gly[e] <=> gly[u]		-1000	1000	0	Transport, intercellular
Edurans_ROS_IEX_glyasn[u]tr	Edurans_ROS_IEX_glyasn[u]tr	Edurans_ROS_glyasn[e] <=> glyasn[u]		-1000	1000	0	Transport, intercellular
Edurans_ROS_IEX_glyasp[u]tr	Edurans_ROS_IEX_glyasp[u]tr	Edurans_ROS_glyasp[e] <=> glyasp[u]		-1000	1000	0	Transport, intercellular
Edurans_ROS_IEX_glyb[u]tr	Edurans_ROS_IEX_glyb[u]tr	Edurans_ROS_glyb[e] <=> glyb[u]		-1000	1000	0	Transport, intercellular
Edurans_ROS_IEX_glyc[u]tr	Edurans_ROS_IEX_glyc[u]tr	Edurans_ROS_glyc[e] <=> glyc[u]		-1000	1000	0	Transport, intercellular
Edurans_ROS_IEX_glycys[u]tr	Edurans_ROS_IEX_glycys[u]tr	Edurans_ROS_glycys[e] <=> glycys[u]		-1000	1000	0	Transport, intercellular
Edurans_ROS_IEX_glygln[u]tr	Edurans_ROS_IEX_glygln[u]tr	Edurans_ROS_glygln[e] <=> glygln[u]		-1000	1000	0	Transport, intercellular
Edurans_ROS_IEX_glyglu[u]tr	Edurans_ROS_IEX_glyglu[u]tr	Edurans_ROS_glyglu[e] <=> glyglu[u]		-1000	1000	0	Transport, intercellular
Edurans_ROS_IEX_glyleu[u]tr	Edurans_ROS_IEX_glyleu[u]tr	Edurans_ROS_glyleu[e] <=> glyleu[u]		-1000	1000	0	Transport, intercellular
Edurans_ROS_IEX_glymet[u]tr	Edurans_ROS_IEX_glymet[u]tr	Edurans_ROS_glymet[e] <=> glymet[u]		-1000	1000	0	Transport, intercellular
Edurans_ROS_IEX_glyphe[u]tr	Edurans_ROS_IEX_glyphe[u]tr	Edurans_ROS_glyphe[e] <=> glyphe[u]		-1000	1000	0	Transport, intercellular
Edurans_ROS_IEX_glypro[u]tr	Edurans_ROS_IEX_glypro[u]tr	Edurans_ROS_glypro[e] <=> glypro[u]		-1000	1000	0	Transport, intercellular
Edurans_ROS_IEX_glytyr[u]tr	Edurans_ROS_IEX_glytyr[u]tr	Edurans_ROS_glytyr[e] <=> glytyr[u]		-1000	1000	0	Transport, intercellular
Edurans_ROS_IEX_gua[u]tr	Edurans_ROS_IEX_gua[u]tr	Edurans_ROS_gua[e] <=> gua[u]		-1000	1000	0	Transport, intercellular
Edurans_ROS_IEX_h2o[u]tr	Edurans_ROS_IEX_h2o[u]tr	Edurans_ROS_h2o[e] <=> h2o[u]		-1000	1000	0	Transport, intercellular
Edurans_ROS_IEX_hg2[u]tr	Edurans_ROS_IEX_hg2[u]tr	Edurans_ROS_hg2[e] <=> hg2[u]		-1000	1000	0	Transport, intercellular
Edurans_ROS_IEX_his_L[u]tr	Edurans_ROS_IEX_his_L[u]tr	Edurans_ROS_his_L[e] <=> his_L[u]		-1000	1000	0	Transport, intercellular
Edurans_ROS_IEX_hxan[u]tr	Edurans_ROS_IEX_hxan[u]tr	Edurans_ROS_hxan[e] <=> hxan[u]		-1000	1000	0	Transport, intercellular
Edurans_ROS_IEX_ile_L[u]tr	Edurans_ROS_IEX_ile_L[u]tr	Edurans_ROS_ile_L[e] <=> ile_L[u]		-1000	1000	0	Transport, intercellular
Edurans_ROS_IEX_ins[u]tr	Edurans_ROS_IEX_ins[u]tr	Edurans_ROS_ins[e] <=> ins[u]		-1000	1000	0	Transport, intercellular
Edurans_ROS_IEX_k[u]tr	Edurans_ROS_IEX_k[u]tr	Edurans_ROS_k[e] <=> k[u]		-1000	1000	0	Transport, intercellular
Edurans_ROS_IEX_lac_D[u]tr	Edurans_ROS_IEX_lac_D[u]tr	Edurans_ROS_lac_D[e] <=> lac_D[u]		-1000	1000	0	Transport, intercellular
Edurans_ROS_IEX_lac_L[u]tr	Edurans_ROS_IEX_lac_L[u]tr	Edurans_ROS_lac_L[e] <=> lac_L[u]		-1000	1000	0	Transport, intercellular
Edurans_ROS_IEX_lcts[u]tr	Edurans_ROS_IEX_lcts[u]tr	Edurans_ROS_lcts[e] <=> lcts[u]		-1000	1000	0	Transport, intercellular
Edurans_ROS_IEX_leu_L[u]tr	Edurans_ROS_IEX_leu_L[u]tr	Edurans_ROS_leu_L[e] <=> leu_L[u]		-1000	1000	0	Transport, intercellular
Edurans_ROS_IEX_lys_L[u]tr	Edurans_ROS_IEX_lys_L[u]tr	Edurans_ROS_lys_L[e] <=> lys_L[u]		-1000	1000	0	Transport, intercellular
Edurans_ROS_IEX_mal_L[u]tr	Edurans_ROS_IEX_mal_L[u]tr	Edurans_ROS_mal_L[e] <=> mal_L[u]		-1000	1000	0	Transport, intercellular
Edurans_ROS_IEX_malt[u]tr	Edurans_ROS_IEX_malt[u]tr	Edurans_ROS_malt[e] <=> malt[u]		-1000	1000	0	Transport, intercellular
Edurans_ROS_IEX_malthx[u]tr	Edurans_ROS_IEX_malthx[u]tr	Edurans_ROS_malthx[e] <=> malthx[u]		-1000	1000	0	Transport, intercellular
Edurans_ROS_IEX_malttr[u]tr	Edurans_ROS_IEX_malttr[u]tr	Edurans_ROS_malttr[e] <=> malttr[u]		-1000	1000	0	Transport, intercellular
Edurans_ROS_IEX_man[u]tr	Edurans_ROS_IEX_man[u]tr	Edurans_ROS_man[e] <=> man[u]		-1000	1000	0	Transport, intercellular
Edurans_ROS_IEX_met_D[u]tr	Edurans_ROS_IEX_met_D[u]tr	Edurans_ROS_met_D[e] <=> met_D[u]		-1000	1000	0	Transport, intercellular
Edurans_ROS_IEX_met_L[u]tr	Edurans_ROS_IEX_met_L[u]tr	Edurans_ROS_met_L[e] <=> met_L[u]		-1000	1000	0	Transport, intercellular
Edurans_ROS_IEX_metala[u]tr	Edurans_ROS_IEX_metala[u]tr	Edurans_ROS_metala[e] <=> metala[u]		-1000	1000	0	Transport, intercellular
Edurans_ROS_IEX_metsox_R_L[u]tr	Edurans_ROS_IEX_metsox_R_L[u]tr	Edurans_ROS_metsox_R_L[e] <=> metsox_R_L[u]		-1000	1000	0	Transport, intercellular
Edurans_ROS_IEX_metsox_S_L[u]tr	Edurans_ROS_IEX_metsox_S_L[u]tr	Edurans_ROS_metsox_S_L[e] <=> metsox_S_L[u]		-1000	1000	0	Transport, intercellular
Edurans_ROS_IEX_mg2[u]tr	Edurans_ROS_IEX_mg2[u]tr	Edurans_ROS_mg2[e] <=> mg2[u]		-1000	1000	0	Transport, intercellular
Edurans_ROS_IEX_mn2[u]tr	Edurans_ROS_IEX_mn2[u]tr	Edurans_ROS_mn2[e] <=> mn2[u]		-1000	1000	0	Transport, intercellular
Edurans_ROS_IEX_mnl[u]tr	Edurans_ROS_IEX_mnl[u]tr	Edurans_ROS_mnl[e] <=> mnl[u]		-1000	1000	0	Transport, intercellular
Edurans_ROS_IEX_mqn8[u]tr	Edurans_ROS_IEX_mqn8[u]tr	Edurans_ROS_mqn8[e] <=> mqn8[u]		-1000	1000	0	Transport, intercellular
Edurans_ROS_IEX_na1[u]tr	Edurans_ROS_IEX_na1[u]tr	Edurans_ROS_na1[e] <=> na1[u]		-1000	1000	0	Transport, intercellular
Edurans_ROS_IEX_nac[u]tr	Edurans_ROS_IEX_nac[u]tr	Edurans_ROS_nac[e] <=> nac[u]		-1000	1000	0	Transport, intercellular
Edurans_ROS_IEX_nh4[u]tr	Edurans_ROS_IEX_nh4[u]tr	Edurans_ROS_nh4[e] <=> nh4[u]		-1000	1000	0	Transport, intercellular
Edurans_ROS_IEX_no2[u]tr	Edurans_ROS_IEX_no2[u]tr	Edurans_ROS_no2[e] <=> no2[u]		-1000	1000	0	Transport, intercellular
Edurans_ROS_IEX_o2[u]tr	Edurans_ROS_IEX_o2[u]tr	Edurans_ROS_o2[e] <=> o2[u]		-1000	1000	0	Transport, intercellular
Edurans_ROS_IEX_ocdcea[u]tr	Edurans_ROS_IEX_ocdcea[u]tr	Edurans_ROS_ocdcea[e] <=> ocdcea[u]		-1000	1000	0	Transport, intercellular
Edurans_ROS_IEX_orn[u]tr	Edurans_ROS_IEX_orn[u]tr	Edurans_ROS_orn[e] <=> orn[u]		-1000	1000	0	Transport, intercellular
Edurans_ROS_IEX_pb[u]tr	Edurans_ROS_IEX_pb[u]tr	Edurans_ROS_pb[e] <=> pb[u]		-1000	1000	0	Transport, intercellular
Edurans_ROS_IEX_phe_L[u]tr	Edurans_ROS_IEX_phe_L[u]tr	Edurans_ROS_phe_L[e] <=> phe_L[u]		-1000	1000	0	Transport, intercellular
Edurans_ROS_IEX_pheme[u]tr	Edurans_ROS_IEX_pheme[u]tr	Edurans_ROS_pheme[e] <=> pheme[u]		-1000	1000	0	Transport, intercellular
Edurans_ROS_IEX_pi[u]tr	Edurans_ROS_IEX_pi[u]tr	Edurans_ROS_pi[e] <=> pi[u]		-1000	1000	0	Transport, intercellular
Edurans_ROS_IEX_pnto_R[u]tr	Edurans_ROS_IEX_pnto_R[u]tr	Edurans_ROS_pnto_R[e] <=> pnto_R[u]		-1000	1000	0	Transport, intercellular
Edurans_ROS_IEX_ppa[u]tr	Edurans_ROS_IEX_ppa[u]tr	Edurans_ROS_ppa[e] <=> ppa[u]		-1000	1000	0	Transport, intercellular
Edurans_ROS_IEX_pro_L[u]tr	Edurans_ROS_IEX_pro_L[u]tr	Edurans_ROS_pro_L[e] <=> pro_L[u]		-1000	1000	0	Transport, intercellular
Edurans_ROS_IEX_ptrc[u]tr	Edurans_ROS_IEX_ptrc[u]tr	Edurans_ROS_ptrc[e] <=> ptrc[u]		-1000	1000	0	Transport, intercellular
Edurans_ROS_IEX_q8[u]tr	Edurans_ROS_IEX_q8[u]tr	Edurans_ROS_q8[e] <=> q8[u]		-1000	1000	0	Transport, intercellular
Edurans_ROS_IEX_rib_D[u]tr	Edurans_ROS_IEX_rib_D[u]tr	Edurans_ROS_rib_D[e] <=> rib_D[u]		-1000	1000	0	Transport, intercellular
Edurans_ROS_IEX_ribflv[u]tr	Edurans_ROS_IEX_ribflv[u]tr	Edurans_ROS_ribflv[e] <=> ribflv[u]		-1000	1000	0	Transport, intercellular
Edurans_ROS_IEX_salcn[u]tr	Edurans_ROS_IEX_salcn[u]tr	Edurans_ROS_salcn[e] <=> salcn[u]		-1000	1000	0	Transport, intercellular
Edurans_ROS_IEX_sbt_D[u]tr	Edurans_ROS_IEX_sbt_D[u]tr	Edurans_ROS_sbt_D[e] <=> sbt_D[u]		-1000	1000	0	Transport, intercellular
Edurans_ROS_IEX_ser_L[u]tr	Edurans_ROS_IEX_ser_L[u]tr	Edurans_ROS_ser_L[e] <=> ser_L[u]		-1000	1000	0	Transport, intercellular
Edurans_ROS_IEX_sheme[u]tr	Edurans_ROS_IEX_sheme[u]tr	Edurans_ROS_sheme[e] <=> sheme[u]		-1000	1000	0	Transport, intercellular
Edurans_ROS_IEX_so4[u]tr	Edurans_ROS_IEX_so4[u]tr	Edurans_ROS_so4[e] <=> so4[u]		-1000	1000	0	Transport, intercellular
Edurans_ROS_IEX_spmd[u]tr	Edurans_ROS_IEX_spmd[u]tr	Edurans_ROS_spmd[e] <=> spmd[u]		-1000	1000	0	Transport, intercellular
Edurans_ROS_IEX_succ[u]tr	Edurans_ROS_IEX_succ[u]tr	Edurans_ROS_succ[e] <=> succ[u]		-1000	1000	0	Transport, intercellular
Edurans_ROS_IEX_sucr[u]tr	Edurans_ROS_IEX_sucr[u]tr	Edurans_ROS_sucr[e] <=> sucr[u]		-1000	1000	0	Transport, intercellular
Edurans_ROS_IEX_thm[u]tr	Edurans_ROS_IEX_thm[u]tr	Edurans_ROS_thm[e] <=> thm[u]		-1000	1000	0	Transport, intercellular
Edurans_ROS_IEX_thr_L[u]tr	Edurans_ROS_IEX_thr_L[u]tr	Edurans_ROS_thr_L[e] <=> thr_L[u]		-1000	1000	0	Transport, intercellular
Edurans_ROS_IEX_thymd[u]tr	Edurans_ROS_IEX_thymd[u]tr	Edurans_ROS_thymd[e] <=> thymd[u]		-1000	1000	0	Transport, intercellular
Edurans_ROS_IEX_tre[u]tr	Edurans_ROS_IEX_tre[u]tr	Edurans_ROS_tre[e] <=> tre[u]		-1000	1000	0	Transport, intercellular
Edurans_ROS_IEX_tyr_L[u]tr	Edurans_ROS_IEX_tyr_L[u]tr	Edurans_ROS_tyr_L[e] <=> tyr_L[u]		-1000	1000	0	Transport, intercellular
Edurans_ROS_IEX_ura[u]tr	Edurans_ROS_IEX_ura[u]tr	Edurans_ROS_ura[e] <=> ura[u]		-1000	1000	0	Transport, intercellular
Edurans_ROS_IEX_uri[u]tr	Edurans_ROS_IEX_uri[u]tr	Edurans_ROS_uri[e] <=> uri[u]		-1000	1000	0	Transport, intercellular
Edurans_ROS_IEX_val_L[u]tr	Edurans_ROS_IEX_val_L[u]tr	Edurans_ROS_val_L[e] <=> val_L[u]		-1000	1000	0	Transport, intercellular
Edurans_ROS_IEX_xan[u]tr	Edurans_ROS_IEX_xan[u]tr	Edurans_ROS_xan[e] <=> xan[u]		-1000	1000	0	Transport, intercellular
Edurans_ROS_IEX_xyl_D[u]tr	Edurans_ROS_IEX_xyl_D[u]tr	Edurans_ROS_xyl_D[e] <=> xyl_D[u]		-1000	1000	0	Transport, intercellular
Edurans_ROS_IEX_zn2[u]tr	Edurans_ROS_IEX_zn2[u]tr	Edurans_ROS_zn2[e] <=> zn2[u]		-1000	1000	0	Transport, intercellular
Edurans_ROS_IEX_no[u]tr	Edurans_ROS_IEX_no[u]tr	Edurans_ROS_no[e] <=> no[u]		-1000	1000	0	Transport, intercellular
Edurans_ROS_IEX_oh1[u]tr	Edurans_ROS_IEX_oh1[u]tr	Edurans_ROS_oh1[e] <=> oh1[u]		-1000	1000	0	Transport, intercellular
Edurans_ROS_IEX_2hb[u]tr	Edurans_ROS_IEX_2hb[u]tr	Edurans_ROS_2hb[e] <=> 2hb[u]		-1000	1000	0	Transport, intercellular
Edurans_ROS_IEX_2c25dho[u]tr	Edurans_ROS_IEX_2c25dho[u]tr	Edurans_ROS_2c25dho[e] <=> 2c25dho[u]		-1000	1000	0	Transport, intercellular
Edurans_ROS_IEX_5odhf2a[u]tr	Edurans_ROS_IEX_5odhf2a[u]tr	Edurans_ROS_5odhf2a[e] <=> 5odhf2a[u]		-1000	1000	0	Transport, intercellular
Edurans_ROS_IEX_3uib[u]tr	Edurans_ROS_IEX_3uib[u]tr	Edurans_ROS_3uib[e] <=> 3uib[u]		-1000	1000	0	Transport, intercellular
Edurans_ROS_IEX_5thf[u]tr	Edurans_ROS_IEX_5thf[u]tr	Edurans_ROS_5thf[e] <=> 5thf[u]		-1000	1000	0	Transport, intercellular
Edurans_ROS_IEX_10fthf5glu[u]tr	Edurans_ROS_IEX_10fthf5glu[u]tr	Edurans_ROS_10fthf5glu[e] <=> 10fthf5glu[u]		-1000	1000	0	Transport, intercellular
Edurans_ROS_IEX_5forthf[u]tr	Edurans_ROS_IEX_5forthf[u]tr	Edurans_ROS_5forthf[e] <=> 5forthf[u]		-1000	1000	0	Transport, intercellular
Edurans_ROS_IEX_adocbl[u]tr	Edurans_ROS_IEX_adocbl[u]tr	Edurans_ROS_adocbl[e] <=> adocbl[u]		-1000	1000	0	Transport, intercellular
colon_10FTHF5GLUtl	5-Glutamyl-10Fthf Transport, Lysosomal	colon_10fthf5glu[c] -> colon_10fthf5glu[l]		0	1000	0	Transport, lysosomal	carrier-mediated transport - but which and how is unknown IT		PMID:11375437
colon_10FTHF5GLUtm	5-Glutamyl-10Fthf Transport, Mitochondrial	colon_10fthf5glu[m] -> colon_10fthf5glu[c]		0	1000	0	Transport, mitochondrial	mechanism is unknown IT		PMID:11375437
colon_10FTHF6GLUtl	6-Glutamyl-10Fthf Transport, Lysosomal	colon_10fthf6glu[c] -> colon_10fthf6glu[l]		0	1000	0	Transport, lysosomal	carrier-mediated transport - but which and how is unknown IT		PMID:11375437
colon_10FTHF6GLUtm	6-Glutamyl-10Fthf Transport, Mitochondrial	colon_10fthf6glu[m] -> colon_10fthf6glu[c]		0	1000	0	Transport, mitochondrial	mechanism is unknown IT		PMID:11375437
colon_10FTHF7GLUtl	7-Glutamyl-10Fthf Transport, Lysosomal	colon_10fthf7glu[c] -> colon_10fthf7glu[l]		0	1000	0	Transport, lysosomal	carrier-mediated transport - but which and how is unknown IT		PMID:11375437
colon_10FTHF7GLUtm	7-Glutamyl-10Fthf Transport, Mitochondrial	colon_10fthf7glu[m] -> colon_10fthf7glu[c]		0	1000	0	Transport, mitochondrial	mechanism is unknown IT		PMID:11375437
colon_10FTHFtl	10-Formyltetrahydrofolate Lysosomal Transport via Diffusion	colon_10fthf[c] <=> colon_10fthf[l]		-1000	1000	0	Transport, lysosomal	NCD, IT		PMID:11375437
colon_10FTHFtm	10-Formyltetrahydrofolate Mitochondrial Transport via Diffusion	colon_10fthf[c] <=> colon_10fthf[m]		-1000	1000	0	Transport, mitochondrial	NCD		PMID:11375437
colon_13DAMPPOX	1, 3-Diaminopropane:Oxygen Oxidoreductase (Deaminating)	colon_13dampp[c] + colon_h2o[c] + colon_o2[c] -> colon_bamppald[c] + colon_h2o2[c] + colon_nh4[c]		0	1000	0	Beta-Alanine metabolism	SAB	1.4.3.6	PMID:15035803,PMID:8920635,PMID:9653080
colon_1MNCAMti	N1-Methylnicotinamide Transport	colon_h2o[c] + colon_1mncam[c] + colon_atp[c] -> colon_h[c] + colon_1mncam[e] + colon_adp[c] + colon_pi[c]		0	1000	0	Transport, extracellular	IT based on information in Bender, 2003, 2nd Ed., Nutritional Biochemistry of the Vitamins, p. 206
colon_1PPDCRp	Delta1-Piperideine-2-Carboxylate Reductase, Perixosomal	colon_h[x] + colon_1pipdn2c[x] + colon_nadh[x] -> colon_Lpipecol[x] + colon_nad[x]		0	1000	0	Lysine metabolism	MM		PMID:10485319,PMID:10772957
colon_2AMACHYD	2-Aminoacrylate Hydrolysis	colon_h2o[c] + colon_2amac[c] -> colon_nh4[c] + colon_pyr[c]		0	1000	0	Glycine, serine, alanine, and threonine metabolism	SAB see PMID 500639: this reaction is spontaneous		PMID:500639
colon_2AMACSULT	2-Aminoacrylate Sulfotransferase	colon_2amac[c] + colon_nadph[c] + colon_paps[c] -> colon_nadp[c] + colon_Lcyst[c] + colon_pap[c]		0	1000	0	Methionine and cysteine metabolism	-this is a lumped rxn w/ an inferred reduction rxn that occurs in conjunction w/ sulfotransferase step; this reduction step has to occur in order for the transformation (2amac-->Lcyst) to be valid -used NADPH as electron donor since it is a common cofactor involved in biosynthetic steps utilizing oxygen (see Neema for further explanations) MM		PMID:3346220,PMID:6351723
colon_2AMADPTm	L-2-Aminoadipate Shuttle (Cytosol/Mitochondria)	colon_L2aadp[c] + colon_akg[m] -> colon_L2aadp[m] + colon_akg[c]		0	1000	0	Lysine metabolism	SAB PMID 11083877		PMID:11083877
colon_2DR1PP	2-Deoxy-D-Ribose 1-Phosphate Phosphorylase	colon_h2o[c] + colon_2dr1p[c] -> colon_pi[c] + colon_drib[c]		0	1000	0	Pyrimidine catabolism	NCD	3.1.3.10	PMID:9693094
colon_2HBO	2-Hydroxybutyrate:NAD+ Oxidoreductase	colon_nad[c] + colon_2hb[c] <=> colon_h[c] + colon_nadh[c] + colon_2obut[c]		-1000	1000	0	Propanoate metabolism	NCD	1.1.1.27	PMID:10108,PMID:21765
colon_2HBt2	2-Hydroxybutyrate Symport with Proton	colon_h[e] + colon_2hb[e] <=> colon_h[c] + colon_2hb[c]		-1000	1000	0	Transport, extracellular	NCD		PMID:10510291,PMID:11101640,PMID:12739169,PMID:7835905,PMID:8476015,PMID:9425115,PMID:9508842,PMID:9649795,PMID:9786900,PMID:9824713
colon_2HCO3_NAt	Bicarbonate Transport (Na/Hco3 1:2 Symport)	2 colon_hco3[e] + colon_na1[e] <=> 2 colon_hco3[c] + colon_na1[c]		-1000	1000	0	Transport, extracellular	MM		PMID:14722772
colon_2MCITt	2-Methylcitrate Transport via Diffusion	colon_2mcit[c] <=> colon_2mcit[e]		-1000	1000	0	Transport, extracellular	MM		PMID:426765
colon_2OXOADOXm	2-Oxoadipate:Lipoamde 2-Oxidoreductase (Decarboxylating And Acceptor-Succinylating), Mitochondrial	colon_nad[m] + colon_2oxoadp[m] + colon_coa[m] -> colon_nadh[m] + colon_co2[m] + colon_glutcoa[m]		0	1000	0	Lysine metabolism	SAB	2.3.1.61
colon_2OXOADPTm	2-Oxoadipate Shuttle (Cytosol/Mitochondria)	colon_akg[m] + colon_2oxoadp[c] <=> colon_akg[c] + colon_2oxoadp[m]		-1000	1000	0	Tryptophan metabolism	SAB PMID 11083877		PMID:11083877
colon_34DHOXPEGOX	3, 4-Dihydroxyphenylethyleneglycol:NAD+ Oxidoreductase	colon_h[c] + colon_nadh[c] + colon_34dhmald[c] <=> colon_nad[c] + colon_34dhoxpeg[c]		-1000	1000	0	Tyrosine metabolism	SAB	1.1.1.1	PMID:3466164
colon_34DHOXPEGt	3, 4-Dihydroxyphenylethyleneglycol Transport (Diffusion)	colon_34dhoxpeg[c] <=> colon_34dhoxpeg[e]		-1000	1000	0	Transport, extracellular	SAB		PMID:7473774
colon_34DHPHAMT	3, 4-Dihydroxyphenylacetate:Amet O-Methyltransferase	colon_34dhpha[c] + colon_amet[c] -> colon_h[c] + colon_ahcys[c] + colon_homoval[c]		0	1000	0	Tyrosine metabolism	SAB	2.1.1.6	PMID:1847521
colon_34DHPHEt	3, 4-Dihydroxy-L-Phenylalanine Transport	colon_34dhphe[e] <=> colon_34dhphe[c]		-1000	1000	0	Transport, extracellular	NCD		PMID:11827462
colon_34DHPLACOX	3, 4-Dihydroxyphenylacetaldehyde:NAD+ Oxidoreductase	colon_h2o[c] + colon_nad[c] + colon_34dhpac[c] -> 2 colon_h[c] + colon_nadh[c] + colon_34dhpha[c]		0	1000	0	Tyrosine metabolism	SAB	1.2.1.5	PMID:11306106,PMID:2071588
colon_34DHPLACOX_NADP_	3, 4-Dihydroxyphenylacetaldehyde:NADP+ Oxidoreductase	colon_h2o[c] + colon_nadp[c] + colon_34dhpac[c] <=> 2 colon_h[c] + colon_nadph[c] + colon_34dhpha[c]		-1000	1000	0	Tyrosine metabolism	SAB	1.2.1.5	PMID:11306106,PMID:2071588
colon_34DHXMANDACOX	3, 4-Dihydroxymandelaldehyde:NAD+ Oxidoreductase	colon_h2o[c] + colon_nad[c] + colon_34dhmald[c] -> 2 colon_h[c] + colon_nadh[c] + colon_34dhoxmand[c]		0	1000	0	Tyrosine metabolism	SAB	1.2.1.5	PMID:10424772,PMID:12616643
colon_34DHXMANDACOX_NADP_	3, 4-Dihydroxymandelaldehyde:NADP+ Oxidoreductase	colon_h2o[c] + colon_nadp[c] + colon_34dhmald[c] <=> 2 colon_h[c] + colon_nadph[c] + colon_34dhoxmand[c]		-1000	1000	0	Tyrosine metabolism	SAB	1.2.1.5	PMID:10424772,PMID:12616643
colon_34HPLFM	3- (4-Hydroxyphenyl-)Lactate Formation	colon_h[m] + colon_nadh[m] + colon_34hpp[m] -> colon_nad[m] + colon_34hpl[m]		0	1000	0	Ubiquinone synthesis	IT reaction involved in formation of 4-hydroxybenzoate from tyrosine.		PMID:11583838,PMID:12232327
colon_3AIBTm	L-3-Aminoisobutyrate Transaminase, Mitochondrial	colon_2mop[m] + colon_glu_L[m] <=> colon_akg[m] + colon_3aib[m]		-1000	1000	0	Valine, leucine, and isoleucine metabolism		2.6.19.4
colon_3AIBtmi	3-Amino-Isobutyrate Transport, Mitochondrial	colon_3aib[m] -> colon_3aib[c]		0	1000	0	Transport, mitochondrial	4	2.6.19.4	We show in this study that the product of Slc6a18 called XT2 is a Na+- and Cl dependent neutral amino acid transporter and displays, compared with B0AT1, a lower K0.5 and a different substrate selectivity. Because of its broad transport selectivity for neutral amino acids, we suggest that it be renamed B0AT3. Exclusive to kidney, responsible for re-absorption of neutral amino acids (gly, ala, val…
colon_3DPHBH1	Hydroxylation of 3-Decaprenyl-4-Hydroxybenzoate (NADH)	colon_o2[m] + colon_h[m] + colon_nadh[m] + colon_3dphb[m] -> colon_h2o[m] + colon_nad[m] + colon_3dpdhb[m]		0	1000	0	Ubiquinone synthesis	Used to make Ubiquinone-10 enzyme has not been identified yet. IT		PMID:11051212
colon_3DPHBH2	Hydroxylation of 3-Decaprenyl-4-Hydroxybenzoate (NADPH)	colon_o2[m] + colon_h[m] + colon_nadph[m] + colon_3dphb[m] -> colon_h2o[m] + colon_nadp[m] + colon_3dpdhb[m]		0	1000	0	Ubiquinone synthesis	Used to make Ubiquinone-10 enzyme has not been identified yet. IT		PMID:11051212
colon_3DSPHR	3-Dehydrosphinganine Reductase	colon_h[c] + colon_nadph[c] + colon_3dsphgn[c] -> colon_nadp[c] + colon_sphgn[c]		0	1000	0	Sphingolipid metabolism		1.1.1.102
colon_3HBCDm	3-Hydroxybutyryl Coenzyme A Dehydratase, Mitochondrial	colon_h2o[m] + colon_b2coa[m] <=> colon_3hbcoa_R[m]		-1000	1000	0	Butanoate metabolism	NCD. rat gene that is homologous to the human gene encodes for this activity	4.2.1.55	PMID:9073515
colon_3HBCOAHLm	3-Hydroxyisobutyryl Coenzyme A Hydrolase, Mitochondrial	colon_h2o[m] + colon_3hibutcoa[m] -> colon_h[m] + colon_coa[m] + colon_3hmp[m]		0	1000	0	Valine, leucine, and isoleucine metabolism	MM	3.1.2.4	PMID:8824301
colon_3HKYNAKGAT	3-Hydroxy-L-Kynurenine:2-Oxoglutarate Aminotransferase	colon_akg[c] + colon_hLkynr[c] -> colon_glu_L[c] + colon_42A3HP24DB[c]		0	1000	0	Tryptophan metabolism	SAB	2.6.1.7	PMID:13357462
colon_3HLYTCL	3-Hydroxy-L-Tyrosine Carboxy-Lyase	colon_h[c] + colon_34dhphe[c] -> colon_co2[c] + colon_dopa[c]		0	1000	0	Tyrosine metabolism	SAB	4.1.1.28
colon_3M4HDXPAC	3-Methoxy-4-Hydroxyphenylacetaldehyde:NAD+ Oxidoreductase	colon_h2o[c] + colon_nad[c] + colon_3mox4hpac[c] <=> 2 colon_h[c] + colon_nadh[c] + colon_homoval[c]		-1000	1000	0	Tyrosine metabolism	SAB	1.2.1.5	PMID:6422947,PMID:9732974
colon_3MLDAt	3Mlda Extracellular Transport via Diffusion	colon_3mlda[c] <=> colon_3mlda[e]		-1000	1000	0	Transport, extracellular	SAB	1.2.1.5	PMID:11411609
colon_3MOBt2im	3-Methyl-2-Oxobutanoate Mitochondrial Transport via Proton Symport	colon_h[c] + colon_3mob[c] -> colon_h[m] + colon_3mob[m]		0	1000	0	Transport, mitochondrial	MM		PMID:8428987
colon_3MOPt2im	3-Methyl-2-Oxopentanoate Mitochondrial Transport via Proton Symport	colon_h[c] + colon_3mop[c] -> colon_h[m] + colon_3mop[m]		0	1000	0	Transport, mitochondrial	MM		PMID:8428987
colon_3MOX4HOXPGALDOX	3-Methoxy-4-Hydroxyphenylglycolaldehyde:NAD+ Oxidoreductase	colon_h2o[c] + colon_nad[c] + colon_3m4hpga[c] -> 2 colon_h[c] + colon_nadh[c] + colon_3mox4hoxm[c]		0	1000	0	Tyrosine metabolism	SAB	1.2.1.5
colon_3MOX4HOXPGALDOX_NADP_	3-Methoxy-4-Hydroxyphenylglycolaldehyde:NADP+ Oxidoreductase	colon_h2o[c] + colon_nadp[c] + colon_3m4hpga[c] <=> 2 colon_h[c] + colon_nadph[c] + colon_3mox4hoxm[c]		-1000	1000	0	Tyrosine metabolism	SAB	1.2.1.5
colon_3MOXTYROX	3-Methoxytyramine:Oxygen Oxidoreductase (Deaminating)	colon_h2o[c] + colon_o2[c] + colon_3moxtyr[c] -> colon_h2o2[c] + colon_nh4[c] + colon_3mox4hpac[c]		0	1000	0	Tyrosine metabolism	SAB	1.4.3.4	PMID:10867119
colon_3SALAASPm	Cysteinesulfinate-Aspartate Mitochondrial Shuttle	colon_3sala[m] + colon_asp_L[c] <=> colon_3sala[c] + colon_asp_L[m]		-1000	1000	0	Transport, mitochondrial	PMID:486467 MM	3.1.3.2	PMID:14598172
colon_3SALACBOXL	3-Sulfino-L-Alanine Carboxy-Lyase	2 colon_h[c] + colon_3sala[c] -> colon_co2[c] + colon_hyptaur[c]		0	1000	0	Taurine and hypotaurine metabolism	SAB	4.1.1.15
colon_3SALAOX	Cysteinesulfinic Acid Oxidase	colon_o2[c] + 2 colon_h[c] + 2 colon_3sala[c] -> 2 colon_Lcyst[c]		0	1000	0	Taurine and hypotaurine metabolism	as described in Bender (Nutritional biochmeistry of the vitamins, 2nd edition) MM	4.1.1.15
colon_3SALATAi	3-Sulfino-Alanine Transaminase (Irreversible)	colon_h[c] + colon_akg[c] + colon_3sala[c] -> colon_glu_L[c] + colon_3snpyr[c]		0	1000	0	Methionine and cysteine metabolism	MM. activity measured in rat, 3-sulfinoalanine is substrate found in human brain	2.6.1.1	PMID:3346220
colon_3SALATAim	3-Sulfino-Alanine Transaminase (Irreversible), Mitochondrial	colon_h[m] + colon_akg[m] + colon_3sala[m] -> colon_glu_L[m] + colon_3snpyr[m]		0	1000	0	Methionine and cysteine metabolism	MM. activity measured in rat, 3-sulfinoalanine is substrate found in human brain	2.6.1.1	PMID:3346220
colon_3SPYRSP	3-Sulfinopyruvate Hydrolase (Spotaneous Reaction)	colon_h2o[c] + colon_3snpyr[c] -> colon_h[c] + colon_pyr[c] + colon_so3[c]		0	1000	0	Methionine and cysteine metabolism	MM	2.6.1.1	PMID:3346220
colon_3SPYRSPm	3-Sulfinopyruvate Hydrolase (Spotaneous Reaction), Mitochondrial	colon_h2o[m] + colon_3snpyr[m] -> colon_h[m] + colon_pyr[m] + colon_so3[m]		0	1000	0	Methionine and cysteine metabolism	MM		PMID:3346220
colon_41R1H2MAE12BOOX	4-[ (1R)-1-Hydroxy-2- (Methylamino)Ethyl]-1, 2-Benzenediol:Oxygen Oxidoreductase (Deaminating) (Flavin-Containing)	colon_h2o[c] + colon_o2[c] + colon_adrnl[c] -> colon_h2o2[c] + colon_34dhmald[c] + colon_mma[c]		0	1000	0	Tyrosine metabolism	SAB	1.4.3.4	PMID:15035803,PMID:8920635,PMID:9653080
colon_41R2A1H12BOOX	4-[ (1R)-2-Amino-1-Hydroxyethyl]-1, 2-Benzenediol:Oxygen Oxidoreductase (Deaminating) (Flavin-Containing)	colon_h2o[c] + colon_o2[c] + colon_nrpphr[c] -> colon_h2o2[c] + colon_nh4[c] + colon_34dhmald[c]		0	1000	0	Tyrosine metabolism	SAB	1.4.3.4	PMID:15035803,PMID:8920635,PMID:9653080
colon_42A12BOOX	4- (2-Aminoethyl)-1, 2-Benzenediol:Oxygen Oxidoreductase (Deaminating) (Flavin-Containing)	colon_h2o[c] + colon_o2[c] + colon_dopa[c] -> colon_h2o2[c] + colon_nh4[c] + colon_34dhpac[c]		0	1000	0	Tyrosine metabolism	SAB	1.4.3.6	PMID:15035803,PMID:8920635,PMID:9653080
colon_4ABUTtm	4-Aminobutanoate Mitochondrial Transport via Diffusion	colon_4abut[c] <=> colon_4abut[m]		-1000	1000	0	Transport, mitochondrial	NCD	1.4.3.6	PMID:10407778
colon_4HBZCOAFm	4-Hydroxybenzoyl Coenzyme A Formation	colon_h2o[m] + colon_nad[m] + colon_coa[m] + colon_coucoa[m] -> colon_h[m] + colon_nadh[m] + colon_4hbzcoa[m] + colon_accoa[m]		0	1000	0	Ubiquinone synthesis	IT reaction involved in formation of 4-hydroxybenzoate from tyrosine.		PMID:11583838,PMID:12232327
colon_4HBZFm	4-Hydroxybenzoate Formation	colon_h2o[m] + colon_4hbzcoa[m] -> colon_h[m] + colon_coa[m] + colon_4hbz[m]		0	1000	0	Ubiquinone synthesis	IT reaction involved in formation of 4-hydroxybenzoate from tyrosine.		PMID:11583838,PMID:12232327
colon_4HGLSDm	L-4-Hydroxyglutamate Semialdehyde Dehydrogenase, Mitochondrial	colon_h2o[m] + colon_nad[m] + colon_4hglusa[m] -> 2 colon_h[m] + colon_nadh[m] + colon_e4hglu[m]		0	1000	0	Arginine and proline metabolism	NCD	1.5.1.12	PMID:15849464
colon_4HOXPACDOX_NADP_	4-Hydroxyphenylacetaldehyde:NADP+ Oxidoreductase	colon_h2o[c] + colon_nadp[c] + colon_4hoxpacd[c] <=> 2 colon_h[c] + colon_nadph[c] + colon_4hphac[c]		-1000	1000	0	Tyrosine metabolism	SAB	1.2.1.5	PMID:3753983
colon_4MOPt2im	4-Methyl-2-Oxopentanoate Mitochondrial Transport via Proton Symport	colon_h[c] + colon_4mop[c] -> colon_h[m] + colon_4mop[m]		0	1000	0	Transport, mitochondrial	MM	1.2.1.5	PMID:8428987
colon_4MPTNLte	4-Methylpentanal Transport	colon_4mptnl[c] <=> colon_4mptnl[e]		-1000	1000	0	Transport, extracellular			PMID:8428987
colon_4MPTNLtm	4-Methylpentanal Transport, Mitochondrial	colon_4mptnl[c] <=> colon_4mptnl[m]		-1000	1000	0	Transport, mitochondrial			PMID:8428987
colon_4MTOLBUTAMIDEte	Transport of Xenobiotic	colon_4mtolbutamide[e] <=> colon_4mtolbutamide[c]		-1000	1000	0	Transport, extracellular	unknown mechanism, related cyp P450 metabolism reactions NJ
colon_4NPHSFte	Transport of Xenobiotic	colon_4nphsf[e] <=> colon_4nphsf[c]		-1000	1000	0	Transport, extracellular	unknown mechanism, related cyp P450 metabolism reactions NJ. Biochemical, Rat		PMID:9344226
colon_4NPHSULT	4-Nitrophenol Sulfotransferase	colon_paps[c] + colon_4nph[c] -> colon_h[c] + colon_pap[c] + colon_4nphsf[c]		0	1000	0	Cytochrome metabolism	RS/TV (6/14/05)	2.8.2.1	PMID:11535246,PMID:15293241
colon_4NPHte	Transport of Xenobiotic	colon_4nph[e] <=> colon_4nph[c]		-1000	1000	0	Transport, extracellular	unknown mechanism, related cyp P450 metabolism reactions NJ. Physiological, Rat	2.8.2.1	PMID:8385949,PMID:9219629
colon_4PYRDX	4-Pyridoxal Secretion	colon_h2o[c] + colon_atp[c] + colon_4pyrdx[c] -> colon_h[c] + colon_adp[c] + colon_pi[c] + colon_4pyrdx[e]		0	1000	0	Transport, extracellular	IT Reaction correct??? (active transport)		PMID:6380540
colon_5ADTSTSTERONEGLCte	Glucuronidated Compound Transport	colon_h2o[c] + colon_atp[c] + colon_5adtststeroneglc[c] -> colon_h[c] + colon_adp[c] + colon_pi[c] + colon_5adtststeroneglc[e]		0	1000	0	Transport, extracellular	presumed MDR transporter NJ. Physiological
colon_5ADTSTSTERONEGLCtr	Glucuronidated Compound Transport	colon_5adtststeroneglc[c] <=> colon_5adtststeroneglc[r]		-1000	1000	0	Transport, endoplasmic reticular	unknown mechanism, however glucuronidated metabolites need to get out of the cell NJ
colon_5ADTSTSTERONESte	Sulfonated Testosterone Transport	colon_5adtststerones[c] <=> colon_5adtststerones[e]		-1000	1000	0	Transport, extracellular	unknown mechanism - presumed excretion of sulfonated testosterone NJ
colon_5ADTSTSTERONESULT	5Alpha-Dihydrotestosterone Sulfotransferase	colon_paps[c] + colon_5adtststerone[c] -> colon_h[c] + colon_pap[c] + colon_5adtststerones[c]		0	1000	0	Steroid metabolism	NJ	2.8.2.2	PMID:1588921,PMID:16399349
colon_5ADTSTSTERONEte	5 Alpha Dihydrotesterone Transport	colon_5adtststerone[e] <=> colon_5adtststerone[c]		-1000	1000	0	Transport, extracellular	specific mechanism not known, proton dependence for trans-mit transport has been suggested, however directionality and stoichiometry has not yet been elucidated. see PMID: 12770731 and others NJ	2.8.2.2
colon_5ADTSTSTERONEtr	5 Alpha Dihydrotesterone Intracellular Transport	colon_5adtststerone[r] <=> colon_5adtststerone[c]		-1000	1000	0	Transport, endoplasmic reticular	specific mechanism not known, proton dependence for trans-mit transport has been suggested, however directionality and stoichiometry has not yet been elucidated. see PMID: 12770731 and others NJ
colon_5AOPtm	5-Aminolevulinate Mitochondrial Transport	colon_5aop[c] <=> colon_5aop[m]		-1000	1000	0	Heme synthesis	NCD. Delta-aminolevulinic acid is produced in mitochondria then converted to PBG in the cytoplasm. Could not find anything on the transporter itself.		PMID:10558864
colon_5DHFtl	5-Glutamyl-Dhf Transport, Lysosomal	colon_5dhf[c] -> colon_5dhf[l]		0	1000	0	Transport, lysosomal	carrier-mediated transport - but which and how is unknown IT		PMID:11375437
colon_5HLTDL	5-Hydroxy-L-Tryptophan Decarboxy-Lyase	colon_h[c] + colon_5htrp[c] -> colon_co2[c] + colon_srtn[c]		0	1000	0	Tryptophan metabolism	SAB	4.1.1.28	PMID:1540578
colon_5HOXINDACTO2OX	5-Hydroxyindoleacetaldehyde:Oxygen Oxidoreductase	colon_h2o[c] + colon_o2[c] + colon_5hoxindact[c] -> colon_h2o2[c] + colon_h[c] + colon_5hoxindoa[c]		0	1000	0	Tryptophan metabolism	SAB questionable--balanced, but h2o2 production is based on an obscure comment in entrez	1.2.3.1	PMID:11306106
colon_5HTRPVESSEC	5-Hydroxy-L-Tryptophan Secretion via Secretory Vesicle (ATP Driven)	colon_h2o[c] + colon_atp[c] + colon_5htrp[c] -> colon_h[c] + colon_adp[c] + colon_pi[c] + colon_5htrp[e]		0	1000	0	Transport, extracellular	SAB This reaction represents the ATP driven secretion of 5htrp from the cell. It leaves out the vesicle because that is not a compartment. ATP:H ratio is assumed as 1:3 for vacuolar ATPase and substrate:h ratio is 1:2. This gives a 3:2 ratio for substrate:ATP	1.13.11.52	PMID:12827358,PMID:15383652
colon_5MTHFt	5-Methyltetrahydrofolate Transport via Receptor Binding And Protolysis	colon_5mthf[e] <=> colon_5mthf[c]		-1000	1000	0	Transport, extracellular	IT	1.4.3.4	PMID:15094208
colon_5THFtl	5-Glutamyl-Thf Transport, Lysosomal	colon_5thf[c] -> colon_5thf[l]		0	1000	0	Transport, lysosomal	carrier-mediated transport - but which and how is unknown IT		PMID:11375437
colon_5THFtm	5-Glutamyl-Thf Transport, M Mitochondrial	colon_5thf[m] -> colon_5thf[c]		0	1000	0	Transport, mitochondrial	unknown mechanism. IT		PMID:11375437
colon_6DHFtl	6-Glutamyl-Dhf Transport, Lysosomal	colon_6dhf[c] -> colon_6dhf[l]		0	1000	0	Transport, lysosomal	carrier-mediated transport - but which and how is unknown IT		PMID:11375437
colon_6DHFtm	6-Glutamyl-Dhf Transport, M Mitochondrial	colon_6dhf[m] -> colon_6dhf[c]		0	1000	0	Transport, mitochondrial	unknown mechanism. IT		PMID:11375437
colon_6THFtl	6-Glutamyl-Thf Transport, Lysosomal	colon_6thf[c] -> colon_6thf[l]		0	1000	0	Transport, lysosomal	carrier-mediated transport - but which and how is unknown IT		PMID:11375437
colon_6THFtm	6-Glutamyl-Thf Transport, M Mitochondrial	colon_6thf[m] -> colon_6thf[c]		0	1000	0	Transport, mitochondrial	unknown mechanism. IT		PMID:11375437
colon_7DHCHSTEROLtr	Cholesterol Precursor Intracellular Transport	colon_7dhchsterol[r] <=> colon_7dhchsterol[c]		-1000	1000	0	Transport, endoplasmic reticular	specific mechanism not known, proton dependence for trans-mit transport has been suggested, however directionality and stoichiometry has not yet been elucidated. see PMID: 12770731 and others NJ
colon_7DHFtl	7-Glutamyl-Dhf Transport, Lysosomal	colon_7dhf[c] -> colon_7dhf[l]		0	1000	0	Transport, lysosomal	carrier-mediated transport - but which and how is unknown IT		PMID:11375437
colon_7DHFtm	7-Glutamyl-Dhf Transport, M Mitochondrial	colon_7dhf[m] -> colon_7dhf[c]		0	1000	0	Transport, mitochondrial	unknown mechanism. IT		PMID:11375437
colon_7THFtl	7-Glutamyl-Thf Transport, Lysosomal	colon_7thf[c] -> colon_7thf[l]		0	1000	0	Transport, lysosomal	carrier-mediated transport - but which and how is unknown IT		PMID:11375437
colon_7THFtm	7-Glutamyl-Thf Transport, M Mitochondrial	colon_7thf[m] -> colon_7thf[c]		0	1000	0	Transport, mitochondrial	unknown mechanism. IT		PMID:11375437
colon_A_MANASEly	Alpha-Mannosidase, Lysosomal	2 colon_h2o[l] + colon_m2mn[l] -> 2 colon_man[l] + colon_mn[l]		0	1000	0	N-glycan degradation	NCD	3.2.1.24	PMID:8910458
colon_A4GALTc	Lactosylceramide 4-Alpha-Galactosyltransferase	colon_galgluside_hs[c] + colon_udpgal[c] -> colon_h[c] + colon_thcrm_hs[c] + colon_udp[c]		0	1000	0	Sphingolipid metabolism	EC: 2.4.1.228 NJ	2.4.1.228	PMID:10748143
colon_A4GALTg	Lactosylceramide 4-Alpha-Galactosyltransferase	colon_galgluside_hs[g] + colon_udpgal[g] -> colon_h[g] + colon_thcrm_hs[g] + colon_udp[g]		0	1000	0	Sphingolipid metabolism	EC: 2.4.1.228 NJ	2.4.1.228	PMID:10747952,PMID:10748143
colon_AACTOOR	Aminoacetone:Oxygen Oxidoreductase (Deaminating) (Flavin-Containing)	colon_h2o[c] + colon_o2[c] + colon_aact[c] -> colon_h2o2[c] + colon_nh4[c] + colon_mthgxl[c]		0	1000	0	Glycine, serine, alanine, and threonine metabolism		1.4.3.6	PMID:10328770,PMID:12878330
colon_AASAD3m	L-Aminoadipate-Semialdehyde Dehydrogenase (NADH), Mitochondrial	colon_h2o[m] + colon_nad[m] + colon_L2aadp6sa[m] -> 2 colon_h[m] + colon_L2aadp[m] + colon_nadh[m]		0	1000	0	Lysine metabolism	MM. Found under reaction synonym name: 2-aminoadipic 6-semialdehyde dehydrogenase; Evidence was from mouse with identification of good human ortholog for U26 in the mouse that catalyzes this reaction. There was NOT evidence here specific to mitochondria, though. (Nathan Price)		PMID:15865210
colon_AATAi	2-Aminoadipate Transaminase, Irreversible	colon_L2aadp[c] + colon_akg[c] <=> colon_2oxoadp[c] + colon_glu_L[c]		-1000	1000	0	Lysine metabolism	MM	2.6.1.39	PMID:12126930
colon_ABO1g	Abo Blood Group (Transferase A, Alpha 1-3-N-Acetylgalactosaminyltransferase	colon_fucgalacglcgalgluside_hs[g] + colon_udpacgal[g] -> colon_h[g] + colon_udp[g] + colon_acgalfucgalacglcgalgluside_hs[g]		0	1000	0	Blood group synthesis	NJ	2.6.1.39	PMID:11421346,PMID:12198488,PMID:2121736
colon_ABO2g	Abo Blood Group (Transferase A, Alpha 1-3-N-Acetylgalactosaminyltransferase	colon_udpgal[g] + colon_fucgalacglcgalgluside_hs[g] -> colon_h[g] + colon_udp[g] + colon_galfucgalacglcgalgluside_hs[g]		0	1000	0	Blood group synthesis	NJ		PMID:11421346,PMID:12198488,PMID:2121736
colon_ABO3g	Abo Blood Group (Transferase A, Alpha 1-3-N-Acetylgalactosaminyltransferase	colon_udpgal[g] + colon_fuc12gal14acglcgalgluside_hs[g] -> colon_h[g] + colon_udp[g] + colon_galfuc12gal14acglcgalgluside_hs[g]		0	1000	0	Blood group synthesis	NJ		PMID:11421346,PMID:12198488,PMID:2121736
colon_ABO4g	Abo Blood Group (Transferase A, Alpha 1-3-N-Acetylgalactosaminyltransferase	colon_udpacgal[g] + colon_fuc12gal14acglcgalgluside_hs[g] -> colon_h[g] + colon_udp[g] + colon_acgalfuc12gal14acglcgalgluside_hs[g]		0	1000	0	Blood group synthesis	NJ		PMID:11421346,PMID:12198488,PMID:2121736
colon_ABO5g	Abo Blood Group (Transferase A, Alpha 1-3-N-Acetylgalactosaminyltransferase	colon_udpacgal[g] + colon_fucgalacgalfuc12gal14acglcgalgluside_hs[g] -> colon_h[g] + colon_udp[g] + colon_acgalfucgalacgalfuc12gal14acglcgalgluside_hs[g]		0	1000	0	Blood group synthesis	NJ		PMID:11421346,PMID:12198488,PMID:2121736
colon_ABO6g	Abo Blood Group (Transferase A, Alpha 1-3-N-Acetylgalactosaminyltransferase	colon_udpacgal[g] + colon_fucgalacglcgal14acglcgalgluside_hs[g] -> colon_h[g] + colon_udp[g] + colon_acgalfucgalacglcgal14acglcgalgluside_hs[g]		0	1000	0	Blood group synthesis	NJ		PMID:11421346,PMID:12198488,PMID:2121736
colon_ABO7g	Abo Blood Group (Transferase A, Alpha 1-3-N-Acetylgalactosaminyltransferase	colon_udpacgal[g] + colon_fucgalacgalfucgalacglcgal14acglcgalgluside_hs[g] -> colon_h[g] + colon_udp[g] + colon_acgalfucgalacgalfucgalacglcgal14acglcgalgluside_hs[g]		0	1000	0	Blood group synthesis	NJ		PMID:11421346,PMID:12198488,PMID:2121736
colon_ABO8g	Abo Blood Group (Transferase A, Alpha 1-3-N-Acetylgalactosaminyltransferase	colon_udpgal[g] + colon_fucgalacglcgal14acglcgalgluside_hs[g] -> colon_h[g] + colon_udp[g] + colon_galfucgalacglcgal14acglcgalgluside_hs[g]		0	1000	0	Blood group synthesis	NJ		PMID:11421346,PMID:12198488,PMID:2121736
colon_ABO9g	Abo Blood Group (Transferase A, Alpha 1-3-N-Acetylgalactosaminyltransferase	2 colon_udpgal[g] + colon_fucfucgalacglcgalacglcgal14acglcgalgluside_hs[g] -> 2 colon_h[g] + 2 colon_udp[g] + colon_galgalfucfucgalacglcgalacglcgal14acglcgalgluside_hs[g]		0	1000	0	Blood group synthesis	NJ		PMID:11421346,PMID:12198488,PMID:2121736
colon_ABTArm	4-Aminobutyrate Transaminase, Reversible, Mitochondrial	colon_akg[m] + colon_4abut[m] <=> colon_glu_L[m] + colon_sucsal[m]		-1000	1000	0	Glutamate metabolism	kh 1/6/03	2.6.19.4	PMID:10407778,PMID:7721088
colon_ABTD	L-Arabinitol 4-Dehydrogenase	colon_nad[c] + colon_abt[c] <=> colon_h[c] + colon_nadh[c] + colon_xylu_L[c]		-1000	1000	0	Pentose phosphate pathway	NCD	1.1.1.12	PMID:12359133,PMID:13922173,PMID:15234337
colon_ABUTt2rL	4-Aminobutyrate Reversible Transport in via Proton Symport, Lysosomal	colon_h[l] + colon_4abut[l] <=> colon_h[c] + colon_4abut[c]		-1000	1000	0	Transport, lysosomal	SAB r, lyso		PMID:11390972,PMID:11959859
colon_ABUTt4_2_r	4-Aminobutyrate Reversible Transport in via Sodium Symport (1:2)	2 colon_na1[e] + colon_4abut[e] <=> 2 colon_na1[c] + colon_4abut[c]		-1000	1000	0	Transport, extracellular	SAB		PMID:12719981
colon_ACACT10m	Acetyl Coenzyme A C-Acetyltransferase, Mitochondrial	colon_coa[m] + colon_2maacoa[m] <=> colon_accoa[m] + colon_ppcoa[m]		-1000	1000	0	Valine, leucine, and isoleucine metabolism	MM. 2-Methyl-3-acetoacetyl-CoA excreted into urine for patients with disease deficiency	2.3.1.9	PMID:676035
colon_ACACT1rm	Acetyl Coenzyme A C-Acetyltransferase, Mitochondrial	2 colon_accoa[m] -> colon_coa[m] + colon_aacoa[m]		0	1000	0	Tryptophan metabolism	TDV	2.3.1.9
colon_ACACT1x	Acetyl Coenzyme A C-Acetyltransferase	2 colon_accoa[x] -> colon_coa[x] + colon_aacoa[x]		0	1000	0	Cholesterol metabolism	NCD NJ - added peroxisomal version	2.3.1.9	PMID:11108725
colon_ACACt2m	Acetoacetate Mitochondrial Transport via H+ Symport	colon_h[c] + colon_acac[c] <=> colon_h[m] + colon_acac[m]		-1000	1000	0	Transport, mitochondrial	IT, TDV changed name from "tm2" to "t2m" - NCD		PMID:28726,PMID:627555
colon_ACACT5p	Acetyl Coenzyme A C-Acyltransferase (Decanoyl Coenzyme A), Peroxisomal	colon_coa[x] + colon_3oddcoa[x] -> colon_accoa[x] + colon_dcacoa[x]		0	1000	0	Fatty acid oxidation	NCD	2.3.1.16	PMID:1679347
colon_ACACT8p	Acetyl Coenzyme A Acyltransferase (Hexadecanoyl Coenzyme A), Peroxisomal	colon_coa[x] + colon_3ohodcoa[x] -> colon_accoa[x] + colon_pmtcoa[x]		0	1000	0	Fatty acid oxidation	NCD	2.3.1.16	PMID:1679347
colon_ACACT9p	Acetyl Coenzyme A Acyltransferase (Tetracosanoyl Coenzyme A), Peroxisomal	colon_coa[x] + colon_3ohxccoa[x] -> colon_accoa[x] + colon_ttccoa[x]		0	1000	0	Fatty acid oxidation	NCD	2.3.1.16	PMID:1679347
colon_ACACtx	Acetoacetate Intracellular Transport Unknown Mechanism	colon_acac[c] <=> colon_acac[x]		-1000	1000	0	Transport, peroxisomal	unknown mechanism NJ	2.3.1.16
colon_ACALDtm	Acetaldehyde Mitochondrial Diffusion	colon_acald[m] <=> colon_acald[c]		-1000	1000	0	Transport, mitochondrial	NCD		PMID:9028626
colon_ACCOACm	Acetyl Coenzyme A Carboxylase, Beta Isoform	colon_accoa[m] + colon_atp[m] + colon_hco3[m] -> colon_h[m] + colon_adp[m] + colon_pi[m] + colon_malcoa[m]		0	1000	0	Fatty acid oxidation	TDV (9/14/2004)	6.4.1.2	PMID:10677481
colon_ACCOAgt	Acetyl Coenzyme A Transport	colon_accoa[c] <=> colon_accoa[g]		-1000	1000	0	Transport, extracellular	transport between cytosol and Golgi/ER presumed presumed facilitated transport, but unknown co-substrates, see PMID: 12739170, Hirabayashi et al NJ	6.4.1.2	PMID:12739170
colon_ACCOALm	Acetate Coenzyme A Ligase (AMP-Forming)	colon_coa[m] + colon_atp[m] + colon_ppa[m] -> colon_ppcoa[m] + colon_amp[m] + colon_ppi[m]		0	1000	0	Propanoate metabolism	TDV-mitochondrial version JLR- also acts on propanoate AMF- made reaction to create AMP not ADP and changed EC	6.2.1.17	PMID:11150295
colon_ACCOAtn	Acetyl Coenzyme A Transport, Nuclear	colon_accoa[c] <=> colon_accoa[n]		-1000	1000	0	Transport, nuclear	NCD	6.2.1.17
colon_ACCOAtr	Acetyl Coenzyme A Transport	colon_accoa[c] <=> colon_accoa[r]		-1000	1000	0	Transport, endoplasmic reticular	transport between cytosol and Golgi/ER presumed presumed facilitated transport, but unknown co-substrates, see PMID: 12739170, Hirabayashi et al NJ changed name from ACCOArt to ACCOAtr for consistency - NCD
colon_ACETONEt2	Acetone Transport via Proton Symport	colon_h[e] + colon_acetone[e] <=> colon_h[c] + colon_acetone[c]		-1000	1000	0	Transport, extracellular	NCD		PMID:10510291,PMID:11101640,PMID:12739169,PMID:7835905,PMID:8476015,PMID:9425115,PMID:9508842,PMID:9649795,PMID:9786900,PMID:9824713
colon_ACETONEt2m	Acetone Mitochondrial Transport via Proton Symport	colon_h[c] + colon_acetone[c] <=> colon_h[m] + colon_acetone[m]		-1000	1000	0	Transport, mitochondrial	NCD
colon_ACGAGBSIDEtg	Acgagbside Hs Intracellular Transport	colon_acgagbside_hs[c] <=> colon_acgagbside_hs[g]		-1000	1000	0	Transport, golgi apparatus	unknown mechanism for transport - however must get to other intracellular compartments (e.g. lysosome for degradation) NJ		PMID:15907394
colon_ACGAGBSIDEtl	Acgagbside Hs Intracellular Transport	colon_acgagbside_hs[c] <=> colon_acgagbside_hs[l]		-1000	1000	0	Transport, lysosomal	unknown mechanism for transport - however must get to other intracellular compartments (e.g. lysosome for degradation) NJ		PMID:15907394
colon_ACGALFUCGALACGALFUC12GAL14ACGLCGALGLUSIDEte	Blood Group Intracellular Transport	colon_acgalfucgalacgalfuc12gal14acglcgalgluside_hs[e] <=> colon_acgalfucgalacgalfuc12gal14acglcgalgluside_hs[c]		-1000	1000	0	Transport, extracellular	unknown mechanism, however these blood groups need to make it to the extracellular surface of cells NJ
colon_ACGALFUCGALACGALFUC12GAL14ACGLCGALGLUSIDEtg	Blood Group Intracellular Transport	colon_acgalfucgalacgalfuc12gal14acglcgalgluside_hs[g] <=> colon_acgalfucgalacgalfuc12gal14acglcgalgluside_hs[c]		-1000	1000	0	Transport, golgi apparatus	unknown mechanism, however these blood groups need to make it to the extracellular surface of cells NJ
colon_ACGALFUCGALACGALFUCGALACGLCGAL14ACGLCGALGLUSIDEte	Blood Group Intracellular Transport	colon_acgalfucgalacgalfucgalacglcgal14acglcgalgluside_hs[e] <=> colon_acgalfucgalacgalfucgalacglcgal14acglcgalgluside_hs[c]		-1000	1000	0	Transport, extracellular	unknown mechanism, however these blood groups need to make it to the extracellular surface of cells NJ
colon_ACGALFUCGALACGALFUCGALACGLCGAL14ACGLCGALGLUSIDEtg	Blood Group Intracellular Transport	colon_acgalfucgalacgalfucgalacglcgal14acglcgalgluside_hs[g] <=> colon_acgalfucgalacgalfucgalacglcgal14acglcgalgluside_hs[c]		-1000	1000	0	Transport, golgi apparatus	unknown mechanism, however these blood groups need to make it to the extracellular surface of cells NJ
colon_ACGALK	N-Acetylgalactosamine Kinase	colon_atp[c] + colon_acgal[c] -> colon_h[c] + colon_adp[c] + colon_acgal1p[c]		0	1000	0	Aminosugar metabolism	NCD
colon_ACGALK2	N-Acetylgalactosamine Kinase (ITP)	colon_acgal[c] + colon_itp[c] -> colon_h[c] + colon_acgal1p[c] + colon_idp[c]		0	1000	0	Aminosugar metabolism	NCD
colon_ACGALtlg	N-Acetyl-Galactosamine Intracellular Transport	colon_acgal[g] <=> colon_acgal[c]		-1000	1000	0	Transport, golgi apparatus	unknown mechanism - may be vesicular NJ
colon_ACGALtly	N-Acetyl-Galactosamine Lysosomal Efflux	colon_acgal[l] -> colon_acgal[c]		0	1000	0	Transport, lysosomal	NCD		PMID:2784441,PMID:3753439
colon_ACGAM6PSi	N-Acetylglucosamine-6-Phosphate Synthase	colon_accoa[c] + colon_gam6p[c] -> colon_h[c] + colon_coa[c] + colon_acgam6p[c]		0	1000	0	Aminosugar metabolism	NCD	2.3.1.4
colon_ACGAMK	N-Acetylglucosamine Kinase	colon_atp[c] + colon_acgam[c] -> colon_h[c] + colon_adp[c] + colon_acgam6p[c]		0	1000	0	Aminosugar metabolism		2.7.1.59	PMID:10824116
colon_ACGAMPM	Phosphoacetylglucosamine Mutase	colon_acgam6p[c] <=> colon_acgam1p[c]		-1000	1000	0	Aminosugar metabolism	NCD	5.4.2.3	PMID:11004509
colon_ACGAMtly	N-Acetyl-Glucosamine Lysosomal Efflux	colon_acgam[l] -> colon_acgam[c]		0	1000	0	Transport, lysosomal	NCD	5.4.2.3	PMID:2784441,PMID:3753439
colon_ACGBGBSIDEtg	Acgbgbside Hs Intracellular Transport	colon_acgbgbside_hs[c] <=> colon_acgbgbside_hs[g]		-1000	1000	0	Transport, golgi apparatus	unknown mechanism for transport - however must get to other intracellular compartments (e.g. lysosome for degradation) NJ		PMID:15907394
colon_ACGBGBSIDEtl	Acgbgbside Hs Intracellular Transport	colon_acgbgbside_hs[c] <=> colon_acgbgbside_hs[l]		-1000	1000	0	Transport, lysosomal	unknown mechanism for transport - however must get to other intracellular compartments (e.g. lysosome for degradation) NJ		PMID:15907394
colon_ACGPID	N-Acetylglucosaminylphosphatidylinositol Deacetylase	colon_h2o[c] + colon_acgpail_hs[c] -> colon_ac[c] + colon_gpail_hs[c]		0	1000	0	Phosphatidylinositol phosphate metabolism	NCD	3.5.1.89	PMID:10085243,PMID:14742432
colon_ACHEe	Acetylcholinesterase	colon_h2o[e] + colon_ach[e] -> colon_h[e] + colon_ac[e] + colon_chol[e]		0	1000	0	Glycerophospholipid metabolism	NJ	3.1.1.7	PMID:11283752,PMID:1517212
colon_ACHtn	Acetylcholin Transport, Nuclear through Pores	colon_ach[n] <=> colon_ach[c]		-1000	1000	0	Transport, nuclear	it	3.1.1.7
colon_ACITL	ATP-Citrate Lyase	colon_atp[c] + colon_coa[c] + colon_cit[c] -> colon_adp[c] + colon_pi[c] + colon_accoa[c] + colon_oaa[c]		0	1000	0	Citric acid cycle	ATP dependent citrate lyase. Reaction is reversible in KEGG (new EC 2.3.3.8) NCD	2.3.3.8	PMID:2295639
colon_ACNACNGAL14ACGLCGALGLUSIDEte	Blood Group Intracellular Transport	colon_acnacngal14acglcgalgluside_hs[e] <=> colon_acnacngal14acglcgalgluside_hs[c]		-1000	1000	0	Transport, extracellular	unknown mechanism, however these blood groups need to make it to the extracellular surface of cells NJ
colon_ACNACNGALGBSIDEte	Acnacngalgbside Hs Transport	colon_acnacngalgbside_hs[c] <=> colon_acnacngalgbside_hs[e]		-1000	1000	0	Transport, extracellular	unknown mechanism for transport - intracellular transport occurs, most details are unknown - see for example Varki glycobiology text or numerous reviews (PMID: 8206147) - extracellular transport is also made available since metabolites can get to outer plasma membrane NJ		PMID:8206147
colon_ACNACNGALGBSIDEtg	Acnacngalgbside Hs Intracellular Transport	colon_acnacngalgbside_hs[c] <=> colon_acnacngalgbside_hs[g]		-1000	1000	0	Transport, golgi apparatus	unknown mechanism for transport - intracellular transport occurs, most details are unknown - see for example Varki glycobiology text or numerous reviews (PMID: 8206147) NJ		PMID:8206147
colon_ACNAM9PL	N-Acetylneuraminate 9-Phosphate Pyruvate-Lyase (Pyruvate-Phosphorylating)	colon_h2o[c] + colon_acmanap[c] + colon_pep[c] -> colon_pi[c] + colon_acnamp[c]		0	1000	0	Aminosugar metabolism	EC-2.5.1.56 NCD	2.5.1.56	PMID:10749855
colon_ACNAM9PL2	N-Acetylneuraminate 9-Phosphate Pyruvate-Lyase (Pyruvate-Phosphorylating)	colon_h2o[c] + colon_pep[c] + colon_man6p[c] -> colon_pi[c] + colon_kdnp[c]		0	1000	0	Aminosugar metabolism	EC-2.5.1.56 NCD	2.5.1.56	PMID:10749855
colon_ACNAMlt	N-Acetylneuraminate Transport into Lysososme	colon_h[c] + colon_acnam[c] <=> colon_h[l] + colon_acnam[l]		-1000	1000	0	Transport, lysosomal	H symport into lysososome. See PMID: 2768261 and PMID: 10581036 ( for human evidence). Sialic acid storage disorders (due to transporter mutations) require import and export e.g. PMID: 2768266 NJ	2.5.1.56	PMID:10581036,PMID:2768261
colon_ACNAMPH	N-Acetylneuraminate 9-Phosphate Phosphohydrolase	colon_h2o[c] + colon_acnamp[c] -> colon_pi[c] + colon_acnam[c]		0	1000	0	Aminosugar metabolism	NCD	3.1.3.29
colon_ACNAMtn	N-Acetylneuraminate Nuclear Import	colon_acnam[c] -> colon_acnam[n]		0	1000	0	Transport, nuclear	NCD	3.1.3.29
colon_ACNGALACGLCGAL14ACGLCGALGLUSIDEte	Blood Group Intracellular Transport	colon_acngalacglcgal14acglcgalgluside_hs[e] <=> colon_acngalacglcgal14acglcgalgluside_hs[c]		-1000	1000	0	Transport, extracellular	unknown mechanism, however these blood groups need to make it to the extracellular surface of cells NJ
colon_ACNGALACGLCGAL14ACGLCGALGLUSIDEtg	Blood Group Intracellular Transport	colon_acngalacglcgal14acglcgalgluside_hs[g] <=> colon_acngalacglcgal14acglcgalgluside_hs[c]		-1000	1000	0	Transport, golgi apparatus	unknown mechanism, however these blood groups need to make it to the extracellular surface of cells NJ
colon_ACNMLr	N-Acetylneuraminate Lyase (Reversible)	colon_acnam[c] <=> colon_pyr[c] + colon_acmana[c]		-1000	1000	0	Aminosugar metabolism	JLR	4.1.3.3
colon_ACOAD10m	Acyl Coenzyme A Dehydrogenase (2-Methylbutanoyl Coenzyme A), Mitochondrial	colon_2mbcoa[m] + colon_fad[m] -> colon_2mb2coa[m] + colon_fadh2[m]		0	1000	0	Valine, leucine, and isoleucine metabolism	MM	1.3.99.12	PMID:11013134
colon_ACOAD1fm	Acyl Coenzyme A Dehydrogenase (Butanoyl Coenzyme A), Mitochondrial	colon_fad[m] + colon_btcoa[m] -> colon_b2coa[m] + colon_fadh2[m]		0	1000	0	Butanoate metabolism	Assume NAD/NADH as acceptors Lumped long-chain acyl-CoA dehydrogenase (EC 1.3.99.13) This reaction is therefore equilivalent to trans-2-enoyl-CoA reductase (NAD) (EC 1.3.1.44)	1.3.99.2	PMID:2565344
colon_ACOAD8m	Acyl Coenzyme A Dehydrogenase (Isovaleryl Coenzyme A), Mitochondrial	colon_fad[m] + colon_ivcoa[m] -> colon_fadh2[m] + colon_3mb2coa[m]		0	1000	0	Valine, leucine, and isoleucine metabolism	MM	1.3.99.10	PMID:9214289
colon_ACOAD9m	Acyl Coenzyme A Dehydrogenase (Isobutyryl Coenzyme A), Mitochondrial	colon_fad[m] + colon_ibcoa[m] -> colon_fadh2[m] + colon_2mp2coa[m]		0	1000	0	Valine, leucine, and isoleucine metabolism	MM	1.3.99.12	PMID:11013134
colon_ACOAHi	Acetyl Coenzyme A Hydrolase	colon_h2o[c] + colon_accoa[c] -> colon_h[c] + colon_coa[c] + colon_ac[c]		0	1000	0	Pyruvate metabolism	NCD. measured in rat brain; 78.7 % identical enzyme cloned from human liver cDNA	3.1.2.1	PMID:16951743,PMID:16951744,PMID:6109001
colon_ACOAO7p	Acyl Coenzyme A Oxidase (Hexadecanoyl Coenzyme A), Peroxisomal	colon_pmtcoa[x] + colon_o2[x] -> colon_h2o2[x] + colon_hdd2coa[x]		0	1000	0	Fatty acid oxidation	NCD	1.3.3.6	PMID:7876265,PMID:8159712
colon_ACODA	Acetylornithine Deacetylase	colon_h2o[c] + colon_acorn[c] -> colon_ac[c] + colon_orn[c]		0	1000	0	Urea cycle		3.5.1.16	PMID:2006156
colon_ACONTm	Aconitate Hydratase	colon_cit[m] <=> colon_icit[m]		-1000	1000	0	Citric acid cycle	IF. Biochemical	4.2.1.3	PMID:10419470,PMID:17244191,PMID:17244192
colon_ACOX22x	Acyl-Coenzyme A Oxidase 2, Branched Chain	0.5 colon_o2[x] + colon_fadh2[x] + colon_dhcholoylcoa[x] -> colon_fad[x] + colon_thcholoylcoa[x]		0	1000	0	Bile acid synthesis	noted in uniprot to have FAD as cofactor - further reaction specific lit evidence not found to support or contradict, see Baumgart et al PNAS (1996) 93: 13748-13753 analog as per KEGG added NJ	1.3.3.6	PMID:11181649
colon_ACOX2x	Acyl-Coenzyme A Oxidase 2, Branched Chain	colon_o2[x] + colon_fadh2[x] + colon_cholcoas[x] -> colon_fad[x] + 2 colon_h2o[x] + colon_cholcoads[x]		0	1000	0	Bile acid synthesis	noted in uniprot to have FAD as cofactor - further reaction specific lit evidence not found to support or contradict, see Baumgart et al PNAS (1996) 93: 13748-13753 NJ	1.3.3.6
colon_ACP1_FMN_	Acid Phosphatase (FMN)	colon_h2o[c] + colon_fmn[c] -> colon_pi[c] + colon_ribflv[c]		0	1000	0	Vitamin B2 metabolism	INVALID ECO TERM: IFH	3.1.3.2	PMID:8522318
colon_ACRNtm	O-Acetylcarnintine Transport into Mitochondria via Diffusion	colon_acrn[c] <=> colon_acrn[m]		-1000	1000	0	Transport, mitochondrial	NCD	3.1.3.2	PMID:14598172,PMID:977593
colon_ACS2	Acetyl Coenzyme A Synthase (Propionate)	colon_atp[c] + colon_coa[c] + colon_ppa[c] -> colon_amp[c] + colon_ppi[c] + colon_ppcoa[c]		0	1000	0	Propanoate metabolism	AMF	6.2.1.16	PMID:10843999,PMID:12623130
colon_ACSm	Acetyl Coenzyme A Synthetase	colon_coa[m] + colon_atp[m] + colon_ac[m] -> colon_accoa[m] + colon_amp[m] + colon_ppi[m]		0	1000	0	Glycolysis/gluconeogenesis	IF	6.2.1.1	PMID:11150295,PMID:4326157
colon_ACSRTNMT	S-Adenosyl-L-Homocysteine:N-Acetylserotonin O-Methyltransferase	colon_amet[c] + colon_Nacsertn[c] -> colon_h[c] + colon_ahcys[c] + colon_melatn[c]		0	1000	0	Tryptophan metabolism	SAB	2.1.1.4	PMID:8397829
colon_ACt2m	Acetate Mitochondrial Transport via Proton Symport	colon_h[c] + colon_ac[c] <=> colon_h[m] + colon_ac[m]		-1000	1000	0	Transport, mitochondrial	NCD	2.1.1.4	PMID:10198029,PMID:15755952
colon_ACt2r	Acetate Reversible Transport via Proton Symport	colon_h[e] + colon_ac[e] <=> colon_h[c] + colon_ac[c]		-1000	1000	0	Transport, extracellular	NCD		PMID:9651205
colon_ACtg	Acetate Transport, Golgi Apparatus	colon_ac[c] <=> colon_ac[g]		-1000	1000	0	Transport, golgi apparatus	NCD		PMID:15755952
colon_ADCim	Acetoacetate Decarboxylation (Irreversible), Mitochondrial	colon_h[m] + colon_acac[m] -> colon_co2[m] + colon_acetone[m]		0	1000	0	Propanoate metabolism	TDV (Voet & Voet pg 581) Non-enzymatic decarboxylation; spontaneous reaction added "m" suffix - NCD	4.1.1.4
colon_ADEt	Adenine Reversible Transport, Cytosol	colon_ade[e] <=> colon_ade[c]		-1000	1000	0	Transport, extracellular	NCD	4.1.1.4	PMID:12006583,PMID:12838422
colon_ADK1m	Adenylate Kinase, Mitochondrial	colon_atp[m] + colon_amp[m] <=> 2 colon_adp[m]		-1000	1000	0	Nucleotide interconversion	NCD	2.7.4.3	PMID:11485571,PMID:195572,PMID:8843353,PMID:9434148
colon_ADK3m	Adentylate Kinase (GTP)	colon_amp[m] + colon_gtp[m] <=> colon_adp[m] + colon_gdp[m]		-1000	1000	0	Nucleotide interconversion	NCD		PMID:11485571
colon_ADMDC	Adenosylmethionine Decarboxylase	colon_h[c] + colon_amet[c] -> colon_co2[c] + colon_ametam[c]		0	1000	0	Arginine and proline metabolism		4.1.1.50	PMID:2460457
colon_ADNCYC	Adenylate Cyclase	colon_atp[c] -> colon_ppi[c] + colon_camp[c]		0	1000	0	Nucleotide interconversion	JLR	4.6.1.1	PMID:10481931,PMID:11299302,PMID:11423534,PMID:11840511,PMID:12503609,PMID:12609998,PMID:12623444,PMID:1427768,PMID:14996950,PMID:15547246,PMID:7860067,PMID:7959689,PMID:8076676
colon_ADNK1m	Adenosine Kinase, Mitochondrial	colon_atp[m] + colon_adn[m] -> colon_h[m] + colon_adp[m] + colon_amp[m]		0	1000	0	Nucleotide interconversion	IT	2.7.1.20
colon_ADNt	Adenosine Faciliated Transport in Cytosol	colon_adn[e] <=> colon_adn[c]		-1000	1000	0	Transport, extracellular	IT	2.7.1.20	PMID:10722669,PMID:12838422
colon_ADNt4	Adenosine Transport (Na/Adn Symport)	colon_na1[e] + colon_adn[e] -> colon_na1[c] + colon_adn[c]		0	1000	0	Transport, extracellular	MM		PMID:12856181
colon_ADNtl	Adenosine Faciliated Transport from Lysosome	colon_adn[l] <=> colon_adn[c]		-1000	1000	0	Transport, lysosomal	IT		PMID:12838422,PMID:15701636,PMID:2925670
colon_ADNtm	Adenosine Faciliated Transport in Mitochondria	colon_adn[c] <=> colon_adn[m]		-1000	1000	0	Transport, mitochondrial	IT		PMID:10722669,PMID:12838422,PMID:14607828
colon_ADPtx	ADP Transporter, Peroxisomal	colon_adp[c] <=> colon_adp[x]		-1000	1000	0	Transport, peroxisomal	most likely NOT physiological - detailed information about the peroxisomal transporters has not yet been achieved - this transport is most likely dependent on a concomitant energy consuming reaction (human ABC peroxisomal transporters: PEX family - check in future for new research articles describing biochemistry and stoichiometry) NJ	2.4.2.7
colon_ADRNCOAtx	Fatty Acid Intracellular Transport	colon_adrncoa[c] <=> colon_adrncoa[x]		-1000	1000	0	Transport, peroxisomal	interaction between peroxisomes and ER (some enzymes on the outer membrane) NJ
colon_ADRNCPT1	Carnitine O-Palmitoyltransferase	colon_adrncoa[c] + colon_crn[c] <=> colon_coa[c] + colon_adrncrn[c]		-1000	1000	0	Fatty acid oxidation	NJ	2.3.1.21
colon_ADRNCPT2	Carnitine Transferase	colon_coa[m] + colon_adrncrn[m] <=> colon_adrncoa[m] + colon_crn[m]		-1000	1000	0	Fatty acid oxidation	NJ	2.3.1.21
colon_ADRNCRNt	Transport into the Mitochondria (Carnitine)	colon_adrncrn[c] <=> colon_adrncrn[m]		-1000	1000	0	Fatty acid oxidation	NJ
colon_ADRNLPVESSEC	Adrenaline Secretion via Secretory Vesicle (ATP Driven)	colon_h2o[c] + colon_atp[c] + colon_adrnl[c] -> colon_h[c] + colon_adp[c] + colon_pi[c] + colon_adrnl[e]		0	1000	0	Transport, extracellular	SAB This reaction represents the ATP driven secretion of adrnl from the cell. It leaves out the vesicle because that is not a compartment. ATP:H ratio is assumed as 1:3 for vacuolar ATPase and substrate:h ratio is 1:2. This gives a 3:2 ratio for substrate:ATP		PMID:12827358,PMID:15383652
colon_ADRNt	Fatty Acid Transport via Diffusion	colon_adrn[e] <=> colon_adrn[c]		-1000	1000	0	Transport, extracellular	NJ		PMID:11788354,PMID:12864740
colon_ADSK	Adenylyl-Sulfate Kinase	colon_atp[c] + colon_aps[c] -> colon_h[c] + colon_adp[c] + colon_paps[c]		0	1000	0	Nucleotide interconversion		2.7.1.25	PMID:11931637,PMID:12716056
colon_ADSL1	Adenylosuccinate Lyase	colon_dcamp[c] -> colon_amp[c] + colon_fum[c]		0	1000	0	Nucleotide interconversion		4.3.2.2	PMID:1302001,PMID:2004782
colon_ADSL2	Adenylosuccinate Lyase	colon_25aics[c] -> colon_fum[c] + colon_aicar[c]		0	1000	0	Purine synthesis		4.3.2.2	PMID:1302001,PMID:2004782
colon_AFLATOXINte	Transport of Xenobiotic	colon_aflatoxin[e] <=> colon_aflatoxin[c]		-1000	1000	0	Transport, extracellular	unknown mechanism, related cyp P450 metabolism reactions NJ	6.3.4.4
colon_AG13T16g	N-Acetyllactosaminide Beta-1, 3-N-Acetylglucosaminyltransferase, Golgi Apparatus	colon_uacgam[g] + colon_ksii_core4_pre2[g] -> colon_h[g] + colon_udp[g] + colon_ksii_core4_pre3[g]		0	1000	0	Keratan sulfate synthesis	NCD	2.4.1.149	PMID:10747980,PMID:11042166,PMID:12061784,PMID:12512857,PMID:15560372,PMID:15620693,PMID:9405606
colon_AG13T17g	N-Acetyllactosaminide Beta-1, 3-N-Acetylglucosaminyltransferase, Golgi Apparatus	colon_uacgam[g] + colon_ksii_core4_pre4[g] -> colon_h[g] + colon_udp[g] + colon_ksii_core4_pre5[g]		0	1000	0	Keratan sulfate synthesis	NCD	2.4.1.149	PMID:10747980,PMID:11042166,PMID:12061784,PMID:12512857,PMID:15560372,PMID:15620693,PMID:9405606
colon_AG13T18g	N-Acetyllactosaminide Beta-1, 3-N-Acetylglucosaminyltransferase, Golgi Apparatus	colon_uacgam[g] + colon_ksii_core4_pre7[g] -> colon_h[g] + colon_udp[g] + colon_ksii_core4_pre8[g]		0	1000	0	Keratan sulfate synthesis	NCD	2.4.1.149	PMID:10747980,PMID:11042166,PMID:12061784,PMID:12512857,PMID:15560372,PMID:15620693,PMID:9405606
colon_AG13T1g	N-Acetyllactosaminide Beta-1, 3-N-Acetylglucosaminyltransferase, Golgi Apparatus	colon_uacgam[g] + colon_ksii_core2_pre2[g] -> colon_h[g] + colon_udp[g] + colon_ksii_core2_pre3[g]		0	1000	0	Keratan sulfate synthesis	NCD	2.4.1.149	PMID:10747980,PMID:11042166,PMID:12061784,PMID:12512857,PMID:15560372,PMID:15620693,PMID:9405606
colon_AG13T2g	N-Acetyllactosaminide Beta-1, 3-N-Acetylglucosaminyltransferase, Golgi Apparatus	colon_uacgam[g] + colon_ksii_core2_pre4[g] -> colon_h[g] + colon_udp[g] + colon_ksii_core2_pre5[g]		0	1000	0	Keratan sulfate synthesis	NCD	2.4.1.149	PMID:10747980,PMID:11042166,PMID:12061784,PMID:12512857,PMID:15560372,PMID:15620693,PMID:9405606
colon_AG13T3g	N-Acetyllactosaminide Beta-1, 3-N-Acetylglucosaminyltransferase, Golgi Apparatus	colon_uacgam[g] + colon_ksii_core2_pre7[g] -> colon_h[g] + colon_udp[g] + colon_ksii_core2_pre8[g]		0	1000	0	Keratan sulfate synthesis	NCD	2.4.1.149	PMID:10747980,PMID:11042166,PMID:12061784,PMID:12512857,PMID:15560372,PMID:15620693,PMID:9405606
colon_AGMTm	Agmatinase, Mitochondrial	colon_h2o[m] + colon_agm[m] -> colon_ptrc[m] + colon_urea[m]		0	1000	0	Arginine and proline metabolism	SAB m	3.5.3.11	PMID:11804860,PMID:11914032,PMID:15028567,PMID:15465778
colon_AGPAT1	1-Acylglycerol-3-Phosphate O-Acyltransferase 1	2 colon_h[c] + colon_Rtotal2coa[c] + colon_alpa_hs[c] -> colon_coa[c] + colon_pa_hs[c]		0	1000	0	Triacylglycerol synthesis	FULLR corresponds to acyl/R groups in texts. NJ	2.3.1.51
colon_AHANDROSTANGLCte	Glucuronidated Compound Transport	colon_h2o[c] + colon_atp[c] + colon_ahandrostanglc[c] -> colon_h[c] + colon_adp[c] + colon_pi[c] + colon_ahandrostanglc[e]		0	1000	0	Transport, extracellular	for MDR transport NJ	2.6.1.44
colon_AHANDROSTANGLCtr	Glucuronidated Compound Transport	colon_ahandrostanglc[c] <=> colon_ahandrostanglc[r]		-1000	1000	0	Transport, endoplasmic reticular	unknown mechanism, however glucuronidated metabolites need to get out of the cell NJ
colon_AHCYStr	S-Adenosyl-L-Homocysteine Intracellular Diffusion	colon_ahcys[c] <=> colon_ahcys[r]		-1000	1000	0	Transport, endoplasmic reticular	NJ
colon_AHEXASE2ly	Beta-N-Acetylhexosaminidase, Lysosomal	3 colon_h2o[l] + colon_n2m2nmn[l] -> colon_m2mn[l] + 3 colon_acgam[l]		0	1000	0	N-glycan degradation	NCD	3.2.1.52	PMID:10336991,PMID:11707436,PMID:12706724
colon_AHEXASEly	Beta-N-Acetylhexosaminidase, Lysosomal	2 colon_h2o[l] + colon_n2m2mn[l] -> colon_m2mn[l] + 2 colon_acgam[l]		0	1000	0	N-glycan degradation	NCD	3.2.1.52	PMID:10336991,PMID:11707436,PMID:12706724
colon_AIRCr	Phosphoribosylaminoimidazole Carboxylase	colon_co2[c] + colon_air[c] <=> colon_h[c] + colon_5aizc[c]		-1000	1000	0	Purine synthesis		2.1.2.3
colon_AKGDm	2-Oxoglutarate Dehydrogenase	colon_akg[m] + colon_nad[m] + colon_coa[m] -> colon_nadh[m] + colon_co2[m] + colon_succoa[m]		0	1000	0	Citric acid cycle	EC taken from Ligand TV. Genetic	2.3.1.61	PMID:1542694
colon_AKGMALtm	Alpha-Ketoglutarate/Malate Transporter	colon_akg[m] + colon_mal_L[c] <=> colon_akg[c] + colon_mal_L[m]		-1000	1000	0	Transport, mitochondrial	TV	4.1.1.21	PMID:14598172
colon_AKGtp	Akg Transporter, Peroxisome	colon_akg[c] <=> colon_akg[x]		-1000	1000	0	Transport, peroxisomal	unknown mechanism NJ
colon_AKR1C1	Aldo-Keto Reductase Family 1, Member C1 (Chlordecone Reductase	colon_h[c] + colon_nadph[c] + colon_prgstrn[c] -> colon_nadp[c] + colon_aprgstrn[c]		0	1000	0	Steroid metabolism	NJ	1.3.1.20	PMID:8486699
colon_AKR1C41	Aldo-Keto Reductase Family 1, Member C4 (Chlordecone Reductase	colon_h[c] + colon_nadh[c] + colon_xol7ah[c] -> colon_nad[c] + colon_xol7ah2[c]		0	1000	0	Bile acid synthesis	NJ	1.1.1.50
colon_AKR1C42	Aldo-Keto Reductase Family 1, Member C4 (Chlordecone Reductase	colon_h[c] + colon_nadh[c] + colon_xoldioloneh[c] -> colon_nad[c] + colon_xoltriol[c]		0	1000	0	Bile acid synthesis	NJ	1.1.1.50
colon_AKR1D2	Aldo-Keto Reductase Family 1, Member D1 (Delta 4-3-Ketosteroid-5-Beta-Reductase)	colon_h[c] + colon_nadph[c] + colon_xoldiolone[c] -> colon_nadp[c] + colon_xoldioloneh[c]		0	1000	0	Bile acid synthesis	refs: uniprot, KEGG DW Russell bile acid synthesis review paper (see human recon journal citations) NJ	1.3.99.6
colon_ALAASNNaEx	L-Alanine/L-Asparagine Na-Dependent Exchange (Ala-L In)	colon_na1[e] + colon_ala_L[e] + colon_asn_L[c] -> colon_na1[c] + colon_ala_L[c] + colon_asn_L[e]		0	1000	0	Transport, extracellular	SAB see Kanai and Hediger 2004 (2003), PMID 14530974	1.3.99.6	PMID:14530974
colon_ALACYSNaEx	L-Alanine/L-Cysteine Na-Dependent Exchange (Ala-L In)	colon_na1[e] + colon_ala_L[e] + colon_cys_L[c] -> colon_na1[c] + colon_ala_L[c] + colon_cys_L[e]		0	1000	0	Transport, extracellular	SAB see Kanai and Hediger 2004 (2003), PMID 14530974	1.3.99.6	PMID:14530974
colon_ALAGLNNaEx	L-Alanine/L-Glutamine Na-Dependent Exchange (Ala-L In)	colon_na1[e] + colon_ala_L[e] + colon_gln_L[c] -> colon_na1[c] + colon_ala_L[c] + colon_gln_L[e]		0	1000	0	Transport, extracellular	SAB see Kanai and Hediger 2004 (2003), PMID 14530974		PMID:14530974
colon_ALASERNaEx	L-Alanine/L-Serine Na-Dependent Exchange (Ala-L In)	colon_na1[e] + colon_ala_L[e] + colon_ser_L[c] -> colon_na1[c] + colon_ala_L[c] + colon_ser_L[e]		0	1000	0	Transport, extracellular	SAB see Kanai and Hediger 2004 (2003), PMID 14530974		PMID:14530974
colon_ALASm	5-Aminolevulinate Synthase	colon_h[m] + colon_gly[m] + colon_succoa[m] -> colon_coa[m] + colon_co2[m] + colon_5aop[m]		0	1000	0	Glycine, serine, alanine, and threonine metabolism	NCD	2.3.1.37	PMID:2263504
colon_ALAt4	Alanine-Sodium Symporter	colon_na1[e] + colon_ala_L[e] -> colon_na1[c] + colon_ala_L[c]		0	1000	0	Transport, extracellular	tv Mendz pg. 201 Reversibility is unclear.	2.3.1.37	PMID:10747860,PMID:10891391,PMID:10930503,PMID:11325958,PMID:11342143,PMID:11414754,PMID:11591158,PMID:11891586,PMID:12049641,PMID:1348489,PMID:14770310,PMID:7534987,PMID:8954799
colon_ALATA_L	L-Alanine Transaminase	colon_akg[c] + colon_ala_L[c] <=> colon_pyr[c] + colon_glu_L[c]		-1000	1000	0	Glutamate metabolism		2.6.1.2	PMID:11863375
colon_ALATHRNaEx	L-Alanine/L-Threonine Na-Dependent Exchange (Ala-L In)	colon_na1[e] + colon_ala_L[e] + colon_thr_L[c] -> colon_na1[c] + colon_ala_L[c] + colon_thr_L[e]		0	1000	0	Transport, extracellular	SAB see Kanai and Hediger 2004 (2003), PMID 14530974		PMID:14530974
colon_ALAtN1	Alanine Transport (Na, H Coupled)	colon_h[c] + 2 colon_na1[e] + colon_ala_L[e] <=> colon_h[e] + 2 colon_na1[c] + colon_ala_L[c]		-1000	1000	0	Transport, extracellular	SAB based om PMID 10823827	2.6.1.2	PMID:10823827,PMID:12845534
colon_ALCD21_D	Alcohol Dehydrogenase (D-1, 2-Propanediol)	colon_nad[c] + colon_12ppd_R[c] -> colon_h[c] + colon_nadh[c] + colon_lald_D[c]		0	1000	0	Pyruvate metabolism	NCD	1.1.1.1	PMID:15987839,PMID:2296157
colon_ALCD21_L	Alcohol Dehydrogenase (L-1, 2-Propanediol)	colon_nad[c] + colon_12ppd_S[c] -> colon_h[c] + colon_nadh[c] + colon_lald_L[c]		0	1000	0	Pyruvate metabolism	NCD	1.1.1.1	PMID:15987839,PMID:2296157
colon_ALCD22_D	Alcohol Dehydrogenase (D-Lactaldehyde)	colon_nad[c] + colon_lald_D[c] -> colon_h[c] + colon_nadh[c] + colon_mthgxl[c]		0	1000	0	Pyruvate metabolism	NCD	1.1.1.78	PMID:15987839,PMID:2296157
colon_ALCD22_L	Alcohol Dehydrogenase (L-Lactaldehyde)	colon_nad[c] + colon_lald_L[c] -> colon_h[c] + colon_nadh[c] + colon_mthgxl[c]		0	1000	0	Pyruvate metabolism	NCD	1.2.1.49	PMID:15987839,PMID:2296157
colon_ALCD2if	Alcohol Dehydrogenase, Forward Rxn (Ethanol -> Acetaldehyde)	colon_nad[c] + colon_etoh[c] -> colon_h[c] + colon_nadh[c] + colon_acald[c]		0	1000	0	Glycolysis/gluconeogenesis	NCD	1.1.1.1	PMID:11762128,PMID:12592711
colon_ALCD2yf	Alcohol Dehydrogenase (Ethanol, NADP), Forward Reaction	colon_nadp[c] + colon_etoh[c] -> colon_h[c] + colon_nadph[c] + colon_acald[c]		0	1000	0	Glycolysis/gluconeogenesis	NCD	1.1.1.2	PMID:11003211,PMID:14576493,PMID:19382904,PMID:19382905
colon_ALDD20x	Aldehyde Dehydrogenase (Indole-3-Acetaldehyde, NAD)	colon_h2o[c] + colon_nad[c] + colon_id3acald[c] -> 2 colon_h[c] + colon_nadh[c] + colon_ind3ac[c]		0	1000	0	Tryptophan metabolism	NCD. The formation rate of IAA from IAL was used to measure ALDH activity (9884322). Another ref. 2437936 for human blood aldehyde dehydrogenase	1.1.1.1	PMID:18983992,PMID:18983993,PMID:9884322
colon_ALDD20xm	Aldehyde Dehydrogenase (Indole-3-Acetaldehyde, NAD), Mitochondrial	colon_h2o[m] + colon_nad[m] + colon_id3acald[m] -> 2 colon_h[m] + colon_nadh[m] + colon_ind3ac[m]		0	1000	0	Tryptophan metabolism	NCD. Presence of cytoplasmic and mitochondrial isozymes of human aldehyde dehydrogenase (E.C. 1.2.1.3). Genetic ref. 8621661 for Delta-1-pyrroline-5-carboxylate dehydrogenase	1.5.1.12	PMID:18983992,PMID:18983993,PMID:6377948
colon_ALDD21	Aldehyde Dehydrogenase (Pristanal, NAD)	colon_h2o[c] + colon_nad[c] + colon_pristanal[c] -> 2 colon_h[c] + colon_nadh[c] + colon_prist[c]		0	1000	0	Fatty acid oxidation	NJ		PMID:11591435,PMID:8528251
colon_ALDD2xm	Aldehyde Dehydrogenase (Acetylaldehyde, NAD), Mitochondrial	colon_h2o[m] + colon_nad[m] + colon_acald[m] -> 2 colon_h[m] + colon_nadh[m] + colon_ac[m]		0	1000	0	Glycolysis/gluconeogenesis	NCD. For NAD	1.2.1.3	PMID:18983992,PMID:18983993,PMID:19382904,PMID:19382905
colon_ALDD2y	Aldehyde Dehydrogenase (Acetaldehyde, NADP)	colon_h2o[c] + colon_nadp[c] + colon_acald[c] -> 2 colon_h[c] + colon_nadph[c] + colon_ac[c]		0	1000	0	Glycolysis/gluconeogenesis	See also ALDH1 (1.2.1.3); r0177	1.2.1.4	PMID:12616643
colon_ALOX12	Arachidonate 12-Lipoxygenase	colon_o2[c] + colon_arachd[c] -> colon_12HPET[c]		0	1000	0	Eicosanoid metabolism	NJ	1.13.11.31	PMID:2217179,PMID:2377602
colon_ALOX15	Arachidonate 15-Lipoxygenase	colon_o2[c] + colon_arachd[c] -> colon_15HPET[c]		0	1000	0	Eicosanoid metabolism	Converts arachidonic acid to 15S-hydroperoxyeicosatetraenoic acid. Also acts on C-12 of arachidonate as well as on linoleic acid. NJ	1.13.11.33	PMID:11839751
colon_ALR2	Aldose Reductase (Methylglyoxal)	colon_h[c] + colon_nadph[c] + colon_mthgxl[c] -> colon_nadp[c] + colon_acetol[c]		0	1000	0	Pyruvate metabolism	NCD	1.1.1.21	PMID:12071861,PMID:1537826,PMID:9823300
colon_ALR3	Aldose Reductase (Acetol)	colon_h[c] + colon_nadph[c] + colon_acetol[c] -> colon_nadp[c] + colon_12ppd_S[c]		0	1000	0	Pyruvate metabolism	NCD	1.1.1.21	PMID:12071861,PMID:1537826,PMID:9823300
colon_AMACR2p	Alpha-Methylacyl Coenzyme A Racemase (Reductase)	0.5 colon_o2[x] + colon_dhcholestancoa[x] -> colon_dhcholoylcoa[x] + colon_h2o[x]		0	1000	0	Bile acid synthesis	should be analogous to AMACRp as per KEGG - in this case: reductase not a racemase NJ	5.1.99.4
colon_AMACRp	Alpha-Methylacyl Coenzyme A Racemase	colon_cholcoar[x] -> colon_cholcoas[x]		0	1000	0	Bile acid synthesis	see Russell bile acid biosynthesis review uniprot NJ	5.1.99.4
colon_AMCOXO	2-Aminomuconate Reductase	colon_h2o[c] + colon_h[c] + colon_nadph[c] + colon_amuco[c] -> colon_nh4[c] + colon_nadp[c] + colon_2oxoadp[c]		0	1000	0	Tryptophan metabolism	not sure about name NCD	5.1.99.4
colon_AMETr	S-Adenosyl-L-Methionine Intracellular Diffusion	colon_amet[c] <=> colon_amet[r]		-1000	1000	0	Transport, endoplasmic reticular	NJ	2.7.1.60
colon_AMETt2m	S-Adenosyl-L-Methionine Reversible Transport, Mitochondrial	colon_amet[c] + colon_ahcys[m] <=> colon_ahcys[c] + colon_amet[m]		-1000	1000	0	Transport, mitochondrial	Added by RS/TV (6/17/05)		PMID:14674884
colon_AMPDA	Adenosine Monophosphate Deaminase	colon_h2o[c] + colon_h[c] + colon_amp[c] -> colon_nh4[c] + colon_imp[c]		0	1000	0	Nucleotide interconversion		3.5.4.6	PMID:1400401,PMID:2345176
colon_AMPTASECGe	Alanyl Aminopeptidase (Cys-Gly) (E)	colon_h2o[e] + colon_cgly[e] -> colon_cys_L[e] + colon_gly[e]		0	1000	0	Glutathione metabolism	SAB. rat lumen renal proximal tubule preparation cysteinylglycine metabolism measured due to aminopeptidase M (=N); the annotation in BiGG of strong biochemical evidence in a textbook could not be found in the Google Books version search of this book; intensively sought for human metabolism; human metabolism is likely though not proven directly	3.4.11.2	PMID:6126478
colon_AMPtp	AMP Transporter, Peroxisome	colon_amp[c] <=> colon_amp[x]		-1000	1000	0	Transport, peroxisomal	"diffusion" NJ	3.4.11.1
colon_ANDRSTRNGLCte	Glucuronidated Compound Transport	colon_h2o[c] + colon_atp[c] + colon_andrstrnglc[c] -> colon_h[c] + colon_adp[c] + colon_pi[c] + colon_andrstrnglc[e]		0	1000	0	Transport, extracellular	for MDR transport mechanism NJ	3.2.1.1
colon_ANDRSTRNGLCtr	Glucuronidated Compound Transport, Endoplasmatic Reticulum	colon_andrstrnglc[c] <=> colon_andrstrnglc[r]		-1000	1000	0	Transport, endoplasmic reticular		3.2.1.1
colon_ANDRSTRNte	Androsterone Transport	colon_andrstrn[e] <=> colon_andrstrn[c]		-1000	1000	0	Transport, extracellular	specific mechanism not known, proton dependence for trans-mit transport has been suggested, however directionality and stoichiometry has not yet been elucidated. see PMID: 12770731 and others NJ
colon_ANDRSTRNtr	Androsterone Intracellular Transport	colon_andrstrn[r] <=> colon_andrstrn[c]		-1000	1000	0	Transport, endoplasmic reticular	specific mechanism not known, proton dependence for trans-mit transport has been suggested, however directionality and stoichiometry has not yet been elucidated. see PMID: 12770731 and others NJ
colon_ANTIPYRENEte	Transport of Antipyrine	colon_antipyrene[e] <=> colon_antipyrene[c]		-1000	1000	0	Transport, extracellular	unknown mechanism, related cyp P450 metabolism reactions NJ
colon_APAT2rm	3-Aminopropanoate:2-Oxoglutarate Aminotransferase, Mitochondrial	colon_akg[m] + colon_ala_B[m] <=> colon_glu_L[m] + colon_msa[m]		-1000	1000	0	Beta-Alanine metabolism	SAB	2.6.19.4	PMID:15304357
colon_APNNOXte	Transport of Alpha-Pinene Oxide	colon_apnnox[e] <=> colon_apnnox[c]		-1000	1000	0	Transport, extracellular	unknown mechanism, xenobiotic transport (original and metabolized) NJ	3.6.1.17
colon_APOCF	Apocarboxylase Formation	colon_apoC[c] + colon_lys_L[c] -> colon_h2o[c] + colon_h[c] + colon_apoC_Lys[c]		0	1000	0	Biotin metabolism	IT faked reaction to balance reaction in human biotin metabolism	2.6.19.4	PMID:10191093
colon_APOCFm	Apocarboxylase Formation, Mitochondrial	colon_apoC[m] + colon_lys_L[m] -> colon_h2o[m] + colon_h[m] + colon_apoC_Lys[m]		0	1000	0	Biotin metabolism	IT faked reaction to balance reaction in human biotin metabolism
colon_APOC_LYS_BTNP	Proteolysis of ApoC-Lys-Biotin	colon_h2o[c] + colon_apoC_Lys_btn[c] -> colon_apoC[c] + colon_biocyt[c]		0	1000	0	Biotin metabolism
colon_APOC_LYS_BTNPm	Proteolysis of ApoC-Lys-Biotin, Mitochondrial	colon_h2o[m] + colon_apoC_Lys_btn[m] -> colon_apoC[m] + colon_biocyt[m]		0	1000	0	Biotin metabolism
colon_APPNNte	Transport of (+)-Alpha-Pinene	colon_appnn[e] <=> colon_appnn[c]		-1000	1000	0	Transport, extracellular	unknown mechanism, xenobiotic transport (original and metabolized) NJ
colon_APRTO2	N-Acetylputrescine: Oxygen Oxireductase (Deaminating)	colon_h2o[c] + colon_o2[c] + colon_aprut[c] -> colon_h2o2[c] + colon_nh4[c] + colon_n4abutn[c]		0	1000	0	Arginine and proline metabolism	NCD	1.4.3.4	PMID:4156831
colon_AQCOBALt	Aquacob-(III)-Alamin Uptake	colon_aqcobal[e] -> colon_aqcobal[c]		0	1000	0	Transport, extracellular	IT Cobalamin is normally bound to a transcobalami (I-III). Uptake is normally via endocytoces (via lysosome). It is thought that the accobal is release from lysosome in unbounded form but references are contradictory.		PMID:14633777
colon_ARAB_Lt	L-Arabinoase Extracellular Transport	colon_arab_L[e] <=> colon_arab_L[c]		-1000	1000	0	Transport, extracellular			PMID:12359133,PMID:15234337,PMID:2167807
colon_ARABR	Arabinose Reductase	colon_h[c] + colon_nadph[c] + colon_arab_L[c] -> colon_nadp[c] + colon_abt[c]		0	1000	0	Pentose phosphate pathway		1.1.1.21	PMID:12071861,PMID:12359133,PMID:15234337,PMID:9823300
colon_ARACHCOAtx	Fatty Acid Intracellular Transport	colon_arachcoa[c] <=> colon_arachcoa[x]		-1000	1000	0	Transport, peroxisomal	interaction between peroxisomes and ER (some enzymes on the outer membrane) NJ
colon_ARACHCPT1	Carnitine Transferase	colon_crn[c] + colon_arachcoa[c] <=> colon_coa[c] + colon_arachcrn[c]		-1000	1000	0	Fatty acid oxidation	NJ	2.3.1.21
colon_ARACHCPT2	Carnitine Transferase	colon_coa[m] + colon_arachcrn[m] <=> colon_crn[m] + colon_arachcoa[m]		-1000	1000	0	Fatty acid oxidation	NJ	1.1.1.21
colon_ARACHCRNt	Transport into the Mitochondria (Carnitine)	colon_arachcrn[c] <=> colon_arachcrn[m]		-1000	1000	0	Fatty acid oxidation	NJ
colon_ARACHDCOAtx	Fatty Acid Intracellular Transport	colon_arachdcoa[c] <=> colon_arachdcoa[x]		-1000	1000	0	Transport, peroxisomal	interaction between peroxisomes and ER (some enzymes on the outer membrane) NJ	2.3.1.21
colon_ARACHDtr	Intracellular Transport	colon_arachd[c] <=> colon_arachd[r]		-1000	1000	0	Transport, endoplasmic reticular	unknown mechanism, presumed diffusion NJ
colon_ARACHt	Fatty Acid Transport via Diffusion	colon_arach[e] <=> colon_arach[c]		-1000	1000	0	Transport, extracellular	NJ		PMID:11788354,PMID:12864740
colon_ARGDCm	Arginine Decarboxylase, Mitochondrial	colon_h[m] + colon_arg_L[m] -> colon_co2[m] + colon_agm[m]		0	1000	0	Arginine and proline metabolism	SAB m	4.1.1.19	PMID:14752610
colon_ARGNm	Arginase, Mitochondrial	colon_h2o[m] + colon_arg_L[m] -> colon_urea[m] + colon_orn[m]		0	1000	0	Urea cycle	SAB m	3.5.3.1	PMID:9144563
colon_ARGSS	Argininosuccinate Synthase	colon_atp[c] + colon_asp_L[c] + colon_citr_L[c] -> colon_h[c] + colon_amp[c] + colon_ppi[c] + colon_argsuc[c]		0	1000	0	Alanine and aspartate metabolism		3.5.3.1
colon_ARGtm	Arginine Mitochondrial Transport via Ornithine Carrier	colon_h[m] + colon_arg_L[c] <=> colon_h[c] + colon_arg_L[m]		-1000	1000	0	Transport, mitochondrial	TDV	4.3.2.1	PMID:14598172
colon_ARSA	Arylsulfatase A	colon_h2o[l] + colon_sgalside_hs[l] -> colon_h[l] + colon_galside_hs[l] + colon_so4[l]		0	1000	0	Sphingolipid metabolism	NJ	3.1.6.8	PMID:2562955
colon_ARTCOAL1	R Group Coenzyme A Ligase	colon_h2o[c] + colon_Rtotalcoa[c] -> colon_h[c] + colon_coa[c] + colon_Rtotal[c]		0	1000	0	R group synthesis	HR fatty acid metabolism - R groups = acyl groups, Rtotal, Rtotal2, Rtotal3 correspond to three possible acyl groups added to glycerol Carbon stoichiometry normalized wrt C16 R1 - C16 groups R2 - essential FA + associated derivatives R3 - non-essential, dietary FA (C18) R4 - monounsaturated FA R5 -other (C26, C24) NJ
colon_ARTCOAL2	R Group Coenzyme A Ligase	colon_h2o[c] + colon_Rtotal2coa[c] -> colon_h[c] + colon_coa[c] + colon_Rtotal2[c]		0	1000	0	R group synthesis	HR fatty acid metabolism - R groups = acyl groups, Rtotal, Rtotal2, Rtotal3 correspond to three possible acyl groups added to glycerol Carbon stoichiometry normalized wrt C16 R1 - C16 groups R2 - essential FA + associated derivatives R3 - non-essential, dietary FA (C18) R4 - monounsaturated FA R5 -other (C26, C24) NJ
colon_ARTCOAL3	R Group Coenzyme A Ligase	colon_h2o[c] + colon_Rtotal3coa[c] -> colon_h[c] + colon_coa[c] + colon_Rtotal3[c]		0	1000	0	R group synthesis	HR fatty acid metabolism - R groups = acyl groups, Rtotal, Rtotal2, Rtotal3 correspond to three possible acyl groups added to glycerol Carbon stoichiometry normalized wrt C16 R1 - C16 groups R2 - essential FA + associated derivatives R3 - non-essential, dietary FA (C18) R4 - monounsaturated FA R5 -other (C26, C24) NJ
colon_R_group_phosphotase_1	R Group Phosphotase 1	colon_atp[c] + colon_coa[c] + colon_Rtotal[c] -> colon_amp[c] + colon_ppi[c] + colon_Rtotalcoa[c]		0	1000	0	Miscellaneous		3.1.6.8
colon_R_group_phosphotase_2	R Group Phosphotase 2	colon_atp[c] + colon_coa[c] + colon_Rtotal2[c] -> colon_amp[c] + colon_ppi[c] + colon_Rtotal2coa[c]		0	1000	0	Miscellaneous
colon_R_group_phosphotase_3	R Group Phosphotase 3	colon_atp[c] + colon_coa[c] + colon_Rtotal3[c] -> colon_amp[c] + colon_ppi[c] + colon_Rtotal3coa[c]		0	1000	0	Miscellaneous
colon_ARTPLM3	R Group to Palmitate Conversion	colon_Rtotal3coa[c] -> colon_pmtcoa[c]		0	1000	0	R group synthesis	cytosolic conversion of pooled FA into palmitate (so subsequent transport into mit w/ FA oxidation can occur). Since Carbon stoichiometry normalized wrt C16 ratio between Rgroupcoa and pmtcoa is 1:1 HR fatty acid metabolism - R groups = acyl groups, Rtotal, Rtotal2, Rtotal3 correspond to three possible acyl groups added to glycerol R1 - C16 groups R2 - essential FA + associated derivatives R3 - n…
colon_ARTPLM3m	R Group to Palmitate Conversion	colon_Rtotal3coa[m] -> colon_pmtcoa[m]		0	1000	0	R group synthesis	cytosolic conversion of pooled FA into palmitate (so subsequent transport into mit w/ FA oxidation can occur). Since Carbon stoichiometry normalized wrt C16 ratio between Rgroupcoa and pmtcoa is 1:1 HR fatty acid metabolism - R groups = acyl groups, Rtotal, Rtotal2, Rtotal3 correspond to three possible acyl groups added to glycerol R1 - C16 groups R2 - essential FA + associated derivatives R3 - n…
colon_ASAH1	N-Acylsphingosine Amidohydrolase	colon_h2o[l] + colon_crm_hs[l] -> colon_Rtotal[l] + colon_sphings[l]		0	1000	0	Sphingolipid metabolism	NJ	3.5.1.23	PMID:8955159
colon_ASCBOX	Ascorbic Acid Oxidase	3 colon_h[c] + colon_ascb_L[c] + 2 colon_o2s[c] -> 2 colon_h2o2[c] + colon_dhdascb[c]		0	1000	0	Vitamin C metabolism	NCD
colon_ASCBt	L-Ascorbate Transport via Facilitated Diffusion	colon_ascb_L[e] <=> colon_ascb_L[c]		-1000	1000	0	Transport, extracellular	NCD		PMID:15705056,PMID:3715892
colon_ASCBt4	L-Ascorbate Transport via Proton Symport	colon_na1[e] + colon_ascb_L[e] <=> colon_na1[c] + colon_ascb_L[c]		-1000	1000	0	Transport, extracellular	NCD		PMID:10471399,PMID:10556483,PMID:10556521,PMID:10631088,PMID:15705056
colon_ASNALANaEx	L-Alanine/L-Asparagine Na-Dependent Exchange (Asn-L In)	colon_na1[e] + colon_ala_L[c] + colon_asn_L[e] -> colon_na1[c] + colon_ala_L[e] + colon_asn_L[c]		0	1000	0	Transport, extracellular	SAB see Kanai and Hediger 2004 (2003), PMID 14530974	3.5.1.23	PMID:14530974
colon_ASNCYSNaEx	L-Cysteine/L-Asparagine Na-Dependent Exchange (Asn-L In)	colon_na1[e] + colon_asn_L[e] + colon_cys_L[c] -> colon_na1[c] + colon_asn_L[c] + colon_cys_L[e]		0	1000	0	Transport, extracellular	SAB see Kanai and Hediger 2004 (2003), PMID 14530974		PMID:14530974
colon_ASNGLNNaEx	L-Glutamine/L-Asparagine Na-Dependent Exchange (Asn-L In)	colon_na1[e] + colon_asn_L[e] + colon_gln_L[c] -> colon_na1[c] + colon_asn_L[c] + colon_gln_L[e]		0	1000	0	Transport, extracellular	SAB see Kanai and Hediger 2004 (2003), PMID 14530974		PMID:14530974
colon_ASNNm	L-Asparaginase, Mitochondrial	colon_h2o[m] + colon_asn_L[m] -> colon_asp_L[m] + colon_nh4[m]		0	1000	0	Alanine and aspartate metabolism	PMID: 11984834 (denotes it as potentially mitochondrial) mm	3.5.1.1	PMID:11984834
colon_ASNS1	Asparagine Synthase (Glutamine-Hydrolysing)	colon_h2o[c] + colon_atp[c] + colon_asp_L[c] + colon_gln_L[c] -> colon_h[c] + colon_glu_L[c] + colon_amp[c] + colon_ppi[c] + colon_asn_L[c]		0	1000	0	Alanine and aspartate metabolism		6.3.5.4	PMID:2564390,PMID:2886907
colon_ASNSERNaEx	L-Serine/L-Asparagine Na-Dependent Exchange (Asn-L In)	colon_na1[e] + colon_asn_L[e] + colon_ser_L[c] -> colon_na1[c] + colon_asn_L[c] + colon_ser_L[e]		0	1000	0	Transport, extracellular	SAB see Kanai and Hediger 2004 (2003), PMID 14530974		PMID:14530974
colon_ASNt4	L-Asparagine Transport in via Sodium Symport	colon_na1[e] + colon_asn_L[e] -> colon_na1[c] + colon_asn_L[c]		0	1000	0	Transport, extracellular	SAB		PMID:10747860,PMID:10891391,PMID:10930503,PMID:11325958,PMID:11342143,PMID:11414754
colon_ASNTHRNaEx	L-Threonine/L-Asparagine Na-Dependent Exchange (Asn-L In)	colon_na1[e] + colon_asn_L[e] + colon_thr_L[c] -> colon_na1[c] + colon_asn_L[c] + colon_thr_L[e]		0	1000	0	Transport, extracellular	SAB see Kanai and Hediger 2004 (2003), PMID 14530974	3.5.1.1	PMID:14530974
colon_ASNtm	L-Asparagine Transport, Mitochondrial	colon_asn_L[c] -> colon_asn_L[m]		0	1000	0	Transport, mitochondrial	TDV	6.3.5.4
colon_ASNtN1	Asparagine Transport (Na, H Coupled)	colon_h[c] + 2 colon_na1[e] + colon_asn_L[e] <=> colon_h[e] + 2 colon_na1[c] + colon_asn_L[c]		-1000	1000	0	Transport, extracellular	SAB based om PMID 10823827		PMID:10823827,PMID:12845534
colon_ASPCTr	Aspartate Carbamoyltransferase (Reversible)	colon_asp_L[c] + colon_cbp[c] <=> colon_h[c] + colon_pi[c] + colon_cbasp[c]		-1000	1000	0	Pyrimidine synthesis		2.1.3.2	PMID:2565865,PMID:8619816
colon_ASPDt6	D-Aspartate Transport via Na, H Symport And K Antiport	colon_h[e] + 3 colon_na1[e] + colon_asp_D[e] + colon_k[c] -> colon_h[c] + 3 colon_na1[c] + colon_asp_D[c] + colon_k[e]		0	1000	0	Transport, extracellular	SAB see Kanai and Hediger 2003		PMID:14530974
colon_ASPDxt	D-Aspartate Transport, Peroxisomal	colon_asp_D[x] <=> colon_asp_D[c]		-1000	1000	0	Transport, peroxisomal	MM
colon_ASPGLUm	Aspartate-Glutamate Mitochondrial Shuttle	colon_h[c] + colon_glu_L[c] + colon_asp_L[m] -> colon_h[m] + colon_glu_L[m] + colon_asp_L[c]		0	1000	0	Transport, mitochondrial	TDV	4.1.1.15	PMID:14598172
colon_ASPNATm	Aspartate N-Acetyltransferase, Mitochondrial	colon_asp_L[m] + colon_accoa[m] -> colon_h[m] + colon_coa[m] + colon_Nacasp[m]		0	1000	0	Alanine and aspartate metabolism	MM	2.3.1.17	PMID:11279290
colon_ASPt6	L-Aspartate Transport via Na, H Symport And K Antiport	colon_h[e] + 3 colon_na1[e] + colon_k[c] + colon_asp_L[e] -> colon_h[c] + 3 colon_na1[c] + colon_asp_L[c] + colon_k[e]		0	1000	0	Transport, extracellular	SAB see Kanai and Hediger 2003		PMID:14530974
colon_ASPTAm	Aspartate Transaminase	colon_akg[m] + colon_asp_L[m] <=> colon_glu_L[m] + colon_oaa[m]		-1000	1000	0	Alanine and aspartate metabolism	NCD	2.6.1.1	PMID:6930651
colon_ATP1ter	ADP/ATP Transporter, Endoplasmic Reticulum	colon_atp[c] + colon_adp[r] <=> colon_adp[c] + colon_atp[r]		-1000	1000	0	Transport, endoplasmic reticular	NCD	2.3.1.17
colon_ATP2ter	AMP/ATP Transporter, Endoplasmic Reticulum	colon_atp[c] + colon_amp[r] <=> colon_amp[c] + colon_atp[r]		-1000	1000	0	Transport, endoplasmic reticular	NCD
colon_ATPH1e	ATP Diphosphohydrolase	2 colon_h2o[e] + colon_atp[e] -> 2 colon_h[e] + 2 colon_pi[e] + colon_amp[e]		0	1000	0	Nucleotide interconversion	IT	3.6.1.5	PMID:8955160,PMID:9676430
colon_ATPH2e	ATP Diphosphohydrolase	colon_h2o[e] + colon_adp[e] -> colon_h[e] + colon_pi[e] + colon_amp[e]		0	1000	0	Nucleotide interconversion	IT	3.6.1.5	PMID:8955160,PMID:9676430
colon_ATPtm	ADP/ATP Transporter, Mitochondrial	colon_adp[c] + colon_atp[m] -> colon_atp[c] + colon_adp[m]		0	1000	0	Transport, mitochondrial	NCD	3.6.3.14	PMID:14598172
colon_ATPtn	ATP Diffusion in Nucleus	colon_atp[c] <=> colon_atp[n]		-1000	1000	0	Transport, nuclear	IT	3.6.1.5
colon_ATPtx	ATP Transporter, Peroxisomal	colon_atp[c] <=> colon_atp[x]		-1000	1000	0	Transport, peroxisomal	most likely NOT physiological - detailed information about the peroxisomal transporters has not yet been achieved - this transport is most likely dependent on a concomitant energy consuming reaction (human ABC peroxisomal transporters: PEX family - check in future for new research articles describing biochemistry and stoichiometry) NJ	3.6.1.5
colon_B_MANNASEly	Beta-Mannosidase, Lysosomal	colon_h2o[l] + colon_mn[l] -> colon_man[l] + colon_acgam[l]		0	1000	0	N-glycan degradation	NCD	3.2.1.25	PMID:9384606
colon_B3GALT3g	Beta-1, 3-Galactosyltransferase 3	colon_thcrm_hs[g] + colon_udpacgal[g] -> colon_h[g] + colon_udp[g] + colon_gbside_hs[g]		0	1000	0	Sphingolipid metabolism	NJ	2.4.1.79
colon_B3GALT41g	Beta-1, 3-Galactosyltransferase 4	colon_udpgal[g] + colon_ga2_hs[g] -> colon_h[g] + colon_udp[g] + colon_ga1_hs[g]		0	1000	0	Sphingolipid metabolism	NJ	2.4.1.62
colon_B3GALT43g	Beta-1, 3-Galactosyltransferase 4	colon_udpgal[g] + colon_gd2_hs[g] -> colon_h[g] + colon_udp[g] + colon_gd1b_hs[g]		0	1000	0	Sphingolipid metabolism	NJ	2.4.1.62
colon_B3GALT5g	Beta-1, 3-Galactosyltransferase 5	colon_udpgal[g] + colon_gbside_hs[g] -> colon_h[g] + colon_udp[g] + colon_galgbside_hs[g]		0	1000	0	Sphingolipid metabolism	NJ	2.4.1.62
colon_B3GALTg	Beta Galactosyltransferase	colon_udpgal[g] + colon_acglcgalgluside_hs[g] -> colon_h[g] + colon_udp[g] + colon_galacglcgalgluside_hs[g]		0	1000	0	Blood group synthesis	general reaction - no gene association get NJ	2.4.1.86
colon_B3GNT11g	UDP-GlcNac:Betagal Beta-1, 3-N-Acetylglucosaminyltransferase 1	colon_uacgam[g] + colon_gal14acglcgalgluside_hs[g] -> colon_h[g] + colon_udp[g] + colon_acglcgal14acglcgalgluside_hs[g]		0	1000	0	Blood group synthesis	NJ	2.4.1.62	PMID:12855703
colon_B3GNT12g	UDP-GlcNac:Betagal Beta-1, 3-N-Acetylglucosaminyltransferase 1	colon_uacgam[g] + colon_galacglcgal14acglcgalgluside_hs[g] -> colon_h[g] + colon_udp[g] + colon_acglc13galacglcgal14acglcgalgluside_hs[g]		0	1000	0	Blood group synthesis	NJ	2.4.1.62	PMID:12855703
colon_B3GNT310g	UDP-GlcNac:Betagal Beta-1, 3-N-Acetylglucosaminyltransferase 3, Golgi Apparatus	colon_udpgal[g] + colon_acglcgalgluside_hs[g] -> colon_h[g] + colon_udp[g] + colon_gal14acglcgalgluside_hs[g]		0	1000	0	Blood group synthesis	NJ		PMID:10072769
colon_B3GNT311g	UDP-GlcNac:Betagal Beta-1, 3-N-Acetylglucosaminyltransferase 3, Golgi Apparatus	colon_udpgal[g] + colon_acgalfuc12gal14acglcgalgluside_hs[g] -> colon_h[g] + colon_udp[g] + colon_galacgalfuc12gal14acglcgalgluside_hs[g]		0	1000	0	Blood group synthesis	NJ	2.4.1.86	PMID:10072769
colon_B3GNT312g	UDP-GlcNac:Betagal Beta-1, 3-N-Acetylglucosaminyltransferase 3, Golgi Apparatus	colon_udpgal[g] + colon_acglcgal14acglcgalgluside_hs[g] -> colon_h[g] + colon_udp[g] + colon_galacglcgal14acglcgalgluside_hs[g]		0	1000	0	Blood group synthesis	NJ		PMID:10072769
colon_B3GNT313g	UDP-GlcNac:Betagal Beta-1, 3-N-Acetylglucosaminyltransferase 3, Golgi Apparatus	colon_udpgal[g] + colon_acgalfucgalacglcgal14acglcgalgluside_hs[g] -> colon_h[g] + colon_udp[g] + colon_galacgalfucgalacglcgal14acglcgalgluside_hs[g]		0	1000	0	Blood group synthesis	NJ		PMID:10072769
colon_B3GNT314g	UDP-GlcNac:Betagal Beta-1, 3-N-Acetylglucosaminyltransferase 3, Golgi Apparatus	colon_udpgal[g] + colon_acglcgalacglcgal14acglcgalgluside_hs[g] -> colon_h[g] + colon_udp[g] + colon_galacglcgalacglcgal14acglcgalgluside_hs[g]		0	1000	0	Blood group synthesis	NJ		PMID:10072769
colon_B3GNT315g	UDP-GlcNac:Betagal Beta-1, 3-N-Acetylglucosaminyltransferase 3, Golgi Apparatus	colon_udpgal[g] + colon_acglc13galacglcgal14acglcgalgluside_hs[g] -> colon_h[g] + colon_udp[g] + colon_galacglc13galacglcgal14acglcgalgluside_hs[g]		0	1000	0	Blood group synthesis	NJ		PMID:10072769
colon_B3GNT31g	UDP-GlcNac:Betagal Beta-1, 3-N-Acetylglucosaminyltransferase 3, Golgi Apparatus	colon_udpgal[g] + colon_thcrm_hs[g] -> colon_h[g] + colon_udp[g] + colon_galthcrm_hs[g]		0	1000	0	Sphingolipid metabolism	NJ
colon_B3GNT32g	UDP-GlcNac:Betagal Beta-1, 3-N-Acetylglucosaminyltransferase 3, Golgi Apparatus	colon_udpgal[g] + colon_galthcrm_hs[g] -> colon_h[g] + colon_udp[g] + colon_galgalthcrm_hs[g]		0	1000	0	Sphingolipid metabolism	NJ
colon_B3GNT33g	UDP-GlcNac:Betagal Beta-1, 3-N-Acetylglucosaminyltransferase 3, Golgi Apparatus	colon_udpgal[g] + colon_galgalthcrm_hs[g] -> colon_h[g] + colon_udp[g] + colon_galgalgalthcrm_hs[g]		0	1000	0	Sphingolipid metabolism	NJ
colon_B3GNT34g	UDP-GlcNac:Betagal Beta-1, 3-N-Acetylglucosaminyltransferase 3, Golgi Apparatus	colon_uacgam[g] + colon_galgbside_hs[g] -> colon_h[g] + colon_udp[g] + colon_acglcgalgbside_hs[g]		0	1000	0	Sphingolipid metabolism	NJ
colon_B3GNT35g	UDP-GlcNac:Betagal Beta-1, 3-N-Acetylglucosaminyltransferase 3, Golgi Apparatus	colon_udpgal[g] + colon_acglcgalgbside_hs[g] -> colon_h[g] + colon_udp[g] + colon_galacglcgalgbside_hs[g]		0	1000	0	Sphingolipid metabolism	NJ
colon_B3GNT36g	UDP-GlcNac:Betagal Beta-1, 3-N-Acetylglucosaminyltransferase 3, Golgi Apparatus	colon_acgal[g] + colon_gbside_hs[g] -> colon_acgbgbside_hs[g] + colon_h2o[g]		0	1000	0	Sphingolipid metabolism	NJ
colon_B3GNT37g	UDP-GlcNac:Betagal Beta-1, 3-N-Acetylglucosaminyltransferase 3, Golgi Apparatus	colon_udpgal[g] + colon_gm2a_hs[g] -> colon_h[g] + colon_udp[g] + colon_gm1a_hs[g]		0	1000	0	Sphingolipid metabolism	NJ
colon_B3GNT39g	UDP-GlcNac:Betagal Beta-1, 3-N-Acetylglucosaminyltransferase 3, Golgi Apparatus	colon_udpgal[g] + colon_gluside_hs[g] -> colon_h[g] + colon_galgluside_hs[g] + colon_udp[g]		0	1000	0	Sphingolipid metabolism	NJ
colon_B3GNT51g	UDP-GlcNac:Betagal Beta-1, 3-N-Acetylglucosaminyltransferase 5	colon_galgluside_hs[g] + colon_uacgam[g] -> colon_h[g] + colon_udp[g] + colon_acglcgalgluside_hs[g]		0	1000	0	Blood group synthesis	NJ
colon_BAAT3x	Bile Acid Coenzyme A: Amino Acid N-Acyltransferase	colon_gly[x] + colon_dgcholcoa[x] -> colon_coa[x] + colon_dgchol[x]		0	1000	0	Bile acid synthesis	third version analog added as per KEGG NJ	2.3.1.65
colon_BACCL	Biotin-[Acetyl Coenzyme A-Carboxylase] Ligase	colon_h[c] + colon_atp[c] + colon_btn[c] -> colon_ppi[c] + colon_btamp[c]		0	1000	0	Biotin metabolism	IT	6.3.4.15	PMID:12459313,PMID:7842009
colon_BACCLm	Biotin-[Acetyl Coenzyme A-Carboxylase] Ligase, Mitochondrial	colon_h[m] + colon_atp[m] + colon_btn[m] -> colon_ppi[m] + colon_btamp[m]		0	1000	0	Biotin metabolism	IT	6.3.4.15	PMID:12459313,PMID:7842009
colon_BALAtmr	Beta-Alanine Reversible Mitochondrial Transport (Diffusion)	colon_ala_B[c] <=> colon_ala_B[m]		-1000	1000	0	Transport, mitochondrial	SAB	2.3.1.65	PMID:15304357
colon_BAMPPALDOX	Beta-Aminopropion Aldehyde:NAD+ Oxidoreductase	colon_h2o[c] + colon_bamppald[c] + colon_nad[c] -> 2 colon_h[c] + colon_nadh[c] + colon_ala_B[c]		0	1000	0	Beta-Alanine metabolism	SAB	1.2.1.36	PMID:12586697
colon_BCDO	Beta-Carotene Dioxygenase	colon_o2[c] + colon_caro[c] -> 2 colon_retinal[c]		0	1000	0	Vitamin A metabolism	IT	1.14.99.36	PMID:10799297,PMID:11401432,PMID:1503811
colon_BDHm	(R)-3-Hydroxybutanoate:NAD+ Oxidoreductase	colon_nad[m] + colon_bhb[m] <=> colon_h[m] + colon_nadh[m] + colon_acac[m]		-1000	1000	0	Butanoate metabolism	IT	1.1.1.30	PMID:1639787,PMID:8679568
colon_BETALDHxm	Betaine-Aldehyde Dehydrogenase, Mitochondrial	colon_h2o[m] + colon_nad[m] + colon_betald[m] -> 2 colon_h[m] + colon_nadh[m] + colon_glyb[m]		0	1000	0	Glycine, serine, alanine, and threonine metabolism	MM	1.2.1.8	PMID:15321791
colon_BHBt	(R)-3-Hydroxybutanoate Transport via H+ Symport	colon_h[e] + colon_bhb[e] <=> colon_h[c] + colon_bhb[c]		-1000	1000	0	Transport, extracellular	IT, TDV	1.1.1.30	PMID:1408469,PMID:16380372
colon_BHBtm	(R)-3-Hydroxybutanoate Mitochondrial Transport via H+ Symport	colon_h[c] + colon_bhb[c] <=> colon_h[m] + colon_bhb[m]		-1000	1000	0	Transport, mitochondrial	IT, TDV	2.4.1.142	PMID:3427918
colon_BILDGLCURte	Bilirubin Beta-Diglucuronide Transport Mdr	colon_h2o[c] + colon_atp[c] + colon_bildglcur[c] -> colon_h[c] + colon_adp[c] + colon_pi[c] + colon_bildglcur[e]		0	1000	0	Transport, extracellular	NJ
colon_BILDGLCURtr	Glucuronidated Compound Transport	colon_bildglcur[c] <=> colon_bildglcur[r]		-1000	1000	0	Transport, endoplasmic reticular	unknown mechanism, however glucuronidated metabolites need to get out of the cell NJ
colon_BILGLCURte	Bilirubin Monoglucuronide Transport Mdr	colon_h2o[c] + colon_atp[c] + colon_bilglcur[c] -> colon_h[c] + colon_adp[c] + colon_pi[c] + colon_bilglcur[e]		0	1000	0	Transport, extracellular	NJ
colon_BILGLCURtr	Glucuronidated Compound Transport	colon_bilglcur[c] <=> colon_bilglcur[r]		-1000	1000	0	Transport, endoplasmic reticular	unknown mechanism, however glucuronidated metabolites need to get out of the cell NJ
colon_BILIRED	NAD (P)H Biliverdin Reductase	colon_h[c] + colon_nadph[c] + colon_biliverd[c] -> colon_nadp[c] + colon_bilirub[c]		0	1000	0	Heme degradation	TDV	1.3.1.24	PMID:12456881,PMID:7656592,PMID:8117274
colon_BILIRUBtr	Lipid, Flip-Flop Intracellular Transport	colon_bilirub[c] <=> colon_bilirub[r]		-1000	1000	0	Transport, endoplasmic reticular	cholesterol precursor, transport by "diffusion" -> actually beleived to be flip-flop mechanism (PMID: 12840657). NJ
colon_BIOCYTtn	Biocytin Transport, Nuclear	colon_biocyt[c] <=> colon_biocyt[n]		-1000	1000	0	Transport, nuclear	IT		PMID:16011464,PMID:5867120,PMID:7758201,PMID:8593541
colon_BMTer_U	B Mannosyltransferase, Endoplasmic Reticulum	colon_memgacpail_hs[r] + 0.1 colon_dolmanp_U[r] -> colon_h[r] + colon_m2emgacpail_hs[r] + 0.1 colon_dolp_U[r]		0	1000	0	Phosphatidylinositol phosphate metabolism	NCD		PMID:8861954
colon_BPNT2	3', 5'-Bisphosphate Nucleotidase (Paps)	colon_h2o[c] + colon_paps[c] -> colon_pi[c] + colon_aps[c]		0	1000	0	Nucleotide interconversion		3.1.3.7	PMID:10224133
colon_BTND1	Biotinidase (Biotin)	colon_h2o[c] + colon_biocyt[c] -> colon_lys_L[c] + colon_btn[c]		0	1000	0	Biotin metabolism	IT	3.5.1.12	PMID:12459313,PMID:15059618
colon_BTND1n	Biotinidase (Biotin), Nuclear	colon_biocyt[n] + colon_h2o[n] -> colon_lys_L[n] + colon_btn[n]		0	1000	0	Biotin metabolism	IT	3.5.1.12	PMID:16011464,PMID:5867120,PMID:7758201,PMID:8593541
colon_BTNDe	Biotinidase (Biotin), Extracellular	colon_h2o[e] + colon_biocyt[e] -> colon_lys_L[e] + colon_btn[e]		0	1000	0	Biotin metabolism	Also acts on biotin esters IT	3.5.1.12	PMID:12459313,PMID:7509806,PMID:8001986
colon_BTNDm	Biotinidase (Biotin), Mitochondrial	colon_h2o[m] + colon_biocyt[m] -> colon_lys_L[m] + colon_btn[m]		0	1000	0	Biotin metabolism	Also acts on biotin esters IT	3.5.1.12	PMID:12459313,PMID:15059618
colon_BTNPL	Holocarboxylase Synthestase (Biotin Protein Ligase)	colon_apoC_Lys[c] + colon_btamp[c] -> colon_h[c] + colon_amp[c] + colon_apoC_Lys_btn[c]		0	1000	0	Biotin metabolism	IT for human biotin metabolism	3.5.1.12
colon_BTNPLm	Holocarboxylase Synthestase (Biotin Protein Ligase), Mitochondrial	colon_apoC_Lys[m] + colon_btamp[m] -> colon_h[m] + colon_amp[m] + colon_apoC_Lys_btn[m]		0	1000	0	Biotin metabolism	IT for human biotin metabolism	3.5.1.12
colon_BTNt2	Biotin Reversible Transport via Proton Symport	colon_h[e] + colon_btn[e] <=> colon_h[c] + colon_btn[c]		-1000	1000	0	Transport, extracellular	NCD	3.5.1.12	PMID:10510291,PMID:12739169,PMID:7835905,PMID:8476015,PMID:9508842,PMID:9649795,PMID:9824713
colon_BTNt2m	Biotin Reversible Transport via Proton Symport, Mitochondria	colon_h[c] + colon_btn[c] <=> colon_h[m] + colon_btn[m]		-1000	1000	0	Transport, mitochondrial	NCD	3.5.1.12	PMID:12949353,PMID:15121743,PMID:16011464
colon_BTNt3i	Biotin Transport via Sodium Symport	colon_h2o[c] + colon_atp[c] + colon_na1[e] + colon_btn[e] -> colon_h[c] + colon_adp[c] + colon_pi[c] + colon_na1[c] + colon_btn[c]		0	1000	0	Transport, extracellular	_01-25-05 based on Wang et al., 1999, JBC, 274(21), 14875-14888. IT 03-07-05:replaced IT: now based on Balamurugan et al, 2005, Am J Physiol Renal Physiol, 288, F823-831,2005		PMID:10329687,PMID:10334869,PMID:12646417,PMID:15561972,PMID:9516450
colon_BTNt4i	Biotin Uptake (Antiport)	colon_h[c] + colon_btn[e] -> colon_h[e] + colon_btn[c]		0	1000	0	Transport, extracellular	IT		PMID:14770311,PMID:15623830
colon_BTNtn	Biotin Transport, Nuclear	colon_btn[c] <=> colon_btn[n]		-1000	1000	0	Transport, nuclear	IT		PMID:16011464,PMID:5867120,PMID:7758201,PMID:8593541
colon_BUTt2m	Butyrate Mitochondrial Transport via Proton Symport, Reversible	colon_h[c] + colon_but[c] <=> colon_h[m] + colon_but[m]		-1000	1000	0	Transport, mitochondrial	NCD
colon_BZt	Benzoate Transport (Diffusion)	colon_bz[e] <=> colon_bz[c]		-1000	1000	0	Transport, extracellular	NJ	3.5.1.6
colon_BZtr	Benzene Transporter, Endoplasmic Reticulum	colon_bz[c] <=> colon_bz[r]		-1000	1000	0	Transport, endoplasmic reticular	diffusion NJ
colon_C14STRr	C-14 Sterol Reductase	colon_h[r] + colon_nadph[r] + colon_44mctr[r] -> colon_nadp[r] + colon_44mzym[r]		0	1000	0	Cholesterol metabolism	NCD ER version NJ	1.3.1.70	PMID:16784888
colon_C160CPT1	Production of Palmitoylcarnitine	colon_crn[c] + colon_pmtcoa[c] <=> colon_coa[c] + colon_pmtcrn[c]		-1000	1000	0	Fatty acid oxidation		2.3.1.21	PMID:1988962
colon_C160CPT2	C160 Transport into the Mitochondria	colon_coa[m] + colon_pmtcrn[m] <=> colon_crn[m] + colon_pmtcoa[m]		-1000	1000	0	Fatty acid oxidation	TV	2.3.1.21	PMID:1528846,PMID:1988962
colon_C160CRNt	C160 Transport into the Mitochondria	colon_pmtcrn[c] <=> colon_pmtcrn[m]		-1000	1000	0	Fatty acid oxidation	TV		PMID:14598172
colon_C161CPT1	Production of Palmitoleoylcarnitine	colon_crn[c] + colon_hdcoa[c] <=> colon_coa[c] + colon_hdcecrn[c]		-1000	1000	0	Fatty acid oxidation	TDV	2.3.1.21
colon_C161CPT12	Carnitine O-Palmitoyltransferase	colon_crn[c] + colon_hdd2coa[c] <=> colon_coa[c] + colon_hdd2crn[c]		-1000	1000	0	Fatty acid oxidation	NJ	2.3.1.21
colon_C161CPT2	Transport of Hexadecenoyl Coenzyme A into Mitochondrial Matrix	colon_coa[m] + colon_hdcecrn[m] <=> colon_crn[m] + colon_hdcoa[m]		-1000	1000	0	Fatty acid oxidation	TDV	2.3.1.21
colon_C161CPT22	C161 Transport into the Mitochondria	colon_coa[m] + colon_hdd2crn[m] <=> colon_crn[m] + colon_hdd2coa[m]		-1000	1000	0	Fatty acid oxidation	NJ	2.3.1.21
colon_C161CRN2t	C161 Transport into the Mitochondria	colon_hdd2crn[c] <=> colon_hdd2crn[m]		-1000	1000	0	Fatty acid oxidation	NJ	2.3.1.21
colon_C161CRNt	C161 Transport into the Mitochondria	colon_hdcecrn[c] <=> colon_hdcecrn[m]		-1000	1000	0	Fatty acid oxidation	TDV	2.3.1.21
colon_C180CPT1	Production of Stearoylcarnitine	colon_crn[c] + colon_stcoa[c] <=> colon_coa[c] + colon_stcrn[c]		-1000	1000	0	Fatty acid oxidation	TV (see C160CRN)	2.3.1.21	PMID:1988962
colon_C180CPT2	Carnitine O-Stearoyl Transferase	colon_coa[m] + colon_stcrn[m] <=> colon_crn[m] + colon_stcoa[m]		-1000	1000	0	Fatty acid oxidation	TV	2.3.1.21	PMID:1528846,PMID:1988962
colon_C180CRNt	C180 Transport into the Mitochondria	colon_stcrn[c] <=> colon_stcrn[m]		-1000	1000	0	Fatty acid oxidation	TV		PMID:14598172
colon_C181CPT1	Transport of Octadecenoyl Coenzyme A into Mitochondrial Matrix	colon_crn[c] + colon_odecoa[c] <=> colon_coa[c] + colon_odecrn[c]		-1000	1000	0	Fatty acid oxidation	TDV	2.3.1.21	PMID:1988962
colon_C181CPT2	Transport of Octadecenoyl Coenzyme A into Mitochondrial Matrix	colon_coa[m] + colon_odecrn[m] <=> colon_crn[m] + colon_odecoa[m]		-1000	1000	0	Fatty acid oxidation	TDV	2.3.1.21	PMID:1528846,PMID:1988962
colon_C181CRNt	C181 Transport into the Mitochondria	colon_odecrn[c] <=> colon_odecrn[m]		-1000	1000	0	Fatty acid oxidation	TDV	2.3.1.21	PMID:14598172
colon_C204CPT1	Carnitine C20:4 Transferase	colon_crn[c] + colon_arachdcoa[c] <=> colon_coa[c] + colon_arachdcrn[c]		-1000	1000	0	Fatty acid oxidation	TDV	2.3.1.21	PMID:1988962
colon_C204CPT2	Arachidonic Acid Transport into the Mitochondria	colon_coa[m] + colon_arachdcrn[m] <=> colon_crn[m] + colon_arachdcoa[m]		-1000	1000	0	Fatty acid oxidation	TDV C20:4 transport	2.3.1.21	PMID:1528846,PMID:1988962
colon_C204CRNt	Arachidonic Acid Transport into the Mitochondria	colon_arachdcrn[c] <=> colon_arachdcrn[m]		-1000	1000	0	Fatty acid oxidation	TDV C20:4 transport		PMID:14598172
colon_C226COAtx	Fatty Acid Intracellular Transport	colon_c226coa[c] <=> colon_c226coa[x]		-1000	1000	0	Transport, peroxisomal	interaction between peroxisomes and ER (some enzymes on the outer membrane) NJ
colon_C226CPT1	Carnitine C22:6 Transferase	colon_crn[c] + colon_c226coa[c] <=> colon_coa[c] + colon_c226crn[c]		-1000	1000	0	Fatty acid oxidation	TDV	2.3.1.21	PMID:1988962
colon_C226CPT2	C226 Transport into the Mitochondria	colon_coa[m] + colon_c226crn[m] <=> colon_crn[m] + colon_c226coa[m]		-1000	1000	0	Fatty acid oxidation	TDV		PMID:11274214,PMID:1528846,PMID:1988962
colon_C226CRNt	C226 Transport into the Mitochondria	colon_c226crn[c] <=> colon_c226crn[m]		-1000	1000	0	Fatty acid oxidation	TDV		PMID:14598172
colon_C3STDH1Pr	C-3 Sterol Dehydrogenase (4-Methylzymosterol)	colon_nadp[r] + colon_4mzym_int1[r] -> colon_h[r] + colon_nadph[r] + colon_co2[r] + colon_4mzym_int2[r]		0	1000	0	Cholesterol metabolism	NCD ER version NJ		PMID:10710235,PMID:14506130
colon_C3STDH1r	C-3 Sterol Dehydrogenase (4-Methylzymosterol)	colon_4mzym_int1[r] + colon_nad[r] -> colon_h[r] + colon_co2[r] + colon_4mzym_int2[r] + colon_nadh[r]		0	1000	0	Cholesterol metabolism	NCD ER version NJ		PMID:12829805
colon_C3STKR2r	C-3 Sterol Keto Reductase (Zymosterol)	colon_h[r] + colon_nadph[r] + colon_zym_int2[r] -> colon_nadp[r] + colon_zymst[r]		0	1000	0	Cholesterol metabolism	NCD ER - NJ	4.2.1.17	PMID:12829805
colon_C4STMO1r	C-4 Sterol Methyl Oxidase (4, 4-Dimethylzymosterol)	3 colon_o2[r] + 3 colon_h[r] + 3 colon_nadph[r] + colon_44mzym[r] -> 4 colon_h2o[r] + 3 colon_nadp[r] + colon_4mzym_int1[r]		0	1000	0	Cholesterol metabolism	EC 1.-.-.- NCD ER version NJ	4.2.1.17
colon_C4STMO2Pr	C-4 Methyl Sterol Oxidase	colon_o2[r] + colon_nadp[r] + colon_4mzym_int2[r] -> colon_h[r] + colon_nadph[r] + colon_co2[r] + colon_zym_int2[r]		0	1000	0	Cholesterol metabolism	double check rxn specifics - see lit ref: Marijanovic, Molecular Endocrinology 2003 17:1715-1725 ER version NJ
colon_C4STMO2r	C-4 Methyl Sterol Oxidase	colon_o2[r] + colon_4mzym_int2[r] + colon_nad[r] -> colon_h[r] + colon_co2[r] + colon_nadh[r] + colon_zym_int2[r]		0	1000	0	Cholesterol metabolism	double check rxn specifics - see lit ref: Marijanovic, Molecular Endocrinology 2003 17:1715-1725 ER version NJ
colon_CAATPS	Ca ATPase	colon_h2o[c] + colon_atp[c] + colon_ca2[c] -> colon_adp[c] + colon_pi[c] + colon_h[e] + colon_ca2[e]		0	1000	0	Transport, extracellular	plasma membrane version (SR and ER versions also exist) stoichiometry actually varies (number of Ca/ATP transported). See PMID: 7876199 NJ	3.6.3.6	PMID:7876199,PMID:8396145
colon_CAROtr	Beta-Carotene Transport via Diffusion	colon_caro[e] <=> colon_caro[c]		-1000	1000	0	Transport, extracellular	IT		PMID:1503811
colon_CARVEOLte	Transport of Xenobiotic	colon_carveol[e] <=> colon_carveol[c]		-1000	1000	0	Transport, extracellular	unknown mechanism, xenobiotic transport (original and metabolized) NJ
colon_CAt7r	Calcium / Sodium Antiporter (1:3), Reversible	3 colon_na1[e] + colon_ca2[c] <=> 3 colon_na1[c] + colon_ca2[e]		-1000	1000	0	Transport, extracellular	MM	3.6.3.6	PMID:12406570,PMID:2484986
colon_CBL2OR	NADH:Cob (III)Alamine Oxidoreductase	colon_h[c] + colon_nadh[c] + 2 colon_aqcobal[c] -> 2 colon_h2o[c] + colon_nad[c] + 2 colon_cbl2[c]		0	1000	0	Vitamin B12 metabolism	IT	1.11.1.6	PMID:14633777
colon_CBL2tm	Cob(II)Alamine Transport, Mitochondrial	colon_cbl2[c] -> colon_cbl2[m]		0	1000	0	Transport, mitochondrial	IT		PMID:12438653,PMID:14633777,PMID:6313022
colon_CBPPer	Carbamoyl Phosphate Phosphotransferase, Endoplasmic Reticulum	colon_h[r] + colon_glc_D[r] + colon_cbp[r] -> colon_co2[r] + colon_nh4[r] + colon_g6p[r]		0	1000	0	Glycolysis/gluconeogenesis	See PMID: 11946414 NCD	1.11.1.6	PMID:11946414,PMID:8384451
colon_CBPSam	Carbamoyl-Phosphate Synthase (Ammonia), Mitochondrial	2 colon_atp[m] + colon_hco3[m] + colon_nh4[m] -> 2 colon_h[m] + 2 colon_adp[m] + colon_pi[m] + colon_cbp[m]		0	1000	0	Glutamate metabolism	MM	6.3.4.16	PMID:10347186,PMID:12853138
colon_CBPter	Carbamoyl Phosphate Transport, Endoplasmic Reticulum	colon_pi[c] + colon_ppi[c] + colon_cbp[c] <=> colon_cbp[r] + colon_pi[r] + colon_ppi[r]		-1000	1000	0	Transport, endoplasmic reticular	NCD	2.5.1.17	PMID:12192101,PMID:8384451
colon_CBR2	Carbonyl Reductase [NADPH] 1	colon_h[c] + colon_nadph[c] + colon_prostge2[c] -> colon_nadp[c] + colon_prostgf2[c]		0	1000	0	Eicosanoid metabolism	multiple EC EC 1.1.1.189 EC 1.1.1.197 NJ	1.1.1.197	PMID:8740524,PMID:9740676
colon_CDIPTr	Phosphatidylinositol Synthase (Homo Sapiens)	colon_cdpdag_hs[c] + colon_inost[c] <=> colon_h[c] + colon_cmp[c] + colon_pail_hs[c]		-1000	1000	0	Glycerophospholipid metabolism	NJ - reversibility of enzyme found in lit by NCD	2.7.8.11	PMID:2425833
colon_CDPDAGtm	Intracellular Transport	colon_cdpdag_hs[c] <=> colon_cdpdag_hs[m]		-1000	1000	0	Transport, mitochondrial	unknown mechanism, presumed diffusion NJ	1.1.1.197
colon_CDS	Phosphatidate Cytidylyltransferase	colon_h[c] + colon_pa_hs[c] + colon_ctp[c] -> colon_ppi[c] + colon_cdpdag_hs[c]		0	1000	0	Glycerophospholipid metabolism	ER membrane - but on cytosolic surface NJ	2.7.7.41
colon_CDSm	Phosphatidate Cytidylyltransferase	colon_h[m] + colon_pa_hs[m] + colon_ctp[m] -> colon_ppi[m] + colon_cdpdag_hs[m]		0	1000	0	Glycerophospholipid metabolism	inner mitochondrial membrane NJ	2.7.7.41
colon_CEPTC	Choline Phosphotransferase	colon_cdpchol[c] + colon_dag_hs[c] -> colon_h[c] + colon_cmp[c] + colon_pchol_hs[c]		0	1000	0	Glycerophospholipid metabolism	NJ	2.7.8.11
colon_CEPTE	Ethanolamine Phosphotransferase	colon_cdpea[c] + colon_dag_hs[c] -> colon_h[c] + colon_cmp[c] + colon_pe_hs[c]		0	1000	0	Glycerophospholipid metabolism	NJ
colon_CERT1gt	Ceramide Transport Protein	colon_crm_hs[c] <=> colon_crm_hs[g]		-1000	1000	0	Transport, golgi apparatus	non-vesicular intracellular transport of ceramide	2.7.7.41	PMID:12803919,PMID:14685229,PMID:15596449,PMID:15907394
colon_CERT1rt	Ceramide Transport Protein	colon_crm_hs[c] <=> colon_crm_hs[r]		-1000	1000	0	Transport, endoplasmic reticular	non-vesicular intracellular transport of ceramide		PMID:12803919,PMID:14685229,PMID:15596449,PMID:15907394
colon_CERT2gt	Ceramide Transport Protein	colon_gluside_hs[c] <=> colon_gluside_hs[g]		-1000	1000	0	Transport, golgi apparatus	non-vesicular intracellular transport of glucocerebroside		PMID:12803919,PMID:14685229,PMID:15596449,PMID:15907394
colon_CERT2rt	Ceramide Transport Protein	colon_gluside_hs[c] <=> colon_gluside_hs[r]		-1000	1000	0	Transport, endoplasmic reticular	non-vesicular intracellular transport of glucocerebroside	2.7.1.138	PMID:12803919,PMID:14685229,PMID:15596449,PMID:15907394
colon_CHAT	Choline O-Acetyltransferase	colon_accoa[c] + colon_chol[c] <=> colon_coa[c] + colon_ach[c]		-1000	1000	0	Glycerophospholipid metabolism	rev by uniprot NJ	2.3.1.6	PMID:10861222
colon_CHATn	Choline O-Acetyltransferase	colon_accoa[n] + colon_chol[n] <=> colon_ach[n] + colon_coa[n]		-1000	1000	0	Glycerophospholipid metabolism	NJ	2.3.1.6	PMID:10861222
colon_CHLP	Choline Phosphate Phosphatase	colon_h2o[c] + colon_cholp[c] -> colon_pi[c] + colon_chol[c]		0	1000	0	Glycerophospholipid metabolism	no high energy phosphate compounds found associated w/ rxn NJ	2.7.7.15	PMID:15175005
colon_CHLPCTD	Choline Phosphate Cytididyltransferase	colon_h[c] + colon_ctp[c] + colon_cholp[c] -> colon_ppi[c] + colon_cdpchol[c]		0	1000	0	Glycerophospholipid metabolism	NCD	2.7.7.15
colon_CHLtm	Choline Transport via Diffusion (Cytosol to Mitochondria)	colon_chol[c] <=> colon_chol[m]		-1000	1000	0	Transport, mitochondrial		2.3.1.6	PMID:10984
colon_CHOLATEt	Cholate Transport via Bicarbonate Antiport	colon_hco3[c] + colon_cholate[e] <=> colon_hco3[e] + colon_cholate[c]		-1000	1000	0	Transport, extracellular	NJ	2.3.1.6	PMID:12507753,PMID:9007731,PMID:9334206
colon_CHOLATEt3	ABC Bile Acid Transporter	colon_h2o[c] + colon_atp[c] + colon_cholate[c] -> colon_h[c] + colon_adp[c] + colon_pi[c] + colon_cholate[e]		0	1000	0	Transport, extracellular	for bile acid secretion into bile NJ	2.7.7.15	PMID:9738950,PMID:9806540,PMID:9813153
colon_CHOLD2m	Choline Dehydrogenase (FAD Acceptor), Mitochondrial	colon_fad[m] + colon_chol[m] -> colon_fadh2[m] + colon_betald[m]		0	1000	0	Glycine, serine, alanine, and threonine metabolism		1.1.99.1	PMID:15321791
colon_CHOLK	Choline Kinase	colon_atp[c] + colon_chol[c] -> colon_h[c] + colon_adp[c] + colon_cholp[c]		0	1000	0	Glycerophospholipid metabolism
colon_CHOLPtg	Choline Phosphate Intracellular Transport	colon_cholp[c] <=> colon_cholp[g]		-1000	1000	0	Transport, golgi apparatus	unknown mechanism for transport - no strong evidence to indicate further lysosomal or golgi metabolism NJ
colon_CHOLPtl	Choline Phosphate Intracellular Transport	colon_cholp[c] <=> colon_cholp[l]		-1000	1000	0	Transport, lysosomal	unknown mechanism for transport - no strong evidence to indicate further lysosomal or golgi metabolism NJ
colon_CHOLt4	Choline, Sodium Symport	colon_na1[e] + colon_chol[e] <=> colon_na1[c] + colon_chol[c]		-1000	1000	0	Transport, extracellular	NCD	1.1.99.1	PMID:11027560,PMID:11068039,PMID:12675135
colon_CHOLtg	Choline Intracellular Transport	colon_chol[g] <=> colon_chol[c]		-1000	1000	0	Transport, golgi apparatus	unknown mechanism NJ
colon_CHOLtn	Choline Transport, Nuclear Through Pores	colon_chol[c] <=> colon_chol[n]		-1000	1000	0	Transport, nuclear	it
colon_CHOLtr	Choline Intracellular Transport	colon_chol[r] <=> colon_chol[c]		-1000	1000	0	Transport, endoplasmic reticular	unknown mechanism NJ
colon_CHOLtu	Choline Uniport	colon_chol[e] <=> colon_chol[c]		-1000	1000	0	Transport, extracellular	SAB electrogenic, Na indepdendent & rev		PMID:12883891
colon_CHSTEROLSULT	Steroid Sulfotransferase	colon_paps[c] + colon_chsterol[c] -> colon_h[c] + colon_pap[c] + colon_chsterols[c]		0	1000	0	Steroid metabolism	NJ	2.8.2.2	PMID:12145317,PMID:9799594
colon_CHSTEROLt1	Cholesterol Intracellular Transport	colon_chsterol[l] <=> colon_chsterol[m]		-1000	1000	0	Transport, mitochondrial	specific mechanism not known, proton dependence for trans-mit transport has been suggested, however directionality and stoichiometry has not yet been elucidated. see PMID: 12770731 and others NJ. NS: transport from lysozyme to mitochondria?		PMID:12070139,PMID:12370263,PMID:12770731
colon_CHSTEROLt2	Cholesterol Intracellular Transport	colon_chsterol[r] <=> colon_chsterol[m]		-1000	1000	0	Transport, mitochondrial	specific mechanism not known, proton dependence for trans-mit transport has been suggested, however directionality and stoichiometry has not yet been elucidated. see PMID: 12770731 and others NJ		PMID:12370263,PMID:12770731
colon_CHSTEROLt3	Cholesterol Intracellular Transport	colon_chsterol[c] <=> colon_chsterol[m]		-1000	1000	0	Transport, mitochondrial	specific mechanism not known, proton dependence for trans-mit transport has been suggested, however directionality and stoichiometry has not yet been elucidated. see PMID: 12770731 and others NJ		PMID:12370263,PMID:12770731
colon_CHSTEROLtg	Cholesterol Efflux (ATP Depedent), Golgi Apparatus	colon_h2o[c] + colon_atp[c] + colon_chsterol[g] -> colon_h[c] + colon_adp[c] + colon_pi[c] + colon_chsterol[c]		0	1000	0	Transport, golgi apparatus	IT	2.8.2.2	PMID:10655069,PMID:12600718
colon_CHTNASE	Chitinase	2 colon_h2o[c] + colon_chtn[c] -> 3 colon_acgam[c]		0	1000	0	Aminosugar metabolism	NCD	3.2.1.14	PMID:11085997
colon_CHTNASEe	Chitinase, Extracellular	2 colon_h2o[e] + colon_chtn[e] -> 3 colon_acgam[e]		0	1000	0	Aminosugar metabolism	NCD	3.2.1.14	PMID:11085997
colon_CITRtm	Citrulline Mitochondrial Transport via Proton Antiport	colon_citr_L[m] <=> colon_citr_L[c]		-1000	1000	0	Transport, mitochondrial	TDV	3.2.1.14	PMID:14598172
colon_CITtam	Citrate Transport, Mitochondrial	colon_cit[c] + colon_mal_L[m] <=> colon_cit[m] + colon_mal_L[c]		-1000	1000	0	Transport, mitochondrial	antiport with malate IF	4.2.1.56	PMID:14598172
colon_CITtbm	Citrate Transport, Mitochondrial	colon_cit[c] + colon_pep[m] <=> colon_pep[c] + colon_cit[m]		-1000	1000	0	Transport, mitochondrial	antiport with PEP IF	4.1.3.25	PMID:14598172
colon_CK	ATP Creatine Kinase	colon_atp[m] + colon_creat[m] -> colon_h[m] + colon_adp[m] + colon_pcreat[m]		0	1000	0	Urea cycle	kegg C02305 MJC	2.7.3.2	PMID:1917943,PMID:2914937
colon_CKc	ATP Creatine Kinase, Cytosolic	colon_atp[c] + colon_creat[c] -> colon_h[c] + colon_adp[c] + colon_pcreat[c]		0	1000	0	Urea cycle	kegg C02305 MJC SAB c	2.7.3.2	PMID:2883200,PMID:3034271
colon_CLHCO3tex2	Chloride Transport via Bicarbonate Antiport (2:1)	colon_hco3[c] + 2 colon_cl[e] -> colon_hco3[e] + 2 colon_cl[c]		0	1000	0	Transport, extracellular	SAB		PMID:12759755
colon_CLOHtex2	Chloride Transport via Hydroxide Antiport (2:1)	colon_h2o[c] + 2 colon_cl[e] -> colon_h2o[e] + 2 colon_cl[c]		0	1000	0	Transport, extracellular	SAB	2.7.3.2	PMID:12759755
colon_CLOXAtex2	Chloride Transport via Oxalate Antiport (2:1)	2 colon_cl[e] + colon_oxa[c] -> 2 colon_cl[c] + colon_oxa[e]		0	1000	0	Transport, extracellular	SAB		PMID:12759755
colon_CLPNDCOAtx	Fatty Acid Intracellular Transport	colon_clpndcoa[c] <=> colon_clpndcoa[x]		-1000	1000	0	Transport, peroxisomal	interaction between peroxisomes and ER (some enzymes on the outer membrane) NJ
colon_CLPNDCPT1	Carnitine O-Palmitoyltransferase	colon_crn[c] + colon_clpndcoa[c] <=> colon_coa[c] + colon_clpndcrn[c]		-1000	1000	0	Fatty acid oxidation	NJ	2.3.1.21
colon_CLPNDCPT2	Carnitine Transferase	colon_coa[m] + colon_clpndcrn[m] <=> colon_crn[m] + colon_clpndcoa[m]		-1000	1000	0	Fatty acid oxidation	NJ
colon_CLPNDCRNt	Transport into the Mitochondria (Carnitine)	colon_clpndcrn[c] <=> colon_clpndcrn[m]		-1000	1000	0	Fatty acid oxidation	NJ
colon_CLPNDt	Fatty Acid Transport via Diffusion	colon_clpnd[e] <=> colon_clpnd[c]		-1000	1000	0	Transport, extracellular	NJ		PMID:11788354,PMID:12864740
colon_CLS_hs	Cardiolipin Synthase (Homo Sapiens)	colon_cdpdag_hs[c] + colon_pglyc_hs[c] -> colon_h[c] + colon_cmp[c] + colon_clpn_hs[c]		0	1000	0	Glycerophospholipid metabolism	NJ	2.3.1.21	PMID:10799718
colon_CMPACNAtg	Transport of Cytidine-5'-Monophosphate-N-Acetyl-Beta-Neuraminate via CMP Antiport, Golgi Apparatus	colon_cmp[g] + colon_cmpacna[c] <=> colon_cmp[c] + colon_cmpacna[g]		-1000	1000	0	Transport, golgi apparatus	NCD		PMID:12759756,PMID:9010752,PMID:9644260
colon_CMPACNAtn	Transport of Cytidine-5'-Monophosphate-N-Acetyl-Beta-Neuraminate, Nuclear	colon_cmpacna[n] -> colon_cmpacna[c]		0	1000	0	Transport, nuclear	NCD
colon_CMPSAS	CMP Sialic Acid Synthase	colon_acnam[c] + colon_ctp[c] -> colon_ppi[c] + colon_cmpacna[c]		0	1000	0	Aminosugar metabolism	NCD	2.7.7.43	PMID:9689047
colon_CMPSASn	CMP Sialic Acid Synthase, Nuclear	colon_acnam[n] + colon_ctp[n] -> colon_cmpacna[n] + colon_ppi[n]		0	1000	0	Aminosugar metabolism	NCD	2.7.7.43	PMID:9689047
colon_CO2ter	CO2 Endoplasmic Reticular Transport via Diffusion	colon_co2[c] <=> colon_co2[r]		-1000	1000	0	Transport, endoplasmic reticular	NCD
colon_CO2tg	CO2 Golgi Transport	colon_co2[c] <=> colon_co2[g]		-1000	1000	0	Transport, golgi apparatus	NCD	2.7.7.43
colon_CO2tm	CO2 Transport (Diffusion), Mitochondrial	colon_co2[c] <=> colon_co2[m]		-1000	1000	0	Transport, mitochondrial	IF	2.7.7.43	PMID:3081508
colon_CO2tp	CO2 Peroxisomal Transport	colon_co2[c] <=> colon_co2[x]		-1000	1000	0	Transport, peroxisomal	NCD
colon_COAtg	Transport of Coenzyme A (Diffusion), Golgi Apparatus	colon_coa[c] <=> colon_coa[g]		-1000	1000	0	Transport, golgi apparatus
colon_COAtl	Transport of Coenzyme A (Diffusion), Lysosomal	colon_coa[c] <=> colon_coa[l]		-1000	1000	0	Transport, lysosomal	IT		PMID:6313022
colon_COAtm	Transport of Coenzyme A	colon_coa[c] <=> colon_coa[m]		-1000	1000	0	Transport, mitochondrial	TV May not a "real" transporter, use in heart mitochondria model only		PMID:14598172
colon_COAtn	Transport of Coenzyme A, Nuclear	colon_coa[c] <=> colon_coa[n]		-1000	1000	0	Transport, nuclear	NCD
colon_COAtp	Transport of Coenzyme A, Peroxisome	colon_coa[c] <=> colon_coa[x]		-1000	1000	0	Transport, peroxisomal	NCD
colon_COAtr	Transport of Coenzyme A, Endoplasmatic Reticulum	colon_coa[c] <=> colon_coa[r]		-1000	1000	0	Transport, endoplasmic reticular	diffusion NJ
colon_COKECBESr	Carboxylesterase (Cocaine), Endoplasmatic Reticulum	colon_h2o[r] + colon_coke[r] -> colon_h[r] + colon_bz[r] + colon_egme[r]		0	1000	0	Alkaloid synthesis	SAB	3.1.1.1	PMID:9169443
colon_COQ3m	Methyltransferase Coq3	colon_amet[m] + colon_2dpmhobq[m] -> colon_h[m] + colon_ahcys[m] + colon_q10[m]		0	1000	0	Ubiquinone synthesis	_2.1.1.114 IT		PMID:10777520,PMID:11051212,PMID:1965190,PMID:7380842
colon_COQ5m	Ubiquinone Biosynthesis Methyltransferase Coq5	colon_amet[m] + colon_2dp6mobq[m] -> colon_h[m] + colon_ahcys[m] + colon_2dp6mobq_me[m]		0	1000	0	Ubiquinone synthesis	_2.1.1.- IT		PMID:10777520,PMID:1965190,PMID:7380842
colon_COQ6m	Ubiquinone Biosynthesis Monooxgenase Coq6	colon_o2[m] + colon_2dp6mep[m] -> colon_h2o[m] + colon_2dp6mobq[m]		0	1000	0	Ubiquinone synthesis	_1.13.12.- IT		PMID:11051212,PMID:1965190,PMID:7380842
colon_COQ7m	Ubiquinone Biosynthesis Coq7	colon_o2[m] + colon_h[m] + colon_nadph[m] + colon_2dp6mobq_me[m] -> colon_h2o[m] + colon_nadp[m] + colon_2dpmhobq[m]		0	1000	0	Ubiquinone synthesis	_1.14.13.- IT	3.1.1.1	PMID:11051212,PMID:1965190,PMID:7380842
colon_CORE2GTg	Core 2 Acetylglucosaminyltransferase, Golgi Apparatus	colon_T_antigen[g] + colon_uacgam[g] -> colon_h[g] + colon_udp[g] + colon_core2[g]		0	1000	0	O-glycan metabolism	NCD	2.4.1.102	PMID:10753916,PMID:9915862
colon_CORE3GTg	Core 3 Beta-GlcNac-Transferase, Golgi Apparatus	colon_uacgam[g] + colon_Tn_antigen[g] -> colon_h[g] + colon_udp[g] + colon_core3[g]		0	1000	0	O-glycan metabolism	NCD	2.4.1.147	PMID:11821425
colon_CORE4GTg	Core 4 Beta6-Galnac-Transferase, Golgi Apparatus	colon_uacgam[g] + colon_core3[g] -> colon_h[g] + colon_udp[g] + colon_core4[g]		0	1000	0	O-glycan metabolism	NCD	2.4.1.148	PMID:9915862
colon_CORE6GTg	Core 6 Beta-GlcNac-Transferase A, Golgi Apparatus	colon_uacgam[g] + colon_Tn_antigen[g] -> colon_h[g] + colon_udp[g] + colon_core6[g]		0	1000	0	O-glycan metabolism	NCD	2.4.1.102	PMID:9915862
colon_COt	Transporter of Carbon Monoxide via Diffusion	colon_co[c] <=> colon_co[e]		-1000	1000	0	Transport, extracellular	TDV
colon_COUCOAFm	P-Coumaroyl Coenzyme A Formation	colon_coa[m] + colon_atp[m] + colon_T4hcinnm[m] -> colon_coucoa[m] + colon_amp[m] + colon_ppi[m]		0	1000	0	Ubiquinone synthesis	IT reaction involved in formation of 4-hydroxybenzoate from tyrosine. (EC 6.2.1.12) .	6.2.1.12	PMID:11583838,PMID:12232327
colon_CREATt4_2_r	Creatine Transport (Sodium Symport) (2:1)	2 colon_na1[e] + colon_creat[e] <=> 2 colon_na1[c] + colon_creat[c]		-1000	1000	0	Transport, extracellular	SAB	6.2.1.12	PMID:12719981
colon_CREATtmdiffir	Creatine Transport To/from Mitochondria via Diffusion	colon_creat[c] -> colon_creat[m]		0	1000	0	Urea cycle	SAB		PMID:14977199,PMID:3896131
colon_CRMPte	Crmp Hs Transport	colon_crmp_hs[c] <=> colon_crmp_hs[e]		-1000	1000	0	Transport, extracellular	unknown mechanism for transport, may be vesicular/caveolar/other ... intracellular transport and extracellular export mechanisms must exist - see for example: PMID: 15585321 NJ	2.7.7.15	PMID:15585321
colon_CRNCAR3tp	Carnitine-Propcarnitine Carrier, Peroxisomal	colon_crn[c] + colon_pcrn[x] -> colon_crn[x] + colon_pcrn[c]		0	1000	0	Transport, peroxisomal	copied from NCD's CRNCARtp NJ	1.3.3.3
colon_CRNCARtp	Carnitine-Acetylcarnitine Carrier, Peroxisomal	colon_crn[c] + colon_acrn[x] -> colon_acrn[c] + colon_crn[x]		0	1000	0	Transport, peroxisomal	NCD
colon_CRNt	L-Carnitine Reversible Transport	colon_crn[e] <=> colon_crn[c]		-1000	1000	0	Transport, extracellular	NCD		PMID:12827517,PMID:12883891,PMID:9933568
colon_CRNtim	L-Carnitine Transport Out of Mitochondria via Diffusion	colon_crn[m] <=> colon_crn[c]		-1000	1000	0	Transport, mitochondrial	NCD		PMID:14598172
colon_CRNtuNa	L-Carnitine Inward Transport by Na+ Symport	colon_na1[e] + colon_crn[e] -> colon_na1[c] + colon_crn[c]		0	1000	0	Transport, extracellular	SAB		PMID:12883891
colon_CRNtx	Carnitine Transport Peroxisome to Mitochondria	colon_dmnoncrn[x] <=> colon_dmnoncrn[m]		-1000	1000	0	Transport, peroxisomal	mechanism not currently elucidated NJ		PMID:12814641,PMID:15464416
colon_CRTSLt	Cortisol Transport	colon_crtsl[e] <=> colon_crtsl[c]		-1000	1000	0	Transport, extracellular
colon_CRTSLtr	Cortisol Intracellular Transport	colon_crtsl[c] <=> colon_crtsl[r]		-1000	1000	0	Transport, endoplasmic reticular	unknown mechanism NJ
colon_CRVNCtr	Fatty Acid Transport via Diffusion	colon_crvnc[e] <=> colon_crvnc[c]		-1000	1000	0	Transport, extracellular	NJ		PMID:11788354,PMID:12864740
colon_CSAPASEly	Chondroitin Sulfate A Proteoglycan Protease, Lysosomal (Endosome)	colon_h2o[l] + colon_cspg_a[l] -> colon_Ser_Gly_Ala_X_Gly[l] + colon_cs_a[l]		0	1000	0	Chondroitin sulfate degradation	Note that this reaction occurs in the endosome during endocytosis, but has been compartmentalized as lysosomal. NCD		PMID:8993162
colon_CSBPASEly	Chondroitin Sulfate B Proteoglycan Protease, Lysosomal (Endosome)	colon_h2o[l] + colon_cspg_b[l] -> colon_Ser_Gly_Ala_X_Gly[l] + colon_cs_b[l]		0	1000	0	Chondroitin sulfate degradation	Note that this reaction occurs in the endosome during endocytosis, but has been compartmentalized as lysosomal. NCD		PMID:8993162
colon_CSCPASEly	Chondroitin Sulfate C Proteoglycan Protease, Lysosomal (Endosome)	colon_h2o[l] + colon_cspg_c[l] -> colon_Ser_Gly_Ala_X_Gly[l] + colon_cs_c[l]		0	1000	0	Chondroitin sulfate degradation	Note that this reaction occurs in the endosome during endocytosis, but has been compartmentalized as lysosomal. NCD		PMID:8993162
colon_CSDPASEly	Chondroitin Sulfate D Proteoglycan Protease, Lysosomal (Endosome)	colon_h2o[l] + colon_cspg_d[l] -> colon_Ser_Gly_Ala_X_Gly[l] + colon_cs_d[l]		0	1000	0	Chondroitin sulfate degradation	Note that this reaction occurs in the endosome during endocytosis, but has been compartmentalized as lysosomal. NCD		PMID:8993162
colon_CSEPASEly	Chondroitin Sulfate E Proteoglycan Protease, Lysosomal (Endosome)	colon_h2o[l] + colon_cspg_e[l] -> colon_Ser_Gly_Ala_X_Gly[l] + colon_cs_e[l]		0	1000	0	Chondroitin sulfate degradation	Note that this reaction occurs in the endosome during endocytosis, but has been compartmentalized as lysosomal. NCD		PMID:8993162
colon_CSm	Citrate Synthase	colon_h2o[m] + colon_accoa[m] + colon_oaa[m] -> colon_h[m] + colon_coa[m] + colon_cit[m]		0	1000	0	Citric acid cycle	IF old EC number (4.1.3.7) is obsolete -- transferred to 2.3.3.1 NCD. Biochemical	4.1.3.7	PMID:16006620,PMID:9933076
colon_CSNAT2m	Carnitine O-Aceyltransferase, Mitochondrial	colon_coa[m] + colon_pcrn[m] <=> colon_ppcoa[m] + colon_crn[m]		-1000	1000	0	Fatty acid oxidation	TDV	2.3.1.7	PMID:11257506,PMID:3759988
colon_CSNAT2x	Carnitine Dimethyl Nonanoyl Transferase, Revsible, Peroxisomal	colon_crn[x] + colon_dmnoncoa[x] <=> colon_coa[x] + colon_dmnoncrn[x]		-1000	1000	0	Fatty acid oxidation	NJ	2.3.1.7	PMID:15464416,PMID:7829107
colon_CSNAT3x	Carnitine O-Aceyltransferase, Peroxisomal	colon_crn[x] + colon_ppcoa[x] <=> colon_coa[x] + colon_pcrn[x]		-1000	1000	0	Fatty acid oxidation	NJ	2.3.1.7	PMID:7654220,PMID:7829107
colon_CSNATer	Carnitine O-Acetyltransferase, Endolasmic Reticulum	colon_accoa[r] + colon_crn[r] <=> colon_coa[r] + colon_acrn[r]		-1000	1000	0	Fatty acid oxidation	mm	2.3.1.7	PMID:11257506,PMID:3759988
colon_CSNATm	Carnitine O-Aceyltransferase, Mitochondrial	colon_coa[m] + colon_acrn[m] <=> colon_accoa[m] + colon_crn[m]		-1000	1000	0	Fatty acid oxidation	TDV	2.3.1.7	PMID:3759988
colon_CSNATp	Carnitine O-Acetyltransferase, Reverse Direction, Peroxisomal	colon_accoa[x] + colon_crn[x] <=> colon_coa[x] + colon_acrn[x]		-1000	1000	0	Fatty acid oxidation	NCD	2.3.1.7	PMID:7829107
colon_CSNATr	Carnitine O-Acetyltransferase	colon_accoa[c] + colon_crn[c] <=> colon_coa[c] + colon_acrn[c]		-1000	1000	0	Fatty acid oxidation	IF	2.3.1.7	PMID:11257506,PMID:7829107
colon_CSNt	Cytosine Transport via Faciliated Diffusion	colon_csn[e] <=> colon_csn[c]		-1000	1000	0	Transport, extracellular	IT	2.3.1.7	PMID:12006583,PMID:12838422
colon_CSPG_At	Chondroitin Sulfate A Transport, Golgi to Extracellular	colon_cspg_a[g] -> colon_cspg_a[e]		0	1000	0	Transport, extracellular		2.3.1.7
colon_CSPG_Atly	Chondroitin Sulfate A Transport, Extracellular to Lysosome	colon_cspg_a[e] -> colon_cspg_a[l]		0	1000	0	Transport, lysosomal		2.3.1.7
colon_CSPG_Bt	Chondroitin Sulfate B Transport, Golgi to Extracellular	colon_cspg_b[g] -> colon_cspg_b[e]		0	1000	0	Transport, extracellular		3.5.4.1
colon_CSPG_Btly	Chondroitin Sulfate B Transport, Extracellular to Lysosome	colon_cspg_b[e] -> colon_cspg_b[l]		0	1000	0	Transport, lysosomal
colon_CSPG_Ct	Chondroitin Sulfate C Transport, Golgi to Extracellular	colon_cspg_c[g] -> colon_cspg_c[e]		0	1000	0	Transport, extracellular
colon_CSPG_Ctly	Chondroitin Sulfate C Transport, Extracellular to Lysosome	colon_cspg_c[e] -> colon_cspg_c[l]		0	1000	0	Transport, lysosomal
colon_CSPG_Dt	Chondroitin Sulfate D Transport, Golgi to Extracellular	colon_cspg_d[g] -> colon_cspg_d[e]		0	1000	0	Transport, extracellular
colon_CSPG_Dtly	Chondroitin Sulfate D Transport, Extracellular to Lysosome	colon_cspg_d[e] -> colon_cspg_d[l]		0	1000	0	Transport, lysosomal
colon_CSPG_Et	Chondroitin Sulfate E Transport, Golgi to Extracellular	colon_cspg_e[g] -> colon_cspg_e[e]		0	1000	0	Transport, extracellular
colon_CSPG_Etly	Chondroitin Sulfate E Transport, Extracellular to Lysosome	colon_cspg_e[e] -> colon_cspg_e[l]		0	1000	0	Transport, lysosomal
colon_CTPtn	Transport of CTP (Diffusion), Nuclear	colon_ctp[c] <=> colon_ctp[n]		-1000	1000	0	Transport, nuclear	IT
colon_CYANt	Transport of Cyanide via Diffusion	colon_cyan[e] <=> colon_cyan[c]		-1000	1000	0	Transport, extracellular	assumed to be readily diffusible MM
colon_CYANtm	Transport of Cyanide via Diffusion, Mitochondrial	colon_cyan[c] <=> colon_cyan[m]		-1000	1000	0	Transport, mitochondrial	assumed to be readily diffusible MM
colon_CYSALANaEx	L-Alanine/L-Cysteine Na-Dependent Exchange (Cys-L In)	colon_na1[e] + colon_ala_L[c] + colon_cys_L[e] -> colon_na1[c] + colon_ala_L[e] + colon_cys_L[c]		0	1000	0	Transport, extracellular	SAB see Kanai and Hediger 2004 (2003), PMID 14530974		PMID:14530974
colon_CYSASNNaEx	L-Cysteine/L-Asparagine Na-Dependent Exchange (Cys-L In)	colon_na1[e] + colon_asn_L[c] + colon_cys_L[e] -> colon_na1[c] + colon_asn_L[e] + colon_cys_L[c]		0	1000	0	Transport, extracellular	SAB see Kanai and Hediger 2004 (2003), PMID 14530974		PMID:14530974
colon_CYSGLNNaEx	L-Cysteine/L-Glutamine Na-Dependent Exchange (Cys-L In)	colon_na1[e] + colon_cys_L[e] + colon_gln_L[c] -> colon_na1[c] + colon_cys_L[c] + colon_gln_L[e]		0	1000	0	Transport, extracellular	SAB see Kanai and Hediger 2004 (2003), PMID 14530974		PMID:14530974
colon_CYSGLTH	Glutathione:Cystine Oxidoreductase	colon_Lcystin[c] + 2 colon_gthrd[c] <=> 2 colon_cys_L[c] + colon_gthox[c]		-1000	1000	0	Methionine and cysteine metabolism	reaction according to KEGG MM	1.8.4.4	PMID:15189131,PMID:932033
colon_CYSO	Cysteine Oxidase	colon_o2[c] + colon_cys_L[c] -> 2 colon_h[c] + colon_3sala[c]		0	1000	0	Taurine and hypotaurine metabolism	IT	1.13.11.20	PMID:14514920
colon_CYSSERNaEx	L-Serine/L-Cysteine Na-Dependent Exchange (Cys-L In)	colon_na1[e] + colon_cys_L[e] + colon_ser_L[c] -> colon_na1[c] + colon_cys_L[c] + colon_ser_L[e]		0	1000	0	Transport, extracellular	SAB see Kanai and Hediger 2004 (2003), PMID 14530974		PMID:14530974
colon_CYSt4	Transport of L-Cysteine via Sodium Symport, Reversible	colon_na1[e] + colon_cys_L[e] -> colon_na1[c] + colon_cys_L[c]		0	1000	0	Transport, extracellular	SAB		PMID:11133652,PMID:12719981
colon_CYSTA	Cysteine Transaminase	colon_akg[c] + colon_cys_L[c] <=> colon_glu_L[c] + colon_mercppyr[c]		-1000	1000	0	Methionine and cysteine metabolism	MM	2.6.1.3	PMID:15189131,PMID:7113743
colon_CYStec	Transport of L-Cysteine via Diffusion	colon_cys_L[e] <=> colon_cys_L[c]		-1000	1000	0	Transport, extracellular	SAB		PMID:14624363,PMID:15659399
colon_CYSTHRNaEx	L-Cysteine/L-Threonine Na-Dependent Exchange (Cys-L In)	colon_na1[e] + colon_cys_L[e] + colon_thr_L[c] -> colon_na1[c] + colon_cys_L[c] + colon_thr_L[e]		0	1000	0	Transport, extracellular	SAB see Kanai and Hediger 2004 (2003), PMID 14530974	2.6.1.3	PMID:14530974
colon_CYTDK1	ATPcytidine 5-Phosphotransferase	colon_atp[c] + colon_cytd[c] -> colon_h[c] + colon_adp[c] + colon_cmp[c]		0	1000	0	Nucleotide interconversion
colon_CYTDK2m	Cytidine Kinase (ATP), Mitochondrial	colon_atp[m] + colon_cytd[m] -> colon_h[m] + colon_adp[m] + colon_cmp[m]		0	1000	0	Nucleotide interconversion	IT	4.2.1.22
colon_CYTDt	Cytidine Faciliated Transport in Cytosol	colon_cytd[e] <=> colon_cytd[c]		-1000	1000	0	Transport, extracellular	IT	3.5.4.5	PMID:10722669,PMID:12838422
colon_CYTDt4	Cytidine Transport in via Sodium Symport	colon_na1[e] + colon_cytd[e] -> colon_na1[c] + colon_cytd[c]		0	1000	0	Transport, extracellular	SAB		PMID:12856181
colon_CYTDtl	Cytidine Faciliated Transport from Lysosome	colon_cytd[l] <=> colon_cytd[c]		-1000	1000	0	Transport, lysosomal	IT		PMID:12838422,PMID:15701636,PMID:2925670
colon_CYTDtm	Cytidine Faciliated Transport in Mitochondria	colon_cytd[c] <=> colon_cytd[m]		-1000	1000	0	Transport, mitochondrial	IT	3.5.4.5	PMID:10722669,PMID:12838422,PMID:14607828
colon_CYTK10	Cytidylate Kinase (CMP, dGTP)	colon_cmp[c] + colon_dgtp[c] <=> colon_cdp[c] + colon_dgdp[c]		-1000	1000	0	Nucleotide interconversion		2.7.4.14	PMID:10462544,PMID:11912132
colon_CYTK10n	Cytidylate Kinase (CMP, dGTP), Nuclear	colon_cmp[n] + colon_dgtp[n] <=> colon_cdp[n] + colon_dgdp[n]		-1000	1000	0	Nucleotide interconversion		2.7.4.14	PMID:10462544,PMID:11912132
colon_CYTK11	Cytidylate Kinase (dCMP, dGTP)	colon_dgtp[c] + colon_dcmp[c] <=> colon_dgdp[c] + colon_dcdp[c]		-1000	1000	0	Nucleotide interconversion		2.7.4.14	PMID:10462544,PMID:11912132
colon_CYTK11n	Cytidylate Kinase (dCMP, dGTP), Nuclear	colon_dgtp[n] + colon_dcmp[n] <=> colon_dgdp[n] + colon_dcdp[n]		-1000	1000	0	Nucleotide interconversion		2.7.4.14	PMID:10462544,PMID:11912132
colon_CYTK12	Cytidylate Kinase (dCMP, dCTP)	colon_dcmp[c] + colon_dctp[c] <=> 2 colon_dcdp[c]		-1000	1000	0	Nucleotide interconversion		2.7.4.14	PMID:10462544,PMID:11912132
colon_CYTK12n	Cytidylate Kinase (dCMP, dCTP), Nuclear	colon_dcmp[n] + colon_dctp[n] <=> 2 colon_dcdp[n]		-1000	1000	0	Nucleotide interconversion		2.7.4.14	PMID:10462544,PMID:11912132
colon_CYTK13	Cytidylate Kinase (dCMP, dATP)	colon_datp[c] + colon_dcmp[c] <=> colon_dadp[c] + colon_dcdp[c]		-1000	1000	0	Nucleotide interconversion		2.7.4.14	PMID:10462544,PMID:11912132
colon_CYTK13n	Cytidylate Kinase (dCMP, dATP), Nuclear	colon_dcmp[n] + colon_datp[n] <=> colon_dcdp[n] + colon_dadp[n]		-1000	1000	0	Nucleotide interconversion		2.7.4.14	PMID:10462544,PMID:11912132
colon_CYTK14	Cytidylate Kinase (dCMP, UTP)	colon_dcmp[c] + colon_utp[c] <=> colon_udp[c] + colon_dcdp[c]		-1000	1000	0	Nucleotide interconversion		2.7.4.14	PMID:10462544,PMID:11912132
colon_CYTK14n	Cytidylate Kinase (dCMP, CTP), Nuclear	colon_dcmp[n] + colon_utp[n] <=> colon_dcdp[n] + colon_udp[n]		-1000	1000	0	Nucleotide interconversion		2.7.4.14	PMID:10462544,PMID:11912132
colon_CYTK1m	Cytidylate Kinase (CMP), Mitochondrial	colon_atp[m] + colon_cmp[m] <=> colon_adp[m] + colon_cdp[m]		-1000	1000	0	Nucleotide interconversion	No evidence in the mitochondrion	2.7.4.14	PMID:17999954
colon_CYTK1n	Cytidylate Kinase (CMP), Nuclear	colon_atp[n] + colon_cmp[n] <=> colon_cdp[n] + colon_adp[n]		-1000	1000	0	Nucleotide interconversion		2.7.4.14	PMID:10462544,PMID:11912132
colon_CYTK2n	Cytidylate Kinase (dCMP), Nuclear	colon_atp[n] + colon_dcmp[n] <=> colon_dcdp[n] + colon_adp[n]		-1000	1000	0	Nucleotide interconversion		2.7.4.14	PMID:10462544,PMID:11912132
colon_CYTK3n	Cytidylate Kinase (dCMP, CTP), Nuclear	colon_ctp[n] + colon_dcmp[n] <=> colon_cdp[n] + colon_dcdp[n]		-1000	1000	0	Nucleotide interconversion		2.7.4.14	PMID:10462544,PMID:11912132
colon_CYTK4n	Cytidylate Kinase (dCMP, GTP), Nuclear	colon_dcmp[n] + colon_gtp[n] <=> colon_dcdp[n] + colon_gdp[n]		-1000	1000	0	Nucleotide interconversion		2.7.4.14	PMID:10462544,PMID:11912132
colon_CYTK5	Cytidylate Kinase (dCMP)	colon_ctp[c] + colon_dcmp[c] <=> colon_cdp[c] + colon_dcdp[c]		-1000	1000	0	Nucleotide interconversion		2.7.4.14	PMID:10462544,PMID:11912132
colon_CYTK5n	Cytidylate Kinase (CMP), Nuclear	colon_cmp[n] + colon_gtp[n] <=> colon_cdp[n] + colon_gdp[n]		-1000	1000	0	Nucleotide interconversion		2.7.4.14	PMID:10462544
colon_CYTK6	Cytidylate Kinase (CMP, CTP)	colon_cmp[c] + colon_ctp[c] <=> 2 colon_cdp[c]		-1000	1000	0	Nucleotide interconversion		2.7.4.14	PMID:10462544,PMID:11912132
colon_CYTK6n	Cytidylate Kinase (CMP, CTP), Nuclear	colon_ctp[n] + colon_cmp[n] <=> 2 colon_cdp[n]		-1000	1000	0	Nucleotide interconversion		2.7.4.14	PMID:10462544,PMID:11912132
colon_CYTK7	Cytidylate Kinase (CMP, UTP)	colon_cmp[c] + colon_utp[c] <=> colon_udp[c] + colon_cdp[c]		-1000	1000	0	Nucleotide interconversion		2.7.4.14	PMID:10462544,PMID:11912132
colon_CYTK7n	Cytidylate Kinase (CMP, UTP), Nuclear	colon_cmp[n] + colon_utp[n] <=> colon_cdp[n] + colon_udp[n]		-1000	1000	0	Nucleotide interconversion		2.7.4.14	PMID:10462544,PMID:11912132
colon_CYTK8	Cytidylate Kinase (CMP, dATP)	colon_datp[c] + colon_cmp[c] <=> colon_dadp[c] + colon_cdp[c]		-1000	1000	0	Nucleotide interconversion		2.7.4.14	PMID:10462544,PMID:11912132
colon_CYTK8n	Cytidylate Kinase (CMP, dATP), Nuclear	colon_cmp[n] + colon_datp[n] <=> colon_cdp[n] + colon_dadp[n]		-1000	1000	0	Nucleotide interconversion		2.7.4.14	PMID:10462544,PMID:11912132
colon_CYTK9	Cytidylate Kinase (CMP, dCTP)	colon_cmp[c] + colon_dctp[c] <=> colon_cdp[c] + colon_dcdp[c]		-1000	1000	0	Nucleotide interconversion		2.7.4.14	PMID:10462544,PMID:11912132
colon_CYTK9n	Cytidylate Kinase (CMP, dCTP), Nuclear	colon_cmp[n] + colon_dctp[n] <=> colon_cdp[n] + colon_dcdp[n]		-1000	1000	0	Nucleotide interconversion		2.7.4.14	PMID:10462544,PMID:11912132
colon_D_3AIBt	D-3-Amino-Isobutyrate Transport	colon_3aib_D[c] -> colon_3aib_D[e]		0	1000	0	Transport, extracellular		2.7.4.14
colon_DADNK	Deoxyadenosine Kinase	colon_atp[c] + colon_dad_2[c] -> colon_h[c] + colon_adp[c] + colon_damp[c]		0	1000	0	Nucleotide interconversion	Deoxyguanosine can also act as acceptor. Possibly identical with EC 2.7.1.74 deoxycytidine kinase.	2.7.1.76	PMID:6317685
colon_DADNt4	Deoxyadenosine Transport via Diffusion	colon_dad_2[e] <=> colon_dad_2[c]		-1000	1000	0	Transport, extracellular		2.6.1.40	PMID:10899995
colon_DAG_HSter	Transport of Diacylglycerol, Endoplasmatic Reticulum	colon_dag_hs[r] -> colon_dag_hs[c]		0	1000	0	Transport, endoplasmic reticular		3.5.4.4
colon_DAGK_hs	Diacylglycerol Phosphate Kinase (Homo Sapiens)	colon_atp[c] + colon_dag_hs[c] -> colon_h[c] + colon_adp[c] + colon_pa_hs[c]		0	1000	0	Glycerophospholipid metabolism	NJ	2.7.1.107
colon_DAGt	Diacylglycerol Transport	colon_dag_hs[e] <=> colon_dag_hs[c]		-1000	1000	0	Transport, extracellular		2.7.1.107
colon_DALAt2r	D-Alanine Transport via Proton Symport	colon_h[e] + colon_ala_D[e] <=> colon_h[c] + colon_ala_D[c]		-1000	1000	0	Transport, extracellular	JLR	2.7.1.107	PMID:11390972,PMID:11959859
colon_DASCBR	Dehydroascorbate Reductase	colon_nadph[c] + colon_dhdascb[c] -> colon_nadp[c] + colon_ascb_L[c]		0	1000	0	Vitamin C metabolism		1.6.5.4	PMID:11297543
colon_DASPO1p	D-Aspartate Oxidase, Peroxisomal	colon_o2[x] + colon_h2o[x] + colon_asp_D[x] -> colon_h2o2[x] + colon_nh4[x] + colon_oaa[x]		0	1000	0	Alanine and aspartate metabolism	MM	1.4.3.1	PMID:12209855,PMID:9820813
colon_DATPtn	DATP Diffusion in Nucleus	colon_datp[c] <=> colon_datp[n]		-1000	1000	0	Transport, nuclear	IT	1.4.3.3
colon_DCIm	Dodecenoyl-Coenzyme A Delta Isomerase	colon_dd2coa[m] <=> colon_dd3coa[m]		-1000	1000	0	Fatty acid oxidation	NJ	5.3.3.8	PMID:15351645
colon_DCK1m	Deoxycytidine Kinase, Mitochondrial (ATP)	colon_atp[m] + colon_dcyt[m] <=> colon_h[m] + colon_adp[m] + colon_dcmp[m]		-1000	1000	0	Nucleotide interconversion	IT (2.7.1.74)	2.7.1.74	PMID:265735
colon_DCSPTN1COAtx	Fatty Acid Intracellular Transport	colon_dcsptn1coa[c] <=> colon_dcsptn1coa[x]		-1000	1000	0	Transport, peroxisomal	interaction between peroxisomes and ER (some enzymes on the outer membrane) NJ	2.7.1.74
colon_DCSPTN1CPT1	Carnitine O-Palmitoyltransferase	colon_crn[c] + colon_dcsptn1coa[c] <=> colon_coa[c] + colon_dcsptn1crn[c]		-1000	1000	0	Fatty acid oxidation	NJ	2.3.1.21
colon_DCSPTN1CPT2	Carnitine Transferase	colon_coa[m] + colon_dcsptn1crn[m] <=> colon_crn[m] + colon_dcsptn1coa[m]		-1000	1000	0	Fatty acid oxidation	NJ	2.7.1.74
colon_DCSPTN1CRNt	Transport into the Mitochondria (Carnitine)	colon_dcsptn1crn[c] <=> colon_dcsptn1crn[m]		-1000	1000	0	Fatty acid oxidation	NJ	3.5.4.12
colon_DCSPTN1t	Fatty Acid Transport via Diffusion	colon_dcsptn1[e] <=> colon_dcsptn1[c]		-1000	1000	0	Transport, extracellular	NJ		PMID:11788354,PMID:12864740
colon_DCTPtn	DCTP Diffusion in Nucleus	colon_dctp[c] <=> colon_dctp[n]		-1000	1000	0	Transport, nuclear	IT
colon_DCYTDn	Deoxycytidine Deaminase, Nuclear	colon_h2o[n] + colon_h[n] + colon_dcyt[n] -> colon_nh4[n] + colon_duri[n]		0	1000	0	Nucleotide interconversion	IT	3.5.4.14	PMID:15087440
colon_DCYTt	Deoxycytidine Transport via Diffusion	colon_dcyt[e] <=> colon_dcyt[c]		-1000	1000	0	Transport, extracellular		5.3.3.12	PMID:10899995
colon_DDPGAm	2-Dehydro-3-Deoxy-Phosphogluconate Aldolase, Mitochondrial	colon_4h2oglt[m] <=> colon_pyr[m] + colon_glx[m]		-1000	1000	0	Arginine and proline metabolism	IT rxn is done by 4.1.2.14 and 4.1.3.16 mitochondrial isozyme - NCD	4.1.2.14	PMID:12660328,PMID:14193832,PMID:15849464,PMID:9783918
colon_DECDPtm	Lipid, Flip-Flop Intracellular Transport	colon_decdp[c] <=> colon_decdp[m]		-1000	1000	0	Transport, mitochondrial	ubiquinone precursor, transport by "diffusion" -> actually beleived to be flip-flop mechanism (PMID: 12840657). NJ	3.5.4.14	PMID:12840657
colon_DEDOLP1_L	Dehydrodolichol Diphosphate Phosphatase (Liver)	colon_h2o[c] + 0.1 colon_dedoldp_L[c] -> colon_h[c] + colon_pi[c] + 0.1 colon_dedolp_L[c]		0	1000	0	N-glycan synthesis			PMID:11425794
colon_DEDOLP2_L	Dehydrodolichol Phosphate Phosphatase (Liver)	colon_h2o[c] + 0.1 colon_dedolp_L[c] -> colon_pi[c] + 0.1 colon_dedol_L[c]		0	1000	0	N-glycan synthesis			PMID:11425794
colon_DEDOLR_L	Dehydrodolichol Reductase (Liver)	colon_h[c] + colon_nadph[c] + 0.1 colon_dedol_L[c] -> colon_nadp[c] + 0.1 colon_dolichol_L[c]		0	1000	0	N-glycan synthesis			PMID:11425794
colon_DESAT16_2	Palmitoyl Coenzyme A Desaturase (N-C16:0CoA -> N-C16:1CoA)	colon_o2[c] + colon_h[c] + colon_nadh[c] + colon_pmtcoa[c] -> 2 colon_h2o[c] + colon_nad[c] + colon_hdcoa[c]		0	1000	0	Fatty acid synthesis	for homo sapiens, noted to actually be NADH-cyt b5, using NADH at present NJ	1.14.19.1	PMID:14967823
colon_DESAT18_10	Fatty Acyl Coenzyme A Desaturase (N-C18:2CoA -> N-C18:3CoA)	colon_o2[c] + colon_h[c] + colon_nadh[c] + colon_lnlncacoa[c] -> 2 colon_h2o[c] + colon_nad[c] + colon_strdnccoa[c]		0	1000	0	Fatty acid synthesis	for homo sapiens, noted to actually be NADH-cyt b5, using NADH at present NJ	1.14.19.1
colon_DESAT18_3	Stearoyl Coenzyme A Desaturase (N-C18:0CoA -> N-C18:1CoA)	colon_o2[c] + colon_h[c] + colon_nadh[c] + colon_stcoa[c] -> 2 colon_h2o[c] + colon_nad[c] + colon_odecoa[c]		0	1000	0	Fatty acid synthesis	for homo sapiens, noted to actually be NADH-cyt b5, using NADH at present NJ	1.14.19.1	PMID:14967823
colon_DESAT18_4	Stearoyl Coenzyme A Desaturase (N-C18:0CoA -> N-C18:1CoA)	colon_o2[c] + colon_h[c] + colon_nadh[c] + colon_stcoa[c] -> 2 colon_h2o[c] + colon_nad[c] + colon_octd11ecoa[c]		0	1000	0	Fatty acid synthesis	for homo sapiens, noted to actually be NADH-cyt b5, using NADH at present NJ	1.14.19.1	PMID:14967823
colon_DESAT18_5	Stearoyl Coenzyme A Desaturase (N-C18:0CoA -> N-C18:1CoA)	colon_o2[c] + colon_h[c] + colon_nadh[c] + colon_stcoa[c] -> 2 colon_h2o[c] + colon_nad[c] + colon_od2coa[c]		0	1000	0	Fatty acid synthesis	for homo sapiens, noted to actually be NADH-cyt b5, using NADH at present NJ	1.14.19.1	PMID:14967823
colon_DESAT18_6	Fatty Acyl Coenzyme A Desaturase (N-C18:1CoA -> N-C18:2CoA)	colon_o2[c] + colon_h[c] + colon_nadh[c] + colon_odecoa[c] -> 2 colon_h2o[c] + colon_nad[c] + colon_lneldccoa[c]		0	1000	0	Fatty acid synthesis	for homo sapiens, noted to actually be NADH-cyt b5, using NADH at present NJ	1.14.99.25
colon_DESAT18_7	Fatty Acyl Coenzyme A Desaturase (N-C18:1CoA -> N-C18:2CoA)	colon_o2[c] + colon_h[c] + colon_nadh[c] + colon_octd11ecoa[c] -> 2 colon_h2o[c] + colon_nad[c] + colon_lneldccoa[c]		0	1000	0	Fatty acid synthesis	for homo sapiens, noted to actually be NADH-cyt b5, using NADH at present NJ	1.14.19.1
colon_DESAT18_8	Fatty Acyl Coenzyme A Desaturase (N-C18:1CoA -> N-C18:2CoA)	colon_o2[c] + colon_h[c] + colon_nadh[c] + colon_od2coa[c] -> 2 colon_h2o[c] + colon_nad[c] + colon_lneldccoa[c]		0	1000	0	Fatty acid synthesis	for homo sapiens, noted to actually be NADH-cyt b5, using NADH at present NJ	1.14.99.25
colon_DESAT18_9	Fatty Acyl Coenzyme A Desaturase (N-C18:2CoA -> N-C18:3CoA)	colon_o2[c] + colon_h[c] + colon_nadh[c] + colon_lnlccoa[c] -> 2 colon_h2o[c] + colon_nad[c] + colon_lnlncgcoa[c]		0	1000	0	Fatty acid synthesis	for homo sapiens, noted to actually be NADH-cyt b5, using NADH at present NJ	1.14.99.25
colon_DESAT20_1	Fatty Acyl Coenzyme A Desaturase (N-C20:3CoA -> N-C20:4CoA)	colon_o2[c] + colon_h[c] + colon_nadh[c] + colon_dlnlcgcoa[c] -> 2 colon_h2o[c] + colon_nad[c] + colon_arachdcoa[c]		0	1000	0	Fatty acid synthesis	for homo sapiens, noted to actually be NADH-cyt b5, using NADH at present NJ	1.14.19.1
colon_DESAT20_2	Fatty Acyl Coenzyme A Desaturase (N-C20:4CoA -> N-C20:5CoA)	colon_o2[c] + colon_h[c] + colon_nadh[c] + colon_eicostetcoa[c] -> 2 colon_h2o[c] + colon_nad[c] + colon_tmndnccoa[c]		0	1000	0	Fatty acid synthesis	for homo sapiens, noted to actually be NADH-cyt b5, using NADH at present NJ	1.14.19.1
colon_DESAT22_1p	Fatty Acyl Coenzyme A Desaturase (N-C22:4CoA -> N-C22:5CoA)	colon_h[x] + colon_nadh[x] + colon_o2[x] + colon_adrncoa[x] -> colon_nad[x] + 2 colon_h2o[x] + colon_dcsptn1coa[x]		0	1000	0	Fatty acid synthesis		1.14.19.1
colon_DESAT22_2p	Fatty Acyl Coenzyme A Desaturase (N-C22:5CoA -> N-C22:6CoA)	colon_h[x] + colon_nadh[x] + colon_o2[x] + colon_clpndcoa[x] -> colon_nad[x] + 2 colon_h2o[x] + colon_c226coa[x]		0	1000	0	Fatty acid synthesis		1.14.19.1
colon_DESAT24_1	Fatty Acyl Coenzyme A Desaturase (N-C24:5CoA -> N-C24:6CoA)	colon_o2[c] + colon_h[c] + colon_nadh[c] + colon_tetpent3coa[c] -> 2 colon_h2o[c] + colon_nad[c] + colon_tethex3coa[c]		0	1000	0	Fatty acid synthesis	for homo sapiens, noted to actually be NADH-cyt b5, using NADH at present NJ	1.14.99.25
colon_DGAT	Diacylglycerol Acyltransferase	colon_Rtotal3coa[c] + colon_dag_hs[c] -> colon_coa[c] + colon_tag_hs[c]		0	1000	0	Triacylglycerol synthesis	FULLR corresponds to acyl/R groups in texts. NJ	1.14.19.1	PMID:11481335
colon_DGCHOLte	Bile Acid Intracellular Transport	colon_dgchol[e] <=> colon_dgchol[c]		-1000	1000	0	Transport, extracellular	unknown mechanism, however bile acids need to be secreted out of the cell NJ	1.14.19.1
colon_DGCHOLtx	Bile Acid Intracellular Transport	colon_dgchol[x] <=> colon_dgchol[c]		-1000	1000	0	Transport, peroxisomal	unknown mechanism, however bile acids need to be secreted out of the cell NJ	1.14.19.1
colon_DGK2m	Deoxyguanylate Kinase (dGMP:dATP), Mitochondrial	colon_datp[m] + colon_dgmp[m] <=> colon_dadp[m] + colon_dgdp[m]		-1000	1000	0	Nucleotide interconversion	Added EC- JLR IT	2.7.4.8
colon_DGNSKm	Deoxyguanosine Kinase	colon_atp[m] + colon_dgsn[m] -> colon_h[m] + colon_adp[m] + colon_dgmp[m]		0	1000	0	Nucleotide interconversion		2.7.1.113	PMID:12535661,PMID:8692979
colon_DGSNt	Deoyguanosine Transport via Diffusion	colon_dgsn[e] <=> colon_dgsn[c]		-1000	1000	0	Transport, extracellular			PMID:10899995
colon_DGSNtm	Deoyguanosine Transport in Mitochondria	colon_dgsn[c] <=> colon_dgsn[m]		-1000	1000	0	Transport, mitochondrial			PMID:3696164
colon_DGTPtn	DGTP Diffusion in Nucleus	colon_dgtp[c] <=> colon_dgtp[n]		-1000	1000	0	Transport, nuclear	IT	2.7.4.8
colon_DGULND	Dehydro-L-Gulonate Decarboxylase	colon_h[c] + colon_3dhguln[c] <=> colon_co2[c] + colon_xylu_L[c]		-1000	1000	0	Pentose phosphate pathway	NCD	4.1.1.34	PMID:6821187
colon_DHAAt1r	Dehydroascorbate Transport (Uniport)	colon_dhdascb[e] <=> colon_dhdascb[c]		-1000	1000	0	Transport, extracellular	NCD		PMID:10421229,PMID:12750891,PMID:15705056,PMID:2656669,PMID:3170580,PMID:8504756,PMID:9230074
colon_DHCHOLESTANATEtm	Lipid, Flip-Flop Intracellular Transport	colon_dhcholestanate[m] <=> colon_dhcholestanate[x]		-1000	1000	0	Transport, peroxisomal	cholesterol precursor, transport by "diffusion" -> actually beleived to be flip-flop mechanism (PMID: 12840657). NJ	4.1.1.34	PMID:12840657
colon_DHCR241r	24-Dehydrocholesterol Reductase [Precursor]	colon_zymst[r] + colon_fadh2[r] -> colon_fad[r] + colon_zymstnl[r]		0	1000	0	Cholesterol metabolism	lanosterol -> cholesterol pathway FAD known to be cofactor, other details missing NJ		PMID:17984220,PMID:19520779,PMID:19520780
colon_DHCR71r	7-Dehydrocholesterol Reductase	colon_h[r] + colon_nadph[r] + colon_ddsmsterol[r] -> colon_nadp[r] + colon_dsmsterol[r]		0	1000	0	Cholesterol metabolism	lanosterol -> cholesterol pathway see paper refs Moebius et al PNAS 95:1899-1902 - check/re-check lit for more specific details (NADPH known to be cofactor - also NADH?, possibly rev?) NJ	1.3.1.21	PMID:9465114
colon_DHCR72r	7-Dehydrocholesterol Reductase	colon_7dhchsterol[r] + colon_h[r] + colon_nadph[r] -> colon_nadp[r] + colon_chsterol[r]		0	1000	0	Cholesterol metabolism	lanosterol -> cholesterol pathway see paper refs Moebius et al PNAS 95:1899-1902 - check/re-check lit for more specific details (NADPH known to be cofactor - also NADH?, possibly rev?) NJ	1.3.1.21	PMID:15670717
colon_DHCRD1	Dihydroceramide Desaturase	colon_nadp[c] + colon_dhcrm_hs[c] -> colon_h[c] + colon_nadph[c] + colon_crm_hs[c]		0	1000	0	Sphingolipid metabolism	NJ		PMID:9188692
colon_DHCRD2	Dihydroceramide Desaturase	colon_dhcrm_hs[c] + colon_fad[c] -> colon_crm_hs[c] + colon_fadh2[c]		0	1000	0	Sphingolipid metabolism	NJ		PMID:9188692
colon_DHDPBMTm	Dihydroxydecaprenylbenzoate Methyltransferase	colon_3dpdhb[m] + colon_amet[m] -> colon_h[m] + colon_ahcys[m] + colon_3dpdhb_me[m]		0	1000	0	Ubiquinone synthesis	Used to make Ubiquinone-10 EC 2.1.1.114 IT	2.1.1.114	PMID:10777520,PMID:1965190,PMID:7380842
colon_DHEASt	Dehydroepiandrosterone Sulfate Transport via Bicarbonate Antiport	colon_hco3[c] + colon_dheas[e] <=> colon_hco3[e] + colon_dheas[c]		-1000	1000	0	Transport, extracellular	NJ	1.3.1.21	PMID:12507753,PMID:9007731,PMID:9334206
colon_DHEAStr	Dheas Intracellular Transport	colon_dheas[r] <=> colon_dheas[c]		-1000	1000	0	Transport, extracellular	specific mechanism not known NJ
colon_DHEASULT	Dehydroepiandrosterone Sulfotransferase	colon_paps[c] + colon_dhea[c] -> colon_h[c] + colon_pap[c] + colon_dheas[c]		0	1000	0	Steroid metabolism	NJ	2.8.2.2	PMID:11535246,PMID:1588921
colon_DHEAtr	Dehydroepiandrosterone Transport	colon_dhea[r] <=> colon_dhea[c]		-1000	1000	0	Transport, endoplasmic reticular		2.8.2.2	PMID:11535246,PMID:1588921
colon_DHFtl	Dihydrofolate Reversible Lysosomal Transport	colon_dhf[c] <=> colon_dhf[l]		-1000	1000	0	Transport, lysosomal	NCD,IT		PMID:11375437
colon_DHFtm	Dihydrofolate Reversible Mitochondrial Transport	colon_dhf[c] <=> colon_dhf[m]		-1000	1000	0	Transport, mitochondrial	NCD	2.8.2.2	PMID:11375437
colon_DHORD9	Dihydoorotic Acid Dehydrogenase (Quinone 10)	colon_q10[m] + colon_dhor_S[c] -> colon_q10h2[m] + colon_orot[c]		0	1000	0	Pyrimidine synthesis	_06-15-05 - EC 1.3.3.1 IT based on Bader et al, 1998, Prot. Expr. Purif,., 13,414-422 (I guess it is ubiquinone but i am not sure ) (needs FMN as cofactor) v(enzyme is located in inner-membrane of mitochondria, reaction take place in cytosol (Fig. 8 Rawls et al PMID: 10727948 )	1.3.3.1	PMID:10727948,PMID:9693067
colon_DHPM1	Dihydropyrimidinase (5, 6-Dihydrouracil)	colon_h2o[c] + colon_56dura[c] -> colon_h[c] + colon_cala[c]		0	1000	0	Pyrimidine catabolism		3.5.2.2	PMID:8973361
colon_DHPR2	6, 7-Dihydropteridine Reduction	colon_5mthf[c] + colon_dhbpt[c] -> colon_h[c] + colon_thbpt[c] + colon_mlthf[c]		0	1000	0	Tetrahydrobiopterin metabolism	IT	3.5.2.3	PMID:3735413
colon_DIDPtn	Transport of dIDP, Nuclear	colon_didp[c] <=> colon_didp[n]		-1000	1000	0	Transport, nuclear	NCD	3.5.2.2
colon_DIGALSGALSIDEtg	Digalsgalside Hs Intracellular Transport	colon_digalsgalside_hs[c] <=> colon_digalsgalside_hs[g]		-1000	1000	0	Transport, golgi apparatus	unknown mechanism for transport - intracellular transport occurs, most details are unknown - see for example Varki glycobiology text or numerous reviews (PMID: 8206147) NJ	3.5.2.2	PMID:8206147
colon_DIGALSIDEtg	Digalside Hs Intracellular Transport	colon_digalside_hs[c] <=> colon_digalside_hs[g]		-1000	1000	0	Transport, golgi apparatus	unknown mechanism for transport - however must get to other intracellular compartments (e.g. lysosome for degradation) NJ	1.6.99.7
colon_DIGALSIDEtl	Digalside Hs Intracellular Transport	colon_digalside_hs[c] <=> colon_digalside_hs[l]		-1000	1000	0	Transport, lysosomal	unknown mechanism for transport - however must get to other intracellular compartments (e.g. lysosome for degradation) NJ
colon_DINt	Deoxyinosine Transport via Diffusion	colon_din[e] <=> colon_din[c]		-1000	1000	0	Transport, extracellular			PMID:10899995
colon_DITPtn	Transport of dITP, Nuclear	colon_ditp[c] <=> colon_ditp[n]		-1000	1000	0	Transport, nuclear	NCD
colon_DKMPPD	2, 3-Diketo-5-Methylthio-1-Phosphopentane Degradation Reaction	colon_h2o[c] + colon_o2[c] + colon_dkmpp[c] -> 2 colon_h[c] + colon_pi[c] + colon_for[c] + colon_2kmb[c]		0	1000	0	Arginine and proline metabolism	JLR- based on B. subtilis and K. pneumoniae reactions (not sure about the h2o and h)		PMID:2543672
colon_D_LACt2	D-Lactate Transport via Proton Symport	colon_h[e] + colon_lac_D[e] <=> colon_h[c] + colon_lac_D[c]		-1000	1000	0	Transport, extracellular	JLR		PMID:10493836,PMID:10510291,PMID:11101640,PMID:12739169,PMID:7835905,PMID:8476015,PMID:9425115,PMID:9508842,PMID:9649795,PMID:9786900,PMID:9824713
colon_D_LACtm	D-Lactate Transport, Mitochondrial	colon_h[c] + colon_lac_D[c] <=> colon_h[m] + colon_lac_D[m]		-1000	1000	0	Transport, mitochondrial	NCD
colon_DLNLCGCPT1	Carnitine O-Palmitoyltransferase	colon_crn[c] + colon_dlnlcgcoa[c] <=> colon_coa[c] + colon_dlnlcgcrn[c]		-1000	1000	0	Fatty acid oxidation	NJ	2.3.1.21
colon_DLNLCGCPT2	Carnitine Transferase	colon_coa[m] + colon_dlnlcgcrn[m] <=> colon_crn[m] + colon_dlnlcgcoa[m]		-1000	1000	0	Fatty acid oxidation	NJ
colon_DLNLCGCRNt	Transport into the Mitochondria (Carnitine)	colon_dlnlcgcrn[c] <=> colon_dlnlcgcrn[m]		-1000	1000	0	Fatty acid oxidation	NJ
colon_DM_Asn_X_Ser_Thr_ly_	Demand for Asn-X-Ser/Thr, Lysosomal	colon_Asn_X_Ser_Thr[l] ->		0	1000	0	Exchange/demand reaction
colon_DM_datp_m_	Demand for dATP	colon_datp[m] ->		0	1000	0	Exchange/demand reaction
colon_DM_dctp_m_	Demand for dCTP	colon_dctp[m] ->		0	1000	0	Exchange/demand reaction
colon_DM_dem2emgacpail_prot_hs_r_	Demand for Deacylated-(Phosphoethanolaminyl-Dimannosyl),(Phosphoethanolaminyl)-Mannosyl-Glucosaminyl-Acylphosphatidylinositol, Endoplasmatic Reticulum	colon_dem2emgacpail_prot_hs[r] ->		0	1000	0	Exchange/demand reaction
colon_DM_dgpi_prot_hs_r_	Demand for Deacylated-Glycophosphatidylinositol (Gpi)-Anchored Protein, Endoplasmatic Reticulum	colon_dgpi_prot_hs[r] ->		0	1000	0	Exchange/demand reaction
colon_DM_dgtp_m_	Demand for dGTP, Mitochondrial	colon_dgtp[m] ->		0	1000	0	Exchange/demand reaction
colon_DM_dgtp_n_	Demand for dGTP, Nuclear	colon_dgtp[n] ->		0	1000	0	Exchange/demand reaction
colon_DM_dsT_antigen_g_	Demand for Disialyl-T Antigen, Golgi Apparatus	colon_dsT_antigen[g] ->		0	1000	0	Exchange/demand reaction
colon_DM_dttp_m_	Demand for dTTP	colon_dttp[m] ->		0	1000	0	Exchange/demand reaction
colon_DM_dttp_n_	Demand for dTTP, Nuclear	colon_dttp[n] ->		0	1000	0	Exchange/demand reaction
colon_DM_gpi_sig_er_	Demand for Glycophosphatidylinositol (Gpi) Signal Sequence (C-Terminal Peptide), Endoplasmatic Reticulum	colon_gpi_sig[r] ->		0	1000	0	Exchange/demand reaction
colon_DM_m_em_3gacpail_prot_hs_r_	Demand for Phosphoethanolaminyl-Trimannosyl-Glucosaminyl-Acylphosphatidylinositol (H6), Endoplasmatic Reticulum	colon_m3gacpail_prot_hs[r] ->		0	1000	0	Exchange/demand reaction
colon_DM_n5m2masn_g_	Demand for ((N-Acetyl-D-Glucosaminyl)5-(Alpha-D-Mannosyl)2-Beta-D-Mannosyl-Diacetylchitobiosyl)-L-Asparagine (Protein), Golgi Apparatus	colon_n5m2masn[g] ->		0	1000	0	Exchange/demand reaction
colon_DM_sTn_antigen_g_	Demand for Sialyl-Tn Antigen, Golgi Apparatus	colon_sTn_antigen[g] ->		0	1000	0	Exchange/demand reaction
colon_DMANTIPYRINEte	Transport of Demethylated Antipyrine	colon_dmantipyrine[e] <=> colon_dmantipyrine[c]		-1000	1000	0	Transport, extracellular	unknown mechanism, related cyp P450 metabolism reactions NJ
colon_DMATTx	Dimethylallyltranstransferase	colon_dmpp[x] + colon_ipdp[x] -> colon_ppi[x] + colon_grdp[x]		0	1000	0	Cholesterol metabolism	peroxisomal version - NJ	2.5.1.1	PMID:8188698
colon_DMHPTCRNCPT2	2, 6 Dimethylheptanoly Coenzyme A Carnitine Transferase	colon_coa[m] + colon_dmhptcrn[m] <=> colon_crn[m] + colon_dmhptcoa[m]		-1000	1000	0	Fatty acid oxidation	made reversible since Keq ~ 0.6. dmhptcoa is a special case because its biochemical fate has not be elucidated. NJ		PMID:9819701
colon_DMHPTCRNt	Transport of 2, 6 Dimethylheptanoyl Carnitine, Mitochondrial	colon_dmhptcrn[c] <=> colon_dmhptcrn[m]		-1000	1000	0	Fatty acid oxidation	dmhptcoa is 'special' because its biochemical fat isn't known NJ	2.5.1.1
colon_DMHPTCRNte	Transport of 2, 6 Dimethylheptanoyl Carnitine, Extracellular	colon_dmhptcrn[c] <=> colon_dmhptcrn[e]		-1000	1000	0	Transport, extracellular	unknown mechanism for transport -see PMID 9299016, identifies 2,6-dimethylheptanoyl carnitine in the urine! NJ	2.5.1.1	PMID:9299016,PMID:9819701
colon_DMNONCOACRNCPT1	Dmnoncoacrncpt1	colon_crn[c] + colon_dmnoncoa[c] <=> colon_coa[c] + colon_dmnoncrn[c]		-1000	1000	0	Fatty acid oxidation		1.5.99.2	PMID:9299016,PMID:9819701
colon_DMNONCRNCPT2	Dmnoncrncpt2	colon_coa[m] + colon_dmnoncrn[m] <=> colon_crn[m] + colon_dmnoncoa[m]		-1000	1000	0	Fatty acid oxidation			PMID:9299016,PMID:9819701
colon_DMNONCRNt	4, 8 Dimethylnonanoyl Carnitine Transport, Mitochondrial	colon_dmnoncrn[c] <=> colon_dmnoncrn[m]		-1000	1000	0	Fatty acid oxidation		2.3.1.21	PMID:9299016,PMID:9819701
colon_DNADtn	Transport of DNAD, Nuclear through Pore	colon_dnad[c] <=> colon_dnad[n]		-1000	1000	0	Transport, nuclear	it
colon_DNDPt10m	Transport of dADP via dCDP Antiport	colon_dadp[c] + colon_dcdp[m] -> colon_dcdp[c] + colon_dadp[m]		0	1000	0	Transport, mitochondrial	IT		PMID:11226231
colon_DNDPt11m	Transport of dADP via dGDP Antiport	colon_dadp[c] + colon_dgdp[m] -> colon_dgdp[c] + colon_dadp[m]		0	1000	0	Transport, mitochondrial	IT		PMID:11226231
colon_DNDPt12m	Transport of dADP via ADP Antiport	colon_adp[m] + colon_dadp[c] -> colon_adp[c] + colon_dadp[m]		0	1000	0	Transport, mitochondrial	IT		PMID:11226231
colon_DNDPt13m	Transport of dADP via ATP Antiport	colon_atp[m] + colon_dadp[c] -> colon_atp[c] + colon_dadp[m]		0	1000	0	Transport, mitochondrial	IT		PMID:11226231
colon_DNDPt14m	Transport of dUDP via dTDP Antiport	colon_dtdp[m] + colon_dudp[c] -> colon_dtdp[c] + colon_dudp[m]		0	1000	0	Transport, mitochondrial	IT	2.1.1.37	PMID:11226231
colon_DNDPt15m	Transport of dUDP via dGDP Antiport	colon_dgdp[m] + colon_dudp[c] -> colon_dgdp[c] + colon_dudp[m]		0	1000	0	Transport, mitochondrial	IT	2.1.1.37	PMID:11226231
colon_DNDPt16m	Transport of dUDP via dADP Antiport	colon_dadp[m] + colon_dudp[c] -> colon_dadp[c] + colon_dudp[m]		0	1000	0	Transport, mitochondrial	IT		PMID:11226231
colon_DNDPt17m	Transport of dUDP via dCDP Antiport	colon_dcdp[m] + colon_dudp[c] -> colon_dcdp[c] + colon_dudp[m]		0	1000	0	Transport, mitochondrial	IT		PMID:11226231
colon_DNDPt18m	Transport of dUDP via ADP Antiport	colon_adp[m] + colon_dudp[c] -> colon_adp[c] + colon_dudp[m]		0	1000	0	Transport, mitochondrial	IT		PMID:11226231
colon_DNDPt19m	Transport of dUDP via ATP Antiport	colon_atp[m] + colon_dudp[c] -> colon_atp[c] + colon_dudp[m]		0	1000	0	Transport, mitochondrial	IT		PMID:11226231
colon_DNDPt1m	Transport of dATP via ADP Antiport	colon_adp[m] + colon_datp[c] -> colon_adp[c] + colon_datp[m]		0	1000	0	Transport, mitochondrial	IT		PMID:11226231
colon_DNDPt20m	Transport of dTDP via ATP Antiport	colon_atp[m] + colon_dtdp[c] -> colon_atp[c] + colon_dtdp[m]		0	1000	0	Transport, mitochondrial	IT		PMID:11226231
colon_DNDPt21m	Transport of dTDP via ADP Antiport	colon_adp[m] + colon_dtdp[c] -> colon_adp[c] + colon_dtdp[m]		0	1000	0	Transport, mitochondrial	IT		PMID:11226231
colon_DNDPt23m	Transport of dTDP via dGTP Antiport	colon_dgdp[m] + colon_dtdp[c] -> colon_dgdp[c] + colon_dtdp[m]		0	1000	0	Transport, mitochondrial	IT		PMID:11226231
colon_DNDPt24m	Transport of dTDP via dADP Antiport	colon_dadp[m] + colon_dtdp[c] -> colon_dadp[c] + colon_dtdp[m]		0	1000	0	Transport, mitochondrial	IT		PMID:11226231
colon_DNDPt25m	Transport of dTDP via dCDP Antiport	colon_dcdp[m] + colon_dtdp[c] -> colon_dcdp[c] + colon_dtdp[m]		0	1000	0	Transport, mitochondrial	IT		PMID:11226231
colon_DNDPt28m	Transport of dCDP via dGDP Antiport	colon_dcdp[c] + colon_dgdp[m] -> colon_dgdp[c] + colon_dcdp[m]		0	1000	0	Transport, mitochondrial	IT		PMID:11226231
colon_DNDPt2m	Transport of dATP via ATP Antiport	colon_atp[m] + colon_datp[c] -> colon_atp[c] + colon_datp[m]		0	1000	0	Transport, mitochondrial	IT		PMID:11226231
colon_DNDPt30m	Transport of dCDP via ADP Antiport	colon_adp[m] + colon_dcdp[c] -> colon_adp[c] + colon_dcdp[m]		0	1000	0	Transport, mitochondrial	IT		PMID:11226231
colon_DNDPt31m	Transport of dCDP via ATP Antiport	colon_atp[m] + colon_dcdp[c] -> colon_atp[c] + colon_dcdp[m]		0	1000	0	Transport, mitochondrial	IT		PMID:11226231
colon_DNDPt32m	Transport of dGDP via ATP Antiport	colon_atp[m] + colon_dgdp[c] -> colon_atp[c] + colon_dgdp[m]		0	1000	0	Transport, mitochondrial	IT		PMID:11226231
colon_DNDPt37m	Transport of dUTP via dTDP Antiport	colon_dtdp[m] + colon_dutp[c] -> colon_dtdp[c] + colon_dutp[m]		0	1000	0	Transport, mitochondrial	IT		PMID:11226231
colon_DNDPt38m	Transport of dUTP via dUDP Antiport	colon_dudp[m] + colon_dutp[c] -> colon_dudp[c] + colon_dutp[m]		0	1000	0	Transport, mitochondrial	IT		PMID:11226231
colon_DNDPt39m	Transport of dUTP via dGDP Antiport	colon_dgdp[m] + colon_dutp[c] -> colon_dgdp[c] + colon_dutp[m]		0	1000	0	Transport, mitochondrial	IT		PMID:11226231
colon_DNDPt3m	Transport of dATP via dCDP Antiport	colon_datp[c] + colon_dcdp[m] -> colon_dcdp[c] + colon_datp[m]		0	1000	0	Transport, mitochondrial	IT		PMID:11226231
[truncated: 11,590 more rows]

## Sheet: 3_A_Metabolite List
Abbreviation	Description	Charged formula	Charge	Compartment	KEGG ID	PubChem ID	InChi string	SMILES	HMDB ID
Edurans_ROS_h2o[c]	Water		0	Cytoplasm
Edurans_ROS_23cump[c]	2',3'-cyclic UMP(1-)		0	Cytoplasm
Edurans_ROS_3ump[c]	3'-UMP(2-)		0	Cytoplasm
Edurans_ROS_h[c]	proton		0	Cytoplasm
Edurans_ROS_23ccmp[c]	2,3-Cyclic CMP		0	Cytoplasm
Edurans_ROS_3cmp[c]	3-cmp		0	Cytoplasm
Edurans_ROS_23camp[c]	2,3-Cyclic AMP		0	Cytoplasm
Edurans_ROS_3amp[c]	3'-AMP(2-)		0	Cytoplasm
Edurans_ROS_23cgmp[c]	2,3-Cyclic GMP		0	Cytoplasm
Edurans_ROS_3gmp[c]	3-GMP		0	Cytoplasm
Edurans_ROS_glu_L[c]	2-Dehydropantoate		0	Cytoplasm
Edurans_ROS_thdp[c]	3-methyl-2-oxobutanoate		0	Cytoplasm
Edurans_ROS_akg[c]	formaldehyde		0	Cytoplasm
Edurans_ROS_26dap_LL[c]	2-Hydroxybutyrate		0	Cytoplasm
Edurans_ROS_2dhp[c]	Nicotinamide adenine dinucleotide		0	Cytoplasm
Edurans_ROS_3mob[c]	2-Oxobutanoate		0	Cytoplasm
Edurans_ROS_fald[c]	Nicotinamide adenine dinucleotide - reduced		0	Cytoplasm
Edurans_ROS_atp[c]	2-Hydroxymuconate		0	Cytoplasm
Edurans_ROS_2dmmq8[e]	4-Oxalocrotonate		0	Extracellular
Edurans_ROS_adp[c]	2-methylbutanoyl-CoA(4-)		0	Cytoplasm
Edurans_ROS_pi[c]	acyl carrier protein		0	Cytoplasm
Edurans_ROS_2dmmq8[c]	Coenzyme A		0	Cytoplasm
Edurans_ROS_2hb[c]	2-methylbutanoyl-ACP,2-methylbutyryl-ACP		0	Cytoplasm
Edurans_ROS_nad[c]	3,4-Dihydroxymandelaldehyde		0	Cytoplasm
Edurans_ROS_2obut[c]	3,4-Dihydroxyphenylethyleneglycol		0	Cytoplasm
Edurans_ROS_nadh[c]	10-methyl-3-hydroxy-dodecanoyl-ACP		0	Cytoplasm
Edurans_ROS_2hmc[c]	10-methyl-trans-dodec-2-enoyl-ACP		0	Cytoplasm
Edurans_ROS_oxalc[c]	11-methyl-3-hydroxy-dodecanoyl-ACP		0	Cytoplasm
Edurans_ROS_2mbcoa[c]	11-methyl-trans-dodec-2-enoyl-ACP		0	Cytoplasm
Edurans_ROS_ACP[c]	12-methyl-3-hydroxy-tetra-decanoyl-ACP		0	Cytoplasm
Edurans_ROS_coa[c]	12-methyl-trans-tetra-dec-2-enoyl-ACP		0	Cytoplasm
Edurans_ROS_2mbutACP[c]	13-methyl-3-hydroxy-tetra-decanoyl-ACP		0	Cytoplasm
Edurans_ROS_h[e]	13-methyl-trans-tetra-dec-2-enoyl-ACP		0	Extracellular
Edurans_ROS_2obut[e]	14-methyl-3-hydroxy-hexa-decanoyl-ACP		0	Extracellular
Edurans_ROS_34dhmald[c]	14-methyl-trans-hexa-dec-2-enoyl-ACP		0	Cytoplasm
Edurans_ROS_34dhoxpeg[c]	15-methyl-3-hydroxy-hexa-decanoyl-ACP		0	Cytoplasm
Edurans_ROS_10m3hddcaACP[c]	15-methyl-trans-hexa-dec-2-enoyl-ACP		0	Cytoplasm
Edurans_ROS_10mtddec2eACP[c]	4-methyl-3-hydroxy-hexanoyl-ACP		0	Cytoplasm
Edurans_ROS_11m3hddcaACP[c]	4-methyl-trans-hex-2-enoyl-ACP		0	Cytoplasm
Edurans_ROS_11mtddec2eACP[c]	5-methyl-3-hydroxy-hexanoyl-ACP		0	Cytoplasm
Edurans_ROS_12m3hmyrsACP[c]	5-methyl-trans-hex-2-enoyl-ACP		0	Cytoplasm
Edurans_ROS_12mtmrs2eACP[c]	6-methyl-3-hydroxy-octanoyl-ACP		0	Cytoplasm
Edurans_ROS_13m3hmyrsACP[c]	6-methyl-trans-oct-2-enoyl-ACP		0	Cytoplasm
Edurans_ROS_13mtmrs2eACP[c]	7-methyl-3-hydroxy-octanoyl-ACP		0	Cytoplasm
Edurans_ROS_14m3hpalmACP[c]	7-methyl-trans-oct-2-enoyl-ACP		0	Cytoplasm
Edurans_ROS_14mtpalm2eACP[c]	8-methyl-3-hydroxy-decanoyl-ACP		0	Cytoplasm
Edurans_ROS_15m3hpalmACP[c]	8-methyl-trans-dec-2-enoyl-ACP		0	Cytoplasm
Edurans_ROS_15mtpalm2eACP[c]	9-methyl-3-hydroxy-decanoyl-ACP		0	Cytoplasm
Edurans_ROS_4m3hhexACP[c]	9-methyl-trans-dec-2-enoyl-ACP		0	Cytoplasm
Edurans_ROS_4mthex2eACP[c]	3-Oxodecanoyl-[acyl-carrier protein]		0	Cytoplasm
Edurans_ROS_5m3hhexACP[c]	Nicotinamide adenine dinucleotide phosphate - reduced		0	Cytoplasm
Edurans_ROS_5mthex2eACP[c]	(R)-3-Hydroxydecanoyl-[acyl-carrier protein]		0	Cytoplasm
Edurans_ROS_6m3hocACP[c]	Nicotinamide adenine dinucleotide phosphate		0	Cytoplasm
Edurans_ROS_6mtoct2eACP[c]	10-methyl-3-oxo-undecanoyl-ACP		0	Cytoplasm
Edurans_ROS_7m3hocACP[c]	10-methyl-3-hydroxy-undecanoyl-ACP		0	Cytoplasm
Edurans_ROS_7mtoct2eACP[c]	10-methyl-3-oxo-dodecanoyl-ACP		0	Cytoplasm
Edurans_ROS_8m3hdcaACP[c]	11-methyl-3-oxo-dodecanoyl-ACP		0	Cytoplasm
Edurans_ROS_8mtdec2eACP[c]	3-Oxododecanoyl-[acyl-carrier protein]		0	Cytoplasm
Edurans_ROS_9m3hdcaACP[c]	(R)-3-Hydroxydodecanoyl-[acyl-carrier protein]		0	Cytoplasm
Edurans_ROS_9mtdec2eACP[c]	12-methyl-3-oxo-tridecanoyl-ACP		0	Cytoplasm
Edurans_ROS_3mop[e]	12-methyl-3-hydroxy-tridecanoyl-ACP		0	Extracellular
Edurans_ROS_3mop[c]	12-methyl-3-oxo-tetra-decanoyl-ACP		0	Cytoplasm
Edurans_ROS_3odecACP[c]	13-methyl-3-oxo-tetra-decanoyl-ACP		0	Cytoplasm
Edurans_ROS_nadph[c]	3-Oxotetradecanoyl-[acyl-carrier protein]		0	Cytoplasm
Edurans_ROS_3hdecACP[c]	(R)-3-Hydroxytetradecanoyl-[acyl-carrier protein]		0	Cytoplasm
Edurans_ROS_nadp[c]	14-methyl-3-oxo-pentadecanoyl-ACP		0	Cytoplasm
Edurans_ROS_10m3oundecACP[c]	14-methyl-3-hydroxy-pentadecanoyl-ACP		0	Cytoplasm
Edurans_ROS_10m3hundecACP[c]	14-methyl-3-oxo-hexa-decanoyl-ACP		0	Cytoplasm
Edurans_ROS_10m3oddcaACP[c]	15-methyl-3-oxo-hexa-decanoyl-ACP		0	Cytoplasm
Edurans_ROS_11m3oddcaACP[c]	3-Oxohexadecanoyl-[acyl-carrier protein]		0	Cytoplasm
Edurans_ROS_3oddecACP[c]	R-3-hydroxypalmitoyl-[acyl-carrier protein]		0	Cytoplasm
Edurans_ROS_3hddecACP[c]	3-Oxooctadecanoyl-[acyl-carrier protein]		0	Cytoplasm
Edurans_ROS_12m3otridecACP[c]	(R)-3-Hydroxyoctadecanoyl-[acyl-carrier protein]		0	Cytoplasm
Edurans_ROS_12m3htridecACP[c]	Acetoacetyl-ACP		0	Cytoplasm
Edurans_ROS_12m3omyrsACP[c]	(3R)-3-Hydroxyacyl-[acyl-carrier protein]		0	Cytoplasm
Edurans_ROS_13m3omyrsACP[c]	4-methyl-3-oxo-pentanoyl-ACP		0	Cytoplasm
Edurans_ROS_3omrsACP[c]	4-methyl-3-hydroxy-pentanoyl-ACP		0	Cytoplasm
Edurans_ROS_3hmrsACP[c]	4-methyl-3-oxo-hexanoyl-ACP		0	Cytoplasm
Edurans_ROS_14m3opentdecACP[c]	5-methyl-3-oxo-hexanoyl-ACP		0	Cytoplasm
Edurans_ROS_14m3hpentdecACP[c]	3-Oxohexanoyl-[acyl-carrier protein]		0	Cytoplasm
Edurans_ROS_14m3opalmACP[c]	(R)-3-Hydroxyhexanoyl-[acyl-carrier protein]		0	Cytoplasm
Edurans_ROS_15m3opalmACP[c]	6-methyl-3-oxo-heptanoyl-ACP		0	Cytoplasm
Edurans_ROS_3opalmACP[c]	6-methyl-3-hydroxy-heptanoyl-ACP		0	Cytoplasm
Edurans_ROS_3hpalmACP[c]	6-methyl-3-oxo-octanoyl-ACP		0	Cytoplasm
Edurans_ROS_3ooctdACP[c]	7-methyl-3-oxo-octanoyl-ACP		0	Cytoplasm
Edurans_ROS_3hoctaACP[c]	3-Oxooctanoyl-[acyl-carrier protein]		0	Cytoplasm
Edurans_ROS_actACP[c]	(R)-3-Hydroxyoctanoyl-[acyl-carrier protein]		0	Cytoplasm
Edurans_ROS_3haACP[c]	8-methyl-3-oxo-decanoyl-ACP		0	Cytoplasm
Edurans_ROS_4m3opentACP[c]	8-methyl-3-oxo-nonanoyl-ACP		0	Cytoplasm
Edurans_ROS_4m3hpentACP[c]	8-methyl-3-hydroxy-nonanoyl-ACP		0	Cytoplasm
Edurans_ROS_4m3ohexACP[c]	9-methyl-3-oxo-decanoyl-ACP		0	Cytoplasm
Edurans_ROS_5m3ohexACP[c]	Malonyl-[acyl-carrier protein]		0	Cytoplasm
Edurans_ROS_3ohexACP[c]	Octanoyl-ACP (n-C8:0ACP)		0	Cytoplasm
Edurans_ROS_3hhexACP[c]	carbon dioxide		0	Cytoplasm
Edurans_ROS_6m3oheptACP[c]	10-methyl-undecanoyl-ACP		0	Cytoplasm
Edurans_ROS_6m3hheptACP[c]	10-methyl-dodecanoyl-ACP		0	Cytoplasm
Edurans_ROS_6m3oocACP[c]	11-methyl-dodecanoyl-ACP		0	Cytoplasm
Edurans_ROS_7m3oocACP[c]	Decanoyl-ACP (n-C10:0ACP)		0	Cytoplasm
Edurans_ROS_3ooctACP[c]	12-methyl-tridecanoyl-ACP		0	Cytoplasm
Edurans_ROS_3hoctACP[c]	12-methyl-tetra-decanoyl-ACP		0	Cytoplasm
Edurans_ROS_8m3odcaACP[c]	13-methyl-tetra-decanoyl-ACP		0	Cytoplasm
Edurans_ROS_8m3ononACP[c]	Dodecanoyl-ACP (n-C12:0ACP)		0	Cytoplasm
Edurans_ROS_8m3hnonACP[c]	Myristoyl-ACP (n-C14:0ACP)		0	Cytoplasm
Edurans_ROS_9m3odcaACP[c]	Palmitoyl-ACP (n-C16:0ACP)		0	Cytoplasm
Edurans_ROS_malACP[c]	2-methylpropionyl-ACP,isobutyryl-ACP		0	Cytoplasm
Edurans_ROS_ocACP[c]	3-methylbutanoyl-ACP,isovaleryl-ACP		0	Cytoplasm
Edurans_ROS_co2[c]	4-methyl-pentanoyl-ACP		0	Cytoplasm
Edurans_ROS_10mundecACP[c]	4-methyl-hexanoyl-ACP		0	Cytoplasm
Edurans_ROS_10mddcaACP[c]	5-methyl-hexanoyl-ACP		0	Cytoplasm
Edurans_ROS_11mddcaACP[c]	Butyryl-ACP (n-C4:0ACP)		0	Cytoplasm
Edurans_ROS_dcaACP[c]	6-methyl-heptanoyl-ACP		0	Cytoplasm
Edurans_ROS_12mtridecACP[c]	6-methyl-octanoyl-ACP		0	Cytoplasm
Edurans_ROS_12mmyrsACP[c]	7-methyl-octanoyl-ACP		0	Cytoplasm
Edurans_ROS_13mmyrsACP[c]	Hexanoyl-ACP (n-C6:0ACP)		0	Cytoplasm
Edurans_ROS_ddcaACP[c]	8-methyl-decanoyl-ACP		0	Cytoplasm
Edurans_ROS_myrsACP[c]	8-methyl-nonanoyl-ACP		0	Cytoplasm
Edurans_ROS_palmACP[c]	9-methyl-decanoyl-ACP		0	Cytoplasm
Edurans_ROS_2mpropACP[c]	5-amino-1-(5-phospho-D-ribosyl)imidazole-4-carboxylate		0	Cytoplasm
Edurans_ROS_3mbutACP[c]	5-amino-1-(5-phospho-D-ribosyl)imidazole		0	Cytoplasm
Edurans_ROS_4mpentACP[c]	Salicin 6-phosphate		0	Cytoplasm
Edurans_ROS_4mhexACP[c]	2-(Hydroxymethyl)phenol		0	Cytoplasm
Edurans_ROS_5mhexACP[c]	D-Glucose 6-phosphate		0	Cytoplasm
Edurans_ROS_butACP[c]	beta-D-glucose 6-phosphate		0	Cytoplasm
Edurans_ROS_6mheptACP[c]	D-ribulose 5-phosphate(2-)		0	Cytoplasm
Edurans_ROS_6mocACP[c]	D-Arabinose 5-phosphate		0	Cytoplasm
Edurans_ROS_7mocACP[c]	Arbutin 6-phosphate		0	Cytoplasm
Edurans_ROS_hexACP[c]	Hydroquinone		0	Cytoplasm
Edurans_ROS_8mdcaACP[c]	L-arabinitol		0	Cytoplasm
Edurans_ROS_8mnonACP[c]	L-arabinose		0	Cytoplasm
Edurans_ROS_9mdcaACP[c]	4-Aminobutanal		0	Cytoplasm
Edurans_ROS_4hbz[e]	4-Aminobutanoate		0	Extracellular
Edurans_ROS_4hbz[c]	Acetyl-CoA		0	Cytoplasm
Edurans_ROS_5aizc[c]	Acetoacetyl-CoA		0	Cytoplasm
Edurans_ROS_air[c]	Butanoyl-CoA		0	Cytoplasm
Edurans_ROS_salc6p[c]	3-Oxohexanoyl-CoA		0	Cytoplasm
Edurans_ROS_2hymeph[c]	Hexanoyl-CoA (n-C6:0CoA)		0	Cytoplasm
Edurans_ROS_g6p[c]	3-Oxooctanoyl-CoA		0	Cytoplasm
Edurans_ROS_g6p_B[c]	Octanoyl-CoA (n-C8:0CoA)		0	Cytoplasm
Edurans_ROS_ru5p_D[c]	3-Oxodecanoyl-CoA		0	Cytoplasm
Edurans_ROS_ara5p[c]	Decanoyl-CoA (n-C10:0CoA)		0	Cytoplasm
Edurans_ROS_ocdca[c]	3-Oxododecanoyl-CoA		0	Cytoplasm
Edurans_ROS_ppi[c]	Dodecanoyl-CoA (n-C12:0CoA)		0	Cytoplasm
[truncated: 7,719 more rows]

## Sheet: 3_B_Reaction List
Abbreviation	Description	Reaction	GPR	Lower bound	Upper bound	Objective	Subsystem	Notes	EC Number	References
[truncated: 14,698 more rows]

[truncated: 1 more sheets: 3_B_Metabolite List]
